# Supplementary material for: Comparative proteomics of related symbiotic mussel species reveals high variability of host–symbiont interactions
Source: ISME J. 2019 Nov 4;14(2):649–56. doi: 10.1038/s41396-019-0517-6 (PMC6976577; doi:10.1038/s41396-019-0517-6)
Supplement: Supplementary file 8 — Supplementary Table S2 [file 41396_2019_517_MOESM8_ESM.xlsx]

## Sheet: Supplementary Table S2a
Supplementary Table S2a: Overview of all B. thermophilus host and symbiont proteins identified in this study with their relative abundance. Note that host proteins ("host" in column B) were identified based on homologs in the B. azoricus EST library (as no dedicated B. thermophilus genome database is available). Symbiont proteins ("thiotroph" in column B) were identified using the symbiont genome…
Accession Number	Organism	Protein function	MW (kDa)	%Org NSAF Gill 1	%Org NSAF Gill 2	%Org NSAF Gill 3	%Org NSAF Gill average	%Org NSAF Sym 1	%Org NSAF Sym 2	%Org NSAF Sym 3	%Org NSAF Sym average	%Org NSAF Foot 1	%Org NSAF Foot 2	%Org NSAF Foot 3	%Org NSAF Foot average	%Org NSAF Gill Mem 1	%Org NSAF Gill Mem 2	%Org NSAF Gill Mem 3	%Org NSAF Gill Mem average	COG/KOG number	COG/KOG main role	COG/KOG subrole	COG/KOG description	TIGRFAM ID	TIGRFAM main role	TIGRFAM subrole	TIGRFAM description	PFAM ID	PFAM family
OIR23831.1	thiotroph	fumarate hydratase [Bathymodiolus thermophilus thioautotrophic gill symbiont]	54	0.00728455	0.0130767	0.0158918	0.0120843	0.0148211	0.0190646	0.00720159	0.0136958	0	0	0	0	0	0	0	0	COG1951	metabolism	Energy production and conversion	Tartrate dehydratase alpha subunit/Fumarate hydratase class I, N-terminal domain	TIGR00722			hydrolyase, tartrate alpha subunit/fumarate domain protein, Fe-S type	PF05681.10	Fumarate hydratase (Fumerase)
OIR23954.1	thiotroph	succinate--CoA ligase subunit alpha [Bathymodiolus thermophilus thioautotrophic gill symbiont]	30	0	0	0.0143026	0.00476753	0.0207495	0.0257372	0.0356479	0.0273782	0	0	0	0	0	0	0	0	COG0074	metabolism	Energy production and conversion	Succinyl-CoA synthetase, alpha subunit	TIGR01019	Energy metabolism	TCA cycle	succinate-CoA ligase, alpha subunit	PF02629.15	CoA binding domain
OIR23955.1	thiotroph	succinate--CoA ligase subunit beta [Bathymodiolus thermophilus thioautotrophic gill symbiont]	42	0.0421463	0.0294225	0.0357564	0.0357751	0.0359941	0.0796628	0.023148	0.0462683	0	0	0	0	0	0	0.00973553	0.00324518	COG0045	metabolism	Energy production and conversion	Succinyl-CoA synthetase, beta subunit	TIGR01016	Energy metabolism	TCA cycle	succinate-CoA ligase, beta subunit	PF08442.6	ATP-grasp domain
OIR24040.1	thiotroph	ribose 5-phosphate isomerase A [Bathymodiolus thermophilus thioautotrophic gill symbiont]	23	0	0	0.0746221	0.024874	0.115991	0.0895208	0.152173	0.119228	0	0	0	0	0.0310886	0.0381732	0.0533338	0.0408652	COG0120	metabolism	Carbohydrate transport and metabolism	Ribose 5-phosphate isomerase	TIGR00021	Energy metabolism	Pentose phosphate pathway	ribose 5-phosphate isomerase A	PF06026.10	Ribose 5-phosphate isomerase A (phosphoriboisomerase A)
OIR24227.1	thiotroph	glucose-6-phosphate isomerase [Bathymodiolus thermophilus thioautotrophic gill symbiont]	45	0	0	0	0	0.00592844	0.0142985	0	0.0067423	0	0	0	0	0	0	0	0	COG0166	metabolism	Carbohydrate transport and metabolism	Glucose-6-phosphate isomerase					PF00342.15	Phosphoglucose isomerase
OIR24291.1	thiotroph	malate dehydrogenase [Bathymodiolus thermophilus thioautotrophic gill symbiont]	44	0.0491707	0.0401217	0.0438829	0.0443918	0.0525475	0.0760418	0.0397724	0.0561206	0	0	0	0	0	0	0	0	COG0281	metabolism	Energy production and conversion	Malic enzyme					PF00390.15	Malic enzyme, N-terminal domain
OIR24528.1	thiotroph	ribulose-phosphate 3-epimerase [Bathymodiolus thermophilus thioautotrophic gill symbiont]	24	0	0.0220669	0.080452	0.034173	0.192674	0.0750669	0.105323	0.124355	0	0	0	0	0.0297933	0	0	0.00993109	COG0036	metabolism	Carbohydrate transport and metabolism	Pentose-5-phosphate-3-epimerase	TIGR01163	Energy metabolism	Pentose phosphate pathway	ribulose-phosphate 3-epimerase	PF00834.15	Ribulose-phosphate 3 epimerase family
OIR24529.1	thiotroph	phosphoglycerate mutase (2,3-diphosphoglycerate-independent) [Bathymodiolus thermophilus thioautotrophic gill symbiont]	57	0.0207035	0.0340682	0.0414022	0.032058	0.040563	0.0564413	0.0596974	0.0522339	0	0	0	0	0	0	0.0107603	0.00358677	COG0696	metabolism	Carbohydrate transport and metabolism	Phosphoglyceromutase	TIGR01307	Energy metabolism	Glycolysis/gluconeogenesis	phosphoglycerate mutase (2,3-diphosphoglycerate-independent)	PF06415.9	BPG-independent PGAM N-terminus (iPGM_N)
OIR24557.1	thiotroph	citrate synthase [Bathymodiolus thermophilus thioautotrophic gill symbiont]	42	0.0234146	0.0336258	0.0306484	0.0292296	0.0486979	0.0551512	0.0324071	0.0454187	0	0	0	0	0	0.0156783	0.0146033	0.0100939	COG0372	metabolism	Energy production and conversion	Citrate synthase					PF00285.17	Citrate synthase, C-terminal domain
OIR24738.1	thiotroph	pyruvate dehydrogenase (acetyl-transferring), homodimeric type [Bathymodiolus thermophilus thioautotrophic gill symbiont]	98	0.11239	0.111686	0.140107	0.121394	0.134297	0.166767	0.133927	0.144997	0	0	0	0	0.0182408	0.0335963	0.0479822	0.0332731	COG2609	metabolism	Energy production and conversion	Pyruvate dehydrogenase complex, dehydrogenase (E1) component	TIGR00759			pyruvate dehydrogenase (acetyl-transferring), homodimeric type	PF00456.17	Transketolase, thiamine diphosphate binding domain
OIR24768.1	thiotroph	bifunctional aconitate hydratase 2/2-methylisocitrate dehydratase [Bathymodiolus thermophilus thioautotrophic gill symbiont]	92	0.02993	0.0383772	0.0303152	0.0328742	0.0560624	0.0741344	0.047554	0.0592503	0	0	0	0	0.0116582	0.0119291	0.0133334	0.0123069	COG1049	metabolism	Energy production and conversion	Aconitase B	TIGR00117	Energy metabolism	TCA cycle	aconitate hydratase 2	PF06434.9	Aconitate hydratase 2 N-terminus
OIR24834.1	thiotroph	transketolase [Bathymodiolus thermophilus thioautotrophic gill symbiont]	72	0.366049	0.340811	0.375443	0.360767	0.256899	0.686326	0.394287	0.445837	0	0	0	0	0.0695176	0.109748	0.0738277	0.0843644	COG0021	metabolism	Carbohydrate transport and metabolism	Transketolase	TIGR00232	Energy metabolism	Pentose phosphate pathway	transketolase	PF00456.17	Transketolase, thiamine diphosphate binding domain
OIR24835.1	thiotroph	type I glyceraldehyde-3-phosphate dehydrogenase [Bathymodiolus thermophilus thioautotrophic gill symbiont]	36	0.595512	0.804216	0.870073	0.7566	0.775638	0.679177	1.22067	0.891828	0	0	0	0	0.0794487	0.140233	0	0.0732274	COG0057	metabolism	Carbohydrate transport and metabolism	Glyceraldehyde-3-phosphate dehydrogenase/erythrose-4-phosphate dehydrogenase	TIGR01534	Energy metabolism	Glycolysis/gluconeogenesis	glyceraldehyde-3-phosphate dehydrogenase, type I	PF02800.16	Glyceraldehyde 3-phosphate dehydrogenase, C-terminal domain
OIR24837.1	thiotroph	phosphoglycerate kinase [Bathymodiolus thermophilus thioautotrophic gill symbiont]	41	0.148711	0.206675	0.240702	0.198696	0.236415	0.279343	0.28455	0.266769	0	0	0	0	0.18312	0.214142	0.204446	0.200569	COG0126	metabolism	Carbohydrate transport and metabolism	3-phosphoglycerate kinase					PF00162.15	Phosphoglycerate kinase
OIR24838.1	thiotroph	pyruvate kinase [Bathymodiolus thermophilus thioautotrophic gill symbiont]	52	0.0567354	0.105242	0.103144	0.0883737	0.167592	0.247473	0.168268	0.194445	0	0	0	0	0.0687537	0.0802004	0.0825648	0.077173	COG0469	metabolism	Carbohydrate transport and metabolism	Pyruvate kinase	TIGR01064	Energy metabolism	Glycolysis/gluconeogenesis	pyruvate kinase	PF00224.17	Pyruvate kinase, barrel domain
OIR24839.1	thiotroph	fructose-1,6-bisphosphate aldolase [Bathymodiolus thermophilus thioautotrophic gill symbiont]	38	0.258793	0.24622	0.333099	0.279371	0.353366	0.409764	0.34795	0.37036	0	0	0	0	0.244618	0.225272	0.274388	0.248093	COG0191	metabolism	Carbohydrate transport and metabolism	Fructose/tagatose bisphosphate aldolase	TIGR01521			fructose-bisphosphate aldolase, class II, Calvin cycle subtype	PF01116.16	Fructose-bisphosphate aldolase class-II
OIR25110.1	thiotroph	oxaloacetate decarboxylase subunit alpha [Bathymodiolus thermophilus thioautotrophic gill symbiont]	67	0.137972	0.108029	0.140891	0.128964	0.163253	0.211276	0.179932	0.18482	0	0	0	0	0.0426889	0.167079	0.1068	0.105523	COG5016	metabolism	Energy production and conversion	Pyruvate/oxaloacetate carboxyltransferase	TIGR01108	Transport and binding proteins	Cations and iron carrying compounds	oxaloacetate decarboxylase alpha subunit	PF02436.14	Conserved carboxylase domain
OIR25306.1	thiotroph	branched-chain alpha-keto acid dehydrogenase subunit E2 [Bathymodiolus thermophilus thioautotrophic gill symbiont]	55	0.0357605	0.0288876	0.0507091	0.0384524	0.0711413	0.0959296	0.0760095	0.0810268	0	0	0	0	0	0	0.0148688	0.00495627	COG0508	metabolism	Energy production and conversion	Pyruvate/2-oxoglutarate dehydrogenase complex, dihydrolipoamide acyltransferase (E2) component, and related enzymes	TIGR01348	Energy metabolism	Pyruvate dehydrogenase	dihydrolipoyllysine-residue acetyltransferase	PF00198.19	2-oxoacid dehydrogenases acyltransferase (catalytic domain)
OIR25339.1	thiotroph	6-phosphofructokinase [Bathymodiolus thermophilus thioautotrophic gill symbiont]	45	0.279727	0.455069	0.38617	0.373655	0.527631	0.591956	0.587649	0.569079	0	0	0	0	0.127118	0.180474	0.113581	0.140391	COG0205	metabolism	Carbohydrate transport and metabolism	6-phosphofructokinase					PF00365.16	Phosphofructokinase
OIR25375.1	thiotroph	hypothetical protein BGC33_06265 [Bathymodiolus thermophilus thioautotrophic gill symbiont]	33	0	0	0.0260047	0.00866823	0	0.0116987	0	0.00389958	0	0	0	0	0	0	0	0	COG3958	metabolism	Carbohydrate transport and metabolism	Transketolase, C-terminal subunit					PF02779.20	Transketolase, pyrimidine binding domain
OIR25464.1	thiotroph	phosphoribulokinase [Bathymodiolus thermophilus thioautotrophic gill symbiont]	33	0.125162	0.192584	0.44208	0.253275	0.296422	0.226176	0.40067	0.307756	0	0	0	0	0.292516	0.33257	0.216837	0.280641	COG3954	metabolism	Energy production and conversion	Phosphoribulokinase					PF00485.14	Phosphoribulokinase / Uridine kinase family
OIR25469.1	thiotroph	triose-phosphate isomerase [Bathymodiolus thermophilus thioautotrophic gill symbiont]	27	0.0437073	0.0457684	0.111242	0.066906	0.111982	0.0810246	0.129629	0.107545	0	0	0	0	0.0529658	0.0894243	0.0605766	0.0676556	COG0149	metabolism	Carbohydrate transport and metabolism	Triosephosphate isomerase	TIGR00419	Energy metabolism	Glycolysis/gluconeogenesis	triose-phosphate isomerase	PF00121.14	Triosephosphate isomerase
OIR25473.1	thiotroph	carbohydrate kinase family protein [Bathymodiolus thermophilus thioautotrophic gill symbiont]	34	0.0404935	0.0415377	0.0694096	0.0504803	0.0340013	0.0756977	0.0343134	0.0480042	0	0	0	0	0	0	0	0	COG0524	metabolism	Carbohydrate transport and metabolism	Sugar kinases, ribokinase family					PF00294.20	pfkB family carbohydrate kinase
OIR25507.1	thiotroph	NADP-dependent isocitrate dehydrogenase [Bathymodiolus thermophilus thioautotrophic gill symbiont]	46	0.0470328	0.0383772	0.0652944	0.0502348	0.0869934	0.0867232	0.0697458	0.0811542	0	0	0	0	0.0388608	0.0572598	0.0666672	0.0542626	COG0538	metabolism	Energy production and conversion	Isocitrate dehydrogenases	TIGR00183	Energy metabolism	TCA cycle	isocitrate dehydrogenase, NADP-dependent	PF00180.16	Isocitrate/isopropylmalate dehydrogenase
OIR25591.1	thiotroph	ribulose bisphosphate carboxylase small subunit [Bathymodiolus thermophilus thioautotrophic gill symbiont]	13	0.514401	0.325911	0.0660119	0.302108	0.205215	0.158383	0.15705	0.173549	0	0	0	0	0.220012	0.185727	0.188719	0.198153	COG4451	metabolism	Energy production and conversion	Ribulose bisphosphate carboxylase small subunit					PF00101.16	Ribulose bisphosphate carboxylase, small chain
OIR25592.1	thiotroph	ribulose-bisphosphate carboxylase large subunit [Bathymodiolus thermophilus thioautotrophic gill symbiont]	53	1.03537	1.05921	1.07674	1.05711	0.733225	0.900803	0.81079	0.814939	0	0	0	0	1.15351	0.770306	0.651913	0.858575	COG1850	metabolism	Carbohydrate transport and metabolism	Ribulose 1,5-bisphosphate carboxylase, large subunit					PF00016.16	Ribulose bisphosphate carboxylase large chain, catalytic domain
OIR25723.1	thiotroph	phosphopyruvate hydratase [Bathymodiolus thermophilus thioautotrophic gill symbiont]	46	0.136823	0.126645	0.130589	0.131352	0.156588	0.167851	0.192329	0.172256	0	0	0	0	0.0854937	0.0286299	0.0577782	0.0573006	COG0148	metabolism	Carbohydrate transport and metabolism	Enolase	TIGR01060	Energy metabolism	Glycolysis/gluconeogenesis	phosphopyruvate hydratase	PF00113.18	Enolase, C-terminal TIM barrel domain
OIR23761.1	thiotroph	sulfur relay protein DsrC [Bathymodiolus thermophilus thioautotrophic gill symbiont]	12	0.147512	0.205958	0	0.117823	0.125979	0.128686	0.113425	0.122697	0	0	0	0	0	0	0	0	COG2920	metabolism	Inorganic ion transport and metabolism	Dissimilatory sulfite reductase (desulfoviridin), gamma subunit	TIGR03342			sulfur relay protein, TusE/DsrC/DsvC family	PF04358.9	DsrC like protein
OIR23946.1	thiotroph	sulfate adenylyltransferase [Bathymodiolus thermophilus thioautotrophic gill symbiont]	44	0.183273	0.156474	0.156028	0.165258	0.398149	0.386058	0.41761	0.400606	0	0	0	0	0.390021	0.214507	0.37172	0.325416	COG2046	metabolism	Inorganic ion transport and metabolism	ATP sulfurylase (sulfate adenylyltransferase)	TIGR00339	Central intermediary metabolism	Sulfur metabolism	sulfate adenylyltransferase	PF01747.13	ATP-sulfurylase
OIR23947.1	thiotroph	adenylyl-sulfate reductase subunit beta [Bathymodiolus thermophilus thioautotrophic gill symbiont]	18	0.677463	0.686526	0.643616	0.669202	0.449573	0.550491	0.394287	0.464784	0	0	0	0	0.814349	0.914566	0.352102	0.693672	COG1146	metabolism	Energy production and conversion	Ferredoxin	TIGR02060	Central intermediary metabolism	Sulfur metabolism	adenylylsulfate reductase, beta subunit	PF12139.4	Adenosine-5'-phosphosulfate reductase beta subunit
OIR23948.1	thiotroph	adenylyl-sulfate reductase subunit alpha [Bathymodiolus thermophilus thioautotrophic gill symbiont]	71	2.40175	2.47398	2.48381	2.45318	1.5368	2.4251	2.15393	2.03861	0	0	0	0	2.52278	2.51029	1.62981	2.22096	COG1053	metabolism	Energy production and conversion	Succinate dehydrogenase/fumarate reductase, flavoprotein subunit	TIGR02061	Central intermediary metabolism	Sulfur metabolism	adenylylsulfate reductase, alpha subunit	PF00890.20	FAD binding domain
OIR23949.1	thiotroph	adenylyl-sulfate reductase [Bathymodiolus thermophilus thioautotrophic gill symbiont]	28	0.709463	0.712446	0.973086	0.798332	0.257252	0.744541	0.322914	0.441569	0	0	0	0	1.76206	1.55215	1.92763	1.74728
OIR24038.1	thiotroph	response regulator SirA [Bathymodiolus thermophilus thioautotrophic gill symbiont]	8	0.196683	0.220669	0	0.139117	0.0889266	0.0643431	0.0850687	0.0794461	0	0	0	0	0	0.054874	0.0511115	0.0353285	COG0425	cellular processes and signaling	Posttranslational modification, protein turnover, chaperones	Predicted redox protein, regulator of disulfide bond formation					PF01206.13	Sulfurtransferase TusA
OIR24170.1	thiotroph	thiosulfohydrolase SoxB [Bathymodiolus thermophilus thioautotrophic gill symbiont]	69	0.156776	0.143275	0.174118	0.158056	0.0940818	0.124956	0.122584	0.113874	0	0	0	0	0.176169	0.235401	0.106668	0.172746	COG0737	metabolism	Nucleotide transport and metabolism	5'-nucleotidase/2',3'-cyclic phosphodiesterase and related esterases	TIGR04486			thiosulfohydrolase SoxB	PF02872.14	5'-nucleotidase, C-terminal domain
OIR24183.1	thiotroph	pyridine nucleotide-disulfide oxidoreductase [Bathymodiolus thermophilus thioautotrophic gill symbiont]	47	0.171574	0.22912	0.173457	0.191384	0.153256	0.21904	0.190306	0.187534	0	0	0	0	0.0760679	0.037361	0.0347993	0.0494094	COG0446	poorly characterized	General function prediction only	Uncharacterized NAD(FAD)-dependent dehydrogenases					PF07992.10	Pyridine nucleotide-disulphide oxidoreductase
OIR24354.1	thiotroph	sulfurtransferase, partial [Bathymodiolus thermophilus thioautotrophic gill symbiont]	44	0	0.00802433	0.00975176	0.00592536	0.0202106	0.0175481	0.0176766	0.0184784	0	0	0	0	0.0731289	0.0199542	0.046465	0.046516	COG0491	poorly characterized	General function prediction only	Zn-dependent hydrolases, including glyoxylases					PF00753.23	Metallo-beta-lactamase superfamily
OIR24408.1	thiotroph	sulfur oxidation c-type cytochrome SoxX [Bathymodiolus thermophilus thioautotrophic gill symbiont]	12	0.262244	0.220669	0.0536347	0.178849	0.066695	0.0750669	0.0486107	0.0634575	0	0	0	0	0	0.0365827	0.0340743	0.0235523	COG2010	metabolism	Energy production and conversion	Cytochrome c, mono- and diheme variants	TIGR04485			sulfur oxidation c-type cytochrome SoxX	PF00034.17	Cytochrome c
OIR24409.1	thiotroph	thiosulfate oxidation carrier protein SoxY [Bathymodiolus thermophilus thioautotrophic gill symbiont]	15	0.83918	0.741448	0.0429077	0.541179	0.426848	0.386058	0.40833	0.407079	0	0	0	0	0.286015	0.38046	0.204446	0.290307	COG5501	poorly characterized	Function unknown	Predicted secreted protein	TIGR04488			thiosulfate oxidation carrier protein SoxY	PF13501.2	Sulfur oxidation protein SoxY
OIR24410.1	thiotroph	thiosulfate oxidation carrier complex protein SoxZ [Bathymodiolus thermophilus thioautotrophic gill symbiont]	11	0.643689	0.802433	0.409574	0.618565	0.404212	0.526443	0.441916	0.457524	0	0	0	0	0.130007	0.4789	0.130102	0.246336					TIGR04490			thiosulfate oxidation carrier complex protein SoxZ	PF08770.7	Sulphur oxidation protein SoxZ
OIR24411.1	thiotroph	sulfur oxidation c-type cytochrome SoxA [Bathymodiolus thermophilus thioautotrophic gill symbiont]	32	0.350341	0.391688	0.690546	0.477525	0.280675	0.201072	0.492183	0.324643	0	0	0	0	0.435726	0.555599	0.383336	0.458221	COG3258	metabolism	Energy production and conversion	Cytochrome c	TIGR04484			sulfur oxidation c-type cytochrome SoxA
OIR24459.1	thiotroph	sulfite reductase, dissimilatory-type subunit alpha [Bathymodiolus thermophilus thioautotrophic gill symbiont]	48	0.692487	0.915777	0.978833	0.862366	0.783666	0.89276	0.856764	0.844396	0	0	0	0	0.342623	0.269797	0.225743	0.279387	COG2221	metabolism	Energy production and conversion	Dissimilatory sulfite reductase (desulfoviridin), alpha and beta subunits	TIGR02064	Central intermediary metabolism	Sulfur metabolism	sulfite reductase, dissimilatory-type alpha subunit	PF01077.18	Nitrite and sulphite reductase 4Fe-4S domain
OIR24460.1	thiotroph	sulfite reductase, dissimilatory-type beta subunit [Bathymodiolus thermophilus thioautotrophic gill symbiont]	40	0.57038	0.61346	0.766976	0.650272	0.471311	0.662733	0.54444	0.559495	0	0	0	0	0.339643	0.384118	0.204446	0.309402	COG2221	metabolism	Energy production and conversion	Dissimilatory sulfite reductase (desulfoviridin), alpha and beta subunits	TIGR02066	Central intermediary metabolism	Sulfur metabolism	sulfite reductase, dissimilatory-type beta subunit	PF01077.18	Nitrite and sulphite reductase 4Fe-4S domain
OIR24461.1	thiotroph	sulfurtransferase TusD [Bathymodiolus thermophilus thioautotrophic gill symbiont]	15	0.30158	0.447223	0	0.249601	0.124497	0.180161	0.129629	0.144762	0	0	0	0	0	0.0731653	0	0.0243884	COG1553	metabolism	Inorganic ion transport and metabolism	Uncharacterized conserved protein involved in intracellular sulfur reduction	TIGR03012	Protein synthesis	tRNA and rRNA base modification	sulfur relay protein TusD/DsrE	PF02635.11	DsrE/DsrF-like family
OIR24462.1	thiotroph	sulfurtransferase TusC [Bathymodiolus thermophilus thioautotrophic gill symbiont]	15	0.0917853	0.105921	0.0572103	0.0849723	0.100783	0.180161	0.0972214	0.126055	0	0	0	0	0	0.0877984	0	0.0292661	COG2923	metabolism	Inorganic ion transport and metabolism	Uncharacterized protein involved in the oxidation of intracellular sulfur	TIGR03010	Protein synthesis	tRNA and rRNA base modification	sulfur relay protein TusC/DsrF	PF02635.11	DsrE/DsrF-like family
OIR24463.1	thiotroph	multidrug MFS transporter [Bathymodiolus thermophilus thioautotrophic gill symbiont]	10	0	0.0706141	0	0.023538	0	0	0	0	0	0	0	0	0	0	0	0	COG2168	metabolism	Inorganic ion transport and metabolism	Uncharacterized conserved protein involved in oxidation of intracellular sulfur	TIGR03011	Protein synthesis	tRNA and rRNA base modification	sulfur relay protein TusB/DsrH	PF04077.8	DsrH like protein
OIR24464.1	thiotroph	sulfurtransferase TusE [Bathymodiolus thermophilus thioautotrophic gill symbiont]	12	0.327805	0.264803	0.107269	0.233292	0.192674	0.150134	0.178239	0.173682	0	0	0	0	0.327726	0.237787	0.204446	0.256653	COG2920	metabolism	Inorganic ion transport and metabolism	Dissimilatory sulfite reductase (desulfoviridin), gamma subunit	TIGR03342			sulfur relay protein, TusE/DsrC/DsvC family	PF04358.9	DsrC like protein
OIR24465.1	thiotroph	reductase [Bathymodiolus thermophilus thioautotrophic gill symbiont]	59	0.123343	0.143622	0.0945424	0.120503	0.120578	0.130867	0.105461	0.118969	0	0	0	0	0.363579	0.27902	0.336123	0.326241	COG0247	metabolism	Energy production and conversion	Fe-S oxidoreductase					PF13183.2	4Fe-4S dicluster domain
OIR24467.1	thiotroph	sulfur reduction protein DsrJ [Bathymodiolus thermophilus thioautotrophic gill symbiont]	14	0.0421463	0.037829	0	0.0266584	0.0127038	0.0183837	0	0.0103625	0	0	0	0	0	0	0	0
OIR24468.1	thiotroph	4Fe-4S ferredoxin [Bathymodiolus thermophilus thioautotrophic gill symbiont]	27	0.0437073	0	0.0397294	0.0278122	0.0691651	0.0381292	0.0252056	0.0441666	0	0	0	0	0	0	0.0302883	0.0100961	COG0437	metabolism	Energy production and conversion	Fe-S-cluster-containing hydrogenase components 1	TIGR01409	Protein fate	Protein and peptide secretion and trafficking	Tat (twin-arginine translocation) pathway signal sequence	PF13247.2	4Fe-4S dicluster domain
OIR24474.1	thiotroph	molybdopterin oxidoreductase [Bathymodiolus thermophilus thioautotrophic gill symbiont]	44	0	0	0	0	0	0	0.00441916	0.00147305	0	0	0	0	0	0.0349198	0.0232325	0.0193841	COG5557	metabolism	Energy production and conversion	Polysulphide reductase					PF03916.10	Polysulphide reductase, NrfD
OIR24797.1	thiotroph	sulfite reductase subunit gamma [Bathymodiolus thermophilus thioautotrophic gill symbiont]	13	0	0	0	0	0	0	0	0	0	0	0	0	0	0	0.0314532	0.0104844	COG2920	metabolism	Inorganic ion transport and metabolism	Dissimilatory sulfite reductase (desulfoviridin), gamma subunit	TIGR03342			sulfur relay protein, TusE/DsrC/DsvC family	PF04358.9	DsrC like protein
OJA02982.1	thiotroph	hypothetical protein BGC33_01095, partial [Bathymodiolus thermophilus thioautotrophic gill symbiont]	12	2.16351	2.41265	2.3778	2.31799	0.733644	0.225201	0.947909	0.635585	0	0	0	0	0	0.4207	0.698524	0.373075
SCN46548.1	thiotroph	predicted protein [methanotrophic endosymbiont of Bathymodiolus azoricus (Menez Gwen)]	33	1.55558	1.18225	1.95035	1.56273	1.12371	2.32025	1.41118	1.61838	37.3714	29.4243	65.3758	44.0572	9.88053	4.95529	5.25984	6.69855	KOG0749	metabolism	Energy production and conversion	Mitochondrial ADP/ATP carrier proteins					PF00153.23	Mitochondrial carrier protein
OJA02962.1	thiotroph	hypothetical protein BGC33_01000, partial [Bathymodiolus thermophilus thioautotrophic gill symbiont]	12	2.13073	0	2.2169	1.44921	0.704002	0	0.931705	0.545236	0	0	0	0	0	0	0	0
OIR24514.1	thiotroph	translation elongation factor Tu, partial [Bathymodiolus thermophilus thioautotrophic gill symbiont]	43	1.21211	1.25627	1.73128	1.39989	2.58714	2.57073	2.60689	2.58825	0	0	0	0	1.2721	1.19957	1.20766	1.22644	COG0050	information storage and processing	Translation, ribosomal structure and biogenesis	GTPases - translation elongation factors	TIGR00485	Protein synthesis	Translation factors	translation elongation factor Tu	PF00009.23	Elongation factor Tu GTP binding domain
OIR25733.1	thiotroph	hypothetical protein BGC33_15265 [Bathymodiolus thermophilus thioautotrophic gill symbiont]	15	1.44234	1.73005	0.929667	1.36735	0.557273	0.712063	0.602773	0.624036	4.32722	9.80809	6.68962	6.94164	0.30985	0.497524	0.286224	0.364533
OIR23938.1	thiotroph	hypothetical protein BGC33_02135, partial [Bathymodiolus thermophilus thioautotrophic gill symbiont]	15	0	1.93012	1.75922	1.22978	0.53356	0	0	0.177853	0	0	0	0	0	0	0	0
OJA03646.1	thiotroph	hypothetical protein BGC33_13065, partial [Bathymodiolus thermophilus thioautotrophic gill symbiont]	130	0.922896	0.969586	1.17996	1.02415	0.188798	0.0376159	0.385146	0.203853	0	0	0	0	0.327268	0.329244	0.658945	0.438486									PF13754.2	Domain of unknown function
OJA03427.1	thiotroph	hypothetical protein BGC33_03760, partial [Bathymodiolus thermophilus thioautotrophic gill symbiont]	40	0.924409	1.03273	0.986878	0.981339	0.213424	0.302412	0.332983	0.28294	0	0	0	0	0.652472	0.449967	0.638894	0.580444
OJA03226.1	thiotroph	hypothetical protein BGC33_02365, partial [Bathymodiolus thermophilus thioautotrophic gill symbiont]	21	0.664975	1.00877	0.990964	0.888237	0	0	0.171295	0.0570983	0	0	0	0	0	0	0	0									PF13754.2	Domain of unknown function
OIR24191.1	thiotroph	F0F1 ATP synthase subunit beta [Bathymodiolus thermophilus thioautotrophic gill symbiont]	50	0.900807	0.893269	0.866736	0.886937	0.56913	0.748953	0.777771	0.698618	0	0	0	0	0.321767	0.399483	0.22898	0.316743	COG0055	metabolism	Energy production and conversion	F0F1-type ATP synthase, beta subunit	TIGR01039	Energy metabolism	ATP-proton motive force interconversion	ATP synthase F1, beta subunit	PF00006.21	ATP synthase alpha/beta family, nucleotide-binding domain
OJA03057.1	thiotroph	hypothetical protein BGC33_01460, partial [Bathymodiolus thermophilus thioautotrophic gill symbiont]	14	0.885073	0.895286	0.781534	0.853964	0.558967	0.358483	0.743049	0.5535	0	0	0	0	0.868261	0	0	0.28942
OIR23680.1	thiotroph	hypothetical protein BGC33_07690 [Bathymodiolus thermophilus thioautotrophic gill symbiont]	56	0.72	0.766037	0.823675	0.769904	0.333475	0	0.322914	0.218796	0	0	0	0	0.229834	0.195978	0.233653	0.219822									PF01839.19	FG-GAP repeat
OIR24189.1	thiotroph	F0F1 ATP synthase subunit alpha [Bathymodiolus thermophilus thioautotrophic gill symbiont]	55	0.725938	0.751077	0.826949	0.767988	0.472119	0.598975	0.634591	0.568562	0	0	0	0	0.481026	0.446973	0.312245	0.413415	COG0056	metabolism	Energy production and conversion	F0F1-type ATP synthase, alpha subunit	TIGR00962	Energy metabolism	ATP-proton motive force interconversion	ATP synthase F1, alpha subunit	PF00006.21	ATP synthase alpha/beta family, nucleotide-binding domain
OIR23994.1	thiotroph	DNA-binding protein HU [Bathymodiolus thermophilus thioautotrophic gill symbiont]	9	0.983414	1.09844	0.0953505	0.725735	0.355706	0.214477	0.280862	0.283682	0	0	0	0	0	0.0975537	0.0454325	0.0476621	COG0776	information storage and processing	Replication, recombination and repair	Bacterial nucleoid DNA-binding protein					PF00216.17	Bacterial DNA-binding protein
OIR25769.1	thiotroph	amino acid ABC transporter substrate-binding protein [Bathymodiolus thermophilus thioautotrophic gill symbiont]	37	0.558154	0.615488	0.823364	0.665669	0.908493	0.886891	1.30592	1.03377	0	0	0	0	0.6474	1.20426	0.326009	0.72589	COG0834	metabolism	Amino acid transport and metabolism	ABC-type amino acid transport/signal transduction systems, periplasmic component/domain					PF00497.16	Bacterial extracellular solute-binding proteins, family 3
OIR25353.1	thiotroph	chaperonin GroL [Bathymodiolus thermophilus thioautotrophic gill symbiont]	57	0.47963	0.730918	0.741476	0.650675	0.773817	0.925637	0.810178	0.836544	0	0	0	0	0.370064	0.296512	0.301289	0.322622	COG0459	cellular processes and signaling	Posttranslational modification, protein turnover, chaperones	Chaperonin GroEL (HSP60 family)	TIGR02348	Protein fate	Protein folding and stabilization	chaperonin GroL	PF00118.20	TCP-1/cpn60 chaperonin family
OIR24406.1	thiotroph	DNA-directed RNA polymerase subunit beta' [Bathymodiolus thermophilus thioautotrophic gill symbiont]	155	0.626847	0.480632	0.704517	0.603999	0.436601	0.798684	0.506806	0.580697	0	0	0	0	0.535125	0.528206	0.563216	0.542183	COG0086	information storage and processing	Transcription	DNA-directed RNA polymerase, beta' subunit/160 kD subunit	TIGR02386	Transcription	DNA-dependent RNA polymerase	DNA-directed RNA polymerase, beta' subunit	PF04997.8	RNA polymerase Rpb1, domain 1
OIR24576.1	thiotroph	50S ribosomal protein L17 [Bathymodiolus thermophilus thioautotrophic gill symbiont]	15	0.747395	0.8356	0.228841	0.603945	0.539488	0.729221	0.343516	0.537408	0	0	0	0	0.357519	0.468258	0.218076	0.347951	COG0203	information storage and processing	Translation, ribosomal structure and biogenesis	Ribosomal protein L17	TIGR00059	Protein synthesis	Ribosomal proteins: synthesis and modification	ribosomal protein bL17	PF01196.15	Ribosomal protein L17
OIR25737.1	thiotroph	hypothetical protein BGC33_15285 [Bathymodiolus thermophilus thioautotrophic gill symbiont]	15	0.576936	0.753217	0.457682	0.595945	0.373492	0.3689	0.304627	0.349006	0	0	0	0	0	0.468258	0.218076	0.228778
OIR25409.1	thiotroph	hypothetical protein BGC33_13370 [Bathymodiolus thermophilus thioautotrophic gill symbiont]	226	0.530869	0.535074	0.711965	0.592636	0.0137718	0.0170822	0.0154866	0.0154469	0	0	0	0	0.00632777	0.0184532	0.0226157	0.0157989	COG2931	metabolism	Secondary metabolites biosynthesis, transport and catabolism	RTX toxins and related Ca2+-binding proteins					PF13754.2	Domain of unknown function
OJA03377.1	thiotroph	hypothetical protein BGC33_03390, partial [Bathymodiolus thermophilus thioautotrophic gill symbiont]	36	0.431609	0.764986	0.494631	0.563742	0.155622	0.160858	0.172838	0.163106	0	0	0	0	0.327726	0.23169	0.60198	0.387132									PF01839.19	FG-GAP repeat
OJA03645.1	thiotroph	hypothetical protein BGC33_13060, partial [Bathymodiolus thermophilus thioautotrophic gill symbiont]	45	0.590048	0.498222	0.586406	0.558225	0.154139	0.191599	0.278701	0.208147	0	0	0	0	0.460802	0.414603	0.595165	0.49019
OIR25454.1	thiotroph	hypothetical protein BGC33_06675 [Bathymodiolus thermophilus thioautotrophic gill symbiont]	39	0.242071	1.09995	0.280551	0.540857	1.67364	0.633532	1.34365	1.21694	0	0	0	0	1.13673	1.33386	4.32482	2.26514
OJA03220.1	thiotroph	hypothetical protein BGC33_02335, partial [Bathymodiolus thermophilus thioautotrophic gill symbiont]	21	0.739902	0	0.858155	0.532685	0.0508152	0	0.148147	0.0663207	0	0	0	0	0	0.104522	0	0.0348406									PF01839.19	FG-GAP repeat
OJA02952.1	thiotroph	hypothetical protein BGC33_07695, partial [Bathymodiolus thermophilus thioautotrophic gill symbiont]	47	0.598418	0.31551	0.671004	0.528311	0.297053	0.019166	0.335104	0.217107	0	0	0	0	0.121709	0.135434	0.173997	0.143713									PF01839.19	FG-GAP repeat
OIR24600.1	thiotroph	30S ribosomal protein S10 [Bathymodiolus thermophilus thioautotrophic gill symbiont]	11	0.572168	0.802433	0.175532	0.516711	0.185937	0.210577	0.132575	0.176363	0	0	0	0	0.357519	0.558717	0.427478	0.447905	COG0051	information storage and processing	Translation, ribosomal structure and biogenesis	Ribosomal protein S10	TIGR01049	Protein synthesis	Ribosomal proteins: synthesis and modification	ribosomal protein uS10	PF00338.18	Ribosomal protein S10p/S20e
OJA03782.1	thiotroph	hypothetical protein BGC33_00475, partial [Bathymodiolus thermophilus thioautotrophic gill symbiont]	9	1.07083	0.431531	0	0.500786	0.187734	0	0.475305	0.221013	0	0	0	0	0.873936	0	0.499757	0.457898
OJA03149.1	thiotroph	hypothetical protein BGC33_01945, partial [Bathymodiolus thermophilus thioautotrophic gill symbiont]	17	0.798301	0	0.656236	0.484846	0.37663	0.348209	0.617642	0.447494	0	0	0	0	0	0.529372	0.781705	0.437026
OIR24218.1	thiotroph	hypothetical protein BGC33_09725 [Bathymodiolus thermophilus thioautotrophic gill symbiont]	189	0.469333	0.420322	0.535779	0.475145	0.117628	0.0190646	0.185184	0.107292	0	0	0	0	0.155114	0.141685	0.227162	0.174654	COG2931	metabolism	Secondary metabolites biosynthesis, transport and catabolism	RTX toxins and related Ca2+-binding proteins					PF13754.2	Domain of unknown function
OIR24019.1	thiotroph	type I glutamate--ammonia ligase [Bathymodiolus thermophilus thioautotrophic gill symbiont]	52	0.438754	0.441338	0.503341	0.461144	0.384779	0.564239	0.439366	0.462795	0	0	0	0	0.055003	0.278591	0.188719	0.174104	COG0174	metabolism	Amino acid transport and metabolism	Glutamine synthetase	TIGR00653	Amino acid biosynthesis	Glutamate family	glutamine synthetase, type I	PF00120.20	Glutamine synthetase, catalytic domain
ONF42089.1	thiotroph	ABC transporter [Bathymodiolus thermophilus thioautotrophic gill symbiont]	80	0.494166	0.370724	0.517574	0.460821	0.234544	0.524396	0.258852	0.339264	0	0	0	0	0.920612	0.6969	0.776895	0.798135	COG2274	cellular processes and signaling	Defense mechanisms	ABC-type bacteriocin/lantibiotic exporters, contain an N-terminal double-glycine peptidase domain					PF00005.23	ABC transporter
OIR25057.1	thiotroph	hypothetical protein BGC33_12530 [Bathymodiolus thermophilus thioautotrophic gill symbiont]	337	0.514177	0.397597	0.431624	0.447799	0.218754	0.490306	0.229639	0.312899	0	0	0	0	1.30489	0.875378	1.09503	1.09177									PF03538.10	Salmonella virulence plasmid 28.1kDa A protein
OJA03744.1	thiotroph	hypothetical protein BGC33_00310, partial [Bathymodiolus thermophilus thioautotrophic gill symbiont]	8	0	0	1.34087	0.446955	0.155622	0.386058	0	0.18056	0	0	0	0	0	0.795673	0	0.265224
OIR24405.1	thiotroph	DNA-directed RNA polymerase subunit beta [Bathymodiolus thermophilus thioautotrophic gill symbiont]	151	0.424626	0.395158	0.511483	0.443756	0.304471	0.668997	0.437174	0.470214	0	0	0	0	0.49958	0.517487	0.575428	0.530831	COG0085	information storage and processing	Transcription	DNA-directed RNA polymerase, beta subunit/140 kD subunit	TIGR02013	Transcription	DNA-dependent RNA polymerase	DNA-directed RNA polymerase, beta subunit	PF00562.24	RNA polymerase Rpb2, domain 6
OIR24466.1	thiotroph	glutamate synthase [Bathymodiolus thermophilus thioautotrophic gill symbiont]	72	0.46439	0.384945	0.449935	0.43309	0.438458	0.595173	0.502311	0.51198	0	0	0	0	0.253243	0.201205	0.306669	0.253705	COG0493	metabolism	Amino acid transport and metabolism	NADPH-dependent glutamate synthase beta chain and related oxidoreductases					PF07992.10	Pyridine nucleotide-disulphide oxidoreductase
OIR24582.1	thiotroph	30S ribosomal protein S5 [Bathymodiolus thermophilus thioautotrophic gill symbiont]	18	0.513561	0.509991	0.238376	0.420643	0.573083	0.707774	0.442898	0.574585	0	0	0	0	0.695176	0.658488	0.477041	0.610235	COG0098	information storage and processing	Translation, ribosomal structure and biogenesis	Ribosomal protein S5	TIGR01021	Protein synthesis	Ribosomal proteins: synthesis and modification	ribosomal protein uS5	PF03719.11	Ribosomal protein S5, C-terminal domain
OIR25613.1	thiotroph	hypothetical protein BGC33_07265, partial [Bathymodiolus thermophilus thioautotrophic gill symbiont]	77	0.332062	0.334729	0.548885	0.405225	0.073913	0.111974	0.0479794	0.0779553	0	0	0	0	0.0464311	0.176737	0.156653	0.126607									PF01839.19	FG-GAP repeat
SCN47140.1	thiotroph	Heat shock protein 60 family chaperone GroEL [methanotrophic endosymbiont of Bathymodiolus azoricus (Menez Gwen)]	10	0.413034	0.353071	0.407623	0.391243	0.222317	0.334584	0.243054	0.266651	17.3089	20.597	18.3964	18.7674	0.572031	0.54874	0.306669	0.475813	KOG0356	cellular processes and signaling	Posttranslational modification, protein turnover, chaperones	Mitochondrial chaperonin, Cpn60/Hsp60p					PF00118.20	TCP-1/cpn60 chaperonin family
OIR24402.1	thiotroph	50S ribosomal protein L1 [Bathymodiolus thermophilus thioautotrophic gill symbiont]	24	0.311414	0.331004	0.527407	0.389942	0.515033	0.386058	0.964112	0.621735	0	0	0	0	0.372416	0.576177	0.468522	0.472372	COG0081	information storage and processing	Translation, ribosomal structure and biogenesis	Ribosomal protein L1	TIGR01169	Protein synthesis	Ribosomal proteins: synthesis and modification	ribosomal protein uL1	PF00687.17	Ribosomal protein L1p/L10e family
OJA03293.1	thiotroph	hypothetical protein BGC33_02790, partial [Bathymodiolus thermophilus thioautotrophic gill symbiont]	11	0.303964	0.337022	0.507091	0.382693	0.371875	0.327565	0.185605	0.295015	0	0	0	0	0.422523	0.458946	0.37172	0.41773									PF00041.17	Fibronectin type III domain
OIR24350.1	thiotroph	30S ribosomal protein S1 [Bathymodiolus thermophilus thioautotrophic gill symbiont]	61	0.390141	0.367541	0.348186	0.368623	0.408188	0.921899	0.511608	0.613898	0	0	0	0	0.275466	0.262675	0.284884	0.274342	COG0539	information storage and processing	Translation, ribosomal structure and biogenesis	Ribosomal protein S1	TIGR00717	Protein synthesis	Ribosomal proteins: synthesis and modification	ribosomal protein bS1	PF00575.19	S1 RNA binding domain
OIR24136.1	thiotroph	hypothetical protein BGC33_14360 [Bathymodiolus thermophilus thioautotrophic gill symbiont]	23	0.367711	0.322369	0.401094	0.363725	0.371172	0.218207	0.211351	0.26691	0	0	0	0	0.854937	1.07839	0.408892	0.780741	COG2897	metabolism	Inorganic ion transport and metabolism	Rhodanese-related sulfurtransferase					PF00581.16	Rhodanese-like domain
OIR24457.1	thiotroph	50S ribosomal protein L19 [Bathymodiolus thermophilus thioautotrophic gill symbiont]	13	0.453883	0.502447	0.132024	0.362785	0.554081	0.485048	0.553414	0.530848	0	0	0	0	0.247513	0.337686	0.204446	0.263215	COG0335	information storage and processing	Translation, ribosomal structure and biogenesis	Ribosomal protein L19	TIGR01024	Protein synthesis	Ribosomal proteins: synthesis and modification	ribosomal protein bL19	PF01245.16	Ribosomal protein L19
OIR24831.1	thiotroph	hypothetical protein BGC33_15000 [Bathymodiolus thermophilus thioautotrophic gill symbiont]	109	0.288709	0.387082	0.407427	0.361072	0.19417	0.334112	0.244391	0.257558	0	0	0	0	0.544479	0.44906	0.545815	0.513118	COG3401	poorly characterized	General function prediction only	Fibronectin type 3 domain-containing protein					PF07603.7	Protein of unknown function (DUF1566)
OIR24709.1	thiotroph	30S ribosomal protein S9 [Bathymodiolus thermophilus thioautotrophic gill symbiont]	15	0.445814	0.494299	0.128723	0.356279	0.361635	0.454691	0.369441	0.395256	0	0	0	0	0.30985	0.365827	0.204446	0.293374	COG0103	information storage and processing	Translation, ribosomal structure and biogenesis	Ribosomal protein S9					PF00380.15	Ribosomal protein S9/S16
OIR24793.1	thiotroph	nitrate reductase subunit alpha [Bathymodiolus thermophilus thioautotrophic gill symbiont]	141	0.398945	0.376859	0.249534	0.34178	0.103432	0.198049	0.0903263	0.130602	0	0	0	0	0.106495	0.0575982	0.118898	0.0943303	COG5013	metabolism	Energy production and conversion	Nitrate reductase alpha subunit	TIGR01580	Energy metabolism	Anaerobic	nitrate reductase, alpha subunit	PF00384.18	Molybdopterin oxidoreductase
OIR24570.1	thiotroph	hypothetical protein BGC33_03945 [Bathymodiolus thermophilus thioautotrophic gill symbiont]	19	0.258793	0.362362	0.395203	0.338786	0.496117	0.216735	0.327483	0.346778	0	0	0	0	0.639771	0.854879	0.484214	0.659621	COG2077	cellular processes and signaling	Posttranslational modification, protein turnover, chaperones	Peroxiredoxin					PF00578.17	AhpC/TSA family
OIR24412.1	thiotroph	hypothetical protein BGC33_10395 [Bathymodiolus thermophilus thioautotrophic gill symbiont]	12	0.376975	0.529606	0.107269	0.33795	0.289011	0.300268	0.275461	0.288247	0	0	0	0	0.297933	0.402409	0.255558	0.318633
OJA03476.1	thiotroph	hypothetical protein BGC33_04115, partial [Bathymodiolus thermophilus thioautotrophic gill symbiont]	44	0.321845	0.345046	0.346187	0.337693	0.111158	0	0.145832	0.0856635	0	0	0	0	0	0	0.0975765	0.0325255									PF01839.19	FG-GAP repeat
OJA03036.1	thiotroph	hypothetical protein BGC33_08035, partial [Bathymodiolus thermophilus thioautotrophic gill symbiont]	140	0.369483	0.298849	0.331002	0.333111	0.0978193	0.234393	0.13611	0.156107	0	0	0	0	0.199189	0.170893	0.22343	0.197838	COG1538	cellular processes and signaling	Cell wall/membrane/envelope biogenesis	Outer membrane protein					PF13754.2	Domain of unknown function
OJA03656.1	thiotroph	hypothetical protein BGC33_06105, partial [Bathymodiolus thermophilus thioautotrophic gill symbiont]	139	0.329691	0.317509	0.338014	0.328405	0.0857278	0.179605	0.107713	0.124349	0	0	0	0	0.151753	0.151594	0.225038	0.176128									PF13754.2	Domain of unknown function
OIR25151.1	thiotroph	HflK protein [Bathymodiolus thermophilus thioautotrophic gill symbiont]	43	0.320181	0.295594	0.354238	0.323338	0.304005	0.269343	0.253228	0.275525	0	0	0	0	0.897955	0.724847	0.922385	0.848396	COG0330	cellular processes and signaling	Posttranslational modification, protein turnover, chaperones	Membrane protease subunits, stomatin/prohibitin homologs	TIGR01933			HflK protein	PF01145.21	SPFH domain / Band 7 family
OJA03142.1	thiotroph	hypothetical protein BGC33_01880, partial [Bathymodiolus thermophilus thioautotrophic gill symbiont]	17	0.300809	0.311533	0.353358	0.3219	0	0.0832675	0	0.0277558	0	0	0	0	0	0	0	0
OIR25611.1	thiotroph	hypothetical protein BGC33_07255 [Bathymodiolus thermophilus thioautotrophic gill symbiont]	161	0.313959	0.302632	0.345127	0.320573	0.0767751	0.0479576	0.126811	0.0838477	0	0	0	0	0.104369	0.0967963	0.110477	0.103881									PF01839.19	FG-GAP repeat
OIR24601.1	thiotroph	DNA-directed RNA polymerase subunit alpha [Bathymodiolus thermophilus thioautotrophic gill symbiont]	35	0.314692	0.257237	0.38004	0.317323	0.464959	0.477977	0.488885	0.477274	0	0	0	0	0.429023	0.401364	0.408892	0.413093	COG0202	information storage and processing	Transcription	DNA-directed RNA polymerase, alpha subunit/40 kD subunit	TIGR02027	Transcription	DNA-dependent RNA polymerase	DNA-directed RNA polymerase, alpha subunit	PF03118.11	Bacterial RNA polymerase, alpha chain C terminal domain
OIR23795.1	thiotroph	molecular chaperone DnaK [Bathymodiolus thermophilus thioautotrophic gill symbiont]	69	0.282197	0.33772	0.329581	0.316499	0.502629	0.6024	0.519923	0.541651	0	0	0	0	0.082903	0.0858897	0.13926	0.102684	COG0443	cellular processes and signaling	Posttranslational modification, protein turnover, chaperones	Molecular chaperone	TIGR02350	Protein fate	Protein folding and stabilization	chaperone protein DnaK	PF00012.16	Hsp70 protein
OIR25031.1	thiotroph	hypothetical protein BGC33_12480 [Bathymodiolus thermophilus thioautotrophic gill symbiont]	27	0.211252	0.281149	0.413186	0.301862	0.171266	0.157283	0.259257	0.195935	0	0	0	0	0.384002	0.203237	0.408892	0.332044	COG3613	metabolism	Nucleotide transport and metabolism	Nucleoside 2-deoxyribosyltransferase					PF05014.11	Nucleoside 2-deoxyribosyltransferase
OIR25393.1	thiotroph	hypothetical protein BGC33_06400 [Bathymodiolus thermophilus thioautotrophic gill symbiont]	57	0.24154	0.380945	0.278524	0.300336	0.0873665	0	0.110867	0.0660777	0	0	0	0	0	0	0	0									PF01839.19	FG-GAP repeat
OJA03404.1	thiotroph	hypothetical protein BGC33_03605, partial [Bathymodiolus thermophilus thioautotrophic gill symbiont]	38	0.269145	0.27874	0.333099	0.293661	0.0819061	0	0.117689	0.0665317	0	0	0	0	0.0564504	0.0693145	0	0.0419216									PF13205.2	Bacterial Ig-like domain
OIR24979.1	thiotroph	hypothetical protein BGC33_05125 [Bathymodiolus thermophilus thioautotrophic gill symbiont]	22	0.402306	0.393192	0.078014	0.291171	0.185937	0.18718	0.10606	0.159726	0	0	0	0	0.146258	0.0897938	0.213739	0.14993	COG2353	poorly characterized	Function unknown	Uncharacterized conserved protein					PF04264.9	YceI-like domain
OIR25766.1	thiotroph	hypothetical protein BGC33_15450 [Bathymodiolus thermophilus thioautotrophic gill symbiont]	21	0.318439	0.311038	0.234971	0.288149	0.52509	0.349291	0.333331	0.402571	0	0	0	0	0.459668	0.459896	0.36995	0.429838	COG2885	cellular processes and signaling	Cell wall/membrane/envelope biogenesis	Outer membrane protein and related peptidoglycan-associated (lipo)proteins					PF00691.16	OmpA family
OIR24670.1	thiotroph	cytochrome C [Bathymodiolus thermophilus thioautotrophic gill symbiont]	10	0.373697	0.476645	0	0.283448	0.0622486	0.102949	0.0583328	0.0745101	0	0	0	0	0	0	0	0	COG2863	metabolism	Energy production and conversion	Cytochrome c553					PF00034.17	Cytochrome c
OIR24102.1	thiotroph	ketol-acid reductoisomerase [Bathymodiolus thermophilus thioautotrophic gill symbiont]	36	0.234927	0.264803	0.345646	0.281792	0.518739	0.461125	0.40779	0.462551	0	0	0	0	0.228415	0.31705	0.266916	0.270793	COG0059	metabolism	Amino acid transport and metabolism	Ketol-acid reductoisomerase	TIGR00465	Amino acid biosynthesis	Pyruvate family	ketol-acid reductoisomerase	PF07991.8	Acetohydroxy acid isomeroreductase, NADPH-binding domain
OIR25411.1	thiotroph	hypothetical protein BGC33_13385 [Bathymodiolus thermophilus thioautotrophic gill symbiont]	43	0.269867	0.295594	0.27441	0.279957	0.285392	0.251387	0.250967	0.262582	0	0	0	0	0.773239	0.872879	0.703675	0.783264	COG1566	cellular processes and signaling	Defense mechanisms	Multidrug resistance efflux pump	TIGR01843	Protein fate	Protein and peptide secretion and trafficking	type I secretion membrane fusion protein, HlyD family	PF13437.2	HlyD family secretion protein
OIR25282.1	thiotroph	aspartate aminotransferase, partial [Bathymodiolus thermophilus thioautotrophic gill symbiont]	41	0.20148	0.327236	0.298261	0.275659	0.238584	0.298175	0.241868	0.259542	0	0	0	0	0	0	0.019946	0.00664865	COG0436	metabolism	Amino acid transport and metabolism	Aspartate/tyrosine/aromatic aminotransferase					PF00155.17	Aminotransferase class I and II
OIR24594.1	thiotroph	50S ribosomal protein L22 [Bathymodiolus thermophilus thioautotrophic gill symbiont]	12	0.409756	0.411916	0	0.27389	0.355706	0.332439	0.283562	0.323903	0	0	0	0	0	0.27437	0.153335	0.142568	COG0091	information storage and processing	Translation, ribosomal structure and biogenesis	Ribosomal protein L22	TIGR01044	Protein synthesis	Ribosomal proteins: synthesis and modification	ribosomal protein uL22	PF00237.15	Ribosomal protein L22p/L17e
OIR24526.1	thiotroph	translation elongation factor Ts [Bathymodiolus thermophilus thioautotrophic gill symbiont]	32	0.178244	0.281353	0.362034	0.273877	0.500212	0.36193	0.568138	0.47676	0	0	0	0	0.0446899	0.0754517	0.108612	0.0762512	COG0264	information storage and processing	Translation, ribosomal structure and biogenesis	Translation elongation factor Ts	TIGR00116	Protein synthesis	Translation factors	translation elongation factor Ts	PF00889.15	Elongation factor TS
OIR24724.1	thiotroph	cold-shock protein [Bathymodiolus thermophilus thioautotrophic gill symbiont]	7	0.365268	0.453948	0	0.273072	0.393818	0.367675	0.319442	0.360311	0	0	0	0	0	0	0	0	COG1278	information storage and processing	Transcription	Cold shock proteins					PF00313.18	'Cold-shock' DNA-binding domain
OIR24187.1	thiotroph	F0F1 ATP synthase subunit B [Bathymodiolus thermophilus thioautotrophic gill symbiont]	17	0.323948	0.311533	0.164059	0.266513	0.256318	0.295221	0.223037	0.258192	0	0	0	0	0.672977	0.671399	0.553207	0.632528	COG0711	metabolism	Energy production and conversion	F0F1-type ATP synthase, subunit b	TIGR01144	Energy metabolism	ATP-proton motive force interconversion	ATP synthase F0, B subunit	PF00430.14	ATP synthase B/B' CF(0)
OIR24587.1	thiotroph	50S ribosomal protein L5 [Bathymodiolus thermophilus thioautotrophic gill symbiont]	21	0.290341	0.302632	0.204323	0.265765	0.36841	0.281884	0.203702	0.284665	0	0	0	0	0.32347	0.324018	0.331008	0.326165	COG0094	information storage and processing	Translation, ribosomal structure and biogenesis	Ribosomal protein L5					PF00673.17	ribosomal L5P family C-terminus
OIR24589.1	thiotroph	50S ribosomal protein L14 [Bathymodiolus thermophilus thioautotrophic gill symbiont]	13	0.317718	0.298752	0.16503	0.2605	0.280461	0.247473	0.231836	0.253257	0	0	0	0	0.440024	0.337686	0.298806	0.358838	COG0093	information storage and processing	Translation, ribosomal structure and biogenesis	Ribosomal protein L14	TIGR01067	Protein synthesis	Ribosomal proteins: synthesis and modification	ribosomal protein uL14	PF00238.15	Ribosomal protein L14p/L23e
OIR24176.1	thiotroph	translation elongation factor G [Bathymodiolus thermophilus thioautotrophic gill symbiont]	78	0.23955	0.24896	0.288802	0.259104	0.476555	0.633532	0.484861	0.531649	0	0	0	0	0.215428	0.219496	0.249005	0.227976	COG0480	information storage and processing	Translation, ribosomal structure and biogenesis	Translation elongation factors (GTPases)	TIGR00484	Protein synthesis	Translation factors	translation elongation factor G	PF00009.23	Elongation factor Tu GTP binding domain
OIR24755.1	thiotroph	hypothetical protein BGC33_04515, partial [Bathymodiolus thermophilus thioautotrophic gill symbiont]	59	0.290024	0.188504	0.276355	0.251627	0.0346663	0	0.046139	0.0269351	0	0	0	0	0	0.0669649	0.131677	0.066214									PF01839.19	FG-GAP repeat
OJA03657.1	thiotroph	hypothetical protein BGC33_06120, partial [Bathymodiolus thermophilus thioautotrophic gill symbiont]	147	0.359916	0	0.370699	0.243539	0	0	0	0	0	0	0	0	0	0	0	0									PF13517.2	Repeat domain in Vibrio, Colwellia, Bradyrhizobium and Shewanella
OIR25456.1	thiotroph	DNA gyrase subunit A [Bathymodiolus thermophilus thioautotrophic gill symbiont]	96	0.23561	0.268481	0.219008	0.241033	0.158401	0.231903	0.218748	0.203017	0	0	0	0	0.115449	0.155476	0.193798	0.154908	COG0188	information storage and processing	Replication, recombination and repair	Type IIA topoisomerase (DNA gyrase/topo II, topoisomerase IV), A subunit	TIGR01063	DNA metabolism	DNA replication, recombination, and repair	DNA gyrase, A subunit	PF00521.16	DNA gyrase/topoisomerase IV, subunit A
OIR24802.1	thiotroph	hypothetical protein BGC33_11780 [Bathymodiolus thermophilus thioautotrophic gill symbiont]	20	0.255688	0.220669	0.246719	0.241025	0.053356	0.173726	0.0631939	0.0967587	0	0	0	0	0.482651	0.27437	0.255558	0.337526	COG3748	poorly characterized	Function unknown	Predicted membrane protein					PF06181.7	Urate oxidase N-terminal
OIR24403.1	thiotroph	50S ribosomal protein L10 [Bathymodiolus thermophilus thioautotrophic gill symbiont]	18	0.316878	0.31384	0.0715129	0.234077	0.459454	0.37176	0.394287	0.4085	0	0	0	0	0.417106	0.329244	0.295311	0.34722	COG0244	information storage and processing	Translation, ribosomal structure and biogenesis	Ribosomal protein L10					PF00466.16	Ribosomal protein L10
OJA03128.1	thiotroph	hypothetical protein BGC33_01825, partial [Bathymodiolus thermophilus thioautotrophic gill symbiont]	16	0.270439	0	0.415669	0.228702	0.0389054	0	0.018229	0.0190448	0	0	0	0	0	0	0	0									PF00028.13	Cadherin domain
OIR24527.1	thiotroph	30S ribosomal protein S2, partial [Bathymodiolus thermophilus thioautotrophic gill symbiont]	31	0.203027	0.199314	0.276824	0.226388	0.467582	0.564558	0.580192	0.537444	0	0	0	0	0.588177	0.41775	0.474842	0.49359	COG0052	information storage and processing	Translation, ribosomal structure and biogenesis	Ribosomal protein S2	TIGR01011	Protein synthesis	Ribosomal proteins: synthesis and modification	ribosomal protein uS2	PF00318.16	Ribosomal protein S2
OIR25614.1	thiotroph	hypothetical protein BGC33_07270, partial [Bathymodiolus thermophilus thioautotrophic gill symbiont]	262	0.219954	0.184621	0.27022	0.224932	0.0122189	0.00589402	0.0233777	0.0138302	0	0	0	0	0.0122812	0.0150799	0.0241902	0.0171837									PF13205.2	Bacterial Ig-like domain
OIR25093.1	thiotroph	hypothetical protein BGC33_12645, partial [Bathymodiolus thermophilus thioautotrophic gill symbiont]	394	0.256586	0.16847	0.248843	0.224633	0.0205389	0.0150243	0.0303508	0.0219713	0	0	0	0	0.0117963	0.0284119	0.0425497	0.027586									PF13517.2	Repeat domain in Vibrio, Colwellia, Bradyrhizobium and Shewanella
OIR24500.1	thiotroph	protein-export membrane protein SecD [Bathymodiolus thermophilus thioautotrophic gill symbiont]	67	0.267136	0.194979	0.211337	0.224484	0.0517632	0.172862	0.0623958	0.0956737	0	0	0	0	0.325503	0.268637	0.344812	0.312984	COG0342	cellular processes and signaling	Intracellular trafficking, secretion, and vesicular transport	Preprotein translocase subunit SecD	TIGR01129	Protein fate	Protein and peptide secretion and trafficking	protein-export membrane protein SecD	PF13721.2	SecD export protein N-terminal TM region
OJA03082.1	thiotroph	hypothetical protein BGC33_08245, partial [Bathymodiolus thermophilus thioautotrophic gill symbiont]	156	0.25594	0.150508	0.266798	0.224415	0.0495937	0	0.0897428	0.0464455	0	0	0	0	0.0504194	0.0661302	0.100912	0.0724873	COG2931	metabolism	Secondary metabolites biosynthesis, transport and catabolism	RTX toxins and related Ca2+-binding proteins	TIGR02059			cyanobacterial long protein repeat	PF03382.10	Mycoplasma protein of unknown function, DUF285
OIR24175.1	thiotroph	30S ribosomal protein S7 [Bathymodiolus thermophilus thioautotrophic gill symbiont]	18	0.338731	0.333456	0	0.224062	0.291482	0.293118	0.264658	0.283086	0	0	0	0	0.595865	0.573128	0.386176	0.51839	COG0049	information storage and processing	Translation, ribosomal structure and biogenesis	Ribosomal protein S7	TIGR01029	Protein synthesis	Ribosomal proteins: synthesis and modification	ribosomal protein uS7	PF00177.17	Ribosomal protein S7p/S5e
OJA03520.1	thiotroph	hypothetical protein BGC33_04395, partial [Bathymodiolus thermophilus thioautotrophic gill symbiont]	55	0.228867	0.208633	0.234042	0.223847	0	0	0	0	0	0	0	0	0	0	0	0									PF01839.19	FG-GAP repeat
OJA03570.1	thiotroph	hypothetical protein BGC33_04835, partial [Bathymodiolus thermophilus thioautotrophic gill symbiont]	68	0.222714	0.212881	0.224004	0.219866	0.0653872	0	0.0814944	0.0489605	0	0	0	0	0	0	0.0781705	0.0260568									PF01839.19	FG-GAP repeat
OJA03308.1	thiotroph	hypothetical protein BGC33_02880, partial [Bathymodiolus thermophilus thioautotrophic gill symbiont]	28	0.330146	0.220669	0.107269	0.219362	0.0222317	0.0183837	0.14236	0.0609918	0	0	0	0	0	0.0862305	0.116826	0.0676856									PF00028.13	Cadherin domain
OIR24404.1	thiotroph	50S ribosomal protein L7/L12 [Bathymodiolus thermophilus thioautotrophic gill symbiont]	13	0.211812	0.38023	0.0660119	0.219351	0.26678	0.257372	0.344014	0.289389	0	0	0	0	0	0.0506529	0	0.0168843	COG0222	information storage and processing	Translation, ribosomal structure and biogenesis	Ribosomal protein L7/L12	TIGR00855	Protein synthesis	Ribosomal proteins: synthesis and modification	ribosomal protein bL12	PF00542.15	Ribosomal protein L7/L12 C-terminal domain
OIR24599.1	thiotroph	50S ribosomal protein L3 [Bathymodiolus thermophilus thioautotrophic gill symbiont]	26	0.181553	0.122217	0.338311	0.214027	0.516458	0.549391	0.673071	0.57964	0	0	0	0	0.275015	0.363012	0.243763	0.29393	COG0087	information storage and processing	Translation, ribosomal structure and biogenesis	Ribosomal protein L3	TIGR03625			50S ribosomal protein uL3	PF00297.18	Ribosomal protein L3
OJA03603.1	thiotroph	hypothetical protein BGC33_05275, partial [Bathymodiolus thermophilus thioautotrophic gill symbiont]	84	0.257561	0.178637	0.201768	0.212655	0	0	0.0451385	0.0150462	0	0	0	0	0	0	0.0316405	0.0105468
OIR24301.1	thiotroph	30S ribosomal protein S15 [Bathymodiolus thermophilus thioautotrophic gill symbiont]	10	0.354029	0.282456	0	0.212162	0.142283	0.180161	0.13611	0.152851	0	0	0	0	0.107256	0.131698	0.143112	0.127355	COG0184	information storage and processing	Translation, ribosomal structure and biogenesis	Ribosomal protein S15P/S13E	TIGR00952	Protein synthesis	Ribosomal proteins: synthesis and modification	ribosomal protein uS15	PF00312.18	Ribosomal protein S15
OIR23691.1	thiotroph	hypothetical protein BGC33_07755, partial [Bathymodiolus thermophilus thioautotrophic gill symbiont]	188	0.210283	0.160572	0.262467	0.211108	0.0747362	0.228623	0.115838	0.139733	0	0	0	0	0.193973	0.27904	0.244683	0.239232
SCN47891.1	thiotroph	NAD(P) transhydrogenase alpha subunit [methanotrophic endosymbiont of Bathymodiolus azoricus (Menez Gwen)]	23	0.230888	0.16886	0.233194	0.210981	0.108258	0.240587	0.122584	0.157143	0	0	0	0	0.57514	0.343559	0.346669	0.421789									PF05222.11	Alanine dehydrogenase/PNT, N-terminal domain
OIR25152.1	thiotroph	HflC protein [Bathymodiolus thermophilus thioautotrophic gill symbiont]	32	0.153658	0.198602	0.274878	0.209046	0.23899	0.180965	0.294702	0.238219	0	0	0	0	0.90497	0.891702	0.709172	0.835282	COG0330	cellular processes and signaling	Posttranslational modification, protein turnover, chaperones	Membrane protease subunits, stomatin/prohibitin homologs	TIGR01932	Protein fate	Degradation of proteins, peptides, and glycopeptides	HflC protein	PF01145.21	SPFH domain / Band 7 family
OIR25650.1	thiotroph	threonine synthase [Bathymodiolus thermophilus thioautotrophic gill symbiont]	38	0.165628	0.218346	0.242767	0.208914	0.238698	0.335261	0.278872	0.284277	0	0	0	0	0	0	0	0	COG0498	metabolism	Amino acid transport and metabolism	Threonine synthase	TIGR00260	Amino acid biosynthesis	Aspartate family	threonine synthase	PF00291.21	Pyridoxal-phosphate dependent enzyme
OIR23757.1	thiotroph	peptidase S41 [Bathymodiolus thermophilus thioautotrophic gill symbiont]	49	0.188655	0.205357	0.232052	0.208688	0.255891	0.309897	0.202379	0.256056	0	0	0	0	0.510742	0.421074	0.417237	0.449684	COG0793	cellular processes and signaling	Cell wall/membrane/envelope biogenesis	Periplasmic protease	TIGR00225	Protein fate	Degradation of proteins, peptides, and glycopeptides	C-terminal processing peptidase	PF03572.14	Peptidase family S41
OIR25359.1	thiotroph	3-hydroxyacyl-[acyl-carrier-protein] dehydratase FabZ [Bathymodiolus thermophilus thioautotrophic gill symbiont]	16	0.295024	0.331004	0	0.208676	0.216759	0.369973	0.24913	0.27862	0	0	0	0	0	0	0	0	COG0764	metabolism	Lipid transport and metabolism	3-hydroxymyristoyl/3-hydroxydecanoyl-(acyl carrier protein) dehydratases	TIGR01750	Fatty acid and phospholipid metabolism	Biosynthesis	beta-hydroxyacyl-(acyl-carrier-protein) dehydratase FabZ	PF07977.9	FabA-like domain
OIR25391.1	thiotroph	hypothetical protein BGC33_06390 [Bathymodiolus thermophilus thioautotrophic gill symbiont]	139	0.186778	0.237497	0.200648	0.208308	0.0658953	0	0.0881288	0.0513413	0	0	0	0	0	0	0.0750126	0.0250042									PF01839.19	FG-GAP repeat
OIR25546.1	thiotroph	adenosylhomocysteinase [Bathymodiolus thermophilus thioautotrophic gill symbiont]	50	0.165214	0.19772	0.253156	0.205363	0.25433	0.3526	0.225554	0.277495	0	0	0	0	0.0858046	0.149257	0.11449	0.116517	COG0499	metabolism	Coenzyme transport and metabolism	S-adenosylhomocysteine hydrolase	TIGR00936	Energy metabolism	Amino acids and amines	adenosylhomocysteinase	PF05221.13	S-adenosyl-L-homocysteine hydrolase
OIR25518.1	thiotroph	aspartate-semialdehyde dehydrogenase [Bathymodiolus thermophilus thioautotrophic gill symbiont]	37	0.191367	0.214705	0.20874	0.204937	0.163433	0.264328	0.162912	0.196891	0	0	0	0	0	0	0	0	COG0136	metabolism	Amino acid transport and metabolism	Aspartate-semialdehyde dehydrogenase	TIGR01296	Amino acid biosynthesis	Aspartate family	aspartate-semialdehyde dehydrogenase	PF02774.14	Semialdehyde dehydrogenase, dimerisation domain
OJA03237.1	thiotroph	hypothetical protein BGC33_02425, partial [Bathymodiolus thermophilus thioautotrophic gill symbiont]	23	0.17958	0.176535	0.25185	0.202655	0.0115991	0.0279752	0	0.0131915	0	0	0	0	0	0	0.0355558	0.0118519									PF00028.13	Cadherin domain
OIR23674.1	thiotroph	50S ribosomal protein L21 [Bathymodiolus thermophilus thioautotrophic gill symbiont]	12	0.327805	0.279514	0	0.20244	0.296422	0.235925	0.194443	0.242263	0	0	0	0	0.208553	0.256079	0.289632	0.251421	COG0261	information storage and processing	Translation, ribosomal structure and biogenesis	Ribosomal protein L21	TIGR00061	Protein synthesis	Ribosomal proteins: synthesis and modification	ribosomal protein bL21	PF00829.17	Ribosomal prokaryotic L21 protein
OJA03534.1	thiotroph	hypothetical protein BGC33_04525, partial [Bathymodiolus thermophilus thioautotrophic gill symbiont]	54	0.196683	0.186343	0.218512	0.200512	0.13833	0.0667261	0.13503	0.113362	0	0	0	0	0	0.0650358	0.121153	0.062063
OIR23974.1	thiotroph	30S ribosomal protein S6 [Bathymodiolus thermophilus thioautotrophic gill symbiont]	14	0.266927	0.302632	0.0306484	0.200069	0.203261	0.202221	0.152777	0.186086	0	0	0	0	0.102148	0.188139	0.262859	0.184382	COG0360	information storage and processing	Translation, ribosomal structure and biogenesis	Ribosomal protein S6	TIGR00166	Protein synthesis	Ribosomal proteins: synthesis and modification	ribosomal protein bS6	PF01250.13	Ribosomal protein S6
OIR24564.1	thiotroph	hypothetical protein BGC33_14700 [Bathymodiolus thermophilus thioautotrophic gill symbiont]	20	0.196683	0.0970944	0.300354	0.198044	0.364599	0.180161	0.116666	0.220475	0	0	0	0	0.572031	0.856034	0.541782	0.656616									PF11845.4	Protein of unknown function (DUF3365)
OIR25383.1	thiotroph	hypothetical protein BGC33_06330 [Bathymodiolus thermophilus thioautotrophic gill symbiont]	84	0.199024	0.174434	0.217093	0.19685	0.120686	0.070471	0.121527	0.104228	0	0	0	0	0.17876	0.156783	0.167938	0.167827									PF00028.13	Cadherin domain
OIR24596.1	thiotroph	50S ribosomal protein L2 [Bathymodiolus thermophilus thioautotrophic gill symbiont]	30	0.203239	0.164766	0.22169	0.196565	0.26678	0.205898	0.366201	0.279626	0	0	0	0	0.464775	0.621905	0.51793	0.53487	COG0090	information storage and processing	Translation, ribosomal structure and biogenesis	Ribosomal protein L2	TIGR01171	Protein synthesis	Ribosomal proteins: synthesis and modification	ribosomal protein uL2	PF03947.14	Ribosomal Proteins L2, C-terminal domain
OJA03508.1	thiotroph	hypothetical protein BGC33_04325, partial [Bathymodiolus thermophilus thioautotrophic gill symbiont]	53	0.152151	0.206513	0.218587	0.192417	0	0	0	0	0	0	0	0	0	0	0	0
OIR24037.1	thiotroph	NADH dehydrogenase [Bathymodiolus thermophilus thioautotrophic gill symbiont]	19	0.258793	0.148661	0.169373	0.192276	0.27614	0.203189	0.19956	0.226296	0	0	0	0	0.395153	0.531411	0.441173	0.455912	COG2210	poorly characterized	Function unknown	Uncharacterized conserved protein					PF13686.2	DsrE/DsrF/DrsH-like family
OIR23888.1	thiotroph	alkyl hydroperoxide reductase [Bathymodiolus thermophilus thioautotrophic gill symbiont]	22	0.151982	0.112341	0.312056	0.192126	0.489096	0.380209	0.362371	0.410559	0	0	0	0	0.0812544	0.129702	0.083637	0.0981978	COG0450	cellular processes and signaling	Posttranslational modification, protein turnover, chaperones	Peroxiredoxin					PF00578.17	AhpC/TSA family
OIR24084.1	thiotroph	transcriptional regulator [Bathymodiolus thermophilus thioautotrophic gill symbiont]	12	0.262244	0.308937	0	0.190393	0.0296422	0.0643431	0.0891196	0.061035	0	0	0	0	0	0.0731653	0	0.0243884	COG0347	metabolism	Amino acid transport and metabolism	Nitrogen regulatory protein PII					PF00543.18	Nitrogen regulatory protein P-II
OIR24585.1	thiotroph	30S ribosomal protein S8 [Bathymodiolus thermophilus thioautotrophic gill symbiont]	14	0.280975	0.290022	0	0.190333	0.381114	0.303332	0.256942	0.313796	0	0	0	0	0.280908	0.313566	0.219049	0.271174	COG0096	information storage and processing	Translation, ribosomal structure and biogenesis	Ribosomal protein S8					PF00410.15	Ribosomal protein S8
OIR24573.1	thiotroph	hypothetical protein BGC33_10905 [Bathymodiolus thermophilus thioautotrophic gill symbiont]	138	0.192407	0.186769	0.189665	0.189614	0.052196	0.0326378	0.0873584	0.0573974	0	0	0	0	0.0673587	0.0572598	0.0829636	0.069194									PF01839.19	FG-GAP repeat
OJA03180.1	thiotroph	hypothetical protein BGC33_02115, partial [Bathymodiolus thermophilus thioautotrophic gill symbiont]	19	0.134572	0.157953	0.270996	0.18784	0	0	0	0	0	0	0	0	0	0	0	0									PF00028.13	Cadherin domain
OIR25515.1	thiotroph	curli production assembly protein CsgG [Bathymodiolus thermophilus thioautotrophic gill symbiont]	24	0.147512	0.102979	0.312869	0.187787	0.500212	0.268096	0.162036	0.310115	0	0	0	0	0.357519	0.640196	0.434448	0.477388	COG1462	cellular processes and signaling	Cell wall/membrane/envelope biogenesis	Uncharacterized protein involved in formation of curli polymers					PF03783.10	Curli production assembly/transport component CsgG
OJA03482.1	thiotroph	hypothetical protein BGC33_11270, partial [Bathymodiolus thermophilus thioautotrophic gill symbiont]	207	0.210935	0.152656	0.185519	0.183037	0.026635	0.0167851	0.0347555	0.0260585	0	0	0	0	0	0.0233281	0.0217286	0.0150189									PF01839.19	FG-GAP repeat
OIR24182.1	thiotroph	hypothetical protein BGC33_09565 [Bathymodiolus thermophilus thioautotrophic gill symbiont]	19	0.227738	0.241575	0.0790406	0.182784	0.327624	0.223507	0.240495	0.263876	0	0	0	0	0.508054	0.901088	0.914627	0.77459
OIR24794.1	thiotroph	nitrate reductase subunit beta [Bathymodiolus thermophilus thioautotrophic gill symbiont]	58	0.193292	0.243497	0.110968	0.182586	0.0950595	0.110936	0.0469345	0.0843101	0	0	0	0	0.0308206	0.0113532	0.0634488	0.0352075	COG1140	metabolism	Energy production and conversion	Nitrate reductase beta subunit	TIGR01660	Energy metabolism	Anaerobic	nitrate reductase, beta subunit	PF13247.2	4Fe-4S dicluster domain
OIR25538.1	thiotroph	DNA topoisomerase I, partial [Bathymodiolus thermophilus thioautotrophic gill symbiont]	87	0.183118	0.16639	0.197277	0.182262	0.129812	0.229268	0.146391	0.168491	0	0	0	0	0.0369847	0.0983947	0.0563989	0.0639261	COG0550	information storage and processing	Replication, recombination and repair	Topoisomerase IA	TIGR01051	DNA metabolism	DNA replication, recombination, and repair	DNA topoisomerase I	PF01131.16	DNA topoisomerase
OJA03403.1	thiotroph	hypothetical protein BGC33_03590, partial [Bathymodiolus thermophilus thioautotrophic gill symbiont]	38	0	0.292677	0.254059	0.182245	0.0608445	0.0541836	0.0690784	0.0613688	0	0	0	0	0	0	0.134504	0.0448347									PF13205.2	Bacterial Ig-like domain
SEH58108.1	thiotroph	Succinyl-CoA:3-ketoacid-coenzyme A transferasesubunit A / Succinyl-CoA:3-ketoacid-coenzymeA transferase subunit B [Bathymodiolus azoricus thioautotrophic gill symbiont]	8	0.122927	0.154468	0.268173	0.181856	0.0555791	0.1126	0.109374	0.0925179	32.4541	29.4243	6.27152	22.7166	0	0.082311	0	0.027437	KOG3822	metabolism	Energy production and conversion	Succinyl-CoA:alpha-ketoacid-CoA transferase					PF01144.19	Coenzyme A transferase
OIR23880.1	thiotroph	MBL fold metallo-hydrolase [Bathymodiolus thermophilus thioautotrophic gill symbiont]	35	0.168585	0.191667	0.177761	0.179338	0.0990896	0.0882419	0.180554	0.122629	0	0	0	0	0.429023	0.501705	0.496512	0.475747	COG0491	poorly characterized	General function prediction only	Zn-dependent hydrolases, including glyoxylases					PF00753.23	Metallo-beta-lactamase superfamily
OJA03475.1	thiotroph	hypothetical protein BGC33_04110, partial [Bathymodiolus thermophilus thioautotrophic gill symbiont]	44	0.259264	0.276839	0	0.178701	0.0768002	0	0	0.0256001	0	0	0	0	0	0	0	0									PF01839.19	FG-GAP repeat
OIR25354.1	thiotroph	co-chaperone GroES [Bathymodiolus thermophilus thioautotrophic gill symbiont]	10	0.216351	0.317764	0	0.178038	0.195639	0.154423	0.145832	0.165298	0	0	0	0	0	0	0	0	COG0234	cellular processes and signaling	Posttranslational modification, protein turnover, chaperones	Co-chaperonin GroES (HSP10)					PF00166.17	Chaperonin 10 Kd subunit
OJA03467.1	thiotroph	hypothetical protein BGC33_04035, partial [Bathymodiolus thermophilus thioautotrophic gill symbiont]	44	0.183273	0.168511	0.180407	0.177397	0.0646739	0.155008	0.0905927	0.103425	0	0	0	0	0.186885	0.149656	0	0.11218									PF00041.17	Fibronectin type III domain
OJA03112.1	thiotroph	hypothetical protein BGC33_01720, partial [Bathymodiolus thermophilus thioautotrophic gill symbiont]	15	0	0	0.529195	0.176398	0	0	0	0	0	0	0	0	0	0	0	0									PF13754.2	Domain of unknown function
OJA03660.1	thiotroph	hypothetical protein BGC33_06200, partial [Bathymodiolus thermophilus thioautotrophic gill symbiont]	82	0.177494	0.1873	0.154363	0.173052	0.0694061	0.0486496	0.0723232	0.0634597	0	0	0	0	0.14388	0	0.154581	0.0994869									PF00028.13	Cadherin domain
OJA03340.1	thiotroph	hypothetical protein BGC33_03120, partial [Bathymodiolus thermophilus thioautotrophic gill symbiont]	17	0.138835	0.197304	0.176679	0.170939	0.0836956	0.181675	0.160129	0.141833	0	0	0	0	0.37855	0.348611	0.276603	0.334588									PF07603.7	Protein of unknown function (DUF1566)
SEH73857.1	thiotroph	fructose-1,6-bisphosphate aldolase [Bathymodiolus azoricus thioautotrophic gill symbiont]	38	0.175979	0.153307	0.180664	0.169983	0.219976	0.237053	0.24817	0.235067	0	0	0	0	0	0	0.156025	0.0520082	COG0191	metabolism	Carbohydrate transport and metabolism	Fructose/tagatose bisphosphate aldolase	TIGR01521			fructose-bisphosphate aldolase, class II, Calvin cycle subtype	PF01116.16	Fructose-bisphosphate aldolase class-II
OIR24210.1	thiotroph	hypothetical protein BGC33_09695 [Bathymodiolus thermophilus thioautotrophic gill symbiont]	111	0.186051	0.15745	0.166219	0.169907	0.0560798	0.0289834	0.0630625	0.0493752	0	0	0	0	0	0.067233	0.090251	0.0524946									PF01839.19	FG-GAP repeat
OIR24597.1	thiotroph	50S ribosomal protein L23 [Bathymodiolus thermophilus thioautotrophic gill symbiont]	11	0.268204	0.24073	0	0.169645	0.194022	0.175481	0.229796	0.199766	0	0	0	0	0	0.0598625	0.074344	0.0447355	COG0089	information storage and processing	Translation, ribosomal structure and biogenesis	Ribosomal protein L23					PF00276.16	Ribosomal protein L23
OJA03283.1	thiotroph	hypothetical protein BGC33_02725, partial [Bathymodiolus thermophilus thioautotrophic gill symbiont]	25	0	0.508422	0	0.169474	0	0	0.104999	0.0349997	0	0	0	0	0.228812	0	0.327114	0.185309									PF01839.19	FG-GAP repeat
OIR24682.1	thiotroph	hypothetical protein BGC33_04285, partial [Bathymodiolus thermophilus thioautotrophic gill symbiont]	20	0.0983414	0.0882676	0.321808	0.169472	0.48465	0.244504	0.262498	0.33055	0	0	0	0	0.804418	0.943832	0.817784	0.855345	COG3439	poorly characterized	Function unknown	Uncharacterized conserved protein					PF03625.10	Domain of unknown function DUF302
OIR24743.1	thiotroph	hypothetical protein BGC33_11630 [Bathymodiolus thermophilus thioautotrophic gill symbiont]	8	0.221268	0.28687	0	0.169379	0.0555791	0.128686	0.0972214	0.0938289	0	0	0	0	0	0	0	0
OJA03532.1	thiotroph	hypothetical protein BGC33_04485, partial [Bathymodiolus thermophilus thioautotrophic gill symbiont]	52	0.166424	0.145981	0.19391	0.168772	0.100897	0.205403	0.1047	0.137	0	0	0	0	0.261264	0.194169	0.188719	0.214718									PF05345.8	Putative Ig domain
OIR24971.1	thiotroph	hypothetical protein BGC33_12295 [Bathymodiolus thermophilus thioautotrophic gill symbiont]	92	0.130409	0.141996	0.226198	0.166201	0.155622	0.201422	0.183875	0.180306	0	0	0	0	0.151557	0.133606	0.142223	0.142462
OIR25262.1	thiotroph	ABC transporter substrate-binding protein [Bathymodiolus thermophilus thioautotrophic gill symbiont]	41	0.182291	0.137784	0.17791	0.165995	0.14315	0.172628	0.139904	0.151894	0	0	0	0	0	0	0.019946	0.00664865	COG4663	metabolism	Secondary metabolites biosynthesis, transport and catabolism	TRAP-type mannitol/chloroaromatic compound transport system, periplasmic component					PF03480.9	Bacterial extracellular solute-binding protein, family 7
OIR24710.1	thiotroph	50S ribosomal protein L13 [Bathymodiolus thermophilus thioautotrophic gill symbiont]	16	0.233561	0.209636	0.0536347	0.16561	0.194527	0.128686	0.133679	0.152297	0	0	0	0	0.223449	0.219496	0.115001	0.185982	COG0102	information storage and processing	Translation, ribosomal structure and biogenesis	Ribosomal protein L13	TIGR01066	Protein synthesis	Ribosomal proteins: synthesis and modification	ribosomal protein uL13	PF00572.14	Ribosomal protein L13
OIR24385.1	thiotroph	ubiquinol-cytochrome C reductase [Bathymodiolus thermophilus thioautotrophic gill symbiont]	32	0.122927	0.137918	0.234652	0.165166	0.183411	0.14075	0.224825	0.182995	0	0	0	0	0.659176	0.54874	0.555838	0.587918	COG2857	metabolism	Energy production and conversion	Cytochrome c1					PF02167.11	Cytochrome C1 family
OJA03344.1	thiotroph	hypothetical protein BGC33_03180, partial [Bathymodiolus thermophilus thioautotrophic gill symbiont]	32	0.147512	0.165502	0.181017	0.164677	0	0.0160858	0	0.00536192	0	0	0	0	0	0	0	0									PF00028.13	Cadherin domain
OIR25736.1	thiotroph	hypothetical protein BGC33_15280 [Bathymodiolus thermophilus thioautotrophic gill symbiont]	56	0.17561	0.189145	0.126425	0.163726	0.066695	0.0597471	0.053819	0.060087	0	0	0	0	0.414978	0.266531	0.317622	0.333043	COG5411	cellular processes and signaling	Signal transduction mechanisms	Phosphatidylinositol 5-phosphate phosphatase					PF03372.19	Endonuclease/Exonuclease/phosphatase family
OIR24188.1	thiotroph	ATP synthase F1 subunit delta [Bathymodiolus thermophilus thioautotrophic gill symbiont]	20	0.216351	0.220669	0.0536347	0.163552	0.120051	0.115817	0.111805	0.115891	0	0	0	0	0.107256	0.120723	0.122668	0.116882	COG0712	metabolism	Energy production and conversion	F0F1-type ATP synthase, delta subunit (mitochondrial oligomycin sensitivity protein)	TIGR01145	Energy metabolism	ATP-proton motive force interconversion	ATP synthase F1, delta subunit	PF00213.14	ATP synthase delta (OSCP) subunit
OIR24649.1	thiotroph	LemA family protein [Bathymodiolus thermophilus thioautotrophic gill symbiont]	23	0.162477	0.130483	0.195883	0.162948	0.425301	0.229397	0.173308	0.276002	0	0	0	0	0.341975	0.362645	0.400003	0.368208	COG1704	poorly characterized	Function unknown	Uncharacterized conserved protein					PF04011.8	LemA family
OIR24584.1	thiotroph	50S ribosomal protein L6 [Bathymodiolus thermophilus thioautotrophic gill symbiont]	20	0.0885073	0.105921	0.289627	0.161352	0.453526	0.289544	0.218748	0.320606	0	0	0	0	0.339643	0.537765	0.337336	0.404915	COG0097	information storage and processing	Translation, ribosomal structure and biogenesis	Ribosomal protein L6P/L9E	TIGR03654	Protein synthesis	Ribosomal proteins: synthesis and modification	ribosomal protein uL6	PF00347.19	Ribosomal protein L6
SCN47889.1	thiotroph	NAD(P) transhydrogenase alpha subunit [methanotrophic endosymbiont of Bathymodiolus azoricus (Menez Gwen)]	7	0.196683	0.100877	0.18389	0.160483	0.063519	0.29414	0.0555551	0.137738	0	0	0	0	0.61289	0.313566	0.262859	0.396438									PF01262.17	Alanine dehydrogenase/PNT, C-terminal domain
OJA03548.1	thiotroph	hypothetical protein BGC33_04640, partial [Bathymodiolus thermophilus thioautotrophic gill symbiont]	62	0.152271	0.156604	0.166094	0.158323	0.0588063	0	0.0752682	0.0446915	0	0	0	0	0	0	0	0									PF01839.19	FG-GAP repeat
OJA02976.1	thiotroph	hypothetical protein BGC33_07760, partial [Bathymodiolus thermophilus thioautotrophic gill symbiont]	82	0.163103	0.131325	0.17791	0.157446	0.0650682	0.205584	0.0924789	0.121044	0	0	0	0	0.18312	0.200758	0.189487	0.191122									PF08329.6	Chitinase A, N-terminal domain
OIR23700.1	thiotroph	type I-F CRISPR-associated protein Csy3 [Bathymodiolus thermophilus thioautotrophic gill symbiont]	38	0.134572	0.111496	0.220184	0.155418	0.13573	0.1253	0.117689	0.12624	0	0	0	0	0.0564504	0.0924193	0.032281	0.0603836					TIGR02566			CRISPR type I-F/YPEST-associated protein Csy3	PF09615.6	CRISPR-associated protein (Cas_Csy3)
OIR25410.1	thiotroph	hypothetical protein BGC33_13375 [Bathymodiolus thermophilus thioautotrophic gill symbiont]	59	0.16668	0.149606	0.149086	0.155124	0.173332	0.141773	0.136769	0.150624	0	0	0	0	0.369638	0.386908	0.474731	0.410426	COG1538	cellular processes and signaling	Cell wall/membrane/envelope biogenesis	Outer membrane protein					PF02321.14	Outer membrane efflux protein
OJA03662.1	thiotroph	hypothetical protein BGC33_06230, partial [Bathymodiolus thermophilus thioautotrophic gill symbiont]	29	0.108515	0.0669617	0.288517	0.154665	0.153322	0.119811	0.194443	0.155859	0	0	0	0	0.357519	0.431423	0.239695	0.342879									PF13539.2	D-alanyl-D-alanine carboxypeptidase
OIR25765.1	thiotroph	Tol-Pal system beta propeller repeat protein TolB [Bathymodiolus thermophilus thioautotrophic gill symbiont]	49	0.144502	0.108083	0.21016	0.154248	0.0725931	0.173332	0.0813485	0.109091	0	0	0	0	0.379408	0.430033	0.354651	0.388031	COG0823	cellular processes and signaling	Intracellular trafficking, secretion, and vesicular transport	Periplasmic component of the Tol biopolymer transport system	TIGR02800	Transport and binding proteins	Other	Tol-Pal system beta propeller repeat protein TolB	PF07676.8	WD40-like Beta Propeller Repeat
OIR24401.1	thiotroph	50S ribosomal protein L11 [Bathymodiolus thermophilus thioautotrophic gill symbiont]	15	0.236019	0.223611	0	0.15321	0.18971	0.163002	0.168517	0.173743	0	0	0	0	0.143008	0.248762	0.190816	0.194195	COG0080	information storage and processing	Translation, ribosomal structure and biogenesis	Ribosomal protein L11	TIGR01632	Protein synthesis	Ribosomal proteins: synthesis and modification	ribosomal protein uL11	PF03946.10	Ribosomal protein L11, N-terminal domain
OIR24602.1	thiotroph	50S ribosomal protein L15 [Bathymodiolus thermophilus thioautotrophic gill symbiont]	16	0.196683	0.154468	0.107269	0.152807	0.300127	0.184986	0.200519	0.228544	0	0	0	0	0.17876	0.370399	0.217224	0.255461	COG0200	information storage and processing	Translation, ribosomal structure and biogenesis	Ribosomal protein L15	TIGR01071	Protein synthesis	Ribosomal proteins: synthesis and modification	ribosomal protein uL15	PF00828.15	Ribosomal proteins 50S-L15, 50S-L18e, 60S-L27A
OJA03323.1	thiotroph	hypothetical protein BGC33_03020, partial [Bathymodiolus thermophilus thioautotrophic gill symbiont]	31	0.145926	0.125283	0.186856	0.152688	0.071715	0	0.0784044	0.0500398	0	0	0	0	0	0.0424831	0.0461652	0.0295494
OIR25080.1	thiotroph	peptidylprolyl isomerase [Bathymodiolus thermophilus thioautotrophic gill symbiont]	70	0.143297	0.133662	0.180825	0.152595	0.138471	0.150747	0.174999	0.154739	0	0	0	0	0.357519	0.417042	0.423495	0.399352	COG0760	cellular processes and signaling	Posttranslational modification, protein turnover, chaperones	Parvulin-like peptidyl-prolyl isomerase					PF13145.2	PPIC-type PPIASE domain
OJA03223.1	thiotroph	hypothetical protein BGC33_02350, partial [Bathymodiolus thermophilus thioautotrophic gill symbiont]	24	0.163902	0.139757	0.151965	0.151875	0.114864	0.101877	0.153934	0.123558	0	0	0	0	0.402209	0.365827	0.315188	0.361074									PF00754.21	F5/8 type C domain
OIR25056.1	thiotroph	hypothetical protein BGC33_12525 [Bathymodiolus thermophilus thioautotrophic gill symbiont]	203	0.166647	0.144359	0.14056	0.150522	0.0836699	0.190177	0.0957846	0.12321	0	0	0	0	0.207819	0.244365	0.208475	0.220219					TIGR01643			YD repeat (two copies)	PF03534.9	Salmonella virulence plasmid 65kDa B protein
OJA03595.1	thiotroph	hypothetical protein BGC33_05185, partial [Bathymodiolus thermophilus thioautotrophic gill symbiont]	82	0.136719	0.150701	0.162212	0.149877	0.0325341	0.0266788	0.0379401	0.0323843	0	0	0	0	0.0959198	0.0776266	0.104716	0.0927542									PF13754.2	Domain of unknown function
OIR24669.1	thiotroph	trigger factor [Bathymodiolus thermophilus thioautotrophic gill symbiont]	48	0.114732	0.161824	0.169843	0.1488	0.498359	0.407506	0.445598	0.450488	0	0	0	0	0.0297933	0.0228642	0.0553708	0.0360094	COG0544	cellular processes and signaling	Posttranslational modification, protein turnover, chaperones	FKBP-type peptidyl-prolyl cis-trans isomerase (trigger factor)	TIGR00115	Protein fate	Protein folding and stabilization	trigger factor	PF05697.9	Bacterial trigger factor protein (TF)
OIR25651.1	thiotroph	homoserine dehydrogenase [Bathymodiolus thermophilus thioautotrophic gill symbiont]	45	0.11801	0.164766	0.162096	0.148291	0.11264	0.131546	0.110184	0.118123	0	0	0	0	0.0158897	0.0341438	0.0318027	0.0272788	COG0460	metabolism	Amino acid transport and metabolism	Homoserine dehydrogenase					PF00742.15	Homoserine dehydrogenase
BAT02008	thiotroph	glutamine synthetase, type I [LSA_porfs_bathyt]	52	0	0.444733	0	0.148244	0.251389	0.331614	0.297273	0.293425	0	0	0	0	0	0	0	0	COG0174	metabolism	Amino acid transport and metabolism	Glutamine synthetase	TIGR00653	Amino acid biosynthesis	Glutamate family	glutamine synthetase, type I	PF00120.20	Glutamine synthetase, catalytic domain
OIR24998.1	thiotroph	2,3,4,5-tetrahydropyridine-2,6-dicarboxylate N-succinyltransferase [Bathymodiolus thermophilus thioautotrophic gill symbiont]	29	0.0746038	0.0852239	0.28112	0.146982	0.291311	0.354996	0.499517	0.381941	0	0	0	0	0	0	0	0	COG2171	metabolism	Amino acid transport and metabolism	Tetrahydrodipicolinate N-succinyltransferase	TIGR00965	Amino acid biosynthesis	Aspartate family	2,3,4,5-tetrahydropyridine-2,6-dicarboxylate N-succinyltransferase	PF14805.2	Tetrahydrodipicolinate N-succinyltransferase N-terminal
OJA03267.1	thiotroph	hypothetical protein BGC33_02640, partial [Bathymodiolus thermophilus thioautotrophic gill symbiont]	24	0	0.176535	0.259234	0.145256	0	0	0.0850687	0.0283562	0	0	0	0	0	0	0.0425929	0.0141976
OJA03527.1	thiotroph	hypothetical protein BGC33_11660, partial [Bathymodiolus thermophilus thioautotrophic gill symbiont]	62	0.139581	0.148062	0.145333	0.144325	0.104704	0.147366	0.0972214	0.116431	0	0	0	0	0.184526	0.159312	0.138496	0.160778									PF07603.7	Protein of unknown function (DUF1566)
OJA03358.1	thiotroph	hypothetical protein BGC33_03265, partial [Bathymodiolus thermophilus thioautotrophic gill symbiont]	33	0.107282	0.197933	0.123522	0.142912	0.0242527	0	0.0324071	0.0188866	0	0	0	0	0	0	0.0495627	0.0165209									PF13754.2	Domain of unknown function
OIR24579.1	thiotroph	30S ribosomal protein S13 [Bathymodiolus thermophilus thioautotrophic gill symbiont]	13	0.196683	0.230854	0	0.142512	0.198375	0.217776	0.216879	0.21101	0	0	0	0	0.330018	0.337686	0.283079	0.316928	COG0099	information storage and processing	Translation, ribosomal structure and biogenesis	Ribosomal protein S13	TIGR03631	Protein synthesis	Ribosomal proteins: synthesis and modification	ribosomal protein uS13	PF00416.18	Ribosomal protein S13/S18
OJA03507.1	thiotroph	hypothetical protein BGC33_04320, partial [Bathymodiolus thermophilus thioautotrophic gill symbiont]	50	0	0.190658	0.218829	0.136496	0.0391277	0	0.0486107	0.0292461	0	0	0	0	0	0	0	0									PF01839.19	FG-GAP repeat
OIR24598.1	thiotroph	50S ribosomal protein L4 [Bathymodiolus thermophilus thioautotrophic gill symbiont]	22	0.125162	0.0882676	0.195035	0.136155	0.614402	0.391908	0.31376	0.440023	0	0	0	0	0.308767	0.488877	0.390306	0.395983	COG0088	information storage and processing	Translation, ribosomal structure and biogenesis	Ribosomal protein L4	TIGR03953	Protein synthesis	Ribosomal proteins: synthesis and modification	50S ribosomal protein uL4	PF00573.18	Ribosomal protein L4/L1 family
OIR25624.1	thiotroph	serine hydroxymethyltransferase [Bathymodiolus thermophilus thioautotrophic gill symbiont]	45	0.12238	0.160843	0.114421	0.132548	0.195639	0.237354	0.194443	0.209145	0	0	0	0	0.0238346	0	0.0318027	0.0185458	COG0112	metabolism	Amino acid transport and metabolism	Glycine/serine hydroxymethyltransferase					PF00464.15	Serine hydroxymethyltransferase
OIR23871.1	thiotroph	hypothetical protein BGC33_08395 [Bathymodiolus thermophilus thioautotrophic gill symbiont]	11	0.250324	0.144438	0	0.131587	0.0485054	0.0467949	0.0618682	0.0523895	0	0	0	0	0	0	0	0
OIR24588.1	thiotroph	50S ribosomal protein L24 [Bathymodiolus thermophilus thioautotrophic gill symbiont]	11	0.232443	0.160487	0	0.130977	0.0889266	0.0935899	0.0972214	0.093246	0	0	0	0	0	0	0	0	COG0198	information storage and processing	Translation, ribosomal structure and biogenesis	Ribosomal protein L24	TIGR01079	Protein synthesis	Ribosomal proteins: synthesis and modification	ribosomal protein uL24	PF00467.25	KOW motif
OIR25677.1	thiotroph	enoyl-[acyl-carrier-protein] reductase [Bathymodiolus thermophilus thioautotrophic gill symbiont]	28	0.119415	0.0882676	0.18389	0.130524	0.168325	0.165454	0.270831	0.201537	0	0	0	0	0.344751	0.305726	0.211748	0.287408	COG0623	metabolism	Lipid transport and metabolism	Enoyl-[acyl-carrier-protein] reductase (NADH)					PF13561.2	Enoyl-(Acyl carrier protein) reductase
OJA03184.1	thiotroph	hypothetical protein BGC33_08690, partial [Bathymodiolus thermophilus thioautotrophic gill symbiont]	21	0.140488	0.100877	0.143026	0.12813	0.15668	0.0735349	0.0555551	0.0952567	0	0	0	0	0	0	0	0
OIR23900.1	thiotroph	glutamate-5-semialdehyde dehydrogenase [Bathymodiolus thermophilus thioautotrophic gill symbiont]	45	0.0874146	0.137305	0.152561	0.12576	0.0869505	0.120107	0.0950609	0.100706	0	0	0	0	0.0397244	0.0292661	0.0227162	0.0305689	COG0014	metabolism	Amino acid transport and metabolism	Gamma-glutamyl phosphate reductase	TIGR00407	Amino acid biosynthesis	Glutamate family	glutamate-5-semialdehyde dehydrogenase	PF00171.18	Aldehyde dehydrogenase family
OJA03046.1	thiotroph	hypothetical protein BGC33_01405, partial [Bathymodiolus thermophilus thioautotrophic gill symbiont]	13	0.242071	0	0.132024	0.124698	0	0	0	0	0	0	0	0	0	0	0	0
OIR25062.1	thiotroph	50S ribosomal protein L20 [Bathymodiolus thermophilus thioautotrophic gill symbiont]	14	0.140488	0.138706	0.0919451	0.123713	0.127038	0.128686	0.11111	0.122278	0	0	0	0	0.229834	0.235174	0.146033	0.20368	COG0292	information storage and processing	Translation, ribosomal structure and biogenesis	Ribosomal protein L20	TIGR01032	Protein synthesis	Ribosomal proteins: synthesis and modification	ribosomal protein bL20	PF00453.14	Ribosomal protein L20
OIR23941.1	thiotroph	hypothetical protein BGC33_08735 [Bathymodiolus thermophilus thioautotrophic gill symbiont]	28	0.0421463	0.113487	0.214539	0.123391	0.209613	0.0827268	0.28472	0.192353	0	0	0	0	0.536279	0.470348	0.481909	0.496179
OJA03511.1	thiotroph	hypothetical protein BGC33_04355, partial [Bathymodiolus thermophilus thioautotrophic gill symbiont]	43	0.11435	0.135481	0.119742	0.123191	0.0413612	0	0.0768727	0.0394113	0	0	0	0	0	0	0	0									PF01839.19	FG-GAP repeat
OIR23834.1	thiotroph	O-succinylhomoserine sulfhydrylase [Bathymodiolus thermophilus thioautotrophic gill symbiont]	42	0.117073	0.0966741	0.153242	0.12233	0.0719882	0.119494	0.0763883	0.0892902	0	0	0	0	0	0	0	0	COG0626	metabolism	Amino acid transport and metabolism	Cystathionine beta-lyases/cystathionine gamma-synthases	TIGR01325	Amino acid biosynthesis	Aspartate family	O-succinylhomoserine sulfhydrylase	PF01053.16	Cys/Met metabolism PLP-dependent enzyme
OIR24766.1	thiotroph	30S ribosomal protein S16 [Bathymodiolus thermophilus thioautotrophic gill symbiont]	17	0.080987	0.0830754	0.201919	0.121994	0.564945	0.378489	0.125816	0.356417	0	0	0	0	0.0630916	0	0.0360787	0.0330568	COG0228	information storage and processing	Translation, ribosomal structure and biogenesis	Ribosomal protein S16	TIGR00002	Protein synthesis	Ribosomal proteins: synthesis and modification	ribosomal protein bS16	PF00886.15	Ribosomal protein S16
OIR25558.1	thiotroph	30S ribosomal protein S20 [Bathymodiolus thermophilus thioautotrophic gill symbiont]	10	0.137678	0.141228	0.0858155	0.121574	0.106712	0.141555	0.13611	0.128126	0	0	0	0	0	0	0	0	COG0268	information storage and processing	Translation, ribosomal structure and biogenesis	Ribosomal protein S20	TIGR00029	Protein synthesis	Ribosomal proteins: synthesis and modification	ribosomal protein bS20	PF01649.14	Ribosomal protein S20
OIR24437.1	thiotroph	hypothetical protein BGC33_10465 [Bathymodiolus thermophilus thioautotrophic gill symbiont]	55	0.0536408	0.131599	0.179432	0.121557	0.0436549	0.0116987	0.0565652	0.0373063	0	0	0	0	0.0455024	0.0798167	0.0780612	0.0677935
OIR23729.1	thiotroph	molecular chaperone HtpG [Bathymodiolus thermophilus thioautotrophic gill symbiont]	70	0.106771	0.118531	0.137918	0.121073	0.26805	0.307008	0.270831	0.281963	0	0	0	0	0.168545	0.106612	0.169398	0.148185	COG0326	cellular processes and signaling	Posttranslational modification, protein turnover, chaperones	Molecular chaperone, HSP90 family					PF00183.14	Hsp90 protein
OIR24959.1	thiotroph	hypothetical protein BGC33_05060 [Bathymodiolus thermophilus thioautotrophic gill symbiont]	69	0.116869	0.120249	0.121261	0.11946	0.0992369	0.0783307	0.0929944	0.0901873	0	0	0	0	0	0	0.0711117	0.0237039
OIR24593.1	thiotroph	30S ribosomal protein S3 [Bathymodiolus thermophilus thioautotrophic gill symbiont]	26	0.121036	0.0475287	0.181533	0.116699	0.307823	0.262322	0.280446	0.28353	0	0	0	0	0.715038	0.869541	0.778468	0.787682	COG0092	information storage and processing	Translation, ribosomal structure and biogenesis	Ribosomal protein S3	TIGR01009	Protein synthesis	Ribosomal proteins: synthesis and modification	ribosomal protein uS3	PF00189.16	Ribosomal protein S3, C-terminal domain
OIR24370.1	thiotroph	hypothetical protein BGC33_10230 [Bathymodiolus thermophilus thioautotrophic gill symbiont]	90	0.155161	0.107883	0.0858155	0.116286	0.0632367	0.0543341	0.0594131	0.0589946	0	0	0	0	0.158897	0.0902372	0.138569	0.129235									PF07603.7	Protein of unknown function (DUF1566)
OIR24520.1	thiotroph	hypothetical protein BGC33_10855 [Bathymodiolus thermophilus thioautotrophic gill symbiont]	51	0.107983	0.152305	0.0883394	0.116209	0.0941576	0.0958838	0.0724395	0.0874936	0	0	0	0	0.189275	0.1119	0.280612	0.193929	COG3591	metabolism	Amino acid transport and metabolism	V8-like Glu-specific endopeptidase					PF00089.22	Trypsin
OIR25589.1	thiotroph	AAA family ATPase [Bathymodiolus thermophilus thioautotrophic gill symbiont]	30	0.0852292	0.11769	0.143026	0.115315	0.0978193	0.0815012	0.145832	0.108384	0	0	0	0	0.0953384	0	0.0681487	0.0544957	COG0714	poorly characterized	General function prediction only	MoxR-like ATPases					PF08406.6	CbbQ/NirQ/NorQ C-terminal
OIR24688.2	thiotroph	hypothetical protein BGC33_11395 [Bathymodiolus thermophilus thioautotrophic gill symbiont]	38	0.0414069	0.10685	0.197601	0.115286	0.0912668	0.0846619	0.0997799	0.0919029	0	0	0	0	0.254027	0.410111	0.263628	0.309255									PF02265.12	S1/P1 Nuclease
OIR24692.1	thiotroph	histidinol dehydrogenase [Bathymodiolus thermophilus thioautotrophic gill symbiont]	46	0.111169	0.126645	0.107269	0.115028	0.092793	0.0979133	0.0803133	0.0903399	0	0	0	0	0	0	0	0	COG0141	metabolism	Amino acid transport and metabolism	Histidinol dehydrogenase	TIGR00069	Amino acid biosynthesis	Histidine family	histidinol dehydrogenase	PF00815.16	Histidinol dehydrogenase
OJA02954.1	thiotroph	hypothetical protein BGC33_00950, partial [Bathymodiolus thermophilus thioautotrophic gill symbiont]	12	0.163902	0	0.178782	0.114228	0	0	0	0	0	0	0	0	0	0	0	0									PF00028.13	Cadherin domain
OIR24583.1	thiotroph	50S ribosomal protein L18 [Bathymodiolus thermophilus thioautotrophic gill symbiont]	12	0.0491707	0.132401	0.160904	0.114159	0.192674	0.13941	0.0567125	0.129599	0	0	0	0	0.0893798	0.237787	0.136297	0.154488	COG0256	information storage and processing	Translation, ribosomal structure and biogenesis	Ribosomal protein L18	TIGR00060	Protein synthesis	Ribosomal proteins: synthesis and modification	ribosomal protein uL18	PF00861.18	Ribosomal L18 of archaea, bacteria, mitoch. and chloroplast
OIR25761.1	thiotroph	single-stranded DNA-binding protein [Bathymodiolus thermophilus thioautotrophic gill symbiont]	17	0.127265	0.072691	0.138819	0.112925	0.26678	0.0681279	0.0686269	0.134512	0	0	0	0	0	0.025823	0.048105	0.0246427	COG0629	information storage and processing	Replication, recombination and repair	Single-stranded DNA-binding protein	TIGR00621	DNA metabolism	DNA replication, recombination, and repair	single-stranded DNA-binding protein	PF00436.21	Single-strand binding protein family
OIR25581.1	thiotroph	hypothetical protein BGC33_07095 [Bathymodiolus thermophilus thioautotrophic gill symbiont]	79	0.0846483	0.0938542	0.160225	0.112909	0	0	0.0159985	0.00533282	0	0	0	0	0	0	0.0310551	0.0103517	COG2931	metabolism	Secondary metabolites biosynthesis, transport and catabolism	RTX toxins and related Ca2+-binding proteins					PF00353.15	Haemolysin-type calcium-binding repeat (2 copies)
OJA03029.1	thiotroph	hypothetical protein BGC33_01315, partial [Bathymodiolus thermophilus thioautotrophic gill symbiont]	12	0	0.338359	0	0.112786	0.103748	0	0	0.0345826	0	0	0	0	0	0	0	0									PF01839.19	FG-GAP repeat
OIR24190.1	thiotroph	F0F1 ATP synthase subunit gamma [Bathymodiolus thermophilus thioautotrophic gill symbiont]	31	0.0571015	0.0455575	0.2353	0.112653	0.146299	0.157744	0.338707	0.21425	0	0	0	0	0.092263	0.120369	0.0593553	0.0906623	COG0224	metabolism	Energy production and conversion	F0F1-type ATP synthase, gamma subunit	TIGR01146	Energy metabolism	ATP-proton motive force interconversion	ATP synthase F1, gamma subunit	PF00231.15	ATP synthase
OIR24996.1	thiotroph	hypothetical protein BGC33_12355 [Bathymodiolus thermophilus thioautotrophic gill symbiont]	46	0.128271	0.111294	0.0979416	0.112502	0.0811939	0.100711	0.0612918	0.0810655	0	0	0	0	0	0.0190866	0.0222224	0.0137697									PF00149.24	Calcineurin-like phosphoesterase
OJA03506.1	thiotroph	hypothetical protein BGC33_04310, partial [Bathymodiolus thermophilus thioautotrophic gill symbiont]	51	0.169687	0	0.164059	0.111249	0.0331295	0	0.0800647	0.0377314	0	0	0	0	0	0	0	0									PF13754.2	Domain of unknown function
OIR24819.1	thiotroph	transcription termination/antitermination protein NusA [Bathymodiolus thermophilus thioautotrophic gill symbiont]	54	0.0983414	0.107883	0.127134	0.111119	0.182794	0.226392	0.223249	0.210812	0	0	0	0	0.119173	0.105683	0.128725	0.117861	COG0195	information storage and processing	Transcription	Transcription elongation factor	TIGR01953	Transcription	Transcription factors	transcription termination factor NusA	PF08529.7	NusA N-terminal domain
OIR24936.1	thiotroph	serine-type D-Ala-D-Ala carboxypeptidase [Bathymodiolus thermophilus thioautotrophic gill symbiont]	41	0.0959428	0.099032	0.136049	0.110341	0.0932645	0.122409	0.0924789	0.102717	0	0	0	0	0.20928	0.192728	0.164554	0.188854	COG1686	cellular processes and signaling	Cell wall/membrane/envelope biogenesis	D-alanyl-D-alanine carboxypeptidase					PF00768.16	D-alanyl-D-alanine carboxypeptidase
OJA02975.1	thiotroph	hypothetical protein BGC33_07750, partial [Bathymodiolus thermophilus thioautotrophic gill symbiont]	29	0.101732	0.140011	0.0887746	0.110173	0.0153322	0.0133124	0.0402296	0.022958	0	0	0	0	0	0	0	0
OIR24505.1	thiotroph	hypothetical protein BGC33_10775 [Bathymodiolus thermophilus thioautotrophic gill symbiont]	18	0.185756	0.11769	0.0238376	0.109095	0.0988073	0.0714923	0.0972214	0.0891737	0	0	0	0	0.417106	0.134136	0.18173	0.244324
OIR24581.1	thiotroph	50S ribosomal protein L30 [Bathymodiolus thermophilus thioautotrophic gill symbiont]	8	0.172097	0.154468	0	0.108855	0.13339	0.128686	0.157985	0.14002	0	0	0	0	0.0893798	0.27437	0.17889	0.18088	COG1841	information storage and processing	Translation, ribosomal structure and biogenesis	Ribosomal protein L30/L7E	TIGR01308	Protein synthesis	Ribosomal proteins: synthesis and modification	ribosomal protein uL30	PF00327.16	Ribosomal protein L30p/L7e
OIR25679.1	thiotroph	conjugal transfer protein TraT, partial [Bathymodiolus thermophilus thioautotrophic gill symbiont]	23	0.0769628	0.0614036	0.186555	0.108307	0.347974	0.173446	0.232486	0.251302	0	0	0	0	0.559595	0.391275	0.311114	0.420661									PF05818.8	Enterobacterial TraT complement resistance protein
OIR23845.1	thiotroph	hypothetical protein BGC33_14070 [Bathymodiolus thermophilus thioautotrophic gill symbiont]	16	0.122927	0.198602	0	0.107176	0.188969	0.201072	0.200519	0.196853	0	0	0	0	0.0446899	0.027437	0	0.0240423
OJA03620.1	thiotroph	hypothetical protein BGC33_05495, partial [Bathymodiolus thermophilus thioautotrophic gill symbiont]	93	0.0993988	0.104403	0.11765	0.107151	0	0	0	0	0	0	0	0	0	0	0	0									PF01839.19	FG-GAP repeat
OIR24904.1	thiotroph	anthranilate phosphoribosyltransferase [Bathymodiolus thermophilus thioautotrophic gill symbiont]	38	0.0569345	0.111496	0.152435	0.106955	0.067865	0.1253	0.0793122	0.0908256	0	0	0	0	0	0	0	0	COG0547	metabolism	Amino acid transport and metabolism	Anthranilate phosphoribosyltransferase					PF00591.17	Glycosyl transferase family, a/b domain
OIR25349.1	thiotroph	hypothetical protein BGC33_13230 [Bathymodiolus thermophilus thioautotrophic gill symbiont]	7	0.140488	0.176535	0	0.105674	0.0254076	0	0	0.0084692	0	0	0	0	0.204297	0.533061	0.613338	0.450232
OIR23675.1	thiotroph	50S ribosomal protein L27 [Bathymodiolus thermophilus thioautotrophic gill symbiont]	9	0.218536	0.0980752	0	0.105537	0.247018	0.357461	0.334874	0.313118	0	0	0	0	0.0794487	0.170719	0.0908649	0.113678	COG0211	information storage and processing	Translation, ribosomal structure and biogenesis	Ribosomal protein L27	TIGR00062	Protein synthesis	Ribosomal proteins: synthesis and modification	ribosomal protein bL27	PF01016.15	Ribosomal L27 protein
OJA03353.1	thiotroph	hypothetical protein BGC33_03225, partial [Bathymodiolus thermophilus thioautotrophic gill symbiont]	27	0.101984	0.0784601	0.13508	0.105175	0	0	0	0	0	0	0	0	0	0.0325179	0	0.0108393
OIR24137.1	thiotroph	hypothetical protein BGC33_14365 [Bathymodiolus thermophilus thioautotrophic gill symbiont]	24	0.0655609	0.0441338	0.2056	0.105098	0.326064	0.182305	0.166087	0.224819	0	0	0	0	0.417106	0.722507	0.391855	0.510489	COG0607	metabolism	Inorganic ion transport and metabolism	Rhodanese-related sulfurtransferase					PF00581.16	Rhodanese-like domain
OIR25163.1	thiotroph	inositol monophosphatase [Bathymodiolus thermophilus thioautotrophic gill symbiont]	29	0.0746038	0.0852239	0.155356	0.105061	0.101192	0.0931865	0.164271	0.11955	0	0	0	0	0	0	0	0	COG0483	metabolism	Carbohydrate transport and metabolism	Archaeal fructose-1,6-bisphosphatase and related enzymes of inositol monophosphatase family					PF00459.21	Inositol monophosphatase family
OIR23885.1	thiotroph	3-isopropylmalate dehydrogenase [Bathymodiolus thermophilus thioautotrophic gill symbiont]	39	0.0806904	0.0905309	0.143026	0.104749	0.0547241	0.0857907	0.0673071	0.069274	0	0	0	0	0	0.0281405	0	0.00938017	COG0473	metabolism	Energy production and conversion	Isocitrate/isopropylmalate dehydrogenase	TIGR00169	Amino acid biosynthesis	Pyruvate family	3-isopropylmalate dehydrogenase	PF00180.16	Isocitrate/isopropylmalate dehydrogenase
OIR25467.1	thiotroph	DNA polymerase III subunit beta [Bathymodiolus thermophilus thioautotrophic gill symbiont]	42	0.0842926	0.0966741	0.13281	0.104592	0.0868093	0.137878	0.108795	0.111161	0	0	0	0	0.093636	0.0836175	0.107091	0.0947814	COG0592	information storage and processing	Replication, recombination and repair	DNA polymerase sliding clamp subunit (PCNA homolog)	TIGR00663	DNA metabolism	DNA replication, recombination, and repair	DNA polymerase III, beta subunit	PF02767.12	DNA polymerase III beta subunit, central domain
OIR23767.1	thiotroph	phosphoserine transaminase [Bathymodiolus thermophilus thioautotrophic gill symbiont]	40	0.0983414	0.0970944	0.117996	0.104477	0.146729	0.147989	0.114235	0.136318	0	0	0	0	0.0893798	0.0603614	0.0920007	0.0805806	COG1932	metabolism	Coenzyme transport and metabolism	Phosphoserine aminotransferase	TIGR01364	Amino acid biosynthesis	Serine family	phosphoserine transaminase	PF00266.15	Aminotransferase class-V
OIR25090.1	thiotroph	type II secretion system protein GspD, partial [Bathymodiolus thermophilus thioautotrophic gill symbiont]	69	0.116869	0.0972223	0.0963869	0.103493	0.0502629	0.117496	0.0690413	0.0789334	0	0	0	0	0.248709	0.26085	0.186668	0.232076	COG1450	cellular processes and signaling	Cell motility	Type II secretory pathway, component PulD	TIGR02517	Protein fate	Protein and peptide secretion and trafficking	type II secretion system protein D	PF00263.17	Bacterial type II and III secretion system protein
OIR24363.1	thiotroph	carbamoyl phosphate synthase large subunit [Bathymodiolus thermophilus thioautotrophic gill symbiont]	117	0.0739662	0.0905309	0.143026	0.102508	0.104128	0.133086	0.100545	0.112586	0	0	0	0	0.0244458	0.0375207	0.0279584	0.029975	COG0458	metabolism	Amino acid transport and metabolism	Carbamoylphosphate synthase large subunit (split gene in MJ)	TIGR01369	Purines, pyrimidines, nucleosides, and nucleotides	Pyrimidine ribonucleotide biosynthesis	carbamoyl-phosphate synthase, large subunit	PF02786.13	Carbamoyl-phosphate synthase L chain, ATP binding domain
OJA03649.1	thiotroph	hypothetical protein BGC33_05975, partial [Bathymodiolus thermophilus thioautotrophic gill symbiont]	70	0.0927219	0.073136	0.140983	0.10228	0.0292187	0.0110302	0.0194443	0.0198978	0	0	0	0	0.0255371	0.0282209	0.0175239	0.0237606									PF00028.13	Cadherin domain
OJA03540.1	thiotroph	hypothetical protein BGC33_04565, partial [Bathymodiolus thermophilus thioautotrophic gill symbiont]	64	0.159805	0.0579256	0.0838042	0.100512	0	0	0.0151908	0.00506362	0	0	0	0	0	0.0480147	0.0447226	0.0309124									PF00028.13	Cadherin domain
OIR24337.1	thiotroph	thioredoxin [Bathymodiolus thermophilus thioautotrophic gill symbiont]	14	0.140488	0.126097	0.0306484	0.0990776	0.0190557	0	0	0.0063519	0	0	0	0	0	0	0	0	COG3118	cellular processes and signaling	Posttranslational modification, protein turnover, chaperones	Thioredoxin domain-containing protein	TIGR01068	Energy metabolism	Electron transport	thioredoxin	PF00085.16	Thioredoxin
OIR25780.1	thiotroph	hypothetical protein BGC33_15400 [Bathymodiolus thermophilus thioautotrophic gill symbiont]	44	0.067051	0.0882676	0.1414	0.0989064	0.105095	0.0935899	0.10606	0.101582	0	0	0	0	0	0.0498854	0.037172	0.0290191	COG0590	metabolism	Nucleotide transport and metabolism	Cytosine/adenosine deaminases					PF00383.18	Cytidine and deoxycytidylate deaminase zinc-binding region
OIR23711.1	thiotroph	peptidylprolyl isomerase [Bathymodiolus thermophilus thioautotrophic gill symbiont]	35	0.0899121	0.0655702	0.140983	0.0988216	0.147364	0.125009	0.213887	0.162087	0	0	0	0	0.326875	0.401364	0.332955	0.353731	COG0652	cellular processes and signaling	Posttranslational modification, protein turnover, chaperones	Peptidyl-prolyl cis-trans isomerase (rotamase) - cyclophilin family					PF00160.17	Cyclophilin type peptidyl-prolyl cis-trans isomerase/CLD
OIR25144.1	thiotroph	50S ribosomal protein L32 [Bathymodiolus thermophilus thioautotrophic gill symbiont]	7	0.168585	0.126097	0	0.0982273	0.0762228	0.0919187	0.0833326	0.0838247	0	0	0	0	0	0	0	0	COG0333	information storage and processing	Translation, ribosomal structure and biogenesis	Ribosomal protein L32	TIGR01031	Protein synthesis	Ribosomal proteins: synthesis and modification	ribosomal protein bL32	PF01783.19	Ribosomal L32p protein family
OIR24681.1	thiotroph	cytochrome c4 [Bathymodiolus thermophilus thioautotrophic gill symbiont]	23	0.102617	0.0767545	0.111933	0.0971016	0.135323	0.0951158	0.0676323	0.0993571	0	0	0	0	0.233165	0.190866	0.151112	0.191714	COG2863	metabolism	Energy production and conversion	Cytochrome c553					PF00034.17	Cytochrome c
OIR24698.1	thiotroph	nucleoside hydrolase [Bathymodiolus thermophilus thioautotrophic gill symbiont]	37	0.0956835	0.0715684	0.121765	0.096339	0.0937334	0.10434	0.0972214	0.0984316	0	0	0	0	0.028988	0.0355939	0	0.0215273	COG1957	metabolism	Nucleotide transport and metabolism	Inosine-uridine nucleoside N-ribohydrolase					PF01156.15	Inosine-uridine preferring nucleoside hydrolase
OIR25200.1	thiotroph	cytochrome c oxidase subunit II [Bathymodiolus thermophilus thioautotrophic gill symbiont]	40	0.068839	0.0750275	0.144814	0.0962267	0.100042	0.115817	0.119096	0.111652	0	0	0	0	0.312829	0.351193	0.250446	0.304823	COG1622	metabolism	Energy production and conversion	Heme/copper-type cytochrome/quinol oxidases, subunit 2	TIGR02866	Energy metabolism	Electron transport	cytochrome c oxidase, subunit II	PF00116.16	Cytochrome C oxidase subunit II, periplasmic domain
OIR23976.1	thiotroph	50S ribosomal protein L9 [Bathymodiolus thermophilus thioautotrophic gill symbiont]	16	0.122927	0.165502	0	0.0961429	0.277896	0.217158	0.279512	0.258188	0	0	0	0	0.156415	0.137185	0.153335	0.148978	COG0359	information storage and processing	Translation, ribosomal structure and biogenesis	Ribosomal protein L9	TIGR00158	Protein synthesis	Ribosomal proteins: synthesis and modification	ribosomal protein bL9	PF03948.10	Ribosomal protein L9, C-terminal domain
OIR24309.1	thiotroph	hypothetical protein BGC33_14495 [Bathymodiolus thermophilus thioautotrophic gill symbiont]	40	0.113093	0.119161	0.0536347	0.0952962	0.0422401	0.0450401	0.0534718	0.0469174	0	0	0	0	0.0804418	0.0658488	0.066445	0.0709119
OIR24912.1	thiotroph	hypothetical protein BGC33_12125 [Bathymodiolus thermophilus thioautotrophic gill symbiont]	92	0.0983414	0.0844299	0.102605	0.0951256	0.0463965	0.0419629	0.0507242	0.0463612	0	0	0	0	0.0621772	0.095433	0.0822229	0.0799444	COG4625	poorly characterized	Function unknown	Uncharacterized protein with a C-terminal OMP (outer membrane protein) domain					PF03797.15	Autotransporter beta-domain
OIR24192.1	thiotroph	F0F1 ATP synthase subunit epsilon [Bathymodiolus thermophilus thioautotrophic gill symbiont]	15	0.0917853	0.188304	0	0.0933632	0	0	0	0	0	0	0	0	0	0	0	0	COG0355	metabolism	Energy production and conversion	F0F1-type ATP synthase, epsilon subunit (mitochondrial delta subunit)	TIGR01216	Energy metabolism	ATP-proton motive force interconversion	ATP synthase F1, epsilon subunit	PF02823.12	ATP synthase, Delta/Epsilon chain, beta-sandwich domain
OJA03170.1	thiotroph	hypothetical protein BGC33_02045, partial [Bathymodiolus thermophilus thioautotrophic gill symbiont]	18	0.0546341	0.11769	0.107269	0.0931979	0	0	0	0	0	0	0	0	0	0	0	0	COG2931	metabolism	Secondary metabolites biosynthesis, transport and catabolism	RTX toxins and related Ca2+-binding proteins	TIGR03661	Cellular processes	Pathogenesis	type I secretion C-terminal target domain (VC_A0849 subclass)	PF08548.7	Peptidase M10 serralysin C terminal
OIR24590.1	thiotroph	30S ribosomal protein S17 [Bathymodiolus thermophilus thioautotrophic gill symbiont]	10	0.137678	0.141228	0	0.0929687	0.0889266	0.102949	0.126388	0.106088	0	0	0	0	0.17876	0.241445	0.0817784	0.167328	COG0186	information storage and processing	Translation, ribosomal structure and biogenesis	Ribosomal protein S17	TIGR03635	Protein synthesis	Ribosomal proteins: synthesis and modification	ribosomal protein uS17	PF00366.16	Ribosomal protein S17
OIR24177.1	thiotroph	30S ribosomal protein S12 [Bathymodiolus thermophilus thioautotrophic gill symbiont]	14	0.11239	0.163926	0	0.0921053	0.0952785	0.119494	0.0833326	0.0993685	0	0	0	0	0.0766113	0.141105	0.0876197	0.101779	COG0048	information storage and processing	Translation, ribosomal structure and biogenesis	Ribosomal protein S12	TIGR00981	Protein synthesis	Ribosomal proteins: synthesis and modification	ribosomal protein uS12	PF00164.21	Ribosomal protein S12/S23
OIR24458.1	thiotroph	glutamate synthase [Bathymodiolus thermophilus thioautotrophic gill symbiont]	53	0.0853529	0.0999256	0.0890538	0.0914441	0.102349	0.131114	0.110062	0.114509	0	0	0	0	0.0202369	0.0124243	0.0231448	0.018602	COG0493	metabolism	Amino acid transport and metabolism	NADPH-dependent glutamate synthase beta chain and related oxidoreductases	TIGR01317			glutamate synthase, NADH/NADPH, small subunit	PF07992.10	Pyridine nucleotide-disulphide oxidoreductase
OIR24276.1	thiotroph	phosphomethylpyrimidine synthase ThiC [Bathymodiolus thermophilus thioautotrophic gill symbiont]	69	0.0855143	0.0921054	0.0963869	0.0913355	0.0760387	0.121226	0.100039	0.0991014	0	0	0	0	0.0155443	0	0	0.00518144	COG0422	metabolism	Coenzyme transport and metabolism	Thiamine biosynthesis protein ThiC	TIGR00190	Biosynthesis of cofactors, prosthetic groups, and carriers	Thiamine	phosphomethylpyrimidine synthase	PF01964.14	Radical SAM ThiC family
OJA03661.1	thiotroph	hypothetical protein BGC33_06205, partial [Bathymodiolus thermophilus thioautotrophic gill symbiont]	42	0.0796097	0.0462354	0.148134	0.0913263	0.0296422	0	0.0208332	0.0168251	0	0	0	0	0	0	0	0
OIR23902.1	thiotroph	hypothetical protein BGC33_08550 [Bathymodiolus thermophilus thioautotrophic gill symbiont]	49	0.0842926	0.0864663	0.100702	0.0904869	0.0816673	0.0577774	0.0595233	0.0663227	0	0	0	0	0.116741	0.188139	0.171067	0.158649	COG3700	poorly characterized	General function prediction only	Acid phosphatase (class B)					PF00445.14	Ribonuclease T2 family
OJA03561.1	thiotroph	hypothetical protein BGC33_04765, partial [Bathymodiolus thermophilus thioautotrophic gill symbiont]	69	0	0.115132	0.155463	0.0901982	0	0	0.0986304	0.0328768	0	0	0	0	0	0.0858897	0	0.0286299									PF00028.13	Cadherin domain
OIR25137.1	thiotroph	transcription termination factor Rho [Bathymodiolus thermophilus thioautotrophic gill symbiont]	47	0.096249	0.0826335	0.091293	0.0900585	0.26678	0.216302	0.248225	0.243769	0	0	0	0	0.129315	0.112083	0.191396	0.144265	COG1158	information storage and processing	Transcription	Transcription termination factor	TIGR00767	Transcription	Transcription factors	transcription termination factor Rho	PF07497.8	Rho termination factor, RNA-binding domain
OIR24833.1	thiotroph	hypothetical protein BGC33_15010 [Bathymodiolus thermophilus thioautotrophic gill symbiont]	21	0.0655609	0.100877	0.102161	0.0895332	0.0719882	0.0735349	0.0648143	0.0701125	0	0	0	0	0.0680989	0.209044	0.0973553	0.124833									PF07603.7	Protein of unknown function (DUF1566)
OIR24575.1	thiotroph	30S ribosomal protein S21 [Bathymodiolus thermophilus thioautotrophic gill symbiont]	9	0.131122	0.137305	0	0.0894757	0.148211	0.128686	0.0972214	0.124706	0	0	0	0	0	0.146331	0.0908649	0.0790652	COG0828	information storage and processing	Translation, ribosomal structure and biogenesis	Ribosomal protein S21	TIGR00030	Protein synthesis	Ribosomal proteins: synthesis and modification	ribosomal protein bS21	PF01165.16	Ribosomal protein S21
OJA03250.1	thiotroph	hypothetical protein BGC33_02515, partial [Bathymodiolus thermophilus thioautotrophic gill symbiont]	24	0.131122	0.0294225	0.107269	0.0892712	0	0.0160858	0	0.00536192	0	0	0	0	0	0	0	0									PF00028.13	Cadherin domain
OIR25346.1	thiotroph	ATPase [Bathymodiolus thermophilus thioautotrophic gill symbiont]	39	0.0857335	0.0860044	0.0935168	0.0884182	0.241698	0.244174	0.229343	0.238405	0	0	0	0	0	0.0168843	0.0733909	0.0300917	COG0489	cellular processes and signaling	Cell cycle control, cell division, chromosome partitioning	ATPases involved in chromosome partitioning					PF10609.5	NUBPL iron-transfer P-loop NTPase
OIR25206.1	thiotroph	hypothetical protein BGC33_12885 [Bathymodiolus thermophilus thioautotrophic gill symbiont]	93	0.124777	0.0398628	0.0991953	0.0879451	0.0420728	0.0290582	0.0637689	0.0449666	0	0	0	0	0.0499758	0.0519238	0	0.0339665	COG2931	metabolism	Secondary metabolites biosynthesis, transport and catabolism	RTX toxins and related Ca2+-binding proteins					PF06594.7	Haemolysin-type calcium binding protein related domain
OIR24438.1	thiotroph	hypothetical protein BGC33_10470 [Bathymodiolus thermophilus thioautotrophic gill symbiont]	61	0.0612619	0.0752445	0.126613	0.0877065	0.0379031	0.0421922	0.062158	0.0474178	0	0	0	0	0.0761926	0.0683676	0.0536252	0.0660618	COG3064	cellular processes and signaling	Cell wall/membrane/envelope biogenesis	Membrane protein involved in colicin uptake
OIR23975.1	thiotroph	30S ribosomal protein S18 [Bathymodiolus thermophilus thioautotrophic gill symbiont]	10	0.11801	0.141228	0	0.0864126	0.186746	0.154423	0.145832	0.162334	0	0	0	0	0.214512	0.219496	0.143112	0.192373	COG0238	information storage and processing	Translation, ribosomal structure and biogenesis	Ribosomal protein S18	TIGR00165	Protein synthesis	Ribosomal proteins: synthesis and modification	ribosomal protein bS18	PF01084.16	Ribosomal protein S18
OIR23732.1	thiotroph	hypothetical protein BGC33_07965 [Bathymodiolus thermophilus thioautotrophic gill symbiont]	75	0.104897	0.0753217	0.0772339	0.0858177	0.0984121	0.11496	0.12574	0.113037	0	0	0	0	0.300316	0.289735	0.338017	0.309356	COG0790	poorly characterized	General function prediction only	FOG: TPR repeat, SEL1 subfamily					PF08238.8	Sel1 repeat
OJA03288.1	thiotroph	hypothetical protein BGC33_02765, partial [Bathymodiolus thermophilus thioautotrophic gill symbiont]	25	0	0	0.257446	0.0858155	0	0	0.10111	0.0337034	0	0	0	0	0	0	0	0									PF01839.19	FG-GAP repeat
OJA03370.1	thiotroph	hypothetical protein BGC33_03335, partial [Bathymodiolus thermophilus thioautotrophic gill symbiont]	33	0.256284	0	0	0.0854279	0	0.0506945	0	0.0168982	0	0	0	0	0	0	0.192055	0.0640185									PF01839.19	FG-GAP repeat
OIR25259.1	thiotroph	thiol:disulfide interchange protein [Bathymodiolus thermophilus thioautotrophic gill symbiont]	26	0.0605178	0.0543185	0.140275	0.0850372	0.218896	0.173231	0.216879	0.203002	0	0	0	0	0.37127	0.346128	0.204446	0.307281	COG1651	cellular processes and signaling	Posttranslational modification, protein turnover, chaperones	Protein-disulfide isomerase					PF13098.2	Thioredoxin-like domain
OJA03285.1	thiotroph	hypothetical protein BGC33_02740, partial [Bathymodiolus thermophilus thioautotrophic gill symbiont]	25	0.133744	0.120044	0	0.0845961	0.0355706	0	0.054444	0.0300049	0	0	0	0	0	0	0.106312	0.0354373									PF01839.19	FG-GAP repeat
OIR23961.1	thiotroph	argininosuccinate synthase [Bathymodiolus thermophilus thioautotrophic gill symbiont]	45	0.0743024	0.0745371	0.104886	0.084575	0.179829	0.137265	0.116666	0.144587	0	0	0	0	0.0715038	0.0536546	0.0817784	0.0689789	COG0137	metabolism	Amino acid transport and metabolism	Argininosuccinate synthase	TIGR00032	Amino acid biosynthesis	Glutamate family	argininosuccinate synthase	PF00764.15	Arginosuccinate synthase
OIR24541.1	thiotroph	adenylate kinase [Bathymodiolus thermophilus thioautotrophic gill symbiont]	23	0	0.0383772	0.214539	0.0843053	0.30931	0.346893	0.393113	0.349772	0	0	0	0	0	0.0572598	0.0800006	0.0457535	COG0563	metabolism	Nucleotide transport and metabolism	Adenylate kinase and related kinases	TIGR01351	Purines, pyrimidines, nucleosides, and nucleotides	Nucleotide and nucleoside interconversions	adenylate kinase	PF00406.18	Adenylate kinase
ONF42094.1	thiotroph	ribonuclease [Bathymodiolus thermophilus thioautotrophic gill symbiont]	89	0.0751372	0.0813252	0.0940113	0.0834913	0.138885	0.196644	0.132177	0.155902	0	0	0	0	0.112478	0.0986498	0.119452	0.110193	COG1530	information storage and processing	Translation, ribosomal structure and biogenesis	Ribonucleases G and E	TIGR00757	Transcription	Degradation of RNA	ribonuclease, Rne/Rng family	PF10150.5	Ribonuclease E/G family
OIR25207.1	thiotroph	hypothetical protein BGC33_12890 [Bathymodiolus thermophilus thioautotrophic gill symbiont]	88	0.0983414	0.0762311	0.0755761	0.0833829	0.0313264	0.0292468	0.0397724	0.0334486	0	0	0	0	0.0325017	0	0.0325255	0.0216758	COG2931	metabolism	Secondary metabolites biosynthesis, transport and catabolism	RTX toxins and related Ca2+-binding proteins					PF06594.7	Haemolysin-type calcium binding protein related domain
OIR25621.2	thiotroph	hypothetical protein BGC33_07310 [Bathymodiolus thermophilus thioautotrophic gill symbiont]	78	0.083212	0.0814778	0.0852654	0.0833184	0.0501637	0.0445452	0.0511036	0.0486042	0	0	0	0	0.0595865	0.056281	0.0864964	0.0674546									PF01839.19	FG-GAP repeat
OJA03269.1	thiotroph	hypothetical protein BGC33_14295, partial [Bathymodiolus thermophilus thioautotrophic gill symbiont]	31	0.145926	0	0.103809	0.083245	0	0	0.0564511	0.018817	0	0	0	0	0	0	0	0
OIR24717.1	thiotroph	cytochrome-c oxidase, cbb3-type subunit II [Bathymodiolus thermophilus thioautotrophic gill symbiont]	23	0.0855143	0.069079	0.0932777	0.0826236	0.177853	0.0951158	0.0634053	0.112125	0	0	0	0	0.357519	0.553511	0.524449	0.478493	COG2993	metabolism	Energy production and conversion	Cbb3-type cytochrome oxidase, cytochrome c subunit	TIGR00781	Energy metabolism	Electron transport	cytochrome c oxidase, cbb3-type, subunit II	PF02433.11	Cytochrome C oxidase, mono-heme subunit/FixO
OIR25426.1	thiotroph	hypothetical protein BGC33_06510, partial [Bathymodiolus thermophilus thioautotrophic gill symbiont]	30	0.0983414	0.0706141	0.0786642	0.0825399	0.0859624	0.0428954	0.0972214	0.0753597	0	0	0	0	0.214512	0.0951149	0.109038	0.139555									PF07603.7	Protein of unknown function (DUF1566)
OIR25524.1	thiotroph	hypothetical protein BGC33_06895 [Bathymodiolus thermophilus thioautotrophic gill symbiont]	13	0.151294	0.0950575	0	0.0821173	0.0820861	0.108888	0.1047	0.0985581	0	0	0	0	0.220012	0.151959	0.125813	0.165928	COG4259	poorly characterized	Function unknown	Uncharacterized protein conserved in bacteria					PF16068.1	Domain of unknown function (DUF4810)
OIR23800.1	thiotroph	hypothetical protein BGC33_08185 [Bathymodiolus thermophilus thioautotrophic gill symbiont]	83	0.125593	0.112727	0	0.07944	0.0139283	0.0217061	0.0691092	0.0349145	0	0	0	0	0.0732268	0	0.0788226	0.0506831									PF00028.13	Cadherin domain
ONF42091.1	thiotroph	leucyl aminopeptidase [Bathymodiolus thermophilus thioautotrophic gill symbiont]	49	0.0682369	0.090069	0.0788101	0.0790387	0.0980007	0.14707	0.0952373	0.113436	0	0	0	0	0	0.0627131	0.0292066	0.0306399	COG0260	metabolism	Amino acid transport and metabolism	Leucyl aminopeptidase					PF00883.17	Cytosol aminopeptidase family, catalytic domain
OJA03519.1	thiotroph	hypothetical protein BGC33_04390, partial [Bathymodiolus thermophilus thioautotrophic gill symbiont]	34	0.109911	0.0571144	0.0694096	0.0788116	0	0	0	0	0	0	0	0	0	0	0	0									PF00028.13	Cadherin domain
OIR23756.1	thiotroph	hypothetical protein BGC33_13980 [Bathymodiolus thermophilus thioautotrophic gill symbiont]	23	0.0940657	0.0767545	0.0652944	0.0787048	0.12759	0.111901	0.0718593	0.103784	0	0	0	0	0.170987	0.209953	0.177779	0.18624	COG2854	metabolism	Secondary metabolites biosynthesis, transport and catabolism	ABC-type transport system involved in resistance to organic solvents, auxiliary component					PF05494.8	MlaC protein
OJA03303.1	thiotroph	hypothetical protein BGC33_02860, partial [Bathymodiolus thermophilus thioautotrophic gill symbiont]	27	0	0.23538	0	0.0784601	0	0	0	0	0	0	0	0	0	0	0	0									PF01839.19	FG-GAP repeat
OIR24771.1	thiotroph	50S ribosomal protein L28 [Bathymodiolus thermophilus thioautotrophic gill symbiont]	9	0.0655609	0.0980752	0.0715129	0.078383	0.0988073	0.0571938	0.118826	0.0916091	0	0	0	0	0.198622	0.390215	0.159014	0.249283	COG0227	information storage and processing	Translation, ribosomal structure and biogenesis	Ribosomal protein L28	TIGR00009	Protein synthesis	Ribosomal proteins: synthesis and modification	ribosomal protein bL28	PF00830.15	Ribosomal L28 family
OIR24270.1	thiotroph	TIGR00153 family protein, partial [Bathymodiolus thermophilus thioautotrophic gill symbiont]	25	0.0314692	0.0141228	0.188794	0.0781287	0.149397	0.216193	0.252776	0.206122	0	0	0	0	0.18591	0.158037	0.147201	0.163716	COG1392	metabolism	Inorganic ion transport and metabolism	Phosphate transport regulator (distant homolog of PhoU)	TIGR00153	Hypothetical proteins	Conserved	TIGR00153 family protein	PF01865.12	Protein of unknown function DUF47
OIR24431.1	thiotroph	isoleucine--tRNA ligase [Bathymodiolus thermophilus thioautotrophic gill symbiont]	104	0.0680825	0.0712931	0.0948921	0.0780892	0.0598544	0.0965146	0.0588937	0.0717543	0	0	0	0	0.0137507	0.0738688	0.0982914	0.0619703	COG0060	information storage and processing	Translation, ribosomal structure and biogenesis	Isoleucyl-tRNA synthetase	TIGR00392	Protein synthesis	tRNA aminoacylation	isoleucine--tRNA ligase	PF00133.18	tRNA synthetases class I (I, L, M and V)
OIR25127.1	thiotroph	5-methyltetrahydropteroyltriglutamate--homocysteine S-methyltransferase [Bathymodiolus thermophilus thioautotrophic gill symbiont]	86	0.0617492	0.0821094	0.0898069	0.0778885	0.0610078	0.0867883	0.0203487	0.0560483	0	0	0	0	0.0374148	0.0867775	0.0689411	0.0643778	COG0620	metabolism	Amino acid transport and metabolism	Methionine synthase II (cobalamin-independent)	TIGR01371	Amino acid biosynthesis	Aspartate family	5-methyltetrahydropteroyltriglutamate--homocysteine S-methyltransferase	PF01717.14	Cobalamin-independent synthase, Catalytic domain
OIR24539.1	thiotroph	hypothetical protein BGC33_14695 [Bathymodiolus thermophilus thioautotrophic gill symbiont]	32	0.0799024	0.0662007	0.0871563	0.0777531	0.152843	0.0804288	0.142794	0.125355	0	0	0	0	0.0893798	0.109748	0.0702783	0.089802
ONF42092.1	thiotroph	ribonuclease R [Bathymodiolus thermophilus thioautotrophic gill symbiont]	80	0.0712975	0.0595807	0.101906	0.0775947	0.1056	0.175335	0.13611	0.139015	0	0	0	0	0.0804418	0.0768236	0.0920007	0.0830887	COG0557	information storage and processing	Transcription	Exoribonuclease R	TIGR02063	Transcription	Degradation of RNA	ribonuclease R	PF00773.15	RNB domain
OIR23833.1	thiotroph	3-hydroxyacyl-[acyl-carrier-protein] dehydratase FabA [Bathymodiolus thermophilus thioautotrophic gill symbiont]	19	0.103517	0.102205	0.022583	0.0761016	0.13105	0.155778	0.0818707	0.122899	0	0	0	0	0	0	0	0	COG0764	metabolism	Lipid transport and metabolism	3-hydroxymyristoyl/3-hydroxydecanoyl-(acyl carrier protein) dehydratases	TIGR01749	Fatty acid and phospholipid metabolism	Biosynthesis	beta-hydroxyacyl-(acyl-carrier-protein) dehydratase FabA	PF07977.9	FabA-like domain
OIR24124.1	thiotroph	GTP-binding protein TypA [Bathymodiolus thermophilus thioautotrophic gill symbiont]	66	0.0745011	0.072219	0.0812646	0.0759949	0.206148	0.292468	0.238634	0.24575	0	0	0	0	0.151675	0.0931195	0.188958	0.144584	COG1217	cellular processes and signaling	Signal transduction mechanisms	Predicted membrane GTPase involved in stress response	TIGR01394	Regulatory functions	Other	GTP-binding protein TypA/BipA	PF00009.23	Elongation factor Tu GTP binding domain
OIR24055.1	thiotroph	recombinase RecA [Bathymodiolus thermophilus thioautotrophic gill symbiont]	37	0.0797363	0.0667971	0.0811768	0.0759034	0.197081	0.302586	0.202326	0.233997	0	0	0	0	0.0773014	0.0474586	0.121563	0.0821075	COG0468	information storage and processing	Replication, recombination and repair	RecA/RadA recombinase	TIGR02012	DNA metabolism	DNA replication, recombination, and repair	protein RecA	PF00154.17	recA bacterial DNA recombination protein
OIR24578.1	thiotroph	30S ribosomal protein S11 [Bathymodiolus thermophilus thioautotrophic gill symbiont]	13	0.0605178	0.0678982	0.0990178	0.0758113	0.0615646	0.0692925	0.0673071	0.0660547	0	0	0	0	0.0825044	0	0	0.0275015	COG0100	information storage and processing	Translation, ribosomal structure and biogenesis	Ribosomal protein S11	TIGR03632	Protein synthesis	Ribosomal proteins: synthesis and modification	ribosomal protein uS11	PF00411.15	Ribosomal protein S11
OJA03546.1	thiotroph	hypothetical protein BGC33_04615, partial [Bathymodiolus thermophilus thioautotrophic gill symbiont]	45	0.096156	0.0588451	0.0715129	0.0755047	0	0.00571938	0	0.00190646	0	0	0	0	0	0	0.0318027	0.0106009									PF00028.13	Cadherin domain
OIR24034.1	thiotroph	glutamate-1-semialdehyde-2,1-aminomutase [Bathymodiolus thermophilus thioautotrophic gill symbiont]	46	0.0726871	0.0729167	0.079286	0.0749633	0.108258	0.117496	0.107789	0.111181	0	0	0	0	0	0	0.00888896	0.00296299	COG0001	metabolism	Coenzyme transport and metabolism	Glutamate-1-semialdehyde aminotransferase	TIGR00713	Biosynthesis of cofactors, prosthetic groups, and carriers	Heme, porphyrin, and cobalamin	glutamate-1-semialdehyde-2,1-aminomutase	PF00202.17	Aminotransferase class-III
OJA03248.1	thiotroph	hypothetical protein BGC33_02500, partial [Bathymodiolus thermophilus thioautotrophic gill symbiont]	9	0.0874146	0.137305	0	0.0749066	0	0	0	0	0	0	0	0	0	0	0	0
OIR24577.1	thiotroph	30S ribosomal protein S4 [Bathymodiolus thermophilus thioautotrophic gill symbiont]	23	0	0	0.223866	0.0746221	0.255181	0.302133	0.185989	0.247767	0	0	0	0	0.373063	0.601228	0.59556	0.523284	COG0522	information storage and processing	Translation, ribosomal structure and biogenesis	Ribosomal protein S4 and related proteins	TIGR01017	Protein synthesis	Ribosomal proteins: synthesis and modification	ribosomal protein uS4	PF00163.15	Ribosomal protein S4/S9 N-terminal domain
OIR24497.1	thiotroph	alanine--glyoxylate aminotransferase, partial [Bathymodiolus thermophilus thioautotrophic gill symbiont]	39	0.0857335	0.0543185	0.0825149	0.074189	0.114008	0.191379	0.102207	0.135865	0	0	0	0	0	0	0	0	COG0075	metabolism	Amino acid transport and metabolism	Serine-pyruvate aminotransferase/archaeal aspartate aminotransferase					PF00266.15	Aminotransferase class-V
OIR25231.1	thiotroph	hypothetical protein BGC33_12905 [Bathymodiolus thermophilus thioautotrophic gill symbiont]	197	0.0738808	0.0582477	0.0860333	0.0727206	0.00270842	0.0045726	0	0.00242701	0	0	0	0	0	0	0	0	COG2931	metabolism	Secondary metabolites biosynthesis, transport and catabolism	RTX toxins and related Ca2+-binding proteins	TIGR02167			bacterial surface protein 26-residue repeat	PF03382.10	Mycoplasma protein of unknown function, DUF285
OIR24595.1	thiotroph	30S ribosomal protein S19 [Bathymodiolus thermophilus thioautotrophic gill symbiont]	10	0.0786731	0.0529606	0.0858155	0.0724831	0.0622486	0.115817	0.0583328	0.0787997	0	0	0	0	0	0.153647	0.102223	0.0852901	COG0185	information storage and processing	Translation, ribosomal structure and biogenesis	Ribosomal protein S19	TIGR01050	Protein synthesis	Ribosomal proteins: synthesis and modification	ribosomal protein uS19	PF00203.17	Ribosomal protein S19
OJA03004.1	thiotroph	hypothetical protein BGC33_01195, partial [Bathymodiolus thermophilus thioautotrophic gill symbiont]	11	0.071521	0.048146	0.0975176	0.0723949	0.0485054	0.105289	0	0.0512647	0	0	0	0	0	0	0	0
OIR24742.1	thiotroph	ribosomal subunit interface protein [Bathymodiolus thermophilus thioautotrophic gill symbiont]	11	0.071521	0.144438	0	0.0719863	0	0	0	0	0	0	0	0	0	0.0399083	0	0.0133028	COG1544	information storage and processing	Translation, ribosomal structure and biogenesis	Ribosome-associated protein Y (PSrp-1)	TIGR00741	Protein synthesis	Translation factors	ribosomal subunit interface protein	PF02482.15	Sigma 54 modulation protein / S30EA ribosomal protein
OIR25460.1	thiotroph	hypothetical protein BGC33_13415 [Bathymodiolus thermophilus thioautotrophic gill symbiont]	12	0.114732	0.0294225	0.0715129	0.071889	0.0963372	0.0643431	0.0972214	0.0859672	0	0	0	0	0.148966	0.128039	0.0511115	0.109372
OIR24914.1	thiotroph	DNA-binding protein [Bathymodiolus thermophilus thioautotrophic gill symbiont]	12	0.0491707	0.0588451	0.107269	0.0717617	0.103748	0.107238	0.0729161	0.0946341	0	0	0	0	0.238346	0.4207	0.357781	0.338942	COG1278	information storage and processing	Transcription	Cold shock proteins					PF00313.18	'Cold-shock' DNA-binding domain
OIR24103.1	thiotroph	acetolactate synthase small subunit [Bathymodiolus thermophilus thioautotrophic gill symbiont]	17	0.0925566	0.0830754	0.0378598	0.0711639	0.0993886	0.0832675	0.0743458	0.0856673	0	0	0	0	0	0	0	0	COG0440	metabolism	Amino acid transport and metabolism	Acetolactate synthase, small (regulatory) subunit	TIGR00119	Amino acid biosynthesis	Pyruvate family	acetolactate synthase, small subunit	PF10369.5	Small subunit of acetolactate synthase
OIR24088.1	thiotroph	preprotein translocase subunit TatA [Bathymodiolus thermophilus thioautotrophic gill symbiont]	7	0.11239	0.100877	0	0.0710892	0.10163	0.0919187	0.0833326	0.0922939	0	0	0	0	0	0	0.0876197	0.0292066	COG1826	cellular processes and signaling	Intracellular trafficking, secretion, and vesicular transport	Sec-independent protein secretion pathway components	TIGR01411	Protein fate	Protein and peptide secretion and trafficking	twin arginine-targeting protein translocase, TatA/E family	PF02416.12	mttA/Hcf106 family
OIR24400.1	thiotroph	transcription termination/antitermination factor NusG [Bathymodiolus thermophilus thioautotrophic gill symbiont]	20	0.068839	0.0882676	0.0536347	0.0702471	0.208978	0.128686	0.150693	0.162786	0	0	0	0	0.0893798	0.120723	0.0817784	0.0972937	COG0250	information storage and processing	Transcription	Transcription antiterminator	TIGR00922	Transcription	Transcription factors	transcription termination/antitermination factor NusG	PF02357.15	Transcription termination factor nusG
OIR25465.1	thiotroph	DNA gyrase subunit B [Bathymodiolus thermophilus thioautotrophic gill symbiont]	89	0.0685075	0.069424	0.0723164	0.0700826	0.140884	0.196644	0.163856	0.167128	0	0	0	0	0.0482048	0.0419262	0.0804001	0.0568437	COG0187	information storage and processing	Replication, recombination and repair	Type IIA topoisomerase (DNA gyrase/topo II, topoisomerase IV), B subunit	TIGR01059	DNA metabolism	DNA replication, recombination, and repair	DNA gyrase, B subunit	PF00204.21	DNA gyrase B
OJA03667.1	thiotroph	hypothetical protein BGC33_06420, partial [Bathymodiolus thermophilus thioautotrophic gill symbiont]	39	0.0453883	0.0543185	0.11002	0.0699089	0.0342025	0.00989893	0.0149571	0.0196862	0	0	0	0	0	0	0	0
OIR23807.1	thiotroph	alanine transaminase [Bathymodiolus thermophilus thioautotrophic gill symbiont]	44	0.0447006	0.0762311	0.0877658	0.0695659	0.0788213	0.0818912	0.0596586	0.073457	0	0	0	0	0	0	0	0	COG0436	metabolism	Amino acid transport and metabolism	Aspartate/tyrosine/aromatic aminotransferase					PF00155.17	Aminotransferase class I and II
OJA03218.1	thiotroph	hypothetical protein BGC33_02310, partial [Bathymodiolus thermophilus thioautotrophic gill symbiont]	20	0.068839	0.0529606	0.0858155	0.069205	0	0	0	0	0	0	0	0	0	0	0	0									PF01839.19	FG-GAP repeat
OIR25182.1	thiotroph	hypothetical protein BGC33_05670, partial [Bathymodiolus thermophilus thioautotrophic gill symbiont]	98	0.0561951	0.0612469	0.089756	0.069066	0	0.0144444	0.0297617	0.0147353	0	0	0	0	0	0	0	0									PF01839.19	FG-GAP repeat
OJA03644.1	thiotroph	hypothetical protein BGC33_05960, partial [Bathymodiolus thermophilus thioautotrophic gill symbiont]	120	0.122927	0	0.0840276	0.0689848	0.0355706	0.0214477	0.0299766	0.0289983	0	0	0	0	0.0446899	0.0530448	0	0.0325782	COG5243	cellular processes and signaling	Posttranslational modification, protein turnover, chaperones	HRD ubiquitin ligase complex, ER membrane component					PF00028.13	Cadherin domain
OIR24727.1	thiotroph	exodeoxyribonuclease I [Bathymodiolus thermophilus thioautotrophic gill symbiont]	55	0.0500647	0.0802433	0.0741133	0.0681405	0.0388043	0.0701924	0.0530299	0.0540089	0	0	0	0	0	0	0	0	COG2925	information storage and processing	Replication, recombination and repair	Exonuclease I					PF08411.6	Exonuclease C-terminal
OIR25136.1	thiotroph	thioredoxin [Bathymodiolus thermophilus thioautotrophic gill symbiont]	12	0.0983414	0.102979	0	0.0671068	0	0	0	0	0	0	0	0	0	0	0	0	COG3118	cellular processes and signaling	Posttranslational modification, protein turnover, chaperones	Thioredoxin domain-containing protein	TIGR01068	Energy metabolism	Electron transport	thioredoxin	PF00085.16	Thioredoxin
OIR24241.1	thiotroph	metalloprotease TldD [Bathymodiolus thermophilus thioautotrophic gill symbiont]	51	0.0617044	0.0761525	0.0630996	0.0669855	0.076721	0.105977	0.0762521	0.0863166	0	0	0	0	0	0	0	0	COG0312	poorly characterized	General function prediction only	Predicted Zn-dependent proteases and their inactivated homologs					PF01523.12	Putative modulator of DNA gyrase
OIR24645.1	thiotroph	aspartate--tRNA ligase [Bathymodiolus thermophilus thioautotrophic gill symbiont]	65	0.0574919	0.0488867	0.0924166	0.0662651	0.140914	0.160363	0.151067	0.150781	0	0	0	0	0.093505	0.195858	0.191865	0.160409	COG0173	information storage and processing	Translation, ribosomal structure and biogenesis	Aspartyl-tRNA synthetase	TIGR00459	Protein synthesis	tRNA aminoacylation	aspartate--tRNA ligase	PF00152.16	tRNA synthetases class II (D, K and N)
OJA03385.1	thiotroph	hypothetical protein BGC33_03440, partial [Bathymodiolus thermophilus thioautotrophic gill symbiont]	24	0	0.198602	0	0.0662007	0	0	0	0	0	0	0	0	0	0	0	0									PF00028.13	Cadherin domain
OIR25739.1	thiotroph	branched chain amino acid aminotransferase [Bathymodiolus thermophilus thioautotrophic gill symbiont]	35	0.0842926	0.0403509	0.0735561	0.0660666	0.0686005	0.0698582	0.0777771	0.0720786	0	0	0	0	0	0.0250852	0.0175239	0.0142031	COG0115	metabolism	Amino acid transport and metabolism	Branched-chain amino acid aminotransferase/4-amino-4-deoxychorismate lyase	TIGR01122	Amino acid biosynthesis	Pyruvate family	branched-chain amino acid aminotransferase	PF01063.15	Amino-transferase class IV
OIR25704.1	thiotroph	hypothetical protein BGC33_07615, partial [Bathymodiolus thermophilus thioautotrophic gill symbiont]	287	0.0685306	0.063971	0.0650344	0.0658453	0.0179712	0.0103128	0.02439	0.017558	0	0	0	0	0	0.0229438	0.0256448	0.0161962									PF01839.19	FG-GAP repeat
OIR25533.1	thiotroph	membrane protein insertase YidC [Bathymodiolus thermophilus thioautotrophic gill symbiont]	61	0.0741591	0.0636685	0.0562724	0.0647	0.086011	0.0653979	0.0844711	0.0786266	0	0	0	0	0.146524	0.115145	0.147469	0.13638	COG0706	cellular processes and signaling	Intracellular trafficking, secretion, and vesicular transport	Preprotein translocase subunit YidC	TIGR03593	Protein fate	Protein and peptide secretion and trafficking	membrane protein insertase, YidC/Oxa1 family, N-terminal domain	PF14849.2	YidC periplasmic domain
OJA03268.1	thiotroph	hypothetical protein BGC33_09485, partial [Bathymodiolus thermophilus thioautotrophic gill symbiont]	26	0.0226942	0.0475287	0.123772	0.0646651	0.0307823	0.0692925	0.05235	0.0508083	0	0	0	0	0	0.0253265	0	0.00844215
OIR23832.1	thiotroph	beta-ketoacyl-[acyl-carrier-protein] synthase I [Bathymodiolus thermophilus thioautotrophic gill symbiont]	43	0.0686103	0.0492657	0.0748391	0.0642383	0.101335	0.0927737	0.0926995	0.0956027	0	0	0	0	0.0498864	0.0408364	0.0285274	0.0397501	COG0304	metabolism	Lipid transport and metabolism	3-oxoacyl-(acyl-carrier-protein) synthase					PF00109.22	Beta-ketoacyl synthase, N-terminal domain
OIR24718.1	thiotroph	cytochrome-c oxidase, cbb3-type subunit I [Bathymodiolus thermophilus thioautotrophic gill symbiont]	54	0.0619187	0.0686526	0.0595941	0.0633884	0.0214083	0.0476615	0.0198044	0.0296247	0	0	0	0	0.0794487	0.0487769	0.0643626	0.0641961	COG3278	cellular processes and signaling	Posttranslational modification, protein turnover, chaperones	Cbb3-type cytochrome oxidase, subunit 1	TIGR00780	Energy metabolism	Electron transport	cytochrome c oxidase, cbb3-type, subunit I	PF00115.16	Cytochrome C and Quinol oxidase polypeptide I
OIR25509.1	thiotroph	hypothetical protein BGC33_06855 [Bathymodiolus thermophilus thioautotrophic gill symbiont]	18	0.0437073	0.0980752	0.0476753	0.0631526	0.0197615	0.0285969	0.0270059	0.0251214	0	0	0	0	0	0	0	0
OIR24493.1	thiotroph	RNA polymerase sigma factor RpoD [Bathymodiolus thermophilus thioautotrophic gill symbiont]	69	0.0570095	0.0511696	0.0808406	0.0630066	0.121146	0.167851	0.14231	0.143769	0	0	0	0	0.0362701	0.0731653	0.127408	0.0789479	COG0568	information storage and processing	Transcription	DNA-directed RNA polymerase, sigma subunit (sigma70/sigma32)	TIGR02393	Transcription	Transcription factors	RNA polymerase sigma factor RpoD	PF04546.9	Sigma-70, non-essential region
OIR25307.1	thiotroph	dihydrolipoyl dehydrogenase [Bathymodiolus thermophilus thioautotrophic gill symbiont]	50	0.0590048	0.0635527	0.0643616	0.0623064	0.0444633	0.092654	0.0563884	0.0645019	0	0	0	0	0	0	0	0	COG1249	metabolism	Energy production and conversion	Pyruvate/2-oxoglutarate dehydrogenase complex, dihydrolipoamide dehydrogenase (E3) component, and related enzymes	TIGR01350			dihydrolipoyl dehydrogenase	PF07992.10	Pyridine nucleotide-disulphide oxidoreductase
OIR24494.1	thiotroph	ribose-phosphate pyrophosphokinase [Bathymodiolus thermophilus thioautotrophic gill symbiont]	35	0.0618146	0.0453948	0.0796858	0.0622984	0.114334	0.0698582	0.127777	0.10399	0	0	0	0	0.0715038	0.0438992	0.0292066	0.0482032	COG0462	metabolism	Nucleotide transport and metabolism	Phosphoribosylpyrophosphate synthetase	TIGR01251	Purines, pyrimidines, nucleosides, and nucleotides	Purine ribonucleotide biosynthesis	ribose-phosphate diphosphokinase	PF13793.2	N-terminal domain of ribose phosphate pyrophosphokinase
OIR25361.1	thiotroph	outer membrane protein assembly factor BamA [Bathymodiolus thermophilus thioautotrophic gill symbiont]	85	0.0763592	0.0581528	0.0504797	0.0616639	0.0470788	0.0651	0.0594766	0.0572185	0	0	0	0	0.0967405	0.111039	0.175583	0.127788	COG4775	cellular processes and signaling	Cell wall/membrane/envelope biogenesis	Outer membrane protein/protective antigen OMA87	TIGR03303	Protein fate	Protein and peptide secretion and trafficking	outer membrane protein assembly complex, YaeT protein	PF01103.19	Surface antigen
OIR24561.1	thiotroph	50S ribosomal protein L25/general stress protein Ctc [Bathymodiolus thermophilus thioautotrophic gill symbiont]	24	0.0491707	0	0.134087	0.0610858	0.255664	0.193029	0.437496	0.295397	0	0	0	0	0.119173	0.155476	0.161853	0.145501	COG1825	information storage and processing	Translation, ribosomal structure and biogenesis	Ribosomal protein L25 (general stress protein Ctc)	TIGR00731	Protein synthesis	Ribosomal proteins: synthesis and modification	ribosomal protein bL25, Ctc-form	PF01386.15	Ribosomal L25p family
OIR23848.1	thiotroph	excinuclease ABC subunit A [Bathymodiolus thermophilus thioautotrophic gill symbiont]	104	0.0491707	0.0628058	0.0680748	0.0600171	0.0632747	0.0989893	0.062633	0.0749657	0	0	0	0	0.0584406	0.107637	0.0923939	0.0861573	COG0178	information storage and processing	Replication, recombination and repair	Excinuclease ATPase subunit	TIGR00630	DNA metabolism	DNA replication, recombination, and repair	excinuclease ABC subunit A	PF00005.23	ABC transporter
OIR23950.1	thiotroph	hypothetical protein BGC33_08780, partial [Bathymodiolus thermophilus thioautotrophic gill symbiont]	14	0.0702439	0.0630483	0.0459726	0.0597549	0.0317595	0.0275756	0.0347219	0.0313523	0	0	0	0	0	0	0	0
OJA03648.1	thiotroph	hypothetical protein BGC33_05970, partial [Bathymodiolus thermophilus thioautotrophic gill symbiont]	41	0.105537	0	0.0732571	0.0595981	0	0.0156934	0	0.00523114	0	0	0	0	0	0	0	0
OIR24716.1	thiotroph	cytochrome-c oxidase, cbb3-type subunit III, partial [Bathymodiolus thermophilus thioautotrophic gill symbiont]	32	0.055317	0.0496505	0.0737477	0.0595717	0.116716	0.0683645	0.109374	0.0981516	0	0	0	0	0.301657	0.219496	0.293891	0.271681	COG2010	metabolism	Energy production and conversion	Cytochrome c, mono- and diheme variants	TIGR00782	Energy metabolism	Electron transport	cytochrome c oxidase, cbb3-type, subunit III	PF13442.2	Cytochrome C oxidase, cbb3-type, subunit III
OIR25516.1	thiotroph	hypothetical protein BGC33_06900 [Bathymodiolus thermophilus thioautotrophic gill symbiont]	24	0.0573658	0.0662007	0.0536347	0.0590671	0.0778108	0.0482573	0.0324071	0.0528251	0	0	0	0	0.104276	0.173768	0.161853	0.146632	COG4380	poorly characterized	Function unknown	Uncharacterized protein conserved in bacteria					PF05643.7	Putative bacterial lipoprotein (DUF799)
OIR24764.1	thiotroph	hypothetical protein BGC33_11710 [Bathymodiolus thermophilus thioautotrophic gill symbiont]	10	0.177015	0	0	0.0590048	0.124497	0.0900803	0.126388	0.113655	0	0	0	0	0	0	0	0
OIR25212.1	thiotroph	pyridine nucleotide-disulfide oxidoreductase [Bathymodiolus thermophilus thioautotrophic gill symbiont]	42	0.060878	0.0462354	0.0664048	0.0578394	0.0254076	0.067407	0.0254628	0.0394258	0	0	0	0	0.110661	0.1202	0.165504	0.132122	COG1252	metabolism	Energy production and conversion	NADH dehydrogenase, FAD-containing subunit					PF07992.10	Pyridine nucleotide-disulphide oxidoreductase
OIR23677.1	thiotroph	3-oxoacyl-ACP reductase [Bathymodiolus thermophilus thioautotrophic gill symbiont]	26	0.0226942	0.0407389	0.107269	0.0569008	0.201795	0.148484	0.108439	0.152906	0	0	0	0	0	0.0168843	0.0393165	0.0187336	COG1028	metabolism	Lipid transport and metabolism	Dehydrogenases with different specificities (related to short-chain alcohol dehydrogenases)	TIGR01830	Fatty acid and phospholipid metabolism	Biosynthesis	3-oxoacyl-[acyl-carrier-protein] reductase	PF00106.21	short chain dehydrogenase
OIR23864.1	thiotroph	transcriptional regulator [Bathymodiolus thermophilus thioautotrophic gill symbiont]	12	0.0819512	0.0882676	0	0.0567396	0.0592844	0.117962	0.0810178	0.0860882	0	0	0	0	0	0	0	0	COG0347	metabolism	Amino acid transport and metabolism	Nitrogen regulatory protein PII					PF00543.18	Nitrogen regulatory protein P-II
OIR25487.1	thiotroph	tryptophan synthase subunit beta [Bathymodiolus thermophilus thioautotrophic gill symbiont]	43	0.0457402	0.0738985	0.0498927	0.0565105	0.0372251	0.059854	0.0429583	0.0466791	0	0	0	0	0	0	0	0	COG0133	metabolism	Amino acid transport and metabolism	Tryptophan synthase beta chain	TIGR00263	Amino acid biosynthesis	Aromatic amino acid family	tryptophan synthase, beta subunit	PF00291.21	Pyridoxal-phosphate dependent enzyme
OIR25300.1	thiotroph	disulfide bond formation protein DsbA [Bathymodiolus thermophilus thioautotrophic gill symbiont]	29	0.0474752	0.0182623	0.10357	0.0564359	0.12879	0.110936	0.124041	0.121256	0	0	0	0	0.123282	0.181652	0.119848	0.141594	COG1651	cellular processes and signaling	Posttranslational modification, protein turnover, chaperones	Protein-disulfide isomerase					PF01323.16	DSBA-like thioredoxin domain
OIR24077.1	thiotroph	glutathione-disulfide reductase [Bathymodiolus thermophilus thioautotrophic gill symbiont]	48	0.0450731	0.0588451	0.0625738	0.0554973	0.0518739	0.0777479	0.0506362	0.060086	0	0	0	0	0	0.00914566	0	0.00304855	COG1249	metabolism	Energy production and conversion	Pyruvate/2-oxoglutarate dehydrogenase complex, dihydrolipoamide dehydrogenase (E3) component, and related enzymes	TIGR01421	Energy metabolism	Electron transport	glutathione-disulfide reductase	PF07992.10	Pyridine nucleotide-disulphide oxidoreductase
OIR24523.1	thiotroph	glutamate synthase subunit alpha [Bathymodiolus thermophilus thioautotrophic gill symbiont]	165	0.0369525	0.0406566	0.0871157	0.0549083	0.0512002	0.131806	0.0636358	0.0822139	0	0	0	0	0.0216678	0.0305964	0.0223032	0.0248558	COG0069	metabolism	Amino acid transport and metabolism	Glutamate synthase domain 2					PF00310.17	Glutamine amidotransferases class-II
OIR23849.1	thiotroph	hypothetical protein BGC33_14090 [Bathymodiolus thermophilus thioautotrophic gill symbiont]	8	0.073756	0.0882676	0	0.0540079	0.0555791	0	0.036458	0.0306791	0	0	0	0	0	0	0.0766673	0.0255558
OIR25156.1	thiotroph	dihydroxy-acid dehydratase [Bathymodiolus thermophilus thioautotrophic gill symbiont]	59	0.0466705	0.0568503	0.05818	0.0539003	0.0617965	0.0763392	0.0626172	0.0669176	0	0	0	0	0	0	0	0	COG0129	metabolism	Amino acid transport and metabolism	Dihydroxyacid dehydratase/phosphogluconate dehydratase	TIGR00110	Amino acid biosynthesis	Pyruvate family	dihydroxy-acid dehydratase	PF00920.17	Dehydratase family
OIR25154.1	thiotroph	adenylosuccinate synthase [Bathymodiolus thermophilus thioautotrophic gill symbiont]	47	0.0418474	0.0600971	0.0593405	0.0537617	0.068114	0.049284	0.0682618	0.0618866	0	0	0	0	0.0456407	0.0280208	0.052199	0.0419535	COG0104	metabolism	Nucleotide transport and metabolism	Adenylosuccinate synthase	TIGR00184	Purines, pyrimidines, nucleosides, and nucleotides	Purine ribonucleotide biosynthesis	adenylosuccinate synthase	PF00709.17	Adenylosuccinate synthetase
OIR25423.1	thiotroph	hypothetical protein BGC33_06490 [Bathymodiolus thermophilus thioautotrophic gill symbiont]	84	0.0468292	0.0630483	0.0510806	0.0536527	0.0179971	0.0137878	0	0.0105949	0	0	0	0	0	0	0.0535454	0.0178485	COG2931	metabolism	Secondary metabolites biosynthesis, transport and catabolism	RTX toxins and related Ca2+-binding proteins					PF01839.19	FG-GAP repeat
OIR25272.1	thiotroph	argininosuccinate lyase [Bathymodiolus thermophilus thioautotrophic gill symbiont]	51	0.0462783	0.0415377	0.0715129	0.0531096	0.0697464	0.0681279	0.0362197	0.0580313	0	0	0	0	0	0	0	0	COG0165	metabolism	Amino acid transport and metabolism	Argininosuccinate lyase	TIGR00838	Amino acid biosynthesis	Glutamate family	argininosuccinate lyase	PF00206.16	Lyase
OIR25153.1	thiotroph	ATP phosphoribosyltransferase regulatory subunit [Bathymodiolus thermophilus thioautotrophic gill symbiont]	35	0.0505756	0.0403509	0.0674264	0.0527843	0.0482744	0.0514744	0.0749994	0.0582494	0	0	0	0	0	0	0	0	COG3705	metabolism	Amino acid transport and metabolism	ATP phosphoribosyltransferase involved in histidine biosynthesis					PF13393.2	Histidyl-tRNA synthetase
OIR25730.1	thiotroph	valine--tRNA ligase [Bathymodiolus thermophilus thioautotrophic gill symbiont]	104	0.0321501	0.056016	0.0701376	0.0527679	0.0658399	0.128686	0.0663723	0.0869661	0	0	0	0	0.0240638	0.0147738	0.0314532	0.0234303	COG0525	information storage and processing	Translation, ribosomal structure and biogenesis	Valyl-tRNA synthetase	TIGR00422	Protein synthesis	tRNA aminoacylation	valine--tRNA ligase	PF00133.18	tRNA synthetases class I (I, L, M and V)
OJA03560.1	thiotroph	hypothetical protein BGC33_04760, partial [Bathymodiolus thermophilus thioautotrophic gill symbiont]	64	0.0891219	0.0220669	0.0435782	0.051589	0	0	0	0	0	0	0	0	0	0	0.0127779	0.00425929									PF00028.13	Cadherin domain
OIR24622.1	thiotroph	hypothetical protein BGC33_11150 [Bathymodiolus thermophilus thioautotrophic gill symbiont]	7	0	0	0.153242	0.0510806	0	0	0	0	0	0	0	0	0	0	0	0
OIR24104.1	thiotroph	acetolactate synthase, large subunit, biosynthetic type [Bathymodiolus thermophilus thioautotrophic gill symbiont]	62	0.0285507	0.0484048	0.0761266	0.0510274	0.057372	0.0913256	0.0580192	0.0689056	0	0	0	0	0	0.0247818	0.0329752	0.0192523	COG0028	metabolism	Amino acid transport and metabolism	Thiamine pyrophosphate-requiring enzymes [acetolactate synthase, pyruvate dehydrogenase (cytochrome), glyoxylate carboligase, phosphonopyruvate decarboxylase]	TIGR00118	Amino acid biosynthesis	Pyruvate family	acetolactate synthase, large subunit, biosynthetic type	PF02776.14	Thiamine pyrophosphate enzyme, N-terminal TPP binding domain
OIR25394.1	thiotroph	hypothetical protein BGC33_06410 [Bathymodiolus thermophilus thioautotrophic gill symbiont]	23	0.0342057	0.0153509	0.102605	0.0507207	0.150789	0.0671406	0.0464972	0.0881421	0	0	0	0	0.0621772	0.200409	0.151112	0.1379	COG2976	poorly characterized	Function unknown	Uncharacterized protein conserved in bacteria					PF09976.5	Tetratricopeptide repeat-like domain
OIR25392.1	thiotroph	hypothetical protein BGC33_06395 [Bathymodiolus thermophilus thioautotrophic gill symbiont]	88	0.0603459	0.0441338	0.0463208	0.0502668	0.0141474	0.00584937	0.0331437	0.0177135	0	0	0	0	0	0	0	0									PF01839.19	FG-GAP repeat
OIR25545.1	thiotroph	methionine adenosyltransferase [Bathymodiolus thermophilus thioautotrophic gill symbiont]	40	0.0590048	0.0485472	0.0429077	0.0501533	0.104489	0.0804288	0.0972214	0.0940463	0	0	0	0	0.0446899	0.0164622	0.0357781	0.03231	COG0192	metabolism	Coenzyme transport and metabolism	S-adenosylmethionine synthetase	TIGR01034	Central intermediary metabolism	Other	methionine adenosyltransferase	PF02773.12	S-adenosylmethionine synthetase, C-terminal domain
OIR24247.1	thiotroph	NADH dehydrogenase [Bathymodiolus thermophilus thioautotrophic gill symbiont]	48	0.0327805	0.0588451	0.0581042	0.0499099	0.0444633	0.0643431	0.0445598	0.0511221	0	0	0	0	0.0521382	0	0.0681487	0.0400956	COG0649	metabolism	Energy production and conversion	NADH:ubiquinone oxidoreductase 49 kD subunit 7	TIGR01962	Energy metabolism	Electron transport	NADH dehydrogenase (quinone), D subunit	PF00346.15	Respiratory-chain NADH dehydrogenase, 49 Kd subunit
OIR24249.1	thiotroph	NADH oxidoreductase (quinone) subunit F [Bathymodiolus thermophilus thioautotrophic gill symbiont]	46	0.0513086	0.042215	0.0559666	0.04983	0.0444633	0.0447604	0.0486107	0.0459448	0	0	0	0	0	0	0	0	COG1894	metabolism	Energy production and conversion	NADH:ubiquinone oxidoreductase, NADH-binding (51 kD) subunit	TIGR01959	Energy metabolism	Electron transport	NADH oxidoreductase (quinone), F subunit	PF01512.13	Respiratory-chain NADH dehydrogenase 51 Kd subunit
OIR25064.1	thiotroph	translation initiation factor IF-3 [Bathymodiolus thermophilus thioautotrophic gill symbiont]	18	0.0546341	0.0588451	0.0357564	0.0497452	0.108688	0.0857907	0.086419	0.0936326	0	0	0	0	0	0	0	0	COG0290	information storage and processing	Translation, ribosomal structure and biogenesis	Translation initiation factor 3 (IF-3)	TIGR00168	Protein synthesis	Translation factors	translation initiation factor IF-3	PF00707.18	Translation initiation factor IF-3, C-terminal domain
OIR24965.1	thiotroph	hypothetical protein BGC33_12260 [Bathymodiolus thermophilus thioautotrophic gill symbiont]	103	0.0477385	0.0736992	0.0270777	0.0495051	0.0915167	0.072464	0.0783435	0.0807747	0	0	0	0	0.0416527	0.0191793	0.129019	0.0632838
OIR24820.1	thiotroph	translation initiation factor IF-2 [Bathymodiolus thermophilus thioautotrophic gill symbiont]	91	0.0302589	0.0446188	0.0730846	0.0493208	0.110425	0.193736	0.134614	0.146259	0	0	0	0	0	0.0458288	0.0673998	0.0377429	COG0532	information storage and processing	Translation, ribosomal structure and biogenesis	Translation initiation factor 2 (IF-2; GTPase)	TIGR00487	Protein synthesis	Translation factors	translation initiation factor IF-2	PF00009.23	Elongation factor Tu GTP binding domain
OIR24970.1	thiotroph	hypothetical protein BGC33_12290 [Bathymodiolus thermophilus thioautotrophic gill symbiont]	20	0	0.0176535	0.128723	0.0487922	0.195639	0.102949	0.0826382	0.127075	0	0	0	0	0	0	0	0
OIR25660.1	thiotroph	IscS subfamily cysteine desulfurase [Bathymodiolus thermophilus thioautotrophic gill symbiont]	45	0.0524487	0.0549221	0.0381402	0.0485037	0.0928789	0.0943698	0.131789	0.106346	0	0	0	0	0.0397244	0.0438992	0.0681487	0.0505907	COG1104	metabolism	Amino acid transport and metabolism	Cysteine sulfinate desulfinase/cysteine desulfurase and related enzymes	TIGR02006	Biosynthesis of cofactors, prosthetic groups, and carriers	Other	cysteine desulfurase IscS	PF00266.15	Aminotransferase class-V
OIR25066.1	thiotroph	hypothetical protein BGC33_12540 [Bathymodiolus thermophilus thioautotrophic gill symbiont]	18	0.0764878	0.0686526	0	0.0483801	0.0988073	0.107238	0.0918202	0.0992887	0	0	0	0	0.0993109	0.0365827	0.0454325	0.060442
OIR25716.1	thiotroph	hypothetical protein BGC33_13850 [Bathymodiolus thermophilus thioautotrophic gill symbiont]	234	0.051272	0.0407389	0.0504257	0.0474789	0.013301	0.0714923	0.0157881	0.0335271	0	0	0	0	0.103894	0.143517	0.160761	0.136057	COG5492	cellular processes and signaling	Cell motility	Bacterial surface proteins containing Ig-like domains	TIGR02145	Cell envelope	Other	fibrobacter succinogenes major paralogous domain	PF09603.6	Fibrobacter succinogenes major domain (Fib_succ_major)
OIR23876.1	thiotroph	hypothetical protein BGC33_08420 [Bathymodiolus thermophilus thioautotrophic gill symbiont]	50	0.0432702	0.0388378	0.0600708	0.0473929	0.0818125	0.0669168	0.0602773	0.0696688	0	0	0	0	0.0715038	0.0658488	0.0654227	0.0675918
OIR25008.1	thiotroph	hypothetical protein BGC33_05205, partial [Bathymodiolus thermophilus thioautotrophic gill symbiont]	31	0.0761353	0.0512522	0.0138412	0.0470762	0.0545034	0.0373605	0.053315	0.048393	0	0	0	0	0.0345986	0.0354026	0.0659503	0.0453172									PF07603.7	Protein of unknown function (DUF1566)
OIR24684.1	thiotroph	hypothetical protein BGC33_04295, partial [Bathymodiolus thermophilus thioautotrophic gill symbiont]	50	0.0590048	0	0.0815247	0.0468432	0	0	0.0330553	0.0110184	0	0	0	0	0.0643535	0	0	0.0214512									PF01839.19	FG-GAP repeat
OIR24658.1	thiotroph	ADP-glyceromanno-heptose 6-epimerase [Bathymodiolus thermophilus thioautotrophic gill symbiont]	37	0.0478418	0.0286273	0.0637818	0.0467503	0.0865232	0.0730381	0.0945938	0.0847183	0	0	0	0	0	0.017797	0	0.00593232	COG0451	cellular processes and signaling	Cell wall/membrane/envelope biogenesis	Nucleoside-diphosphate-sugar epimerases	TIGR02197	Cell envelope	Biosynthesis and degradation of surface polysaccharides and lipopolysaccharides	ADP-glyceromanno-heptose 6-epimerase	PF01370.17	NAD dependent epimerase/dehydratase family
OIR24250.1	thiotroph	NADH-quinone oxidoreductase [Bathymodiolus thermophilus thioautotrophic gill symbiont]	82	0.0311814	0.0452103	0.0627918	0.0463945	0.0422944	0.0784671	0.0438682	0.0548766	0	0	0	0	0	0.0294446	0.0224392	0.0172946	COG1034	metabolism	Energy production and conversion	NADH dehydrogenase/NADH:ubiquinone oxidoreductase 75 kD subunit (chain G)	TIGR01973	Energy metabolism	Electron transport	NADH dehydrogenase (quinone), G subunit	PF00384.18	Molybdopterin oxidoreductase
OIR25086.1	thiotroph	type II secretion system protein GspG [Bathymodiolus thermophilus thioautotrophic gill symbiont]	15	0.0786731	0.0588451	0	0.0458394	0.0474275	0.0257372	0.0324071	0.0351906	0	0	0	0	0	0.0731653	0.0954082	0.0561912	COG2165	cellular processes and signaling	Cell motility	Type II secretory pathway, pseudopilin PulG	TIGR01710	Protein fate	Protein and peptide secretion and trafficking	type II secretion system protein G	PF08334.7	Type II secretion system (T2SS), protein G
OIR25433.1	thiotroph	histidine kinase [Bathymodiolus thermophilus thioautotrophic gill symbiont]	15	0.0786731	0.0588451	0	0.0458394	0.053356	0.0428954	0	0.0320838	0	0	0	0	0	0	0	0	COG2905	cellular processes and signaling	Signal transduction mechanisms	Predicted signal-transduction protein containing cAMP-binding and CBS domains					PF00571.24	CBS domain
OIR25705.1	thiotroph	hypothetical protein BGC33_07620, partial [Bathymodiolus thermophilus thioautotrophic gill symbiont]	100	0.0491707	0.0388378	0.0493439	0.0457841	0.00889266	0	0.013611	0.00750122	0	0	0	0	0	0	0	0									PF01839.19	FG-GAP repeat
OIR25139.1	thiotroph	NADPH-dependent 7-cyano-7-deazaguanine reductase QueF [Bathymodiolus thermophilus thioautotrophic gill symbiont]	15	0.0655609	0.0706141	0	0.0453917	0.0177853	0	0	0.00592844	0	0	0	0	0	0	0	0	COG0780	poorly characterized	General function prediction only	Enzyme related to GTP cyclohydrolase I	TIGR03139			7-cyano-7-deazaguanine reductase	PF14489.2	QueF-like protein
OJA03059.1	thiotroph	hypothetical protein BGC33_08150, partial [Bathymodiolus thermophilus thioautotrophic gill symbiont]	49	0.0561951	0.0360276	0.0437834	0.0453354	0	0	0	0	0	0	0	0	0	0	0.00834474	0.00278158									PF00028.13	Cadherin domain
OIR24789.1	thiotroph	tryptophan--tRNA ligase [Bathymodiolus thermophilus thioautotrophic gill symbiont]	45	0.0262244	0.0470761	0.0619778	0.0450928	0.0494037	0.0686326	0.0583328	0.0587897	0	0	0	0	0	0	0.00908649	0.00302883	COG0180	information storage and processing	Translation, ribosomal structure and biogenesis	Tryptophanyl-tRNA synthetase	TIGR00233	Protein synthesis	tRNA aminoacylation	tryptophan--tRNA ligase	PF00579.21	tRNA synthetases class I (W and Y)
OIR24392.1	thiotroph	dihydroorotase, partial [Bathymodiolus thermophilus thioautotrophic gill symbiont]	36	0.0273171	0.0245188	0.0834317	0.0450892	0.0395229	0.0822161	0.0405089	0.0540827	0	0	0	0	0	0	0	0	COG0418	metabolism	Nucleotide transport and metabolism	Dihydroorotase	TIGR00856	Purines, pyrimidines, nucleosides, and nucleotides	Pyrimidine ribonucleotide biosynthesis	dihydroorotase, homodimeric type	PF01979.16	Amidohydrolase family
OIR24365.1	thiotroph	carbamoyl phosphate synthase small subunit [Bathymodiolus thermophilus thioautotrophic gill symbiont]	40	0.0393366	0.0529606	0.0429077	0.0450683	0.0511328	0.0611259	0.0510412	0.0544333	0	0	0	0	0	0	0	0	COG0505	metabolism	Amino acid transport and metabolism	Carbamoylphosphate synthase small subunit	TIGR01368	Purines, pyrimidines, nucleosides, and nucleotides	Pyrimidine ribonucleotide biosynthesis	carbamoyl-phosphate synthase, small subunit	PF00988.18	Carbamoyl-phosphate synthase small chain, CPSase domain
OIR24384.1	thiotroph	glutathione S-transferase [Bathymodiolus thermophilus thioautotrophic gill symbiont]	24	0	0	0.134087	0.0446955	0.348296	0.209115	0.307868	0.288426	0	0	0	0	0.223449	0.192059	0.153335	0.189614	COG0625	cellular processes and signaling	Posttranslational modification, protein turnover, chaperones	Glutathione S-transferase					PF13417.2	Glutathione S-transferase, N-terminal domain
OIR24097.1	thiotroph	hypothetical protein BGC33_09365 [Bathymodiolus thermophilus thioautotrophic gill symbiont]	34	0.0462783	0.0363455	0.0504797	0.0443678	0.0313859	0.0302791	0.0657674	0.0424775	0	0	0	0	0	0	0	0	COG0295	metabolism	Nucleotide transport and metabolism	Cytidine deaminase					PF08211.7	Cytidine and deoxycytidylate deaminase zinc-binding region
BAT00745	thiotroph	50S ribosomal protein L15 [LSA_porfs_bathyt]	16	0	0.132401	0	0.0441338	0.183411	0.168901	0.133679	0.161997	0	0	0	0	0	0.164622	0.102223	0.0889483	COG0200	information storage and processing	Translation, ribosomal structure and biogenesis	Ribosomal protein L15	TIGR01071	Protein synthesis	Ribosomal proteins: synthesis and modification	ribosomal protein uL15	PF00828.15	Ribosomal protein L18e/L15
OIR24586.1	thiotroph	30S ribosomal protein S14 [Bathymodiolus thermophilus thioautotrophic gill symbiont]	12	0	0.132401	0	0.0441338	0.0889266	0.107238	0.0810178	0.0923943	0	0	0	0	0	0	0.0511115	0.0170372	COG0199	information storage and processing	Translation, ribosomal structure and biogenesis	Ribosomal protein S14					PF00253.17	Ribosomal protein S14p/S29e
OIR24499.1	thiotroph	protein-export membrane protein SecF [Bathymodiolus thermophilus thioautotrophic gill symbiont]	33	0.0536408	0.0320973	0.0455082	0.0437488	0.0269475	0.0974895	0.0382993	0.0542454	0	0	0	0	0.335851	0.292661	0.359329	0.329281	COG0341	cellular processes and signaling	Intracellular trafficking, secretion, and vesicular transport	Preprotein translocase subunit SecF	TIGR00966	Protein fate	Protein and peptide secretion and trafficking	protein-export membrane protein SecF	PF02355.12	Protein export membrane protein
OIR24283.1	thiotroph	DNA-directed RNA polymerase subunit omega [Bathymodiolus thermophilus thioautotrophic gill symbiont]	12	0.0327805	0.0441338	0.0536347	0.0435163	0.0592844	0.0643431	0.0324071	0.0520115	0	0	0	0	0	0	0	0	COG1758	information storage and processing	Transcription	DNA-directed RNA polymerase, subunit K/omega	TIGR00690	Transcription	DNA-dependent RNA polymerase	DNA-directed RNA polymerase, omega subunit	PF01192.18	RNA polymerase Rpb6
OJA03596.1	thiotroph	hypothetical protein BGC33_12315, partial [Bathymodiolus thermophilus thioautotrophic gill symbiont]	16	0.0860487	0.0441338	0	0.0433942	0.0555791	0.0402144	0.0425344	0.0461093	0	0	0	0	0.156415	0.192059	0.140557	0.16301
OIR25143.1	thiotroph	phosphate acyltransferase [Bathymodiolus thermophilus thioautotrophic gill symbiont]	37	0.0478418	0.0238561	0.0579834	0.0432271	0.0288411	0.055648	0.0683177	0.0509356	0	0	0	0	0.0869641	0.0889848	0.0663068	0.0807519	COG0416	metabolism	Lipid transport and metabolism	Fatty acid/phospholipid biosynthesis enzyme	TIGR00182	Fatty acid and phospholipid metabolism	Biosynthesis	fatty acid/phospholipid synthesis protein PlsX	PF02504.11	Fatty acid synthesis protein
OIR25362.1	thiotroph	1-(5-phosphoribosyl)-5-((5-phosphoribosylamino)methylideneamino)imidazole-4-carboxamide isomerase [Bathymodiolus thermophilus thioautotrophic gill symbiont]	13	0.0605178	0.0678982	0	0.0428053	0	0	0	0	0	0	0	0	0	0	0	0	COG3536	poorly characterized	Function unknown	Uncharacterized protein conserved in bacteria					PF06155.8	Protein of unknown function (DUF971)
OJA03436.1	thiotroph	hypothetical protein BGC33_03820, partial [Bathymodiolus thermophilus thioautotrophic gill symbiont]	40	0	0.127988	0	0.0426627	0	0	0	0	0	0	0	0	0	0	0	0									PF01839.19	FG-GAP repeat
OIR24550.1	thiotroph	N-acetyl-gamma-glutamyl-phosphate reductase [Bathymodiolus thermophilus thioautotrophic gill symbiont]	37	0.0478418	0.0333986	0.0463867	0.0425424	0.0264376	0.038258	0.0367865	0.0338274	0	0	0	0	0	0	0	0	COG0002	metabolism	Amino acid transport and metabolism	Acetylglutamate semialdehyde dehydrogenase	TIGR01850	Amino acid biosynthesis	Glutamate family	N-acetyl-gamma-glutamyl-phosphate reductase	PF01118.20	Semialdehyde dehydrogenase, NAD binding domain
OIR25265.1	thiotroph	ATP-dependent chaperone ClpB [Bathymodiolus thermophilus thioautotrophic gill symbiont]	95	0.0331255	0.0445984	0.0496826	0.0424688	0.144155	0.161196	0.110525	0.138625	0	0	0	0	0	0.0138629	0.0408892	0.0182507	COG0542	cellular processes and signaling	Posttranslational modification, protein turnover, chaperones	ATPases with chaperone activity, ATP-binding subunit	TIGR03346	Protein fate	Protein folding and stabilization	ATP-dependent chaperone protein ClpB	PF07724.10	AAA domain (Cdc48 subfamily)
OIR24901.1	thiotroph	thiopurine S-methyltransferase [Bathymodiolus thermophilus thioautotrophic gill symbiont]	24	0.0245853	0.0220669	0.080452	0.0423681	0.181558	0.0911527	0.170137	0.147616	0	0	0	0	0.119173	0.109748	0.0596301	0.0961837					TIGR03840			thiopurine S-methyltransferase, Se/Te detoxification family	PF05724.7	Thiopurine S-methyltransferase (TPMT)
ONF42088.1	thiotroph	preprotein translocase subunit SecG [Bathymodiolus thermophilus thioautotrophic gill symbiont]	17	0.0347087	0.0415377	0.0504797	0.042242	0.177853	0.0529884	0.0400323	0.0902913	0	0	0	0	0.0841222	0.025823	0.144315	0.0847534	COG1314	cellular processes and signaling	Intracellular trafficking, secretion, and vesicular transport	Preprotein translocase subunit SecG	TIGR00810	Protein fate	Protein and peptide secretion and trafficking	preprotein translocase, SecG subunit	PF03840.10	Preprotein translocase SecG subunit
SEH82018.1	thiotroph	conserved hypothetical protein [Bathymodiolus azoricus thioautotrophic gill symbiont]	7	0	0.126097	0	0.0420322	0	0	0	0	0	0	0	0	0	0	0	0
OIR25525.1	thiotroph	imidazoleglycerol-phosphate dehydratase [Bathymodiolus thermophilus thioautotrophic gill symbiont]	21	0.0374634	0.0168129	0.0715129	0.0419297	0.0296422	0.0551512	0	0.0282645	0	0	0	0	0	0	0	0	COG0131	metabolism	Amino acid transport and metabolism	Imidazoleglycerol-phosphate dehydratase					PF00475.14	Imidazoleglycerol-phosphate dehydratase
OJA03606.1	thiotroph	hypothetical protein BGC33_05300, partial [Bathymodiolus thermophilus thioautotrophic gill symbiont]	86	0.0480272	0.0348965	0.0424088	0.0417775	0.0165445	0.0508759	0.0226096	0.03001	0	0	0	0	0	0	0.0570547	0.0190182									PF00041.17	Fibronectin type III domain
OIR23742.1	thiotroph	hypothetical protein BGC33_08015 [Bathymodiolus thermophilus thioautotrophic gill symbiont]	72	0.0546341	0.0367782	0.0327767	0.0413963	0.013586	0.0196604	0.013503	0.0155831	0	0	0	0	0.0148966	0.0365827	0.0340743	0.0285179									PF04300.9	F-box associated region
OIR24387.1	thiotroph	ubiquinol-cytochrome c reductase iron-sulfur subunit [Bathymodiolus thermophilus thioautotrophic gill symbiont]	22	0.0357605	0	0.0877658	0.0411754	0.173811	0.0935899	0.15467	0.14069	0	0	0	0	0.227512	0.30929	0.139395	0.225399	COG0723	metabolism	Energy production and conversion	Rieske Fe-S protein	TIGR01416	Energy metabolism	Electron transport	ubiquinol-cytochrome c reductase, iron-sulfur subunit	PF10399.5	Ubiquitinol-cytochrome C reductase Fe-S subunit TAT signal
OIR25586.1	thiotroph	ribonucleotide-diphosphate reductase subunit beta [Bathymodiolus thermophilus thioautotrophic gill symbiont]	44	0.0312904	0.048146	0.0438829	0.0411064	0.0404212	0.0818912	0.0243054	0.0488726	0	0	0	0	0	0	0	0	COG0208	metabolism	Nucleotide transport and metabolism	Ribonucleotide reductase, beta subunit					PF00268.17	Ribonucleotide reductase, small chain
OIR25779.1	thiotroph	hypothetical protein BGC33_15310 [Bathymodiolus thermophilus thioautotrophic gill symbiont]	50	0.0354029	0.0529606	0.0343262	0.0408966	0.056913	0.0540482	0.0427774	0.0512462	0	0	0	0	0.0643535	0.0790185	0.106312	0.083228	COG1538	cellular processes and signaling	Cell wall/membrane/envelope biogenesis	Outer membrane protein					PF02321.14	Outer membrane efflux protein
OJA03388.1	thiotroph	hypothetical protein BGC33_03475, partial [Bathymodiolus thermophilus thioautotrophic gill symbiont]	22	0.0625809	0	0.0585105	0.0403638	0	0	0	0	0	0	0	0	0	0	0	0
OIR24964.1	thiotroph	hypothetical protein BGC33_12255 [Bathymodiolus thermophilus thioautotrophic gill symbiont]	60	0.0327805	0.0882676	0	0.0403494	0	0	0	0	0	0	0	0	0.0536279	0	0.122668	0.0587652
OIR24693.1	thiotroph	ATP phosphoribosyltransferase [Bathymodiolus thermophilus thioautotrophic gill symbiont]	22	0.0268204	0.0160487	0.078014	0.0402944	0.165727	0.0877405	0.0839639	0.112477	0	0	0	0	0	0	0	0	COG0040	metabolism	Amino acid transport and metabolism	ATP phosphoribosyltransferase	TIGR00070	Amino acid biosynthesis	Histidine family	ATP phosphoribosyltransferase	PF01634.14	ATP phosphoribosyltransferase
OIR25347.1	thiotroph	methionine--tRNA ligase [Bathymodiolus thermophilus thioautotrophic gill symbiont]	76	0.0336431	0.041811	0.045166	0.0402067	0.0503137	0.0761957	0.0486107	0.0583734	0	0	0	0	0	0.0144405	0	0.00481351	COG0143	information storage and processing	Translation, ribosomal structure and biogenesis	Methionyl-tRNA synthetase	TIGR00398	Protein synthesis	tRNA aminoacylation	methionine--tRNA ligase	PF09334.7	tRNA synthetases class I (M)
OIR25608.1	thiotroph	hypothetical protein BGC33_07235 [Bathymodiolus thermophilus thioautotrophic gill symbiont]	14	0.0561951	0	0.0612968	0.0391639	0	0	0	0	0	0	0	0	0.715038	0.344922	0.350479	0.470146	KOG4767	metabolism	Energy production and conversion	Cytochrome c oxidase, subunit II, and related proteins					PF00116.16	Cytochrome C oxidase subunit II, periplasmic domain
OIR24976.1	thiotroph	hypothetical protein BGC33_05110 [Bathymodiolus thermophilus thioautotrophic gill symbiont]	43	0.0274441	0	0.0898069	0.0390837	0.035157	0.0448905	0.0859166	0.0553214	0	0	0	0	0.0582008	0.0612547	0	0.0398185									PF03235.10	Protein of unknown function DUF262
OIR25728.1	thiotroph	IMP dehydrogenase [Bathymodiolus thermophilus thioautotrophic gill symbiont]	52	0.041606	0.037344	0.0371317	0.0386939	0.164172	0.165807	0.147702	0.159227	0	0	0	0	0.055003	0.0211054	0.0589748	0.0450277	COG0516	metabolism	Nucleotide transport and metabolism	IMP dehydrogenase/GMP reductase	TIGR01302	Purines, pyrimidines, nucleosides, and nucleotides	Purine ribonucleotide biosynthesis	inosine-5'-monophosphate dehydrogenase	PF00478.21	IMP dehydrogenase / GMP reductase domain
OIR25287.1	thiotroph	hypothetical protein BGC33_06035 [Bathymodiolus thermophilus thioautotrophic gill symbiont]	37	0	0	0.115967	0.0386556	0.00480684	0.024346	0	0.00971762	0	0	0	0	0	0	0	0									PF13289.2	SIR2-like domain
OIR25060.1	thiotroph	phenylalanine--tRNA ligase subunit beta [Bathymodiolus thermophilus thioautotrophic gill symbiont]	86	0.0388792	0.0369492	0.0399142	0.0385809	0.0754842	0.0972628	0.0825252	0.0850907	0	0	0	0	0.0374148	0.0357319	0.059432	0.0441929	COG0072	information storage and processing	Translation, ribosomal structure and biogenesis	Phenylalanyl-tRNA synthetase beta subunit	TIGR00472	Protein synthesis	tRNA aminoacylation	phenylalanine--tRNA ligase, beta subunit	PF03483.13	B3/4 domain
OIR24535.1	thiotroph	aspartate carbamoyltransferase [Bathymodiolus thermophilus thioautotrophic gill symbiont]	35	0.0337171	0	0.0796858	0.0378009	0.0431929	0.0625047	0.0861104	0.063936	0	0	0	0	0	0	0	0	COG0540	metabolism	Nucleotide transport and metabolism	Aspartate carbamoyltransferase, catalytic chain	TIGR00670	Purines, pyrimidines, nucleosides, and nucleotides	Pyrimidine ribonucleotide biosynthesis	aspartate carbamoyltransferase	PF02729.17	Aspartate/ornithine carbamoyltransferase, carbamoyl-P binding domain
OIR24146.1	thiotroph	4-hydroxy-3-methylbut-2-en-1-yl diphosphate synthase [Bathymodiolus thermophilus thioautotrophic gill symbiont]	39	0.0252157	0.0271593	0.0605109	0.0376286	0.0433232	0.0593936	0.0548428	0.0525199	0	0	0	0	0	0	0	0	COG0821	metabolism	Lipid transport and metabolism	Enzyme involved in the deoxyxylulose pathway of isoprenoid biosynthesis	TIGR00612	Biosynthesis of cofactors, prosthetic groups, and carriers	Other	4-hydroxy-3-methylbut-2-en-1-yl diphosphate synthase	PF04551.10	GcpE protein
OIR25748.1	thiotroph	hypothetical protein BGC33_15350 [Bathymodiolus thermophilus thioautotrophic gill symbiont]	55	0.0572168	0.0320973	0.0234042	0.0375728	0.0355706	0.0350962	0.0335856	0.0347508	0	0	0	0	0.104006	0.119725	0.104082	0.109271	COG1450	cellular processes and signaling	Cell motility	Type II secretory pathway, component PulD					PF00263.17	Bacterial type II and III secretion system protein
OIR24544.1	thiotroph	protein-disulfide reductase [Bathymodiolus thermophilus thioautotrophic gill symbiont]	81	0.0364227	0.0523067	0.0238376	0.0375224	0.0252508	0.084202	0.022805	0.0440859	0	0	0	0	0.0838625	0.105683	0.146393	0.11198	COG4232	cellular processes and signaling	Posttranslational modification, protein turnover, chaperones	Thiol:disulfide interchange protein					PF11412.4	Disulphide bond corrector protein DsbC
OIR24704.1	thiotroph	toluene tolerance protein [Bathymodiolus thermophilus thioautotrophic gill symbiont]	22	0.0536408	0	0.0585105	0.0373838	0.0929687	0.0643431	0.0441916	0.0671678	0	0	0	0	0.0812544	0.0798167	0.09293	0.084667	COG2854	metabolism	Secondary metabolites biosynthesis, transport and catabolism	ABC-type transport system involved in resistance to organic solvents, auxiliary component					PF05494.8	MlaC protein
OIR24368.1	thiotroph	hypothetical protein BGC33_10220 [Bathymodiolus thermophilus thioautotrophic gill symbiont]	20	0.0590048	0.0529606	0	0.0373218	0.026678	0	0	0.00889266	0	0	0	0	0	0.0219496	0.0306669	0.0175388									PF07603.7	Protein of unknown function (DUF1566)
OIR23992.1	thiotroph	cytochrome c biogenesis protein CcmE [Bathymodiolus thermophilus thioautotrophic gill symbiont]	15	0.0524487	0.0588451	0	0.0370979	0.0296422	0.0171581	0.0194443	0.0220815	0	0	0	0	0.0476692	0.0585322	0.109038	0.0717465	COG2332	cellular processes and signaling	Posttranslational modification, protein turnover, chaperones	Cytochrome c-type biogenesis protein CcmE					PF03100.11	CcmE
OIR25735.1	thiotroph	hypothetical protein BGC33_15275 [Bathymodiolus thermophilus thioautotrophic gill symbiont]	15	0.0524487	0.0588451	0	0.0370979	0	0	0	0	0	0	0	0	0	0	0	0
OIR25459.1	thiotroph	6-carboxytetrahydropterin synthase QueD [Bathymodiolus thermophilus thioautotrophic gill symbiont]	14	0.0421463	0.037829	0.0306484	0.0368746	0	0	0	0	0	0	0	0	0	0	0	0	COG0720	metabolism	Coenzyme transport and metabolism	6-pyruvoyl-tetrahydropterin synthase	TIGR03367	Protein synthesis	tRNA and rRNA base modification	queuosine biosynthesis protein QueD	PF01242.15	6-pyruvoyl tetrahydropterin synthase
OIR24186.1	thiotroph	ATP F0F1 synthase subunit C [Bathymodiolus thermophilus thioautotrophic gill symbiont]	8	0	0.110335	0	0.0367782	0.0444633	0	0	0.0148211	0	0	0	0	0	0	0.536671	0.17889	COG0636	metabolism	Energy production and conversion	F0F1-type ATP synthase, subunit c/Archaeal/vacuolar-type H+-ATPase, subunit K	TIGR01260	Energy metabolism	ATP-proton motive force interconversion	ATP synthase F0, C subunit	PF00137.17	ATP synthase subunit C
OIR24277.1	thiotroph	delta-aminolevulinic acid dehydratase [Bathymodiolus thermophilus thioautotrophic gill symbiont]	37	0.0265788	0.0238561	0.0579834	0.0361394	0.0432616	0.041736	0.0289037	0.0379671	0	0	0	0	0	0	0	0	COG0113	metabolism	Coenzyme transport and metabolism	Delta-aminolevulinic acid dehydratase					PF00490.17	Delta-aminolevulinic acid dehydratase
OJA03580.1	thiotroph	hypothetical protein BGC33_04955, partial [Bathymodiolus thermophilus thioautotrophic gill symbiont]	55	0.0464887	0.0609849	0	0.0358245	0	0	0	0	0	0	0	0	0	0	0	0									PF00028.13	Cadherin domain
OIR24312.1	thiotroph	peptidase S49 [Bathymodiolus thermophilus thioautotrophic gill symbiont]	35	0.0393366	0.0252193	0.0429077	0.0358212	0.0406522	0.0330907	0.0555551	0.0430993	0	0	0	0	0.143008	0.112884	0.0934611	0.116451	COG0616	cellular processes and signaling	Posttranslational modification, protein turnover, chaperones	Periplasmic serine proteases (ClpP class)	TIGR00706	Protein fate	Degradation of proteins, peptides, and glycopeptides	signal peptide peptidase SppA, 36K type	PF01343.14	Peptidase family S49
OIR24292.1	thiotroph	hypothetical protein BGC33_10025 [Bathymodiolus thermophilus thioautotrophic gill symbiont]	102	0.0250674	0.039807	0.0420664	0.0356469	0.0252831	0.0151395	0.0209693	0.020464	0	0	0	0	0	0	0.0400875	0.0133625									PF00028.13	Cadherin domain
OIR25671.1	thiotroph	hypothetical protein BGC33_07450 [Bathymodiolus thermophilus thioautotrophic gill symbiont]	14	0.0421463	0.0630483	0	0.0350649	0.0190557	0.0183837	0.0208332	0.0194242	0	0	0	0	0	0	0	0
OIR25219.1	thiotroph	hypothetical protein BGC33_05765 [Bathymodiolus thermophilus thioautotrophic gill symbiont]	18	0.0655609	0.0392301	0	0.0349303	0.0741055	0.0857907	0.0486107	0.0695023	0	0	0	0	0.0794487	0.0731653	0.0340743	0.0622295
OJA03624.1	thiotroph	hypothetical protein BGC33_05555, partial [Bathymodiolus thermophilus thioautotrophic gill symbiont]	88	0.0379955	0.0200608	0.0463208	0.0347924	0.00606318	0	0.0099431	0.00533543	0	0	0	0	0	0	0	0									PF13754.2	Domain of unknown function
OIR23830.1	thiotroph	rod shape-determining protein [Bathymodiolus thermophilus thioautotrophic gill symbiont]	36	0.0546341	0.019615	0.029797	0.0346821	0.170443	0.114388	0.153934	0.146255	0	0	0	0	0.148966	0.134136	0.204446	0.162516	COG1077	cellular processes and signaling	Cell cycle control, cell division, chromosome partitioning	Actin-like ATPase involved in cell morphogenesis	TIGR00904	Cell envelope	Biosynthesis and degradation of murein sacculus and peptidoglycan	cell shape determining protein, MreB/Mrl family	PF06723.9	MreB/Mbl protein
OIR23825.1	thiotroph	tRNA guanosine(34) transglycosylase Tgt [Bathymodiolus thermophilus thioautotrophic gill symbiont]	41	0.03358	0.0387516	0.0313959	0.0345758	0.0390409	0.0564963	0.0450538	0.0468637	0	0	0	0	0	0	0	0	COG0343	information storage and processing	Translation, ribosomal structure and biogenesis	Queuine/archaeosine tRNA-ribosyltransferase	TIGR00430	Protein synthesis	tRNA and rRNA base modification	tRNA-guanine transglycosylase	PF01702.14	Queuine tRNA-ribosyltransferase
OIR25432.1	thiotroph	transcriptional regulator [Bathymodiolus thermophilus thioautotrophic gill symbiont]	13	0.0756472	0.0271593	0	0.0342688	0.0342025	0.0197979	0.0149571	0.0229858	0	0	0	0	0	0	0	0
OIR23815.1	thiotroph	efflux transporter periplasmic adaptor subunit [Bathymodiolus thermophilus thioautotrophic gill symbiont]	42	0.0374634	0.0294225	0.0357564	0.0342141	0.063519	0.0796628	0.0347219	0.0593013	0	0	0	0	0.43413	0.412861	0.384553	0.410515	COG0845	cellular processes and signaling	Cell wall/membrane/envelope biogenesis	Membrane-fusion protein	TIGR01730	Transport and binding proteins	Unknown substrate	efflux transporter, RND family, MFP subunit	PF13437.2	HlyD family secretion protein
OIR24841.1	thiotroph	hypothetical protein BGC33_15050 [Bathymodiolus thermophilus thioautotrophic gill symbiont]	13	0.0605178	0.0407389	0	0.0337522	0.013681	0	0	0.00456034	0	0	0	0	0.055003	0	0	0.0183343
OIR24618.1	thiotroph	hypothetical protein BGC33_11125 [Bathymodiolus thermophilus thioautotrophic gill symbiont]	30	0.0262244	0.0176535	0.0572103	0.0336961	0.0296422	0.0428954	0.0356479	0.0360618	0	0	0	0	0.0357519	0.0585322	0.0204446	0.0382429									PF07044.7	Protein of unknown function (DUF1329)
OIR24061.1	thiotroph	ATPase [Bathymodiolus thermophilus thioautotrophic gill symbiont]	35	0.0393366	0	0.0612968	0.0335444	0.0965489	0.0808884	0.133332	0.10359	0	0	0	0	0.0204297	0.0501705	0.0584132	0.0430044	COG0714	poorly characterized	General function prediction only	MoxR-like ATPases					PF07726.7	ATPase family associated with various cellular activities (AAA)
OIR25458.1	thiotroph	GTP cyclohydrolase [Bathymodiolus thermophilus thioautotrophic gill symbiont]	30	0.0196683	0.023538	0.0572103	0.0334722	0.0563202	0.0514744	0.0939807	0.0672584	0	0	0	0	0	0	0	0	COG1469	poorly characterized	Function unknown	Uncharacterized conserved protein	TIGR00294	Biosynthesis of cofactors, prosthetic groups, and carriers	Other	GTP cyclohydrolase	PF02649.10	Type I GTP cyclohydrolase folE2
OJA03018.1	thiotroph	hypothetical protein BGC33_07970, partial [Bathymodiolus thermophilus thioautotrophic gill symbiont]	48	0.0163902	0.0257447	0.0581042	0.0334131	0.00741055	0.00536192	0	0.00425749	0	0	0	0	0	0	0	0
OJA03592.1	thiotroph	hypothetical protein BGC33_05080, partial [Bathymodiolus thermophilus thioautotrophic gill symbiont]	74	0	0.100196	0	0.0333986	0	0	0	0	0	0	0	0	0	0	0.063544	0.0211813									PF01839.19	FG-GAP repeat
OIR24821.1	thiotroph	ribosome-binding factor A [Bathymodiolus thermophilus thioautotrophic gill symbiont]	13	0.0453883	0.0543185	0	0.0332356	0.027362	0	0.0299143	0.0190921	0	0	0	0	0	0	0	0	COG0858	information storage and processing	Translation, ribosomal structure and biogenesis	Ribosome-binding factor A	TIGR00082	Transcription	RNA processing	ribosome-binding factor A	PF02033.14	Ribosome-binding factor A
OIR23778.1	thiotroph	23S rRNA (uracil(1939)-C(5))-methyltransferase [Bathymodiolus thermophilus thioautotrophic gill symbiont]	49	0.0321115	0.0324248	0.0350267	0.0331877	0.0490004	0.0525249	0.0615074	0.0543442	0	0	0	0	0	0.017918	0.0125171	0.010145	COG2265	information storage and processing	Translation, ribosomal structure and biogenesis	SAM-dependent methyltransferases related to tRNA (uracil-5-)-methyltransferase	TIGR00479	Protein synthesis	tRNA and rRNA base modification	23S rRNA (uracil-5-)-methyltransferase RumA	PF05958.7	tRNA (Uracil-5-)-methyltransferase
OIR24857.1	thiotroph	hypothetical protein BGC33_11880 [Bathymodiolus thermophilus thioautotrophic gill symbiont]	32	0.036878	0.0220669	0.040226	0.033057	0.0333475	0.0281501	0.0486107	0.0367028	0	0	0	0	0.0893798	0.0617332	0.0766673	0.0759268									PF00754.21	F5/8 type C domain
OIR23694.1	thiotroph	type III-B CRISPR module RAMP protein Cmr4, partial [Bathymodiolus thermophilus thioautotrophic gill symbiont]	26	0	0	0.0990178	0.0330059	0.0718253	0.0643431	0.0822643	0.0728109	0	0	0	0	0	0.0422108	0	0.0140703	COG1336	information storage and processing	Replication, recombination and repair	Uncharacterized protein predicted to be involved in DNA repair (RAMP superfamily)	TIGR02580			CRISPR type III-B/RAMP module RAMP protein Cmr4	PF03787.11	RAMP superfamily
OIR24574.1	thiotroph	glutamyl-tRNA amidotransferase [Bathymodiolus thermophilus thioautotrophic gill symbiont]	17	0.0462783	0.0519221	0	0.0327335	0.0784646	0.0681279	0.0686269	0.0717398	0	0	0	0	0	0	0	0	COG1610	poorly characterized	Function unknown	Uncharacterized conserved protein					PF09424.6	Yqey-like protein
OIR25061.1	thiotroph	phenylalanine--tRNA ligase subunit alpha [Bathymodiolus thermophilus thioautotrophic gill symbiont]	38	0.036231	0.027874	0.0338745	0.0326599	0.0702052	0.104981	0.0767537	0.0839799	0	0	0	0	0	0	0.0807024	0.0269008	COG0016	information storage and processing	Translation, ribosomal structure and biogenesis	Phenylalanyl-tRNA synthetase alpha subunit	TIGR00468	Protein synthesis	tRNA aminoacylation	phenylalanine--tRNA ligase, alpha subunit	PF01409.16	tRNA synthetases class II core domain (F)
OIR24009.1	thiotroph	molybdopterin adenylyltransferase [Bathymodiolus thermophilus thioautotrophic gill symbiont]	20	0.0295024	0.0353071	0.0321808	0.0323301	0.0355706	0.0257372	0.0194443	0.0269174	0	0	0	0	0	0.0329244	0	0.0109748	COG0521	metabolism	Coenzyme transport and metabolism	Molybdopterin biosynthesis enzymes	TIGR00177			molybdenum cofactor synthesis domain	PF00994.20	Probable molybdopterin binding domain
OIR24481.1	thiotroph	diaminopimelate decarboxylase [Bathymodiolus thermophilus thioautotrophic gill symbiont]	45	0.0305951	0.027461	0.0381402	0.0320654	0.0454514	0.0343163	0.041049	0.0402722	0	0	0	0	0	0.0195107	0.0318027	0.0171045	COG0019	metabolism	Amino acid transport and metabolism	Diaminopimelate decarboxylase	TIGR01048	Amino acid biosynthesis	Aspartate family	diaminopimelate decarboxylase	PF02784.12	Pyridoxal-dependent decarboxylase, pyridoxal binding domain
OIR25336.1	thiotroph	hypothetical protein BGC33_06210 [Bathymodiolus thermophilus thioautotrophic gill symbiont]	44	0.0402306	0.0160487	0.039007	0.0317621	0.0586107	0.0614184	0.0441916	0.0547402	0	0	0	0	0	0.0149656	0.018586	0.0111839
OIR24665.1	thiotroph	endopeptidase La [Bathymodiolus thermophilus thioautotrophic gill symbiont]	87	0.0248679	0.028408	0.0419213	0.0317324	0.121635	0.167144	0.120689	0.136489	0	0	0	0	0.0164377	0.0353212	0.054049	0.0352693	COG0466	cellular processes and signaling	Posttranslational modification, protein turnover, chaperones	ATP-dependent Lon protease, bacterial type	TIGR00763	Protein fate	Degradation of proteins, peptides, and glycopeptides	endopeptidase La	PF05362.9	Lon protease (S16) C-terminal proteolytic domain
OIR24722.1	thiotroph	ATP-dependent RNA helicase [Bathymodiolus thermophilus thioautotrophic gill symbiont]	68	0.0260315	0.0311533	0.0378598	0.0316815	0.163468	0.147611	0.165848	0.158976	0	0	0	0	0.057834	0.0742413	0.075164	0.0690797	COG0513	information storage and processing	Replication, recombination and repair	Superfamily II DNA and RNA helicases					PF00270.25	DEAD/DEAH box helicase
OIR24016.1	thiotroph	glyoxalase [Bathymodiolus thermophilus thioautotrophic gill symbiont]	14	0.0561951	0.037829	0	0.0313414	0.0190557	0	0.0277775	0.0156111	0	0	0	0	0	0	0	0									PF12681.3	Glyoxalase-like domain
OIR23768.1	thiotroph	hypothetical protein BGC33_14040 [Bathymodiolus thermophilus thioautotrophic gill symbiont]	65	0.0181553	0.0325911	0.0429077	0.0312181	0.0342025	0.0356362	0.02094	0.0302596	0	0	0	0	0.0330018	0.0709141	0.0566158	0.0535106	COG4206	metabolism	Coenzyme transport and metabolism	Outer membrane cobalamin receptor protein					PF00593.20	TonB dependent receptor
OIR23790.1	thiotroph	chorismate synthase [Bathymodiolus thermophilus thioautotrophic gill symbiont]	39	0.0252157	0.0181062	0.0495089	0.0309436	0.041043	0.0857907	0.0598286	0.0622208	0	0	0	0	0	0	0	0	COG0082	metabolism	Amino acid transport and metabolism	Chorismate synthase	TIGR00033	Amino acid biosynthesis	Aromatic amino acid family	chorismate synthase	PF01264.17	Chorismate synthase
OIR24472.1	thiotroph	hypothetical protein BGC33_10635 [Bathymodiolus thermophilus thioautotrophic gill symbiont]	23	0.0171029	0	0.0746221	0.030575	0.12759	0.100711	0.190216	0.139506	0	0	0	0	0.10881	0.095433	0.0800006	0.0947479
OIR24746.1	thiotroph	hypothetical protein BGC33_11645 [Bathymodiolus thermophilus thioautotrophic gill symbiont]	21	0.0374634	0.0336258	0.0204323	0.0305071	0.0296422	0.0367675	0.0185184	0.0283093	0	0	0	0	0	0.0313566	0.0292066	0.0201877									PF07603.7	Protein of unknown function (DUF1566)
OIR23762.1	thiotroph	3-phosphoshikimate 1-carboxyvinyltransferase [Bathymodiolus thermophilus thioautotrophic gill symbiont]	45	0.0218536	0.031384	0.0381402	0.0304593	0.0237138	0.0543341	0.0216048	0.0332176	0	0	0	0	0	0	0	0	COG0128	metabolism	Amino acid transport and metabolism	5-enolpyruvylshikimate-3-phosphate synthase	TIGR01356	Amino acid biosynthesis	Aromatic amino acid family	3-phosphoshikimate 1-carboxyvinyltransferase	PF00275.16	EPSP synthase (3-phosphoshikimate 1-carboxyvinyltransferase)
OIR24910.1	thiotroph	CTP synthase [Bathymodiolus thermophilus thioautotrophic gill symbiont]	60	0.0295024	0.0294225	0.0321808	0.0303686	0.0326064	0.055764	0.0502311	0.0462005	0	0	0	0	0	0	0	0	COG0504	metabolism	Nucleotide transport and metabolism	CTP synthase (UTP-ammonia lyase)	TIGR00337	Purines, pyrimidines, nucleosides, and nucleotides	Pyrimidine ribonucleotide biosynthesis	CTP synthase	PF06418.10	CTP synthase N-terminus
OIR25504.1	thiotroph	RNA polymerase-binding protein DksA [Bathymodiolus thermophilus thioautotrophic gill symbiont]	16	0.0245853	0.0662007	0	0.030262	0.0444633	0.0563002	0.0425344	0.0477659	0	0	0	0	0	0	0	0	COG1734	cellular processes and signaling	Signal transduction mechanisms	DnaK suppressor protein	TIGR02420	Transcription	Transcription factors	RNA polymerase-binding protein DksA	PF01258.13	Prokaryotic dksA/traR C4-type zinc finger
OIR24745.1	thiotroph	ornithine carbamoyltransferase [Bathymodiolus thermophilus thioautotrophic gill symbiont]	33	0.0178803	0	0.0715129	0.0297977	0.0377264	0.0389958	0.0765987	0.051107	0	0	0	0	0	0	0	0	COG0078	metabolism	Amino acid transport and metabolism	Ornithine carbamoyltransferase	TIGR00658	Amino acid biosynthesis	Glutamate family	ornithine carbamoyltransferase	PF00185.20	Aspartate/ornithine carbamoyltransferase, Asp/Orn binding domain
OJA03828.1	thiotroph	hypothetical protein BGC33_00695, partial [Bathymodiolus thermophilus thioautotrophic gill symbiont]	12	0	0	0.0893911	0.029797	0	0	0	0	0	0	0	0	0	0	0	0
OJA03428.1	thiotroph	hypothetical protein BGC33_03780, partial [Bathymodiolus thermophilus thioautotrophic gill symbiont]	41	0	0	0.088955	0.0296517	0	0	0	0	0	0	0	0	0	0	0	0									PF13754.2	Domain of unknown function
OJA03731.1	thiotroph	hypothetical protein BGC33_13695, partial [Bathymodiolus thermophilus thioautotrophic gill symbiont]	21	0.0374634	0.0504387	0	0.0293007	0.0804574	0.067407	0.078703	0.0755225	0	0	0	0	0	0	0.0584132	0.0194711
OIR25540.1	thiotroph	hypothetical protein BGC33_07025, partial [Bathymodiolus thermophilus thioautotrophic gill symbiont]	33	0.0417206	0	0.0455082	0.0290763	0	0.0311966	0.0176766	0.0162911	0	0	0	0	0	0	0	0	COG1106	poorly characterized	General function prediction only	Predicted ATPases					PF13304.2	AAA domain, putative AbiEii toxin, Type IV TA system
OIR24313.1	thiotroph	hypothetical protein BGC33_14515 [Bathymodiolus thermophilus thioautotrophic gill symbiont]	29	0.0271287	0.0304371	0.0295915	0.0290524	0.0521294	0.0443745	0.0905165	0.0623401	0	0	0	0	0.0616412	0.105964	0.105748	0.0911176	COG2913	information storage and processing	Translation, ribosomal structure and biogenesis	Small protein A (tmRNA-binding)					PF04355.9	SmpA / OmlA family
OIR23997.1	thiotroph	hypothetical protein BGC33_08930 [Bathymodiolus thermophilus thioautotrophic gill symbiont]	34	0.0231392	0.0259611	0.0378598	0.0289867	0.0418478	0.0189244	0.0543296	0.0383673	0	0	0	0	0.0736069	0.142027	0.126276	0.11397	COG3297	cellular processes and signaling	Intracellular trafficking, secretion, and vesicular transport	Type II secretory pathway, component PulL					PF05134.9	Type II secretion system (T2SS), protein L
OIR25508.1	thiotroph	hypothetical protein BGC33_06850 [Bathymodiolus thermophilus thioautotrophic gill symbiont]	17	0.0347087	0.0519221	0	0.028877	0.0156929	0.0151395	0	0.0102775	0	0	0	0	0	0	0	0	COG1317	cellular processes and signaling	Cell motility	Flagellar biosynthesis/type III secretory pathway protein
OIR25738.1	thiotroph	aspartate kinase [Bathymodiolus thermophilus thioautotrophic gill symbiont]	44	0.0223503	0.0200608	0.0438829	0.0287647	0.0545686	0.0935899	0.0375628	0.0619071	0	0	0	0	0	0	0.0232325	0.00774417	COG0527	metabolism	Amino acid transport and metabolism	Aspartokinases	TIGR00657	Amino acid biosynthesis	Aspartate family	aspartate kinase	PF00696.24	Amino acid kinase family
OIR24866.1	thiotroph	hypothetical protein BGC33_04770 [Bathymodiolus thermophilus thioautotrophic gill symbiont]	40	0.0540878	0	0.0321808	0.0287562	0.0111158	0.0257372	0.036458	0.024437	0	0	0	0	0.0625659	0.0219496	0	0.0281718	COG1106	poorly characterized	General function prediction only	Predicted ATPases					PF13304.2	AAA domain, putative AbiEii toxin, Type IV TA system
OJA03139.1	thiotroph	hypothetical protein BGC33_08435, partial [Bathymodiolus thermophilus thioautotrophic gill symbiont]	235	0.0368257	0.0165267	0.0328655	0.0287393	0.00302729	0.00985681	0.00910158	0.00732856	0	0	0	0	0	0	0.00347993	0.00115998	COG2931	metabolism	Secondary metabolites biosynthesis, transport and catabolism	RTX toxins and related Ca2+-binding proteins	TIGR03661	Cellular processes	Pathogenesis	type I secretion C-terminal target domain (VC_A0849 subclass)	PF03382.10	Mycoplasma protein of unknown function, DUF285
OIR25659.1	thiotroph	Fe-S cluster assembly scaffold IscU [Bathymodiolus thermophilus thioautotrophic gill symbiont]	13	0.0453883	0.0407389	0	0.0287091	0	0	0.0224357	0.00747857	0	0	0	0	0	0	0	0	COG0822	metabolism	Energy production and conversion	NifU homolog involved in Fe-S cluster formation	TIGR01999	Biosynthesis of cofactors, prosthetic groups, and carriers	Other	FeS cluster assembly scaffold IscU	PF01592.12	NifU-like N terminal domain
SEH72316.1	thiotroph	30S ribosomal protein S4 [Bathymodiolus azoricus thioautotrophic gill symbiont]	23	0.0855143	0	0	0.0285048	0	0	0	0	0	0	0	0	0	0	0	0	COG0522	information storage and processing	Translation, ribosomal structure and biogenesis	Ribosomal protein S4 and related proteins	TIGR01017	Protein synthesis	Ribosomal proteins: synthesis and modification	ribosomal protein uS4	PF00163.15	Ribosomal protein S4/S9 N-terminal domain
OIR24667.1	thiotroph	ATP-dependent protease ATP-binding subunit ClpX [Bathymodiolus thermophilus thioautotrophic gill symbiont]	47	0.0251084	0.0375607	0.0228233	0.0284975	0.166501	0.156066	0.140661	0.154409	0	0	0	0	0.0684611	0	0.0695987	0.0460199	COG1219	cellular processes and signaling	Posttranslational modification, protein turnover, chaperones	ATP-dependent protease Clp, ATPase subunit	TIGR00382	Protein fate	Protein folding and stabilization	ATP-dependent Clp protease, ATP-binding subunit ClpX	PF07724.10	AAA domain (Cdc48 subfamily)
OJA03510.1	thiotroph	hypothetical protein BGC33_04315, partial [Bathymodiolus thermophilus thioautotrophic gill symbiont]	30	0.0327805	0.023538	0.0286052	0.0283079	0.00889266	0	0.0129629	0.00728517	0	0	0	0	0	0	0.0136297	0.00454325
OJA03562.1	thiotroph	hypothetical protein BGC33_04780, partial [Bathymodiolus thermophilus thioautotrophic gill symbiont]	75	0.0472039	0.0376609	0	0.0282882	0.0142283	0.0360321	0.0194443	0.0232349	0	0	0	0	0.0667369	0	0.0708746	0.0458705	COG3209	cellular processes and signaling	Cell wall/membrane/envelope biogenesis	Rhs family protein	TIGR01643			YD repeat (two copies)	PF05593.10	RHS Repeat
OIR25166.1	thiotroph	ubiquinone biosynthesis protein UbiH [Bathymodiolus thermophilus thioautotrophic gill symbiont]	45	0.0262244	0.023538	0.0333727	0.0277117	0.0256899	0.0285969	0.0129629	0.0224166	0	0	0	0	0.0476692	0.0341438	0.0545189	0.045444	COG0654	metabolism	Coenzyme transport and metabolism	2-polyprenyl-6-methoxyphenol hydroxylase and related FAD-dependent oxidoreductases	TIGR01988	Biosynthesis of cofactors, prosthetic groups, and carriers	Menaquinone and ubiquinone	ubiquinone biosynthesis hydroxylase, UbiH/UbiF/VisC/COQ6 family	PF01494.15	FAD binding domain
OIR25440.1	thiotroph	sulfurtransferase [Bathymodiolus thermophilus thioautotrophic gill symbiont]	16	0.0491707	0.0331004	0	0.0274237	0.0555791	0.0241286	0.0303817	0.0366965	0	0	0	0	0.13407	0.027437	0.0511115	0.0708727	COG0607	metabolism	Inorganic ion transport and metabolism	Rhodanese-related sulfurtransferase					PF00581.16	Rhodanese-like domain
SEH82688.1	thiotroph	cytochrome c oxidase, subunit I [Bathymodiolus azoricus thioautotrophic gill symbiont]	60	0	0	0.0822398	0.0274133	0	0	0	0	0	0	0	0	0	0	0	0	COG0843	metabolism	Energy production and conversion	Heme/copper-type cytochrome/quinol oxidases, subunit 1	TIGR02891	Energy metabolism	Electron transport	cytochrome c oxidase, subunit I	PF00115.16	Cytochrome C and Quinol oxidase polypeptide I
OIR25753.1	thiotroph	hypothetical protein BGC33_15375 [Bathymodiolus thermophilus thioautotrophic gill symbiont]	17	0.080987	0	0	0.0269957	0.0523098	0.0227093	0.0400323	0.0383505	0	0	0	0	0.105153	0.116204	0.0601312	0.0938292	COG2165	cellular processes and signaling	Cell motility	Type II secretory pathway, pseudopilin PulG	TIGR02532	Cell envelope	Surface structures	prepilin-type N-terminal cleavage/methylation domain	PF13544.2
OIR24118.1	thiotroph	hypothetical protein BGC33_09465 [Bathymodiolus thermophilus thioautotrophic gill symbiont]	48	0.0245853	0.0294225	0.0268173	0.0269417	0.00370528	0.0268096	0.0101272	0.0135474	0	0	0	0	0	0	0	0									PF04300.9	F-box associated region
OIR25348.1	thiotroph	oligopeptidase A [Bathymodiolus thermophilus thioautotrophic gill symbiont]	73	0.0269428	0.0241829	0.0293889	0.0268382	0.0328907	0.0511219	0.046613	0.0435418	0	0	0	0	0	0	0	0	COG0339	metabolism	Amino acid transport and metabolism	Zn-dependent oligopeptidases					PF01432.16	Peptidase family M3
OIR23684.1	thiotroph	hypothetical protein BGC33_07715 [Bathymodiolus thermophilus thioautotrophic gill symbiont]	63	0.0343414	0.0252193	0.0204323	0.0266643	0.0042346	0.0326822	0.0108024	0.0159064	0	0	0	0	0.0510742	0.055745	0.0649035	0.0572409	COG5184	cellular processes and signaling	Cell cycle control, cell division, chromosome partitioning	Alpha-tubulin suppressor and related RCC1 domain-containing proteins					PF00754.21	F5/8 type C domain
OIR24661.1	thiotroph	phenylphosphate carboxylase subunit delta, partial [Bathymodiolus thermophilus thioautotrophic gill symbiont]	14	0.0421463	0.037829	0	0.0266584	0	0	0	0	0	0	0	0	0	0	0	0	COG1778	poorly characterized	General function prediction only	Low specificity phosphatase (HAD superfamily)	TIGR01670	Cell envelope	Biosynthesis and degradation of surface polysaccharides and lipopolysaccharides	3-deoxy-D-manno-octulosonate 8-phosphate phosphatase, YrbI family	PF08282.8	haloacid dehalogenase-like hydrolase
OIR24533.1	thiotroph	thioredoxin-disulfide reductase [Bathymodiolus thermophilus thioautotrophic gill symbiont]	33	0	0.0213982	0.0585105	0.0266363	0.0512002	0.0545941	0.111952	0.0725821	0	0	0	0	0	0	0	0	COG0492	cellular processes and signaling	Posttranslational modification, protein turnover, chaperones	Thioredoxin reductase	TIGR01292	Energy metabolism	Electron transport	thioredoxin-disulfide reductase	PF07992.10	Pyridine nucleotide-disulphide oxidoreductase
OIR23847.1	thiotroph	UMP kinase [Bathymodiolus thermophilus thioautotrophic gill symbiont]	25	0.0157346	0.0211842	0.0429077	0.0266089	0.0818125	0.0772117	0.132221	0.0970818	0	0	0	0	0.0286015	0.0263395	0.0572449	0.0373953	COG0528	metabolism	Nucleotide transport and metabolism	Uridylate kinase	TIGR02075	Purines, pyrimidines, nucleosides, and nucleotides	Nucleotide and nucleoside interconversions	UMP kinase	PF00696.24	Amino acid kinase family
OIR25576.1	thiotroph	hypothetical protein BGC33_07075 [Bathymodiolus thermophilus thioautotrophic gill symbiont]	27	0	0	0.0794588	0.0264863	0.111982	0.06196	0.13683	0.103591	0	0	0	0	0.0264829	0.0325179	0	0.0196669
OIR24547.1	thiotroph	acetyl-CoA carboxylase biotin carboxylase subunit [Bathymodiolus thermophilus thioautotrophic gill symbiont]	49	0.0280975	0.0288221	0.0218917	0.0262704	0.0889266	0.107676	0.0972214	0.0979414	0	0	0	0	0	0.017918	0.0500684	0.0226622	COG0439	metabolism	Lipid transport and metabolism	Biotin carboxylase	TIGR00514	Fatty acid and phospholipid metabolism	Biosynthesis	acetyl-CoA carboxylase, biotin carboxylase subunit	PF02786.13	Carbamoyl-phosphate synthase L chain, ATP binding domain
OIR24089.1	thiotroph	4-hydroxy-tetrahydrodipicolinate synthase [Bathymodiolus thermophilus thioautotrophic gill symbiont]	32	0.018439	0	0.060339	0.0262593	0.0444633	0.0482573	0.0820306	0.0582504	0	0	0	0	0	0.0205777	0	0.00685925	COG0329	metabolism	Amino acid transport and metabolism	Dihydrodipicolinate synthase/N-acetylneuraminate lyase	TIGR00674	Amino acid biosynthesis	Aspartate family	4-hydroxy-tetrahydrodipicolinate synthase	PF00701.18	Dihydrodipicolinate synthetase family
OIR25202.1	thiotroph	cytochrome c oxidase assembly protein [Bathymodiolus thermophilus thioautotrophic gill symbiont]	20	0.0393366	0.0176535	0.0214539	0.026148	0.0222317	0	0	0.00741055	0	0	0	0	0.0536279	0.0219496	0.0306669	0.0354148	COG3175	cellular processes and signaling	Posttranslational modification, protein turnover, chaperones	Cytochrome oxidase assembly factor					PF04442.10	Cytochrome c oxidase assembly protein CtaG/Cox11
OIR25549.1	thiotroph	hypothetical protein BGC33_13560 [Bathymodiolus thermophilus thioautotrophic gill symbiont]	19	0.0310552	0.0464567	0	0.0258373	0.0608445	0.0406377	0.0255846	0.0423556	0	0	0	0	0	0.0577621	0.0538016	0.0371879	COG0739	cellular processes and signaling	Cell wall/membrane/envelope biogenesis	Membrane proteins related to metalloendopeptidases					PF01551.18	Peptidase family M23
OJA03319.1	thiotroph	hypothetical protein BGC33_02980, partial [Bathymodiolus thermophilus thioautotrophic gill symbiont]	18	0.0764878	0	0	0.0254959	0.054344	0.0643431	0.0378083	0.0521651	0	0	0	0	0	0	0.0340743	0.0113581
OIR25481.1	thiotroph	hypothetical protein BGC33_13535 [Bathymodiolus thermophilus thioautotrophic gill symbiont]	53	0.029688	0.046632	0	0.02544	0.0352351	0.0291365	0.0311842	0.0318519	0	0	0	0	0.0269826	0	0.0462897	0.0244241	COG4938	poorly characterized	Function unknown	Uncharacterized conserved protein					PF13304.2	AAA domain, putative AbiEii toxin, Type IV TA system
OIR24248.1	thiotroph	NAD(P)H-dependent oxidoreductase subunit E [Bathymodiolus thermophilus thioautotrophic gill symbiont]	17	0.0347087	0.0415377	0	0.0254155	0.0261549	0.0302791	0.0343134	0.0302491	0	0	0	0	0	0	0	0	COG1905	metabolism	Energy production and conversion	NADH:ubiquinone oxidoreductase 24 kD subunit	TIGR01958	Energy metabolism	Electron transport	NADH-quinone oxidoreductase, E subunit	PF01257.15	Thioredoxin-like [2Fe-2S] ferredoxin
OIR24003.1	thiotroph	VWA domain-containing protein [Bathymodiolus thermophilus thioautotrophic gill symbiont]	89	0.0198893	0.0198354	0.0361582	0.0252943	0.0279769	0.0390396	0.0316789	0.0328985	0	0	0	0	0	0	0.00689144	0.00229715	COG4548	metabolism	Inorganic ion transport and metabolism	Nitric oxide reductase activation protein					PF13519.2	von Willebrand factor type A domain
OIR23696.1	thiotroph	type III-B CRISPR-associated protein Cas10/Cmr2 [Bathymodiolus thermophilus thioautotrophic gill symbiont]	73	0.0404143	0	0.0352666	0.025227	0.0365452	0.0405449	0.0452812	0.0407904	0	0	0	0	0	0	0	0	COG1353	poorly characterized	General function prediction only	Predicted hydrolase of the HD superfamily (permuted catalytic motifs)	TIGR02577			CRISPR-associated protein Cas10/Cmr2, subtype III-B	PF12469.4	CRISPR-associated protein
OIR24591.1	thiotroph	50S ribosomal protein L29 [Bathymodiolus thermophilus thioautotrophic gill symbiont]	7	0	0.075658	0	0.0252193	0	0	0	0	0	0	0	0	0	0	0	0	COG0255	information storage and processing	Translation, ribosomal structure and biogenesis	Ribosomal protein L29	TIGR00012	Protein synthesis	Ribosomal proteins: synthesis and modification	ribosomal protein uL29	PF00831.19	Ribosomal L29 protein
OIR24592.1	thiotroph	50S ribosomal protein L16 [Bathymodiolus thermophilus thioautotrophic gill symbiont]	15	0.0393366	0.0353071	0	0.0248812	0.0414991	0.0343163	0.0259257	0.0339137	0	0	0	0	0.0715038	0.117064	0.109038	0.0992021	COG0197	information storage and processing	Translation, ribosomal structure and biogenesis	Ribosomal protein L16/L10E	TIGR01164	Protein synthesis	Ribosomal proteins: synthesis and modification	ribosomal protein uL16	PF00252.14	Ribosomal protein L16p/L10e
OIR24324.1	thiotroph	septum site-determining protein MinC [Bathymodiolus thermophilus thioautotrophic gill symbiont]	26	0	0	0.0742634	0.0247545	0.0786658	0.18808	0.138354	0.135033	0	0	0	0	0.110006	0.0928637	0.0943597	0.0990764	COG0850	cellular processes and signaling	Cell cycle control, cell division, chromosome partitioning	Septum formation inhibitor	TIGR01222	Cellular processes	Cell division	septum site-determining protein MinC	PF03775.12	Septum formation inhibitor MinC, C-terminal domain
OIR23792.1	thiotroph	orotidine 5'-phosphate decarboxylase [Bathymodiolus thermophilus thioautotrophic gill symbiont]	26	0	0	0.0742634	0.0247545	0.112868	0.0940399	0.127136	0.111348	0	0	0	0	0.0825044	0	0.0393165	0.040607	COG0284	metabolism	Nucleotide transport and metabolism	Orotidine-5'-phosphate decarboxylase	TIGR01740	Purines, pyrimidines, nucleosides, and nucleotides	Pyrimidine ribonucleotide biosynthesis	orotidine 5'-phosphate decarboxylase	PF00215.20	Orotidine 5'-phosphate decarboxylase / HUMPS family
OIR23679.1	thiotroph	hypothetical protein BGC33_07685 [Bathymodiolus thermophilus thioautotrophic gill symbiont]	16	0.073756	0	0	0.0245853	0.0500212	0.0723859	0.0425344	0.0549805	0	0	0	0	0.0893798	0.0411555	0	0.0435118	COG0607	metabolism	Inorganic ion transport and metabolism	Rhodanese-related sulfurtransferase					PF00581.16	Rhodanese-like domain
OIR25372.1	thiotroph	cell wall biogenesis protein [Bathymodiolus thermophilus thioautotrophic gill symbiont]	41	0	0	0.0732571	0.024419	0.0108447	0.0125547	0	0.00779982	0	0	0	0	0	0	0	0	COG0399	cellular processes and signaling	Cell wall/membrane/envelope biogenesis	Predicted pyridoxal phosphate-dependent enzyme apparently involved in regulation of cell wall biogenesis					PF01041.13	DegT/DnrJ/EryC1/StrS aminotransferase family
OIR24132.1	thiotroph	3-isopropylmalate dehydratase large subunit [Bathymodiolus thermophilus thioautotrophic gill symbiont]	50	0.0157346	0.0317764	0.0257446	0.0244185	0.0373492	0.0437533	0.0349997	0.0387007	0	0	0	0	0.0286015	0	0.0204446	0.0163487	COG0065	metabolism	Amino acid transport and metabolism	3-isopropylmalate dehydratase large subunit	TIGR00170	Amino acid biosynthesis	Pyruvate family	3-isopropylmalate dehydratase, large subunit	PF00330.16	Aconitase family (aconitate hydratase)
OIR25547.1	thiotroph	glycine--tRNA ligase subunit alpha [Bathymodiolus thermophilus thioautotrophic gill symbiont]	34	0.0289239	0	0.0441697	0.0243646	0.0313859	0.0378489	0.0514702	0.040235	0	0	0	0	0.0420611	0.025823	0.0120262	0.0266368	COG0752	information storage and processing	Translation, ribosomal structure and biogenesis	Glycyl-tRNA synthetase, alpha subunit	TIGR00388	Protein synthesis	tRNA aminoacylation	glycine--tRNA ligase, alpha subunit	PF02091.11	Glycyl-tRNA synthetase alpha subunit
OIR25663.1	thiotroph	serine O-acetyltransferase [Bathymodiolus thermophilus thioautotrophic gill symbiont]	23	0.0171029	0	0.0559666	0.0243565	0.104392	0.0391653	0.0380432	0.0605335	0	0	0	0	0.0777216	0.0858897	0.124445	0.0960189	COG1045	metabolism	Amino acid transport and metabolism	Serine acetyltransferase	TIGR01172	Amino acid biosynthesis	Serine family	serine O-acetyltransferase	PF00132.20	Bacterial transferase hexapeptide (six repeats)
OIR23766.1	thiotroph	3-phosphoglycerate dehydrogenase [Bathymodiolus thermophilus thioautotrophic gill symbiont]	38	0	0.027874	0.045166	0.0243467	0.147431	0.155778	0.127923	0.143711	0	0	0	0	0	0	0.032281	0.0107603	COG0111	metabolism	Coenzyme transport and metabolism	Phosphoglycerate dehydrogenase and related dehydrogenases					PF02826.15	D-isomer specific 2-hydroxyacid dehydrogenase, NAD binding domain
OIR24260.1	thiotroph	peptidase M16 [Bathymodiolus thermophilus thioautotrophic gill symbiont]	48	0.0327805	0	0.040226	0.0243355	0.0296422	0.0134048	0.0202545	0.0211005	0	0	0	0	0.0670348	0.0685925	0.0894451	0.0750242	COG0612	poorly characterized	General function prediction only	Predicted Zn-dependent peptidases					PF05193.17	Peptidase M16 inactive domain
OIR23794.1	thiotroph	molecular chaperone DnaJ [Bathymodiolus thermophilus thioautotrophic gill symbiont]	40	0.0196683	0.0264803	0.0268173	0.024322	0.0444633	0.0546916	0.0534718	0.0508756	0	0	0	0	0.0446899	0.0438992	0.0613338	0.0499743	COG0484	cellular processes and signaling	Posttranslational modification, protein turnover, chaperones	DnaJ-class molecular chaperone with C-terminal Zn finger domain	TIGR02349			chaperone protein DnaJ	PF01556.14	DnaJ C terminal domain
OIR24008.1	thiotroph	hypothetical protein BGC33_08995 [Bathymodiolus thermophilus thioautotrophic gill symbiont]	43	0.0274441	0.0205274	0.0249464	0.0243059	0.00620418	0.0149635	0.00904385	0.0100705	0	0	0	0	0.0997728	0.0510456	0.0903366	0.080385									PF00089.22	Trypsin
OIR24230.1	thiotroph	hypothetical protein BGC33_09775 [Bathymodiolus thermophilus thioautotrophic gill symbiont]	220	0.0223503	0.0328998	0.0175532	0.0242677	0.0258696	0.074287	0.0269568	0.0423711	0	0	0	0	0.0422523	0.0648511	0.142183	0.0830954	COG5492	cellular processes and signaling	Cell motility	Bacterial surface proteins containing Ig-like domains	TIGR02145	Cell envelope	Other	fibrobacter succinogenes major paralogous domain	PF09603.6	Fibrobacter succinogenes major domain (Fib_succ_major)
OIR24217.1	thiotroph	nitrite reductase large subunit [Bathymodiolus thermophilus thioautotrophic gill symbiont]	87	0.0180858	0.0101457	0.0443873	0.0242063	0.0613287	0.0828324	0.0782241	0.0741284	0	0	0	0	0	0.0100918	0	0.00336392	COG1251	metabolism	Energy production and conversion	NAD(P)H-nitrite reductase	TIGR02374	Central intermediary metabolism	Nitrogen metabolism	nitrite reductase [NAD(P)H], large subunit	PF07992.10	Pyridine nucleotide-disulphide oxidoreductase
OIR25000.1	thiotroph	DNA polymerase I [Bathymodiolus thermophilus thioautotrophic gill symbiont]	101	0.033105	0.0157309	0.0233656	0.0240672	0.0202506	0.0369495	0.0221395	0.0264465	0	0	0	0	0	0	0	0	COG0749	information storage and processing	Replication, recombination and repair	DNA polymerase I - 3'-5' exonuclease and polymerase domains	TIGR00593	DNA metabolism	DNA replication, recombination, and repair	DNA polymerase I	PF00476.16	DNA polymerase family A
OIR24617.1	thiotroph	Fis family transcriptional regulator [Bathymodiolus thermophilus thioautotrophic gill symbiont]	89	0.0353587	0.0198354	0.0168738	0.0240227	0.0139885	0.0347019	0.0196628	0.0227844	0	0	0	0	0.124529	0.125779	0.130937	0.127082	COG1033	poorly characterized	General function prediction only	Predicted exporters of the RND superfamily					PF03176.11	MMPL family
OIR24756.1	thiotroph	hypothetical protein BGC33_04505 [Bathymodiolus thermophilus thioautotrophic gill symbiont]	18	0.0327805	0.0392301	0	0.0240035	0.0247018	0.0214477	0.0270059	0.0243852	0	0	0	0	0.0397244	0.0243884	0.0227162	0.028943	KOG1219	cellular processes and signaling	Signal transduction mechanisms	Uncharacterized conserved protein, contains laminin, cadherin and EGF domains
SEH57189.1	thiotroph	50S ribosomal protein L11 [Bathymodiolus azoricus thioautotrophic gill symbiont]	15	0	0	0.0715129	0.0238376	0	0	0	0	0	0	0	0	0	0	0	0	COG0080	information storage and processing	Translation, ribosomal structure and biogenesis	Ribosomal protein L11	TIGR01632	Protein synthesis	Ribosomal proteins: synthesis and modification	ribosomal protein uL11	PF03946.10	Ribosomal protein L11, N-terminal domain
SEH72760.1	thiotroph	30S ribosomal protein S7 [Bathymodiolus azoricus thioautotrophic gill symbiont]	18	0	0	0.0715129	0.0238376	0	0	0	0	0	0	0	0	0	0	0	0	COG0049	information storage and processing	Translation, ribosomal structure and biogenesis	Ribosomal protein S7	TIGR01029	Protein synthesis	Ribosomal proteins: synthesis and modification	ribosomal protein uS7	PF00177.17	Ribosomal protein S7p/S5e
SEH76249.1	thiotroph	50S ribosomal protein L21 [Bathymodiolus azoricus thioautotrophic gill symbiont]	12	0	0	0.0715129	0.0238376	0	0	0	0	0	0	0	0	0	0	0	0	COG0261	information storage and processing	Translation, ribosomal structure and biogenesis	Ribosomal protein L21	TIGR00061	Protein synthesis	Ribosomal proteins: synthesis and modification	ribosomal protein bL21	PF00829.17	Ribosomal prokaryotic L21 protein
OJA03604.1	thiotroph	acetyl-CoA carboxylase carboxyltransferase subunit alpha, partial [Bathymodiolus thermophilus thioautotrophic gill symbiont]	12	0	0	0.0715129	0.0238376	0.0741055	0.128686	0.13773	0.113507	0	0	0	0	0.148966	0.182913	0.102223	0.144701	COG0825	metabolism	Lipid transport and metabolism	Acetyl-CoA carboxylase alpha subunit
OIR24772.1	thiotroph	orotate phosphoribosyltransferase [Bathymodiolus thermophilus thioautotrophic gill symbiont]	23	0	0.0153509	0.0559666	0.0237725	0.0463965	0.0503554	0.0549512	0.0505677	0	0	0	0	0	0	0	0	COG0461	metabolism	Nucleotide transport and metabolism	Orotate phosphoribosyltransferase	TIGR00336	Purines, pyrimidines, nucleosides, and nucleotides	Pyrimidine ribonucleotide biosynthesis	orotate phosphoribosyltransferase	PF00156.23	Phosphoribosyl transferase domain
OIR25190.1	thiotroph	hypothetical protein BGC33_12805 [Bathymodiolus thermophilus thioautotrophic gill symbiont]	16	0.0491707	0.0220669	0	0.0237459	0.0722529	0.0321715	0	0.0348081	0	0	0	0	0	0.0411555	0.115001	0.0520521
OIR24790.1	thiotroph	pseudouridine synthase [Bathymodiolus thermophilus thioautotrophic gill symbiont]	28	0.0210732	0.0189145	0.0306484	0.0235453	0.0762228	0.0643431	0.0798604	0.0734754	0	0	0	0	0.0510742	0.133265	0.138731	0.10769	COG1187	information storage and processing	Translation, ribosomal structure and biogenesis	16S rRNA uridine-516 pseudouridylate synthase and related pseudouridylate synthases	TIGR00093	Protein synthesis	tRNA and rRNA base modification	pseudouridine synthase	PF00849.18	RNA pseudouridylate synthase
OIR25134.1	thiotroph	hypothetical protein BGC33_15055 [Bathymodiolus thermophilus thioautotrophic gill symbiont]	133	0.0280975	0.01991	0.022583	0.0235302	0	0.00290269	0	0.000967565	0	0	0	0	0	0	0.0107603	0.00358677									PF00028.13	Cadherin domain
OIR23937.1	thiotroph	glycine dehydrogenase (aminomethyl-transferring) [Bathymodiolus thermophilus thioautotrophic gill symbiont]	102	0.0269957	0.0224996	0.0210332	0.0235095	0.0261549	0.0403721	0.0285945	0.0317072	0	0	0	0	0	0	0	0	COG1003	metabolism	Amino acid transport and metabolism	Glycine cleavage system protein P (pyridoxal-binding), C-terminal domain	TIGR00461	Energy metabolism	Amino acids and amines	glycine dehydrogenase	PF02347.12	Glycine cleavage system P-protein
OIR24925.1	thiotroph	hypothetical protein BGC33_04940 [Bathymodiolus thermophilus thioautotrophic gill symbiont]	52	0	0.037344	0.0330059	0.02345	0.0119709	0.0296968	0	0.0138892	0	0	0	0	0	0	0	0	COG4938	poorly characterized	Function unknown	Uncharacterized conserved protein					PF13304.2	AAA domain, putative AbiEii toxin, Type IV TA system
OIR25661.1	thiotroph	[Fe-S]-binding protein [Bathymodiolus thermophilus thioautotrophic gill symbiont]	16	0.036878	0.0331004	0	0.0233261	0.0222317	0	0.018229	0.0134869	0	0	0	0	0	0	0	0	COG1959	information storage and processing	Transcription	Predicted transcriptional regulator	TIGR00738	Unknown function	General	Rrf2 family protein	PF02082.16	Transcriptional regulator
OIR23898.1	thiotroph	hypothetical protein BGC33_08525 [Bathymodiolus thermophilus thioautotrophic gill symbiont]	16	0.036878	0.0331004	0	0.0233261	0.0222317	0.0160858	0	0.0127725	0	0	0	0	0	0	0.0511115	0.0170372
OIR24619.1	thiotroph	hypothetical protein BGC33_11130 [Bathymodiolus thermophilus thioautotrophic gill symbiont]	48	0.0286829	0.0183891	0.0223478	0.0231399	0.0166737	0.0107238	0.0121527	0.0131834	0	0	0	0	0.0521382	0.0365827	0.0511115	0.0466108
OIR23687.1	thiotroph	type II CRISPR RNA-guided endonuclease Cas9 [Bathymodiolus thermophilus thioautotrophic gill symbiont]	118	0.016668	0	0.0527256	0.0231312	0.009797	0.0403507	0.0403716	0.0301731	0	0	0	0	0.0151491	0.0446432	0	0.0199308	COG3513	poorly characterized	Function unknown	Uncharacterized protein conserved in bacteria	TIGR01865			CRISPR subtype II RNA-guided endonuclease Cas9	PF13395.2	HNH endonuclease
OJA03138.1	thiotroph	hypothetical protein BGC33_08430, partial [Bathymodiolus thermophilus thioautotrophic gill symbiont]	127	0.0185842	0.0236307	0.0270285	0.0230811	0.00490147	0	0.00612418	0.00367522	0	0	0	0	0	0	0	0									PF13754.2	Domain of unknown function
OIR24548.1	thiotroph	hypothetical protein BGC33_14755 [Bathymodiolus thermophilus thioautotrophic gill symbiont]	50	0	0.0176535	0.0514893	0.0230476	0.0551345	0.0591956	0.00972214	0.0413507	0	0	0	0	0	0.0175597	0.00817784	0.00857917	COG4938	poorly characterized	Function unknown	Uncharacterized conserved protein					PF13304.2	AAA domain, putative AbiEii toxin, Type IV TA system
OIR24259.1	thiotroph	peptidase M16 [Bathymodiolus thermophilus thioautotrophic gill symbiont]	49	0.0160557	0.0180138	0.0350267	0.0230321	0.0199631	0.0157575	0	0.0119069	0	0	0	0	0.094852	0.0671926	0.0625855	0.0748767	COG0612	poorly characterized	General function prediction only	Predicted Zn-dependent peptidases					PF00675.16	Insulinase (Peptidase family M16)
OIR23697.1	thiotroph	hypothetical protein BGC33_07795 [Bathymodiolus thermophilus thioautotrophic gill symbiont]	21	0.0280975	0	0.0408645	0.0229873	0.0254076	0.0735349	0.0462959	0.0484128	0	0	0	0	0	0	0	0	COG1367	information storage and processing	Replication, recombination and repair	Uncharacterized protein predicted to be involved in DNA repair (RAMP superfamily)
OIR25285.1	thiotroph	hypothetical protein BGC33_06010 [Bathymodiolus thermophilus thioautotrophic gill symbiont]	29	0.0271287	0.0121748	0.0295915	0.022965	0.0337308	0.0266247	0.0502869	0.0368808	0	0	0	0	0.0246565	0.0605506	0.0211496	0.0354522									PF13539.2	D-alanyl-D-alanine carboxypeptidase
OIR25366.1	thiotroph	beta-ketoacyl-[acyl-carrier-protein] synthase II [Bathymodiolus thermophilus thioautotrophic gill symbiont]	43	0.0182961	0.0205274	0.0299356	0.0229197	0.105471	0.089781	0.0474802	0.0809108	0	0	0	0	0	0.0204182	0.0190182	0.0131455	COG0304	metabolism	Lipid transport and metabolism	3-oxoacyl-(acyl-carrier-protein) synthase	TIGR03150	Fatty acid and phospholipid metabolism	Biosynthesis	beta-ketoacyl-acyl-carrier-protein synthase II	PF00109.22	Beta-ketoacyl synthase, N-terminal domain
OIR24029.1	thiotroph	transcription antitermination factor NusB [Bathymodiolus thermophilus thioautotrophic gill symbiont]	16	0.0245853	0.0441338	0	0.0229064	0.0444633	0.0402144	0.018229	0.0343022	0	0	0	0	0	0	0	0	COG0781	information storage and processing	Transcription	Transcription termination factor	TIGR01951	Transcription	Transcription factors	transcription antitermination factor NusB	PF01029.14	NusB family
OIR25583.1	thiotroph	ribonucleoside-diphosphate reductase subunit alpha [Bathymodiolus thermophilus thioautotrophic gill symbiont]	86	0.0205831	0.0225801	0.0249464	0.0227032	0.0248167	0.0433942	0.0361754	0.0347954	0	0	0	0	0.0249432	0.0280751	0.0118864	0.0216349	COG0209	metabolism	Nucleotide transport and metabolism	Ribonucleotide reductase, alpha subunit	TIGR02506	Purines, pyrimidines, nucleosides, and nucleotides	2'-Deoxyribonucleotide metabolism	ribonucleoside-diphosphate reductase, alpha subunit	PF02867.11	Ribonucleotide reductase, barrel domain
OIR25457.1	thiotroph	3-deoxy-7-phosphoheptulonate synthase [Bathymodiolus thermophilus thioautotrophic gill symbiont]	39	0.0201726	0.00905309	0.0385069	0.0225775	0.0820861	0.0758918	0.0473643	0.0684474	0	0	0	0	0.055003	0.0225124	0.0471799	0.0415651	COG0722	metabolism	Amino acid transport and metabolism	3-deoxy-D-arabino-heptulosonate 7-phosphate (DAHP) synthase	TIGR00034	Amino acid biosynthesis	Aromatic amino acid family	3-deoxy-7-phosphoheptulonate synthase	PF00793.16	DAHP synthetase I family
OIR23897.1	thiotroph	ATP-dependent metalloprotease [Bathymodiolus thermophilus thioautotrophic gill symbiont]	69	0.0256543	0.0230263	0.0186555	0.0224454	0.112125	0.108171	0.115538	0.111945	0	0	0	0	0	0.0381732	0.0533338	0.0305023	COG0465	cellular processes and signaling	Posttranslational modification, protein turnover, chaperones	ATP-dependent Zn proteases	TIGR01241	Cellular processes	Cell division	ATP-dependent metallopeptidase HflB	PF01434.14	Peptidase family M41
OIR23851.1	thiotroph	phosphoribosylformylglycinamidine cyclo-ligase, partial [Bathymodiolus thermophilus thioautotrophic gill symbiont]	25	0.0157346	0	0.0514893	0.022408	0.0391277	0.0823591	0.0661106	0.0625325	0	0	0	0	0	0	0	0	COG0150	metabolism	Nucleotide transport and metabolism	Phosphoribosylaminoimidazole (AIR) synthetase	TIGR00878	Purines, pyrimidines, nucleosides, and nucleotides	Purine ribonucleotide biosynthesis	phosphoribosylformylglycinamidine cyclo-ligase	PF00586.20	AIR synthase related protein, N-terminal domain
OJA03488.1	thiotroph	hypothetical protein BGC33_04200, partial [Bathymodiolus thermophilus thioautotrophic gill symbiont]	47	0.0669558	0	0	0.0223186	0.0132444	0	0.0227539	0.0119994	0	0	0	0	0	0	0	0									PF01839.19	FG-GAP repeat
OIR24836.1	thiotroph	hypothetical protein BGC33_15025 [Bathymodiolus thermophilus thioautotrophic gill symbiont]	27	0.0509918	0	0.0158918	0.0222945	0.062578	0.0285969	0.129629	0.0736011	0	0	0	0	0.158897	0.0243884	0.0227162	0.0686674	COG2356	information storage and processing	Replication, recombination and repair	Endonuclease I					PF04231.9	Endonuclease I
OJA03550.1	thiotroph	hypothetical protein BGC33_04655, partial [Bathymodiolus thermophilus thioautotrophic gill symbiont]	39	0	0	0.0660119	0.022004	0	0	0	0	0	0	0	0	0	0.0168843	0	0.0056281	COG4222	poorly characterized	Function unknown	Uncharacterized protein conserved in bacteria					PF00028.13	Cadherin domain
OIR24214.1	thiotroph	nitrate reductase catalytic subunit [Bathymodiolus thermophilus thioautotrophic gill symbiont]	83	0.00947869	0.0276501	0.0284328	0.0218539	0.010714	0.0263574	0.0152275	0.017433	0	0	0	0	0	0.00528906	0	0.00176302	COG3383	poorly characterized	General function prediction only	Uncharacterized anaerobic dehydrogenase					PF00384.18	Molybdopterin oxidoreductase
OJA03670.1	thiotroph	hypothetical protein BGC33_13335, partial [Bathymodiolus thermophilus thioautotrophic gill symbiont]	21	0.0655609	0	0	0.0218536	0	0.0245116	0.0324071	0.0189729	0	0	0	0	0	0	0	0
OIR23726.1	thiotroph	coproporphyrinogen III oxidase [Bathymodiolus thermophilus thioautotrophic gill symbiont]	35	0.022478	0	0.0429077	0.0217953	0.0152446	0.0330907	0.0333331	0.0272228	0	0	0	0	0	0	0	0	COG0408	metabolism	Coenzyme transport and metabolism	Coproporphyrinogen III oxidase					PF01218.14	Coproporphyrinogen III oxidase
OIR24767.1	thiotroph	adenylosuccinate lyase [Bathymodiolus thermophilus thioautotrophic gill symbiont]	51	0.0154261	0.0242303	0.0252398	0.0216321	0.0575407	0.0706512	0.0648143	0.0643354	0	0	0	0	0	0.0129115	0.0400875	0.0176663	COG0015	metabolism	Nucleotide transport and metabolism	Adenylosuccinate lyase	TIGR00928	Purines, pyrimidines, nucleosides, and nucleotides	Purine ribonucleotide biosynthesis	adenylosuccinate lyase	PF00206.16	Lyase
OIR25550.1	thiotroph	mechanosensitive ion channel protein MscS [Bathymodiolus thermophilus thioautotrophic gill symbiont]	39	0.0151294	0	0.0495089	0.0215461	0.0342025	0.00989893	0.0373929	0.0271648	0	0	0	0	0.137507	0.101306	0.0838753	0.107563	COG0668	cellular processes and signaling	Cell wall/membrane/envelope biogenesis	Small-conductance mechanosensitive channel					PF00924.14	Mechanosensitive ion channel
OJA03786.1	thiotroph	type I-F CRISPR-associated protein Csy2, partial [Bathymodiolus thermophilus thioautotrophic gill symbiont]	10	0	0	0.0643616	0.0214539	0	0	0	0	0	0	0	0	0	0	0	0									PF09614.6	CRISPR-associated protein (Cas_Csy2)
OIR24558.1	thiotroph	bifunctional demethylmenaquinone methyltransferase/2-methoxy-6-polyprenyl-1,4-benzoquinol methylase [Bathymodiolus thermophilus thioautotrophic gill symbiont]	27	0	0	0.063567	0.021189	0.0559908	0.0428954	0.0972214	0.0653692	0	0	0	0	0.0926902	0.0812948	0.0832928	0.0857593	COG2226	metabolism	Coenzyme transport and metabolism	Methylase involved in ubiquinone/menaquinone biosynthesis	TIGR01934	Biosynthesis of cofactors, prosthetic groups, and carriers	Menaquinone and ubiquinone	ubiquinone/menaquinone biosynthesis methyltransferase	PF01209.14	ubiE/COQ5 methyltransferase family
OIR23685.1	thiotroph	hypothetical protein BGC33_07720 [Bathymodiolus thermophilus thioautotrophic gill symbiont]	61	0.041916	0.0144701	0.00703405	0.0211401	0.00728907	0.0232057	0.00796897	0.0128212	0	0	0	0	0.0468878	0.0503761	0.0536252	0.0502964									PF00754.21	F5/8 type C domain
OIR24644.1	thiotroph	quinolinate synthase [Bathymodiolus thermophilus thioautotrophic gill symbiont]	35	0.0168585	0.0151316	0.0306484	0.0208795	0.0127038	0.029414	0.0138888	0.0186688	0	0	0	0	0	0	0	0	COG0379	metabolism	Coenzyme transport and metabolism	Quinolinate synthase	TIGR00550	Biosynthesis of cofactors, prosthetic groups, and carriers	Pyridine nucleotides	quinolinate synthetase complex, A subunit	PF02445.12	Quinolinate synthetase A protein
OIR25499.1	thiotroph	3-deoxy-8-phosphooctulonate synthase [Bathymodiolus thermophilus thioautotrophic gill symbiont]	31	0	0	0.0622854	0.0207618	0.0631092	0.074721	0.0815405	0.0731236	0	0	0	0	0	0.0424831	0	0.014161	COG2877	cellular processes and signaling	Cell wall/membrane/envelope biogenesis	3-deoxy-D-manno-octulosonic acid (KDO) 8-phosphate synthase	TIGR01362	Cell envelope	Biosynthesis and degradation of surface polysaccharides and lipopolysaccharides	3-deoxy-8-phosphooctulonate synthase	PF00793.16	DAHP synthetase I family
OIR25213.1	thiotroph	hypothetical protein BGC33_05735 [Bathymodiolus thermophilus thioautotrophic gill symbiont]	12	0.0327805	0.0294225	0	0.0207343	0	0	0.0162036	0.00540119	0	0	0	0	0	0	0	0
SEH31015.1	thiotroph	type I restriction enzyme S protein, partial [methanotrophic bacterial endosymbiont of Bathymodiolus sp.]	19	0.0621104	0	0	0.0207035	0	0	0	0	0	0	0	0	0	0	0	0
OIR24096.1	thiotroph	hypothetical protein BGC33_09360 [Bathymodiolus thermophilus thioautotrophic gill symbiont]	79	0.0199172	0.0201116	0.0217254	0.0205848	0	0	0	0	0	0	0	0	0	0	0.00776377	0.00258792									PF07603.7	Protein of unknown function (DUF1566)
OIR25274.1	thiotroph	hydroxymethylbilane synthase [Bathymodiolus thermophilus thioautotrophic gill symbiont]	33	0.0119202	0.0106991	0.039007	0.0205421	0.021558	0.0233975	0.0441916	0.0297157	0	0	0	0	0	0	0	0	COG0181	metabolism	Coenzyme transport and metabolism	Porphobilinogen deaminase	TIGR00212	Biosynthesis of cofactors, prosthetic groups, and carriers	Heme, porphyrin, and cobalamin	hydroxymethylbilane synthase	PF01379.16	Porphobilinogen deaminase, dipyromethane cofactor binding domain
OJA03242.1	thiotroph	hypothetical protein BGC33_02460, partial [Bathymodiolus thermophilus thioautotrophic gill symbiont]	24	0.0245853	0.0367782	0	0.0204545	0	0.0107238	0.0121527	0.00762551	0	0	0	0	0	0	0.0851859	0.0283953					TIGR01643			YD repeat (two copies)	PF05593.10	RHS Repeat
OJA03074.1	thiotroph	hypothetical protein BGC33_01540, partial [Bathymodiolus thermophilus thioautotrophic gill symbiont]	14	0	0	0.0612968	0.0204323	0.0254076	0	0.0277775	0.0177284	0	0	0	0	0	0	0	0									PF01839.19	FG-GAP repeat
OIR24362.1	thiotroph	transcription elongation factor GreA [Bathymodiolus thermophilus thioautotrophic gill symbiont]	18	0.0218536	0.0392301	0	0.0203612	0.0296422	0.0643431	0.0432095	0.0457316	0	0	0	0	0	0	0	0	COG0782	information storage and processing	Transcription	Transcription elongation factor	TIGR01462	Transcription	Transcription factors	transcription elongation factor GreA	PF03449.11	Transcription elongation factor, N-terminal
OIR25755.1	thiotroph	hypothetical protein BGC33_15385 [Bathymodiolus thermophilus thioautotrophic gill symbiont]	32	0	0	0.060339	0.020113	0.0416843	0.0321715	0.0698779	0.0479113	0	0	0	0	0.122897	0.109748	0.140557	0.124401	COG4969	cellular processes and signaling	Cell motility	Tfp pilus assembly protein, major pilin PilA	TIGR02532	Cell envelope	Surface structures	prepilin-type N-terminal cleavage/methylation domain	PF13544.2
OIR24109.1	thiotroph	acetyl-CoA carboxylase carboxyltransferase subunit alpha, partial [Bathymodiolus thermophilus thioautotrophic gill symbiont]	25	0	0	0.0600708	0.0200236	0	0.0669168	0	0.0223056	0	0	0	0	0	0.0965782	0	0.0321927	COG0825	metabolism	Lipid transport and metabolism	Acetyl-CoA carboxylase alpha subunit	TIGR00513	Fatty acid and phospholipid metabolism	Biosynthesis	acetyl-CoA carboxylase, carboxyl transferase, alpha subunit	PF03255.10	Acetyl co-enzyme A carboxylase carboxyltransferase alpha subunit
OIR25018.1	thiotroph	uroporphyrinogen decarboxylase [Bathymodiolus thermophilus thioautotrophic gill symbiont]	38	0.0258793	0	0.0338745	0.0199179	0.039783	0.0541836	0.0511692	0.0483786	0	0	0	0	0	0	0.0161405	0.00538016	COG0407	metabolism	Coenzyme transport and metabolism	Uroporphyrinogen-III decarboxylase	TIGR01464	Biosynthesis of cofactors, prosthetic groups, and carriers	Heme, porphyrin, and cobalamin	uroporphyrinogen decarboxylase	PF01208.13	Uroporphyrinogen decarboxylase (URO-D)
OIR23755.1	thiotroph	transcriptional regulator [Bathymodiolus thermophilus thioautotrophic gill symbiont]	12	0	0.0588451	0	0.019615	0	0	0.0162036	0.00540119	0	0	0	0	0	0	0.0340743	0.0113581	COG0640	information storage and processing	Transcription	Predicted transcriptional regulators					PF01022.16	Bacterial regulatory protein, arsR family
OJA03314.1	thiotroph	thiol:disulfide interchange protein, partial [Bathymodiolus thermophilus thioautotrophic gill symbiont]	9	0	0.0588451	0	0.019615	0	0	0	0	0	0	0	0	0.0794487	0.121942	0.0908649	0.0974186
OIR25142.1	thiotroph	3-oxoacyl-ACP synthase [Bathymodiolus thermophilus thioautotrophic gill symbiont]	33	0	0	0.0585105	0.0195035	0.0646739	0.074092	0.114898	0.0845546	0	0	0	0	0	0	0	0	COG0332	metabolism	Lipid transport and metabolism	3-oxoacyl-[acyl-carrier-protein] synthase III	TIGR00747	Fatty acid and phospholipid metabolism	Biosynthesis	3-oxoacyl-[acyl-carrier-protein] synthase III	PF08545.6	3-Oxoacyl-[acyl-carrier-protein (ACP)] synthase III
OIR24114.1	thiotroph	peptidase U62 [Bathymodiolus thermophilus thioautotrophic gill symbiont]	47	0.016739	0.0413168	0	0.0193519	0.0208126	0.0602361	0.0310281	0.0373589	0	0	0	0	0	0	0	0	COG0312	poorly characterized	General function prediction only	Predicted Zn-dependent proteases and their inactivated homologs					PF01523.12	Putative modulator of DNA gyrase
OIR24824.1	thiotroph	phosphoribosylamine--glycine ligase [Bathymodiolus thermophilus thioautotrophic gill symbiont]	45	0.0262244	0.031384	0	0.0192028	0.0197615	0.037176	0.0194443	0.0254606	0	0	0	0	0	0	0	0	COG0151	metabolism	Nucleotide transport and metabolism	Phosphoribosylamine-glycine ligase	TIGR00877	Purines, pyrimidines, nucleosides, and nucleotides	Purine ribonucleotide biosynthesis	phosphoribosylamine--glycine ligase	PF01071.15	Phosphoribosylglycinamide synthetase, ATP-grasp (A) domain
OJA03429.1	thiotroph	hypothetical protein BGC33_03775, partial [Bathymodiolus thermophilus thioautotrophic gill symbiont]	41	0.0575657	0	0	0.0191886	0	0	0	0	0	0	0	0	0	0	0	0									PF13754.2	Domain of unknown function
OIR24125.1	thiotroph	acriflavin resistance protein [Bathymodiolus thermophilus thioautotrophic gill symbiont]	112	0.0228293	0.0173383	0.0172397	0.0191358	0.0063519	0.0436614	0.0130207	0.0210113	0	0	0	0	0.0798034	0.0842708	0.120477	0.0948504	COG0841	cellular processes and signaling	Defense mechanisms	Cation/multidrug efflux pump					PF00873.15	AcrB/AcrD/AcrF family
OIR25063.1	thiotroph	50S ribosomal protein L35 [Bathymodiolus thermophilus thioautotrophic gill symbiont]	7	0.0561951	0	0	0.0187317	0	0.110302	0.0694439	0.0599154	0	0	0	0	0	0.0940697	0	0.0313566	COG0291	information storage and processing	Translation, ribosomal structure and biogenesis	Ribosomal protein L35	TIGR00001	Protein synthesis	Ribosomal proteins: synthesis and modification	ribosomal protein bL35	PF01632.15	Ribosomal protein L35
OIR24011.1	thiotroph	hypothetical protein BGC33_09010 [Bathymodiolus thermophilus thioautotrophic gill symbiont]	20	0.0295024	0.0264803	0	0.0186609	0.026678	0.0193029	0.0243054	0.0234287	0	0	0	0	0	0	0	0
OIR25713.1	thiotroph	hypothetical protein BGC33_13835 [Bathymodiolus thermophilus thioautotrophic gill symbiont]	80	0.0122927	0.00882676	0.0348625	0.0186607	0.0144506	0.0257372	0.0145832	0.018257	0	0	0	0	0.0268139	0.107004	0.0587782	0.0641988
OIR25024.1	thiotroph	Xaa-Pro aminopeptidase [Bathymodiolus thermophilus thioautotrophic gill symbiont]	46	0.0256543	0.0115132	0.0186555	0.0186077	0.0328642	0.0335703	0.0169081	0.0277808	0	0	0	0	0	0	0	0	COG0006	metabolism	Amino acid transport and metabolism	Xaa-Pro aminopeptidase					PF00557.20	Metallopeptidase family M24
OIR25506.1	thiotroph	PLP-dependent threonine dehydratase [Bathymodiolus thermophilus thioautotrophic gill symbiont]	55	0.0071521	0.0288876	0.0195035	0.0185144	0.0517391	0.0584937	0.0282826	0.0461718	0	0	0	0	0	0	0.0074344	0.00247813	COG1171	metabolism	Amino acid transport and metabolism	Threonine dehydratase	TIGR01124	Amino acid biosynthesis	Pyruvate family	threonine ammonia-lyase, biosynthetic	PF00291.21	Pyridoxal-phosphate dependent enzyme
OIR23841.1	thiotroph	hypothetical protein BGC33_08380 [Bathymodiolus thermophilus thioautotrophic gill symbiont]	39	0	0	0.0550099	0.0183366	0	0.0197979	0	0.00659929	0	0	0	0	0	0.0450248	0	0.0150083									PF09019.7	EcoRII C terminal
OJA03276.1	thiotroph	hypothetical protein BGC33_02690, partial [Bathymodiolus thermophilus thioautotrophic gill symbiont]	27	0.0145691	0	0.0397294	0.0180995	0	0	0	0	0	0	0	0	0	0	0	0									PF00028.13	Cadherin domain
OIR25036.1	thiotroph	ATP-dependent RNA helicase RhlE, partial [Bathymodiolus thermophilus thioautotrophic gill symbiont]	47	0.0209237	0.0150243	0.0182586	0.0180689	0.119199	0.104044	0.11377	0.112338	0	0	0	0	0	0	0.0304494	0.0101498	COG0513	information storage and processing	Replication, recombination and repair	Superfamily II DNA and RNA helicases					PF00270.25	DEAD/DEAH box helicase
OIR25149.1	thiotroph	hypothetical protein BGC33_15150 [Bathymodiolus thermophilus thioautotrophic gill symbiont]	28	0.0351219	0.0189145	0	0.0180121	0.0889266	0.0183837	0.0659717	0.0577607	0	0	0	0	0.0383056	0.0391957	0.0584132	0.0453048
OIR25582.1	thiotroph	hypothetical protein BGC33_07100 [Bathymodiolus thermophilus thioautotrophic gill symbiont]	16	0	0	0.0536347	0.0178782	0	0	0	0	0	0	0	0	0	0	0	0
OJA03642.1	thiotroph	hypothetical protein BGC33_05915, partial [Bathymodiolus thermophilus thioautotrophic gill symbiont]	54	0.0182114	0.0228842	0.0119188	0.0176715	0	0.0119154	0.0108024	0.00757259	0	0	0	0	0	0	0.0340743	0.0113581									PF01839.19	FG-GAP repeat
OIR25032.1	thiotroph	hypothetical protein BGC33_12490 [Bathymodiolus thermophilus thioautotrophic gill symbiont]	82	0.00479714	0.00861148	0.0392449	0.0175512	0	0	0	0	0	0	0	0	0	0	0	0	COG2863	metabolism	Energy production and conversion	Cytochrome c553					PF13442.2	Cytochrome C oxidase, cbb3-type, subunit III
OIR25317.1	thiotroph	bifunctional phosphoribosylaminoimidazolecarboxamide formyltransferase/IMP cyclohydrolase [Bathymodiolus thermophilus thioautotrophic gill symbiont]	55	0.0250324	0	0.0273049	0.0174458	0.0824592	0.128686	0.0724741	0.0945398	0	0	0	0	0	0	0.0111516	0.0037172	COG0138	metabolism	Nucleotide transport and metabolism	AICAR transformylase/IMP cyclohydrolase PurH (only IMP cyclohydrolase domain in Aful)	TIGR00355	Purines, pyrimidines, nucleosides, and nucleotides	Purine ribonucleotide biosynthesis	phosphoribosylaminoimidazolecarboxamide formyltransferase/IMP cyclohydrolase	PF01808.14	AICARFT/IMPCHase bienzyme
OIR23695.1	thiotroph	hypothetical protein BGC33_07785 [Bathymodiolus thermophilus thioautotrophic gill symbiont]	43	0.0320181	0	0.0199571	0.0173251	0.0268848	0.0239416	0.0135658	0.0214641	0	0	0	0	0	0	0	0	COG1769	information storage and processing	Replication, recombination and repair	Uncharacterized protein predicted to be involved in DNA repair (RAMP superfamily)					PF09700.6	CRISPR-associated protein (Cas_Cmr3)
OIR24944.1	thiotroph	shikimate dehydrogenase [Bathymodiolus thermophilus thioautotrophic gill symbiont]	29	0	0	0.0517852	0.0172617	0.0367972	0.0310622	0.0603443	0.0427346	0	0	0	0	0	0	0	0	COG0169	metabolism	Amino acid transport and metabolism	Shikimate 5-dehydrogenase	TIGR00507	Amino acid biosynthesis	Aromatic amino acid family	shikimate dehydrogenase	PF08501.7	Shikimate dehydrogenase substrate binding domain
SEH64580.1	thiotroph	nitrate reductase, gamma subunit [Bathymodiolus azoricus thioautotrophic gill symbiont]	29	0	0	0.0517852	0.0172617	0	0	0	0	0	0	0	0	0	0	0	0	COG2181	metabolism	Energy production and conversion	Nitrate reductase gamma subunit					PF02665.10	Nitrate reductase gamma subunit
OIR24603.1	thiotroph	hypothetical protein BGC33_03995 [Bathymodiolus thermophilus thioautotrophic gill symbiont]	19	0.0517586	0	0	0.0172529	0.0327624	0	0	0.0109208	0	0	0	0	0	0	0	0									PF07603.7	Protein of unknown function (DUF1566)
OIR23889.1	thiotroph	cysteine--tRNA ligase [Bathymodiolus thermophilus thioautotrophic gill symbiont]	53	0.011133	0.0199851	0.0202395	0.0171192	0.0218122	0.0267084	0.0238468	0.0241225	0	0	0	0	0	0	0	0	COG0215	information storage and processing	Translation, ribosomal structure and biogenesis	Cysteinyl-tRNA synthetase	TIGR00435	Protein synthesis	tRNA aminoacylation	cysteine--tRNA ligase	PF01406.15	tRNA synthetases class I (C) catalytic domain
OIR23846.1	thiotroph	ribosome recycling factor [Bathymodiolus thermophilus thioautotrophic gill symbiont]	21	0	0	0.0510806	0.0170269	0.21173	0.104174	0.0879622	0.134622	0	0	0	0	0	0	0	0	COG0233	information storage and processing	Translation, ribosomal structure and biogenesis	Ribosome recycling factor	TIGR00496	Protein synthesis	Translation factors	ribosome recycling factor	PF01765.15	Ribosome recycling factor
OJA03037.1	thiotroph	hypothetical protein BGC33_01345, partial [Bathymodiolus thermophilus thioautotrophic gill symbiont]	7	0	0.0504387	0	0.0168129	0.10163	0.165454	0.0694439	0.112176	0	0	0	0	0	0	0	0	COG0495	information storage and processing	Translation, ribosomal structure and biogenesis	Leucyl-tRNA synthetase
OIR25003.1	thiotroph	arginine--tRNA ligase [Bathymodiolus thermophilus thioautotrophic gill symbiont]	63	0.0156097	0.0140107	0.0204323	0.0166842	0.0508152	0.0714923	0.0447527	0.0556867	0	0	0	0	0	0	0	0	COG0018	information storage and processing	Translation, ribosomal structure and biogenesis	Arginyl-tRNA synthetase	TIGR00456	Protein synthesis	tRNA aminoacylation	arginine--tRNA ligase	PF05746.11	DALR anticodon binding domain
OJA03528.1	thiotroph	hypothetical protein BGC33_11665, partial [Bathymodiolus thermophilus thioautotrophic gill symbiont]	168	0.0409756	0	0.00893911	0.0166382	0.0063519	0.0183837	0.0121527	0.0122961	0	0	0	0	0.0446899	0	0	0.0148966									PF00041.17	Fibronectin type III domain
OIR24977.1	thiotroph	hypothetical protein BGC33_05115, partial [Bathymodiolus thermophilus thioautotrophic gill symbiont]	42	0.0140488	0	0.0357564	0.0166017	0	0	0.0254628	0.00848758	0	0	0	0	0.0255371	0.0209044	0	0.0154805	COG4938	poorly characterized	Function unknown	Uncharacterized conserved protein					PF13304.2	AAA domain, putative AbiEii toxin, Type IV TA system
OIR24323.1	thiotroph	DUF2384 domain-containing protein [Bathymodiolus thermophilus thioautotrophic gill symbiont]	15	0.0262244	0.023538	0	0.0165875	0.0652128	0.0686326	0.0324071	0.0554175	0	0	0	0	0	0.0438992	0.0408892	0.0282628									PF09722.6	Protein of unknown function (DUF2384)
SCN47424.1	thiotroph	Chaperone protein DnaK [methanotrophic endosymbiont of Bathymodiolus azoricus (Menez Gwen)]	69	0	0	0.0497481	0.0165827	0	0	0	0	0	0	0	0	0.0518144	0.0445354	0.0474078	0.0479192	COG0443	cellular processes and signaling	Posttranslational modification, protein turnover, chaperones	Molecular chaperone	TIGR02350	Protein fate	Protein folding and stabilization	chaperone protein DnaK	PF00012.16	Hsp70 protein
OIR23862.1	thiotroph	succinyl-diaminopimelate desuccinylase [Bathymodiolus thermophilus thioautotrophic gill symbiont]	41	0.0287828	0	0.0209306	0.0165711	0.0390409	0.0564963	0.0355688	0.043702	0	0	0	0	0	0	0.00997298	0.00332433	COG0624	metabolism	Amino acid transport and metabolism	Acetylornithine deacetylase/Succinyl-diaminopimelate desuccinylase and related deacylases	TIGR01246	Amino acid biosynthesis	Aspartate family	succinyl-diaminopimelate desuccinylase	PF01546.24	Peptidase family M20/M25/M40
OJA03040.1	thiotroph	hypothetical protein BGC33_01375, partial [Bathymodiolus thermophilus thioautotrophic gill symbiont]	13	0	0	0.0495089	0.016503	0	0	0	0	0	0	0	0	0	0	0	0
OIR25201.1	thiotroph	cytochrome c oxidase subunit I [Bathymodiolus thermophilus thioautotrophic gill symbiont]	60	0.0491707	0	0	0.0163902	0	0.0343163	0.00972214	0.0146795	0	0	0	0	0	0	0	0	COG0843	metabolism	Energy production and conversion	Heme/copper-type cytochrome/quinol oxidases, subunit 1	TIGR02891	Energy metabolism	Electron transport	cytochrome c oxidase, subunit I	PF00115.16	Cytochrome C and Quinol oxidase polypeptide I
BAT00407	thiotroph	intracellular sulfur oxidation protein DsrM [LSA_porfs_bathyt]	32	0.0491707	0	0	0.0163902	0	0	0	0	0	0	0	0	0	0	0	0	COG2181	metabolism	Energy production and conversion	Nitrate reductase gamma subunit					PF02665.10	Nitrate reductase gamma subunit
OIR25192.1	thiotroph	1-deoxy-D-xylulose-5-phosphate reductoisomerase [Bathymodiolus thermophilus thioautotrophic gill symbiont]	42	0.0234146	0	0.0255403	0.0163183	0.0296422	0.0214477	0.0162036	0.0224312	0	0	0	0	0	0	0	0	COG0743	metabolism	Lipid transport and metabolism	1-deoxy-D-xylulose 5-phosphate reductoisomerase	TIGR00243	Biosynthesis of cofactors, prosthetic groups, and carriers	Other	1-deoxy-D-xylulose 5-phosphate reductoisomerase	PF02670.12	1-deoxy-D-xylulose 5-phosphate reductoisomerase
OIR23699.1	thiotroph	type I-F CRISPR-associated endoribonuclease Cas6/Csy4 [Bathymodiolus thermophilus thioautotrophic gill symbiont]	22	0	0	0.0487588	0.0162529	0.0768002	0.0292468	0.0265149	0.0441873	0	0	0	0	0	0	0	0					TIGR02563			CRISPR-associated endoribonuclease Cas6/Csy4, subtype I-F/YPEST	PF09618.6	CRISPR-associated protein (Cas_Csy4)
OIR25406.1	thiotroph	histidine kinase [Bathymodiolus thermophilus thioautotrophic gill symbiont]	21	0.0280975	0	0.0204323	0.0161766	0.0465806	0.0428954	0.0277775	0.0390845	0	0	0	0	0.0340494	0.0313566	0.0194711	0.0282924	COG2204	cellular processes and signaling	Signal transduction mechanisms	Response regulator containing CheY-like receiver, AAA-type ATPase, and DNA-binding domains					PF00072.20	Response regulator receiver domain
OIR25322.1	thiotroph	hypothetical protein BGC33_06115 [Bathymodiolus thermophilus thioautotrophic gill symbiont]	84	0	0	0.0485266	0.0161755	0.0179971	0.0275756	0	0.0151909	0	0	0	0	0	0.0836175	0	0.0278725	COG0286	cellular processes and signaling	Defense mechanisms	Type I restriction-modification system methyltransferase subunit					PF02384.12	N-6 DNA Methylase
OIR24389.1	thiotroph	preprotein translocase subunit SecA [Bathymodiolus thermophilus thioautotrophic gill symbiont]	101	0.00584206	0.013983	0.0276139	0.015813	0.05723	0.0942849	0.0760445	0.0758531	0	0	0	0	0.0283184	0.0260787	0.018218	0.024205	COG0653	cellular processes and signaling	Intracellular trafficking, secretion, and vesicular transport	Preprotein translocase subunit SecA (ATPase, RNA helicase)	TIGR00963	Protein fate	Protein and peptide secretion and trafficking	preprotein translocase, SecA subunit	PF07517.10	SecA DEAD-like domain
OJA03422.1	thiotroph	hypothetical protein BGC33_03745, partial [Bathymodiolus thermophilus thioautotrophic gill symbiont]	41	0	0.0473631	0	0.0157877	0	0	0.01897	0.00632334	0	0	0	0	0	0	0	0									PF13754.2	Domain of unknown function
OIR25196.1	thiotroph	hypothetical protein BGC33_12835 [Bathymodiolus thermophilus thioautotrophic gill symbiont]	20	0.0295024	0.0176535	0	0.0157186	0.0311243	0.0321715	0	0.0210986	0	0	0	0	0	0.054874	0.0613338	0.0387359
OIR24381.1	thiotroph	dihydroorotate dehydrogenase B catalytic subunit [Bathymodiolus thermophilus thioautotrophic gill symbiont]	35	0.022478	0	0.0245187	0.0156656	0.0152446	0.029414	0.0194443	0.0213676	0	0	0	0	0	0	0	0	COG0167	metabolism	Nucleotide transport and metabolism	Dihydroorotate dehydrogenase	TIGR01037			dihydroorotate dehydrogenase family protein	PF01180.17	Dihydroorotate dehydrogenase
SEH66315.1	thiotroph	membrane protease subunit, stomatin/prohibitin [Bathymodiolus azoricus thioautotrophic gill symbiont]	34	0	0.0467299	0	0.0155766	0	0.00756977	0	0.00252326	0	0	0	0	0	0	0.0781705	0.0260568	COG0330	cellular processes and signaling	Posttranslational modification, protein turnover, chaperones	Membrane protease subunits, stomatin/prohibitin homologs					PF01145.21	SPFH domain / Band 7 family
OIR23857.1	thiotroph	hypothetical protein BGC33_14135 [Bathymodiolus thermophilus thioautotrophic gill symbiont]	62	0.0158615	0.0227787	0.0069206	0.015187	0.0057372	0.0103779	0.0141128	0.010076	0	0	0	0	0	0	0.0164876	0.00549586									PF13435.2	Cytochrome c554 and c-prime
OIR25718.1	thiotroph	aspartyl/glutamyl-tRNA amidotransferase subunit B [Bathymodiolus thermophilus thioautotrophic gill symbiont]	53	0.011133	0.00999256	0.0242874	0.0151376	0.0402686	0.0679851	0.0403561	0.0495366	0	0	0	0	0	0	0.00771495	0.00257165	COG0064	information storage and processing	Translation, ribosomal structure and biogenesis	Asp-tRNAAsn/Glu-tRNAGln amidotransferase B subunit (PET112 homolog)	TIGR00133	Protein synthesis	tRNA aminoacylation	aspartyl/glutamyl-tRNA(Asn/Gln) amidotransferase, B subunit	PF02934.11	GatB/GatE catalytic domain
OIR25715.1	thiotroph	hypothetical protein BGC33_13845 [Bathymodiolus thermophilus thioautotrophic gill symbiont]	212	0.0204105	0.00749442	0.0172036	0.0150362	0.00503358	0.0291365	0.00825465	0.0141416	0	0	0	0	0.0320418	0.0600508	0.0578621	0.0499849									PF00754.21	F5/8 type C domain
OIR24380.1	thiotroph	leucine--tRNA ligase, partial [Bathymodiolus thermophilus thioautotrophic gill symbiont]	88	0.0067051	0.0160487	0.0219415	0.0148984	0.0444633	0.059956	0.0353532	0.0465909	0	0	0	0	0	0	0	0	COG0495	information storage and processing	Translation, ribosomal structure and biogenesis	Leucyl-tRNA synthetase	TIGR00396	Protein synthesis	tRNA aminoacylation	leucine--tRNA ligase	PF00133.18	tRNA synthetases class I (I, L, M and V)
OIR23895.1	thiotroph	phosphoglucosamine mutase [Bathymodiolus thermophilus thioautotrophic gill symbiont]	48	0.00819512	0.0183891	0.0178782	0.0148208	0.0444633	0.0428954	0.0384835	0.0419474	0	0	0	0	0	0.027437	0.0212965	0.0162445	COG1109	metabolism	Carbohydrate transport and metabolism	Phosphomannomutase	TIGR01455	Cell envelope	Biosynthesis and degradation of murein sacculus and peptidoglycan	phosphoglucosamine mutase	PF02878.12	Phosphoglucomutase/phosphomannomutase, alpha/beta/alpha domain I
OIR25123.1	thiotroph	5-(carboxyamino)imidazole ribonucleotide mutase [Bathymodiolus thermophilus thioautotrophic gill symbiont]	17	0.0231392	0.0207689	0	0.014636	0.0732337	0.0605582	0.0514702	0.061754	0	0	0	0	0	0	0	0	COG0041	metabolism	Nucleotide transport and metabolism	Phosphoribosylcarboxyaminoimidazole (NCAIR) mutase	TIGR01162	Purines, pyrimidines, nucleosides, and nucleotides	Purine ribonucleotide biosynthesis	phosphoribosylaminoimidazole carboxylase, catalytic subunit	PF00731.16	AIR carboxylase
OIR24023.1	thiotroph	ABC-F family ATPase [Bathymodiolus thermophilus thioautotrophic gill symbiont]	59	0.0100008	0.0119685	0.0218175	0.0145956	0.0798832	0.071977	0.0757997	0.0758866	0	0	0	0	0	0	0.0138607	0.00462025	COG0488	poorly characterized	General function prediction only	ATPase components of ABC transporters with duplicated ATPase domains	TIGR01189	Protein fate	Protein and peptide secretion and trafficking	heme ABC exporter, ATP-binding protein CcmA	PF00005.23	ABC transporter
OIR25721.1	thiotroph	proline--tRNA ligase [Bathymodiolus thermophilus thioautotrophic gill symbiont]	63	0.0124878	0.0140107	0.0170269	0.0145085	0.0479921	0.0571938	0.0462959	0.050494	0	0	0	0	0	0	0.0194711	0.00649035	COG0442	information storage and processing	Translation, ribosomal structure and biogenesis	Prolyl-tRNA synthetase	TIGR00409	Protein synthesis	tRNA aminoacylation	proline--tRNA ligase	PF00587.21	tRNA synthetase class II core domain (G, H, P, S and T)
OIR25584.1	thiotroph	phosphoserine phosphatase [Bathymodiolus thermophilus thioautotrophic gill symbiont]	32	0.0122927	0.0110335	0.020113	0.0144797	0.0305685	0.0160858	0.0486107	0.031755	0	0	0	0	0	0	0	0	COG4359	metabolism	Amino acid transport and metabolism	Uncharacterized conserved protein, possibly involved in methylthioadenosine recycling					PF12710.3	haloacid dehalogenase-like hydrolase
OJA03291.1	thiotroph	cysteine synthase B, partial [Bathymodiolus thermophilus thioautotrophic gill symbiont]	20	0	0	0.0429077	0.0143026	0.0311243	0.0450401	0.0534718	0.0432121	0	0	0	0	0	0	0	0	COG0031	metabolism	Amino acid transport and metabolism	Cysteine synthase					PF00291.21	Pyridoxal-phosphate dependent enzyme
OIR24967.1	thiotroph	hypothetical protein BGC33_12275 [Bathymodiolus thermophilus thioautotrophic gill symbiont]	60	0	0	0.0429077	0.0143026	0.0637307	0.0514744	0.0421293	0.0524448	0	0	0	0	0	0.0365827	0	0.0121942
OIR24240.1	thiotroph	hypothetical protein BGC33_09800 [Bathymodiolus thermophilus thioautotrophic gill symbiont]	92	0.014965	0.013432	0.0139917	0.0141296	0.00193319	0.0125889	0	0.00484068	0	0	0	0	0.0155443	0.0334016	0.0444448	0.0311302	COG3164	poorly characterized	Function unknown	Predicted membrane protein					PF13116.2	Protein of unknown function
OIR24804.1	thiotroph	hypothetical protein BGC33_14840 [Bathymodiolus thermophilus thioautotrophic gill symbiont]	14	0.0421463	0	0	0.0140488	0.0127038	0.0643431	0	0.0256823	0	0	0	0	0	0	0	0	COG3324	poorly characterized	General function prediction only	Predicted enzyme related to lactoylglutathione lyase					PF12681.3	Glyoxalase-like domain
OJA03019.1	thiotroph	hypothetical protein BGC33_01265, partial [Bathymodiolus thermophilus thioautotrophic gill symbiont]	14	0.0421463	0	0	0.0140488	0	0.0275756	0.0416663	0.0230806	0	0	0	0	0	0	0	0	COG3209	cellular processes and signaling	Cell wall/membrane/envelope biogenesis	Rhs family protein	TIGR03696			RHS repeat-associated core domain
OIR23701.1	thiotroph	type I-F CRISPR-associated protein Csy2 [Bathymodiolus thermophilus thioautotrophic gill symbiont]	34	0.0231392	0	0.0189299	0.014023	0	0	0.0142973	0.00476576	0	0	0	0	0	0	0	0					TIGR02565			CRISPR type I-F/YPEST-associated protein Csy2	PF09614.6	CRISPR-associated protein (Cas_Csy2)
OIR24563.1	thiotroph	redox-regulated ATPase YchF [Bathymodiolus thermophilus thioautotrophic gill symbiont]	40	0.0147512	0	0.0268173	0.0138562	0.0489096	0.0482573	0.0461802	0.0477824	0	0	0	0	0.017876	0	0	0.00595865	COG0012	information storage and processing	Translation, ribosomal structure and biogenesis	Predicted GTPase, probable translation factor	TIGR00092	Unknown function	General	GTP-binding protein YchF	PF06071.9	Protein of unknown function (DUF933)
OIR24278.1	thiotroph	acetate--CoA ligase [Bathymodiolus thermophilus thioautotrophic gill symbiont]	72	0.0191219	0.00735564	0.0148985	0.013792	0.0185264	0.0357461	0.0189042	0.0243922	0	0	0	0	0	0	0	0	COG0365	metabolism	Lipid transport and metabolism	Acyl-coenzyme A synthetases/AMP-(fatty) acid ligases	TIGR02188			acetate--CoA ligase	PF00501.24	AMP-binding enzyme
OIR24646.1	thiotroph	hypothetical protein BGC33_11245 [Bathymodiolus thermophilus thioautotrophic gill symbiont]	23	0.0256543	0.0153509	0	0.0136684	0.0193319	0	0	0.00644396	0	0	0	0	0	0	0.0266669	0.00888896	COG2928	poorly characterized	Function unknown	Uncharacterized conserved protein					PF04367.9	Protein of unknown function (DUF502)
OIR25298.1	thiotroph	hypothetical protein BGC33_13085 [Bathymodiolus thermophilus thioautotrophic gill symbiont]	23	0.0256543	0.0153509	0	0.0136684	0.0425301	0.0167851	0.0169081	0.0254078	0	0	0	0	0.0621772	0.0381732	0.0266669	0.0423391
OIR23887.1	thiotroph	hypothetical protein BGC33_08480 [Bathymodiolus thermophilus thioautotrophic gill symbiont]	13	0	0.0407389	0	0.0135796	0	0	0	0	0	0	0	0	0	0	0	0
OIR24740.1	thiotroph	phosphomannomutase/phosphoglucomutase [Bathymodiolus thermophilus thioautotrophic gill symbiont]	50	0	0.0141228	0.0257446	0.0132892	0.0391277	0.0437533	0.0155554	0.0328121	0	0	0	0	0	0	0	0	COG1109	metabolism	Carbohydrate transport and metabolism	Phosphomannomutase					PF02878.12	Phosphoglucomutase/phosphomannomutase, alpha/beta/alpha domain I
OIR23940.1	thiotroph	DNA helicase UvrD [Bathymodiolus thermophilus thioautotrophic gill symbiont]	118	0	0.0179527	0.0218175	0.0132567	0.0135651	0.0403507	0.00411955	0.0193451	0	0	0	0	0	0	0	0	COG1074	information storage and processing	Replication, recombination and repair	ATP-dependent exoDNAse (exonuclease V) beta subunit (contains helicase and exonuclease domains)					PF00580.17	UvrD/REP helicase N-terminal domain
OIR23765.1	thiotroph	chorismate mutase [Bathymodiolus thermophilus thioautotrophic gill symbiont]	40	0.0147512	0.00882676	0.0160904	0.0132228	0.0355706	0.0353887	0.0170137	0.0293244	0	0	0	0	0	0	0	0	COG0077	metabolism	Amino acid transport and metabolism	Prephenate dehydratase	TIGR01807	Amino acid biosynthesis	Aromatic amino acid family	chorismate mutase	PF00800.14	Prephenate dehydratase
OJA03650.1	thiotroph	hypothetical protein BGC33_05980, partial [Bathymodiolus thermophilus thioautotrophic gill symbiont]	82	0	0	0.0392449	0.0130816	0.0195205	0.0204015	0.00355688	0.0144929	0	0	0	0	0	0.133839	0	0.044613	COG1846	information storage and processing	Transcription	Transcriptional regulators					PF13424.2	Tetratricopeptide repeat
OIR24245.1	thiotroph	NADH dehydrogenase [Bathymodiolus thermophilus thioautotrophic gill symbiont]	18	0	0.0392301	0	0.0130767	0.0395229	0.0285969	0.0108024	0.0263074	0	0	0	0	0	0	0.0340743	0.0113581	COG0377	metabolism	Energy production and conversion	NADH:ubiquinone oxidoreductase 20 kD subunit and related Fe-S oxidoreductases	TIGR01957	Energy metabolism	Electron transport	NADH-quinone oxidoreductase, B subunit	PF01058.18	NADH ubiquinone oxidoreductase, 20 Kd subunit
OIR25076.1	thiotroph	hypothetical protein BGC33_05465, partial [Bathymodiolus thermophilus thioautotrophic gill symbiont]	77	0	0	0.039007	0.0130023	0.00808424	0	0	0.00269475	0	0	0	0	0	0.0570119	0	0.019004									PF12256.4	Insecticide toxin TcdB middle/N-terminal region
OIR23818.1	thiotroph	hypothetical protein BGC33_08270 [Bathymodiolus thermophilus thioautotrophic gill symbiont]	72	0	0	0.0387361	0.012912	0.00617546	0.0178731	0	0.00801618	0	0	0	0	0	0.0579225	0	0.0193075	COG3593	information storage and processing	Replication, recombination and repair	Predicted ATP-dependent endonuclease of the OLD family					PF13175.2	AAA ATPase domain
OIR24427.1	thiotroph	aspartyl/glutamyl-tRNA amidotransferase subunit A [Bathymodiolus thermophilus thioautotrophic gill symbiont]	52	0.00756472	0.0101847	0.0206287	0.0127927	0.0444633	0.0643431	0.0504803	0.0530956	0	0	0	0	0	0	0	0	COG0154	information storage and processing	Translation, ribosomal structure and biogenesis	Asp-tRNAAsn/Glu-tRNAGln amidotransferase A subunit and related amidases	TIGR00132	Protein synthesis	tRNA aminoacylation	aspartyl/glutamyl-tRNA(Asn/Gln) amidotransferase, A subunit	PF01425.17	Amidase
OIR25772.1	thiotroph	ABC transporter ATP-binding protein [Bathymodiolus thermophilus thioautotrophic gill symbiont]	28	0	0	0.0383105	0.0127702	0.0349355	0.0275756	0.0833326	0.0486146	0	0	0	0	0.0510742	0.0627131	0.116826	0.0768712	COG1126	metabolism	Amino acid transport and metabolism	ABC-type polar amino acid transport system, ATPase component					PF00005.23	ABC transporter
BAT01573	thiotroph	[weak similarity to] cytochrome c oxidase subunit I [LSA_porfs_bathyt]	60	0	0.0382493	0	0.0127498	0.0118569	0	0	0.00395229	0	0	0	0	0.148966	0.0804818	0.0954082	0.108285	COG0843	metabolism	Energy production and conversion	Heme/copper-type cytochrome/quinol oxidases, subunit 1	TIGR02891	Energy metabolism	Electron transport	cytochrome c oxidase, subunit I	PF00115.16	Cytochrome C and Quinol oxidase polypeptide I
OIR25720.1	thiotroph	hypothetical protein BGC33_13870 [Bathymodiolus thermophilus thioautotrophic gill symbiont]	38	0.0155276	0	0.022583	0.0127035	0.0117009	0.0338648	0.00767537	0.017747	0	0	0	0	0.047042	0.0404335	0.0215206	0.036332
OIR24982.1	thiotroph	hypothetical protein BGC33_05140 [Bathymodiolus thermophilus thioautotrophic gill symbiont]	34	0	0	0.0378598	0.0126199	0.0732337	0.0492035	0.1058	0.076079	0	0	0	0	0.0630916	0.0322788	0.0601312	0.0518339	COG0491	poorly characterized	General function prediction only	Zn-dependent hydrolases, including glyoxylases					PF00753.23	Metallo-beta-lactamase superfamily
OIR25302.1	thiotroph	dihydroneopterin aldolase [Bathymodiolus thermophilus thioautotrophic gill symbiont]	14	0	0.037829	0	0.0126097	0	0.0183837	0	0.00612791	0	0	0	0	0	0	0	0	COG1539	metabolism	Coenzyme transport and metabolism	Dihydroneopterin aldolase	TIGR00526			FolB domain	PF02152.14	Dihydroneopterin aldolase
OIR24316.1	thiotroph	peptide chain release factor 1 [Bathymodiolus thermophilus thioautotrophic gill symbiont]	41	0.0143914	0.0129172	0.0104653	0.0125913	0.0433788	0.0408029	0.028455	0.0375456	0	0	0	0	0	0	0	0	COG0216	information storage and processing	Translation, ribosomal structure and biogenesis	Protein chain release factor A	TIGR00019	Protein synthesis	Translation factors	peptide chain release factor 1	PF03462.14	PCRF domain
ONF42097.1	thiotroph	acriflavin resistance protein [Bathymodiolus thermophilus thioautotrophic gill symbiont]	135	0.0174829	0.0104613	0.00953505	0.0124931	0.00922202	0.0438486	0.00504111	0.0193706	0	0	0	0	0.198622	0.235755	0.222619	0.218999	COG0841	cellular processes and signaling	Defense mechanisms	Cation/multidrug efflux pump					PF00873.15	AcrB/AcrD/AcrF family
OJA03503.1	thiotroph	hypothetical protein BGC33_04280, partial [Bathymodiolus thermophilus thioautotrophic gill symbiont]	21	0.0374634	0	0	0.0124878	0.0084692	0	0	0.00282307	0	0	0	0	0	0	0	0
OIR25286.1	thiotroph	ATPase [Bathymodiolus thermophilus thioautotrophic gill symbiont]	63	0	0	0.0374591	0.0124864	0.0141153	0.0163411	0	0.0101521	0	0	0	0	0	0.0139362	0	0.00464542	COG0433	poorly characterized	General function prediction only	Predicted ATPase					PF01935.13	Domain of unknown function DUF87
OIR25686.1	thiotroph	hypothetical protein BGC33_07510 [Bathymodiolus thermophilus thioautotrophic gill symbiont]	45	0.00874146	0	0.0286052	0.0124489	0.0237138	0.037176	0.0259257	0.0289385	0	0	0	0	0	0	0	0	COG2132	metabolism	Secondary metabolites biosynthesis, transport and catabolism	Putative multicopper oxidases					PF07731.10	Multicopper oxidase
OIR23798.1	thiotroph	inorganic pyrophosphatase [Bathymodiolus thermophilus thioautotrophic gill symbiont]	20	0.0196683	0.0176535	0	0.0124406	0.0755876	0	0	0.0251959	0	0	0	0	0	0	0	0	COG0221	metabolism	Energy production and conversion	Inorganic pyrophosphatase					PF00719.15	Inorganic pyrophosphatase
OIR25311.1	thiotroph	hypothetical protein BGC33_13155 [Bathymodiolus thermophilus thioautotrophic gill symbiont]	88	0.00894013	0.0160487	0.0121897	0.0123928	0.0121264	0.0409456	0.0132575	0.0221098	0	0	0	0	0.0325017	0.0723339	0.118486	0.0744405	COG1033	poorly characterized	General function prediction only	Predicted exporters of the RND superfamily					PF03176.11	MMPL family
OIR24774.1	thiotroph	hypothetical protein BGC33_11765 [Bathymodiolus thermophilus thioautotrophic gill symbiont]	49	0.00802787	0.0108083	0.0175134	0.0121165	0.00907414	0.0236362	0.00595233	0.0128876	0	0	0	0	0	0	0	0	COG2866	metabolism	Amino acid transport and metabolism	Predicted carboxypeptidase					PF00246.20	Zinc carboxypeptidase
OJA03207.1	thiotroph	hypothetical protein BGC33_08950, partial [Bathymodiolus thermophilus thioautotrophic gill symbiont]	82	0.00719571	0.0107643	0.0183143	0.0120914	0.0119292	0.0204015	0.00948502	0.0139386	0	0	0	0	0	0.024091	0.0299189	0.0180033	COG3227	metabolism	Amino acid transport and metabolism	Zinc metalloprotease (elastase)					PF02868.11	Thermolysin metallopeptidase, alpha-helical domain
OIR25119.1	thiotroph	bifunctional methylenetetrahydrofolate dehydrogenase/methenyltetrahydrofolate cyclohydrolase [Bathymodiolus thermophilus thioautotrophic gill symbiont]	30	0	0	0.0357564	0.0119188	0.026678	0.0214477	0.0356479	0.0279245	0	0	0	0	0	0	0.0272595	0.00908649	COG0190	metabolism	Coenzyme transport and metabolism	5,10-methylene-tetrahydrofolate dehydrogenase/Methenyl tetrahydrofolate cyclohydrolase					PF02882.15	Tetrahydrofolate dehydrogenase/cyclohydrolase, NAD(P)-binding domain
OJA03361.1	thiotroph	hypothetical protein BGC33_03280, partial [Bathymodiolus thermophilus thioautotrophic gill symbiont]	35	0.022478	0	0.0122594	0.0115791	0	0	0.0138888	0.00462959	0	0	0	0	0	0	0	0
OIR24295.1	thiotroph	cell division/cell wall cluster transcriptional repressor MraZ [Bathymodiolus thermophilus thioautotrophic gill symbiont]	17	0.0347087	0	0	0.0115696	0.0209239	0.0378489	0.0285945	0.0291224	0	0	0	0	0	0	0	0	COG2001	poorly characterized	Function unknown	Uncharacterized protein conserved in bacteria	TIGR00242	Cellular processes	Cell division	division/cell wall cluster transcriptional repressor MraZ	PF02381.14	MraZ protein, putative antitoxin-like
OIR24265.1	thiotroph	hypothetical protein BGC33_09910 [Bathymodiolus thermophilus thioautotrophic gill symbiont]	17	0.0347087	0	0	0.0115696	0.0261549	0.0302791	0	0.0188113	0	0	0	0	0	0	0	0
OIR23763.1	thiotroph	prephenate dehydrogenase [Bathymodiolus thermophilus thioautotrophic gill symbiont]	31	0	0	0.034603	0.0115343	0.0401604	0.0415116	0.0376341	0.0397687	0	0	0	0	0	0	0	0	COG0287	metabolism	Amino acid transport and metabolism	Prephenate dehydrogenase					PF02153.13	Prephenate dehydrogenase
OIR24407.1	thiotroph	anthranilate synthase component I [Bathymodiolus thermophilus thioautotrophic gill symbiont]	55	0.0107282	0.0160487	0.0078014	0.0115261	0.0129348	0.0350962	0.0123736	0.0201349	0	0	0	0	0	0	0	0	COG0147	metabolism	Amino acid transport and metabolism	Anthranilate/para-aminobenzoate synthases component I	TIGR00564	Amino acid biosynthesis	Aromatic amino acid family	anthranilate synthase component I	PF00425.14	chorismate binding enzyme
OIR24211.1	thiotroph	beta-N-acetylhexosaminidase [Bathymodiolus thermophilus thioautotrophic gill symbiont]	36	0.0163902	0	0.0178782	0.0114228	0.0197615	0.0142985	0.0405089	0.0248563	0	0	0	0	0	0	0	0	COG1472	metabolism	Carbohydrate transport and metabolism	Beta-glucosidase-related glycosidases					PF00933.17	Glycosyl hydrolase family 3 N terminal domain
OIR24246.1	thiotroph	NADH-quinone oxidoreductase subunit C [Bathymodiolus thermophilus thioautotrophic gill symbiont]	23	0	0.0153509	0.0186555	0.0113355	0.0502629	0.0335703	0.0338161	0.0392164	0	0	0	0	0.0466329	0.0477165	0.0622227	0.0521907	COG0852	metabolism	Energy production and conversion	NADH:ubiquinone oxidoreductase 27 kD subunit	TIGR01961	Energy metabolism	Electron transport	NADH (or F420H2) dehydrogenase, subunit C	PF00329.15	Respiratory-chain NADH dehydrogenase, 30 Kd subunit
OIR24908.1	thiotroph	acetolactate synthase large subunit [Bathymodiolus thermophilus thioautotrophic gill symbiont]	60	0.00655609	0.00588451	0.0214539	0.0112982	0.0118569	0.0171581	0.0129629	0.0139926	0	0	0	0	0	0.0146331	0.0170372	0.0105567	COG0028	metabolism	Amino acid transport and metabolism	Thiamine pyrophosphate-requiring enzymes [acetolactate synthase, pyruvate dehydrogenase (cytochrome), glyoxylate carboligase, phosphonopyruvate decarboxylase]					PF02776.14	Thiamine pyrophosphate enzyme, N-terminal TPP binding domain
OIR24196.1	thiotroph	phenylphosphate carboxylase subunit delta [Bathymodiolus thermophilus thioautotrophic gill symbiont]	19	0	0	0.0338745	0.0112915	0.014041	0.0203189	0	0.0114533	0	0	0	0	0	0	0	0	COG1778	poorly characterized	General function prediction only	Low specificity phosphatase (HAD superfamily)	TIGR01670	Cell envelope	Biosynthesis and degradation of surface polysaccharides and lipopolysaccharides	3-deoxy-D-manno-octulosonate 8-phosphate phosphatase, YrbI family	PF08282.8	haloacid dehalogenase-like hydrolase
OIR25396.1	thiotroph	histidine--tRNA ligase, partial [Bathymodiolus thermophilus thioautotrophic gill symbiont]	38	0.0103517	0.0232283	0	0.0111934	0.0421231	0.0474107	0.0204677	0.0366672	0	0	0	0	0	0.0173286	0.0645619	0.0272968	COG0124	information storage and processing	Translation, ribosomal structure and biogenesis	Histidyl-tRNA synthetase	TIGR00442	Protein synthesis	tRNA aminoacylation	histidine--tRNA ligase	PF13393.2	Histidyl-tRNA synthetase
OIR25309.1	thiotroph	DNA ligase [Bathymodiolus thermophilus thioautotrophic gill symbiont]	31	0.0126892	0	0.0207618	0.0111503	0.0200802	0.0166047	0.0282256	0.0216368	0	0	0	0	0	0	0	0	COG1793	information storage and processing	Replication, recombination and repair	ATP-dependent DNA ligase					PF14743.2	DNA ligase OB-like domain
SEH77066.1	thiotroph	conserved hypothetical protein, secreted [Bathymodiolus azoricus thioautotrophic gill symbiont]	26	0	0	0.0330059	0.011002	0	0	0.0149571	0.00498571	0	0	0	0	0.110006	0.0422108	0	0.0507389
OIR24651.1	thiotroph	FAD-binding oxidoreductase, partial [Bathymodiolus thermophilus thioautotrophic gill symbiont]	47	0.0125542	0.0112682	0.0091293	0.0109839	0.0132444	0.021904	0.0144798	0.0165427	0	0	0	0	0	0	0.00869983	0.00289994	COG0277	metabolism	Energy production and conversion	FAD/FMN-containing dehydrogenases					PF02913.15	FAD linked oxidases, C-terminal domain
OIR25065.1	thiotroph	threonine--tRNA ligase [Bathymodiolus thermophilus thioautotrophic gill symbiont]	72	0.00819512	0.00980752	0.0148985	0.010967	0.0345826	0.0411081	0.0405089	0.0387332	0	0	0	0	0	0	0.0113581	0.00378604	COG0441	information storage and processing	Translation, ribosomal structure and biogenesis	Threonyl-tRNA synthetase	TIGR00418	Protein synthesis	tRNA aminoacylation	threonine--tRNA ligase	PF00587.21	tRNA synthetase class II core domain (G, H, P, S and T)
OIR24286.1	thiotroph	hypothetical protein BGC33_10000 [Bathymodiolus thermophilus thioautotrophic gill symbiont]	75	0.0157346	0	0.0171631	0.0109659	0.034385	0.0257372	0.036296	0.0321394	0	0	0	0	0	0	0	0	COG2189	information storage and processing	Replication, recombination and repair	Adenine specific DNA methylase Mod					PF01555.14	DNA methylase
OIR24501.1	thiotroph	preprotein translocase subunit YajC [Bathymodiolus thermophilus thioautotrophic gill symbiont]	12	0.0327805	0	0	0.0109268	0.0592844	0.0214477	0	0.0269107	0	0	0	0	0.0595865	0.109748	0.0851859	0.0848401					TIGR00739	Protein fate	Protein and peptide secretion and trafficking	preprotein translocase, YajC subunit	PF02699.11	Preprotein translocase subunit
SEH63020.1	thiotroph	Iojap-related protein [Bathymodiolus azoricus thioautotrophic gill symbiont]	12	0.0327805	0	0	0.0109268	0	0	0	0	0	0	0	0	0	0	0	0	COG0799	poorly characterized	Function unknown	Uncharacterized homolog of plant Iojap protein	TIGR00090	Protein synthesis	Translation factors	ribosome silencing factor	PF02410.11	Oligomerisation domain
OIR24308.1	thiotroph	hypothetical protein BGC33_14490 [Bathymodiolus thermophilus thioautotrophic gill symbiont]	27	0	0.0326917	0	0.0108972	0.0164679	0.0381292	0.0252056	0.0266009	0	0	0	0	0	0	0	0
OIR23861.1	thiotroph	c-type cytochrome biogenesis protein CcmI [Bathymodiolus thermophilus thioautotrophic gill symbiont]	45	0.00874146	0	0.0238376	0.0108597	0.0632367	0.0457551	0.0518514	0.0536144	0	0	0	0	0	0.0195107	0.0272595	0.0155901	COG4235	cellular processes and signaling	Posttranslational modification, protein turnover, chaperones	Cytochrome c biogenesis factor	TIGR03142	Protein fate	Protein folding and stabilization	cytochrome c-type biogenesis protein CcmI	PF13431.2	Tetratricopeptide repeat
OIR24858.1	thiotroph	hypothetical protein BGC33_11885 [Bathymodiolus thermophilus thioautotrophic gill symbiont]	198	0.00894013	0.00802433	0.0151694	0.0107113	0.0017965	0.0220976	0.0029461	0.00894674	0	0	0	0	0.0144452	0.0387998	0.0495627	0.0342692	COG3497	poorly characterized	General function prediction only	Phage tail sheath protein FI					PF00754.21	F5/8 type C domain
OJA03827.1	thiotroph	hypothetical protein BGC33_00700, partial [Bathymodiolus thermophilus thioautotrophic gill symbiont]	11	0	0.0320973	0	0.0106991	0	0	0	0	0	0	0	0	0	0	0	0
OIR25232.1	thiotroph	hypothetical protein BGC33_12910 [Bathymodiolus thermophilus thioautotrophic gill symbiont]	257	0.0137754	0.00686908	0.0108521	0.0104989	0.00173009	0.00550797	0.00151317	0.00291708	0	0	0	0	0.00973788	0.0136651	0.0135237	0.0123089	COG2931	metabolism	Secondary metabolites biosynthesis, transport and catabolism	RTX toxins and related Ca2+-binding proteins	TIGR02167			bacterial surface protein 26-residue repeat	PF03382.10	Mycoplasma protein of unknown function, DUF285
OIR25241.1	thiotroph	hypothetical protein BGC33_12920 [Bathymodiolus thermophilus thioautotrophic gill symbiont]	33	0.0119202	0	0.0195035	0.0104746	0.0188632	0.0272971	0.0324071	0.0261891	0	0	0	0	0	0	0	0	COG0412	metabolism	Secondary metabolites biosynthesis, transport and catabolism	Dienelactone hydrolase and related enzymes					PF01738.14	Dienelactone hydrolase family
OJA03461.1	thiotroph	hypothetical protein BGC33_03990, partial [Bathymodiolus thermophilus thioautotrophic gill symbiont]	44	0.0312904	0	0	0.0104301	0	0.00584937	0.00662873	0.00415937	0	0	0	0	0	0	0	0									PF00028.13	Cadherin domain
OIR23809.1	thiotroph	homoserine O-succinyltransferase [Bathymodiolus thermophilus thioautotrophic gill symbiont]	40	0.00983414	0	0.0214539	0.0104293	0.0244548	0.041823	0.0218748	0.0293842	0	0	0	0	0	0	0.0204446	0.00681487	COG1897	metabolism	Amino acid transport and metabolism	Homoserine trans-succinylase					PF04204.12	Homoserine O-succinyltransferase
OIR24426.1	thiotroph	hypothetical protein BGC33_10435 [Bathymodiolus thermophilus thioautotrophic gill symbiont]	36	0.0163902	0.0147113	0	0.0103672	0.0247018	0	0.0243054	0.0163357	0	0	0	0	0	0	0	0	COG1106	poorly characterized	General function prediction only	Predicted ATPases					PF13304.2	AAA domain, putative AbiEii toxin, Type IV TA system
OIR24659.1	thiotroph	bifunctional heptose 7-phosphate kinase/heptose 1-phosphate adenyltransferase [Bathymodiolus thermophilus thioautotrophic gill symbiont]	50	0.011801	0.0105921	0.00858155	0.0103249	0.0497989	0.0617693	0.0311109	0.0475597	0	0	0	0	0.0214512	0.0219496	0.0327114	0.0253707	COG2870	cellular processes and signaling	Cell wall/membrane/envelope biogenesis	ADP-heptose synthase, bifunctional sugar kinase/adenylyltransferase	TIGR02198	Cell envelope	Biosynthesis and degradation of surface polysaccharides and lipopolysaccharides	bifunctional protein RfaE, domain I	PF00294.20	pfkB family carbohydrate kinase
OIR23907.1	thiotroph	hypothetical protein BGC33_08565 [Bathymodiolus thermophilus thioautotrophic gill symbiont]	269	0.00877395	0.00853144	0.0135582	0.0102879	0.00462815	0.0157868	0	0.00680497	0	0	0	0	0.0252523	0.0244791	0.0311609	0.0269641	COG5492	cellular processes and signaling	Cell motility	Bacterial surface proteins containing Ig-like domains	TIGR02145	Cell envelope	Other	fibrobacter succinogenes major paralogous domain	PF09603.6	Fibrobacter succinogenes major domain (Fib_succ_major)
OIR23936.1	thiotroph	DNA topoisomerase IV subunit A [Bathymodiolus thermophilus thioautotrophic gill symbiont]	83	0	0.0127616	0.0180936	0.0102851	0.0203567	0.0372104	0.0245982	0.0273884	0	0	0	0	0	0	0.00738962	0.00246321	COG0188	information storage and processing	Replication, recombination and repair	Type IIA topoisomerase (DNA gyrase/topo II, topoisomerase IV), A subunit	TIGR01062	DNA metabolism	DNA replication, recombination, and repair	DNA topoisomerase IV, A subunit	PF00521.16	DNA gyrase/topoisomerase IV, subunit A
OIR25022.1	thiotroph	oligoribonuclease [Bathymodiolus thermophilus thioautotrophic gill symbiont]	21	0	0	0.0306484	0.0102161	0.0465806	0.0183837	0.00925918	0.0247412	0	0	0	0	0	0	0	0	COG1949	information storage and processing	RNA processing and modification	Oligoribonuclease (3'->5' exoribonuclease)					PF00929.20	Exonuclease
OIR24625.1	thiotroph	hypothetical protein BGC33_11165 [Bathymodiolus thermophilus thioautotrophic gill symbiont]	21	0	0	0.0306484	0.0102161	0.0381114	0	0.0185184	0.0188766	0	0	0	0	0	0.0940697	0	0.0313566	COG5634	poorly characterized	Function unknown	Uncharacterized conserved protein					PF10042.5	Uncharacterized conserved protein (DUF2278)
OJA03005.1	thiotroph	hypothetical protein BGC33_01190, partial [Bathymodiolus thermophilus thioautotrophic gill symbiont]	14	0	0	0.0306484	0.0102161	0	0	0	0	0	0	0	0	0	0	0	0
OJA03483.1	thiotroph	hypothetical protein BGC33_11290, partial [Bathymodiolus thermophilus thioautotrophic gill symbiont]	110	0.0107282	0.00802433	0.0117021	0.0101515	0	0	0	0	0	0	0	0	0	0	0	0	COG3227	metabolism	Amino acid transport and metabolism	Zinc metalloprotease (elastase)					PF02868.11	Thermolysin metallopeptidase, alpha-helical domain
OIR24650.1	thiotroph	phosphoribosylformylglycinamidine synthase [Bathymodiolus thermophilus thioautotrophic gill symbiont]	137	0.0071782	0.00902005	0.0140938	0.0100973	0.0246658	0.0469657	0.0290955	0.0335757	0	0	0	0	0	0.0144194	0.0119385	0.00878596	COG0046	metabolism	Nucleotide transport and metabolism	Phosphoribosylformylglycinamidine (FGAM) synthase, synthetase domain	TIGR01735	Purines, pyrimidines, nucleosides, and nucleotides	Purine ribonucleotide biosynthesis	phosphoribosylformylglycinamidine synthase	PF13507.2	CobB/CobQ-like glutamine amidotransferase domain
OIR24620.1	thiotroph	arsenate reductase (glutaredoxin) [Bathymodiolus thermophilus thioautotrophic gill symbiont]	13	0.0302589	0	0	0.0100863	0.027362	0.0197979	0.0149571	0.0207057	0	0	0	0	0	0	0	0	COG1393	metabolism	Inorganic ion transport and metabolism	Arsenate reductase and related proteins, glutaredoxin family	TIGR00014	Cellular processes	Detoxification	arsenate reductase (glutaredoxin)	PF03960.11	ArsC family
OIR23784.1	thiotroph	hypothetical protein BGC33_08085 [Bathymodiolus thermophilus thioautotrophic gill symbiont]	54	0.0182114	0	0.0119188	0.0100434	0.0428165	0.0643431	0.0360079	0.0477225	0	0	0	0	0	0.0121942	0	0.00406474
OIR24113.1	thiotroph	2-octaprenyl-3-methyl-6-methoxy-1,4-benzoquinol hydroxylase [Bathymodiolus thermophilus thioautotrophic gill symbiont]	43	0	0	0.0299356	0.00997854	0.0103403	0.0149635	0	0.0084346	0	0	0	0	0	0	0.0237728	0.00792427	COG0654	metabolism	Coenzyme transport and metabolism	2-polyprenyl-6-methoxyphenol hydroxylase and related FAD-dependent oxidoreductases	TIGR01988	Biosynthesis of cofactors, prosthetic groups, and carriers	Menaquinone and ubiquinone	ubiquinone biosynthesis hydroxylase, UbiH/UbiF/VisC/COQ6 family	PF01494.15	FAD binding domain
OJA03460.1	thiotroph	hypothetical protein BGC33_03970, partial [Bathymodiolus thermophilus thioautotrophic gill symbiont]	33	0.0298004	0	0	0.00993347	0	0	0	0	0	0	0	0	0	0	0	0
OIR24993.1	thiotroph	DNAase [Bathymodiolus thermophilus thioautotrophic gill symbiont]	29	0	0	0.0295915	0.00986385	0.0153322	0.0310622	0.0134099	0.0199347	0	0	0	0	0	0	0	0	COG0084	information storage and processing	Replication, recombination and repair	Mg-dependent DNase	TIGR00010	Unknown function	Enzymes of unknown specificity	hydrolase, TatD family	PF01026.17	TatD related DNase
OIR25707.1	thiotroph	glutamine-hydrolyzing GMP synthase [Bathymodiolus thermophilus thioautotrophic gill symbiont]	59	0	0.0149606	0.014545	0.0098352	0.0512458	0.0501658	0.0494346	0.0502821	0	0	0	0	0	0	0	0	COG0519	metabolism	Nucleotide transport and metabolism	GMP synthase, PP-ATPase domain/subunit	TIGR00884	Purines, pyrimidines, nucleosides, and nucleotides	Purine ribonucleotide biosynthesis	GMP synthase (glutamine-hydrolyzing), C-terminal domain	PF00117.24	Glutamine amidotransferase class-I
OJA03822.1	thiotroph	hypothetical protein BGC33_00680, partial [Bathymodiolus thermophilus thioautotrophic gill symbiont]	12	0	0.0294225	0	0.00980752	0	0	0	0	0	0	0	0	0	0	0	0
OIR25485.1	thiotroph	N-(5'-phosphoribosyl)anthranilate isomerase [Bathymodiolus thermophilus thioautotrophic gill symbiont]	22	0	0	0.0292553	0.00975176	0.00808424	0.0175481	0.0397724	0.0218016	0	0	0	0	0	0	0	0	COG0135	metabolism	Amino acid transport and metabolism	Phosphoribosylanthranilate isomerase					PF00697.18	N-(5'phosphoribosyl)anthranilate (PRA) isomerase
OJA03292.1	thiotroph	hypothetical protein BGC33_02785, partial [Bathymodiolus thermophilus thioautotrophic gill symbiont]	27	0.0291382	0	0	0.00971273	0	0.0238308	0	0.00794359	0	0	0	0	0	0	0.0681487	0.0227162									PF00353.15	Haemolysin-type calcium-binding repeat (2 copies)
OIR24374.1	thiotroph	alanine--tRNA ligase [Bathymodiolus thermophilus thioautotrophic gill symbiont]	95	0.00621104	0.00929133	0.0135498	0.00968406	0.0393149	0.0514744	0.0317249	0.0408381	0	0	0	0	0	0	0	0	COG0013	information storage and processing	Translation, ribosomal structure and biogenesis	Alanyl-tRNA synthetase	TIGR00344	Protein synthesis	tRNA aminoacylation	alanine--tRNA ligase	PF01411.15	tRNA synthetases class II (A)
OIR24775.1	thiotroph	exodeoxyribonuclease III [Bathymodiolus thermophilus thioautotrophic gill symbiont]	30	0	0	0.0286052	0.00953505	0.0385349	0.0214477	0.0421293	0.0340373	0	0	0	0	0	0.0146331	0.0340743	0.0162358	COG0708	information storage and processing	Replication, recombination and repair	Exonuclease III	TIGR00633	DNA metabolism	DNA replication, recombination, and repair	exodeoxyribonuclease III (xth)	PF03372.19	Endonuclease/Exonuclease/phosphatase family
OIR23731.1	thiotroph	hypothetical protein BGC33_07960 [Bathymodiolus thermophilus thioautotrophic gill symbiont]	15	0	0	0.0286052	0.00953505	0	0	0.0194443	0.00648143	0	0	0	0	0	0	0	0
OIR24305.1	thiotroph	hypothetical protein BGC33_14475 [Bathymodiolus thermophilus thioautotrophic gill symbiont]	165	0.0154962	0.0128389	0	0.00944505	0.0253306	0.0350962	0.0153197	0.0252489	0	0	0	0	0	0	0.0470845	0.0156948	COG5492	cellular processes and signaling	Cell motility	Bacterial surface proteins containing Ig-like domains	TIGR02145	Cell envelope	Other	fibrobacter succinogenes major paralogous domain	PF09603.6	Fibrobacter succinogenes major domain (Fib_succ_major)
OJA03299.1	thiotroph	hypothetical protein BGC33_09700, partial [Bathymodiolus thermophilus thioautotrophic gill symbiont]	132	0.00745011	0.0106991	0.00975176	0.00930032	0	0	0	0	0	0	0	0	0	0	0	0									PF13754.2	Domain of unknown function
OIR24018.1	thiotroph	hypothetical protein BGC33_09025 [Bathymodiolus thermophilus thioautotrophic gill symbiont]	19	0	0.027874	0	0.00929133	0	0.0203189	0.0102338	0.0101842	0	0	0	0	0	0	0	0									PF07603.7	Protein of unknown function (DUF1566)
OJA03748.1	thiotroph	hypothetical protein BGC33_07085, partial [Bathymodiolus thermophilus thioautotrophic gill symbiont]	124	0	0.0156604	0.0121111	0.00925715	0	0	0	0	0	0	0	0	0	0	0	0									PF13754.2	Domain of unknown function
OIR25476.1	thiotroph	acetyl-CoA carboxylase subunit beta [Bathymodiolus thermophilus thioautotrophic gill symbiont]	31	0	0	0.0276824	0.00922747	0.0659778	0.0539651	0.0972214	0.0723881	0	0	0	0	0.103796	0.0708051	0.0857354	0.0867788	COG0777	metabolism	Lipid transport and metabolism	Acetyl-CoA carboxylase beta subunit	TIGR00515	Fatty acid and phospholipid metabolism	Biosynthesis	acetyl-CoA carboxylase, carboxyl transferase, beta subunit	PF01039.18	Carboxyl transferase domain
OIR24226.1	thiotroph	UTP--glucose-1-phosphate uridylyltransferase [Bathymodiolus thermophilus thioautotrophic gill symbiont]	31	0	0	0.0276824	0.00922747	0.014343	0.0124535	0.018817	0.0152045	0	0	0	0	0	0	0	0	COG1210	cellular processes and signaling	Cell wall/membrane/envelope biogenesis	UDP-glucose pyrophosphorylase	TIGR01099	Cell envelope	Biosynthesis and degradation of surface polysaccharides and lipopolysaccharides	UTP--glucose-1-phosphate uridylyltransferase	PF00483.19	Nucleotidyl transferase
OJA03553.1	thiotroph	hypothetical protein BGC33_04720, partial [Bathymodiolus thermophilus thioautotrophic gill symbiont]	64	0	0.0275836	0	0.00919455	0	0	0	0	0	0	0	0	0	0	0	0									PF01839.19	FG-GAP repeat
OIR24231.1	thiotroph	hypothetical protein BGC33_09780 [Bathymodiolus thermophilus thioautotrophic gill symbiont]	61	0.00967292	0.0173641	0	0.00901235	0.0291563	0.0253153	0.0286883	0.0277199	0	0	0	0	0	0	0.0737346	0.0245782
OIR25175.1	thiotroph	hypothetical protein BGC33_05615 [Bathymodiolus thermophilus thioautotrophic gill symbiont]	22	0.0268204	0	0	0.00894013	0.0404212	0.0526443	0.0353532	0.0428062	0	0	0	0	0.0325017	0.0598625	0.027879	0.0400811	COG0790	poorly characterized	General function prediction only	FOG: TPR repeat, SEL1 subfamily					PF08238.8	Sel1 repeat
OJA03121.1	thiotroph	hypothetical protein BGC33_01770, partial [Bathymodiolus thermophilus thioautotrophic gill symbiont]	16	0	0	0.0268173	0.00893911	0	0	0	0	0	0	0	0	0	0	0	0	COG2931	metabolism	Secondary metabolites biosynthesis, transport and catabolism	RTX toxins and related Ca2+-binding proteins					PF00353.15	Haemolysin-type calcium-binding repeat (2 copies)
OJA03665.1	thiotroph	hypothetical protein BGC33_06360, partial [Bathymodiolus thermophilus thioautotrophic gill symbiont]	48	0	0	0.0268173	0.00893911	0.00741055	0	0.00405089	0.00382048	0	0	0	0	0	0	0	0
OIR24928.1	thiotroph	aminopeptidase N [Bathymodiolus thermophilus thioautotrophic gill symbiont]	96	0.00819512	0.00735564	0.0111739	0.00890821	0.0120421	0.0174262	0.01114	0.0135361	0	0	0	0	0	0	0	0	COG0308	metabolism	Amino acid transport and metabolism	Aminopeptidase N	TIGR02414	Protein fate	Degradation of proteins, peptides, and glycopeptides	aminopeptidase N	PF11940.4	Domain of unknown function (DUF3458) Ig-like fold
OIR24325.1	thiotroph	glycine--tRNA ligase subunit beta [Bathymodiolus thermophilus thioautotrophic gill symbiont]	80	0	0.0132401	0.0134087	0.00888294	0.0322359	0.0563002	0.0376733	0.0420698	0	0	0	0	0	0.0137185	0.00766673	0.00712841	COG0751	information storage and processing	Translation, ribosomal structure and biogenesis	Glycyl-tRNA synthetase, beta subunit	TIGR00211	Protein synthesis	tRNA aminoacylation	glycine--tRNA ligase, beta subunit	PF02092.13	Glycyl-tRNA synthetase beta subunit
OIR25009.1	thiotroph	hypothetical protein BGC33_05210 [Bathymodiolus thermophilus thioautotrophic gill symbiont]	20	0	0.0264803	0	0.00882676	0	0.0257372	0	0.00857907	0	0	0	0	0.0715038	0	0.0306669	0.0340569									PF07603.7	Protein of unknown function (DUF1566)
OIR23973.1	thiotroph	type I restriction endonuclease subunit M [Bathymodiolus thermophilus thioautotrophic gill symbiont]	54	0	0.00653834	0.0198647	0.00880101	0.054344	0.0738754	0.0288063	0.0523419	0	0	0	0	0	0	0.0265023	0.00883409	COG0286	cellular processes and signaling	Defense mechanisms	Type I restriction-modification system methyltransferase subunit					PF02384.12	N-6 DNA Methylase
ONF42095.1	thiotroph	respiratory nitrate reductase subunit gamma [Bathymodiolus thermophilus thioautotrophic gill symbiont]	30	0.0262244	0	0	0.00874146	0	0	0	0	0	0	0	0	0.0238346	0	0	0.00794487	COG2181	metabolism	Energy production and conversion	Nitrate reductase gamma subunit	TIGR00351	Energy metabolism	Anaerobic	respiratory nitrate reductase, gamma subunit	PF02665.10	Nitrate reductase gamma subunit
OIR23791.1	thiotroph	aldehyde-activating protein [Bathymodiolus thermophilus thioautotrophic gill symbiont]	15	0.0262244	0	0	0.00874146	0.0474275	0.0514744	0.04537	0.0480907	0	0	0	0	0	0	0	0	COG3791	poorly characterized	Function unknown	Uncharacterized conserved protein					PF04828.10	Glutathione-dependent formaldehyde-activating enzyme
OIR23904.1	thiotroph	dehydrogenase, partial [Bathymodiolus thermophilus thioautotrophic gill symbiont]	15	0.0262244	0	0	0.00874146	0.0237138	0.0171581	0.0129629	0.0179449	0	0	0	0	0	0	0	0	COG0277	metabolism	Energy production and conversion	FAD/FMN-containing dehydrogenases
OIR24347.1	thiotroph	lysine--tRNA ligase [Bathymodiolus thermophilus thioautotrophic gill symbiont]	57	0.0138023	0.0123884	0	0.00873025	0.0608445	0.0654719	0.0596974	0.0620046	0	0	0	0	0	0	0	0	COG1190	information storage and processing	Translation, ribosomal structure and biogenesis	Lysyl-tRNA synthetase (class II)	TIGR00499	Protein synthesis	tRNA aminoacylation	lysine--tRNA ligase	PF00152.16	tRNA synthetases class II (D, K and N)
OIR24090.1	thiotroph	hypothetical protein BGC33_09325 [Bathymodiolus thermophilus thioautotrophic gill symbiont]	41	0	0	0.0261632	0.00872108	0.0563925	0.0533577	0.0331976	0.0476492	0	0	0	0	0	0.0214142	0.0448784	0.0220975	COG3317	cellular processes and signaling	Cell wall/membrane/envelope biogenesis	Uncharacterized lipoprotein					PF06804.7	NlpB/DapX lipoprotein
OIR23835.1	thiotroph	amidophosphoribosyltransferase [Bathymodiolus thermophilus thioautotrophic gill symbiont]	56	0.0105366	0	0.0153242	0.00862026	0.0587551	0.071237	0.0486107	0.0595342	0	0	0	0	0.0127685	0.0235174	0.0182541	0.01818	COG0034	metabolism	Nucleotide transport and metabolism	Glutamine phosphoribosylpyrophosphate amidotransferase	TIGR01134	Purines, pyrimidines, nucleosides, and nucleotides	Purine ribonucleotide biosynthesis	amidophosphoribosyltransferase	PF13522.2	Glutamine amidotransferase domain
OIR25038.1	thiotroph	phosphoglycolate phosphatase [Bathymodiolus thermophilus thioautotrophic gill symbiont]	25	0	0	0.0257446	0.00858155	0.053356	0.0205898	0.0699994	0.0479817	0	0	0	0	0	0	0	0	COG0546	poorly characterized	General function prediction only	Predicted phosphatases	TIGR01449	Energy metabolism	Sugars	phosphoglycolate phosphatase, bacterial	PF00702.22	haloacid dehalogenase-like hydrolase
OIR24676.1	thiotroph	NAD(P)H-dependent oxidoreductase [Bathymodiolus thermophilus thioautotrophic gill symbiont]	25	0	0	0.0257446	0.00858155	0.0497989	0.046327	0.0466663	0.0475974	0	0	0	0	0.0286015	0.0438992	0	0.0241669	COG0778	metabolism	Energy production and conversion	Nitroreductase					PF00881.20	Nitroreductase family
OIR25752.1	thiotroph	hypothetical protein BGC33_15370 [Bathymodiolus thermophilus thioautotrophic gill symbiont]	62	0.00951691	0.00569469	0.0103809	0.00853083	0.0372918	0.0415116	0.0439064	0.0409033	0	0	0	0	0.0230658	0.0389428	0.0626528	0.0415538	COG2804	cellular processes and signaling	Cell motility	Type II secretory pathway, ATPase PulE/Tfp pilus assembly pathway, ATPase PilB					PF00437.16	Type II/IV secretion system protein
OIR25095.1	thiotroph	hypothetical protein BGC33_05505 [Bathymodiolus thermophilus thioautotrophic gill symbiont]	21	0	0.0252193	0	0.00840644	0.0296422	0.0306396	0.0185184	0.0262667	0	0	0	0	0	0	0	0
OJA03399.1	thiotroph	hypothetical protein BGC33_03575, partial [Bathymodiolus thermophilus thioautotrophic gill symbiont]	39	0.0252157	0	0	0.00840525	0	0	0.0149571	0.00498571	0	0	0	0	0	0	0.0366954	0.0122318									PF12256.4	Insecticide toxin TcdB middle/N-terminal region
OIR24672.1	thiotroph	hypothetical protein BGC33_11335 [Bathymodiolus thermophilus thioautotrophic gill symbiont]	94	0.00418474	0.00939017	0.0114116	0.00832885	0.00851425	0.019166	0.00620562	0.0112953	0	0	0	0	0	0	0	0	COG3857	information storage and processing	Replication, recombination and repair	ATP-dependent nuclease, subunit B	TIGR03623			probable DNA repair protein	PF12705.3	PD-(D/E)XK nuclease superfamily
OIR23702.1	thiotroph	type I-F CRISPR-associated protein Csy1 [Bathymodiolus thermophilus thioautotrophic gill symbiont]	50	0.011801	0	0.0128723	0.00822443	0.0213424	0.00772117	0.00972214	0.0129286	0	0	0	0	0	0	0	0					TIGR02564			CRISPR type I-F/YPEST-associated protein Csy1	PF09611.6	CRISPR-associated protein (Cas_Csy1)
OIR24262.1	thiotroph	FAD-linked oxidase [Bathymodiolus thermophilus thioautotrophic gill symbiont]	137	0.0100495	0.00644289	0.00782988	0.00810742	0.00973649	0.0187863	0.00922539	0.0125827	0	0	0	0	0.00782889	0.0288389	0.0253692	0.020679	COG0277	metabolism	Energy production and conversion	FAD/FMN-containing dehydrogenases					PF12447.4	Protein of unknown function (DUF3683)
OIR23866.1	thiotroph	uroporphyrinogen-III C-methyltransferase [Bathymodiolus thermophilus thioautotrophic gill symbiont]	50	0	0.00706141	0.0171631	0.00807483	0.030235	0.0489007	0.0252776	0.0348044	0	0	0	0	0.0214512	0.0307294	0	0.0173935	COG0007	metabolism	Coenzyme transport and metabolism	Uroporphyrinogen-III methylase	TIGR01469	Biosynthesis of cofactors, prosthetic groups, and carriers	Heme, porphyrin, and cobalamin	uroporphyrinogen-III C-methyltransferase	PF00590.16	Tetrapyrrole (Corrin/Porphyrin) Methylases
OIR23901.1	thiotroph	tyrosine--tRNA ligase [Bathymodiolus thermophilus thioautotrophic gill symbiont]	45	0	0	0.0238376	0.00794588	0.067189	0.0714923	0.0561724	0.0649512	0	0	0	0	0	0	0.018173	0.00605766	COG0162	information storage and processing	Translation, ribosomal structure and biogenesis	Tyrosyl-tRNA synthetase	TIGR00234	Protein synthesis	tRNA aminoacylation	tyrosine--tRNA ligase	PF00579.21	tRNA synthetases class I (W and Y)
OIR25132.1	thiotroph	thiazole synthase [Bathymodiolus thermophilus thioautotrophic gill symbiont]	27	0	0	0.0238376	0.00794588	0.0296422	0.0285969	0.0432095	0.0338162	0	0	0	0	0	0	0	0	COG2022	metabolism	Coenzyme transport and metabolism	Uncharacterized enzyme of thiazole biosynthesis					PF05690.10	Thiazole biosynthesis protein ThiG
OIR23999.1	thiotroph	hypothetical protein BGC33_08940 [Bathymodiolus thermophilus thioautotrophic gill symbiont]	27	0	0	0.0238376	0.00794588	0.0296422	0.0285969	0.0360079	0.0314157	0	0	0	0	0.0794487	0.105683	0.121153	0.102095									PF01203.15	Type II secretion system (T2SS), protein N
OIR24108.1	thiotroph	acetyl-CoA carboxylase carboxyltransferase subunit alpha, partial [Bathymodiolus thermophilus thioautotrophic gill symbiont]	25	0.0236019	0	0	0.00786731	0.053356	0.0566219	0.104999	0.071659	0	0	0	0	0.114406	0	0.0654227	0.059943	COG0825	metabolism	Lipid transport and metabolism	Acetyl-CoA carboxylase alpha subunit	TIGR00513	Fatty acid and phospholipid metabolism	Biosynthesis	acetyl-CoA carboxylase, carboxyl transferase, alpha subunit	PF03255.10	Acetyl co-enzyme A carboxylase carboxyltransferase alpha subunit
OIR24917.1	thiotroph	catalase [Bathymodiolus thermophilus thioautotrophic gill symbiont]	55	0	0	0.0234042	0.0078014	0	0.018718	0	0.00623933	0	0	0	0	0.0130007	0.0119725	0	0.0083244	COG0753	metabolism	Inorganic ion transport and metabolism	Catalase					PF00199.15	Catalase
OIR24840.1	thiotroph	hypothetical protein BGC33_15045 [Bathymodiolus thermophilus thioautotrophic gill symbiont]	17	0.0231392	0	0	0.00771305	0	0	0.0171567	0.00571891	0	0	0	0	0.0420611	0	0	0.0140204	COG3600	poorly characterized	Function unknown	Uncharacterized phage-associated protein					PF13274.2	Protein of unknown function (DUF4065)
OIR24256.1	thiotroph	hypothetical protein BGC33_03090, partial [Bathymodiolus thermophilus thioautotrophic gill symbiont]	26	0.0226942	0	0	0.00756472	0	0	0	0	0	0	0	0	0	0	0	0									PF13505.2	Outer membrane protein beta-barrel domain
OIR24543.1	thiotroph	hypothetical protein BGC33_14730 [Bathymodiolus thermophilus thioautotrophic gill symbiont]	38	0	0	0.022583	0.00752767	0.0327624	0.0406377	0.0307015	0.0347005	0	0	0	0	0.0282252	0.0404335	0.0484214	0.0390267	COG2143	cellular processes and signaling	Posttranslational modification, protein turnover, chaperones	Thioredoxin-related protein					PF13098.2	Thioredoxin-like domain
OIR24997.1	thiotroph	hypothetical protein BGC33_12360 [Bathymodiolus thermophilus thioautotrophic gill symbiont]	29	0	0	0.0221937	0.00739788	0	0	0	0	0	0	0	0	0.110954	0.0832571	0.0775485	0.0905866	COG5153	cellular processes and signaling	Intracellular trafficking, secretion, and vesicular transport	Putative lipase essential for disintegration of autophagic bodies inside the vacuole					PF01764.21	Lipase (class 3)
OIR24446.1	thiotroph	glycine cleavage system protein T [Bathymodiolus thermophilus thioautotrophic gill symbiont]	39	0	0	0.022004	0.00733465	0.0524439	0.046195	0.0349	0.044513	0	0	0	0	0.0183343	0	0	0.00611144	COG0404	metabolism	Amino acid transport and metabolism	Glycine cleavage system T protein (aminomethyltransferase)	TIGR00528	Energy metabolism	Amino acids and amines	glycine cleavage system T protein	PF01571.17	Aminomethyltransferase folate-binding domain
OIR24643.1	thiotroph	hypothetical protein BGC33_11230 [Bathymodiolus thermophilus thioautotrophic gill symbiont]	27	0.0218536	0	0	0.00728455	0.0362294	0.0476615	0.0288063	0.0375657	0	0	0	0	0	0	0	0	COG0217	poorly characterized	Function unknown	Uncharacterized conserved protein	TIGR01033	Regulatory functions	DNA interactions	DNA-binding regulatory protein, YebC/PmpR family	PF01709.16	Transcriptional regulator
OIR23933.1	thiotroph	hypothetical protein BGC33_02090 [Bathymodiolus thermophilus thioautotrophic gill symbiont]	18	0.0218536	0	0	0.00728455	0.0247018	0.0285969	0.0162036	0.0231674	0	0	0	0	0	0	0	0	COG2994	cellular processes and signaling	Posttranslational modification, protein turnover, chaperones	ACP:hemolysin acyltransferase (hemolysin-activating protein)					PF02794.12	RTX toxin acyltransferase family
OIR24027.1	thiotroph	3,4-dihydroxy-2-butanone-4-phosphate synthase [Bathymodiolus thermophilus thioautotrophic gill symbiont]	38	0.0103517	0	0.0112915	0.00721441	0.0280821	0.0575701	0.0383769	0.041343	0	0	0	0	0	0	0	0	COG0108	metabolism	Coenzyme transport and metabolism	3,4-dihydroxy-2-butanone 4-phosphate synthase	TIGR00506	Biosynthesis of cofactors, prosthetic groups, and carriers	Riboflavin, FMN, and FAD	3,4-dihydroxy-2-butanone-4-phosphate synthase	PF00926.15	3,4-dihydroxy-2-butanone 4-phosphate synthase
OIR25368.1	thiotroph	diaminopimelate epimerase [Bathymodiolus thermophilus thioautotrophic gill symbiont]	30	0	0	0.0214539	0.00715129	0.00592844	0	0.0129629	0.0062971	0	0	0	0	0	0	0	0	COG0253	metabolism	Amino acid transport and metabolism	Diaminopimelate epimerase	TIGR00652	Amino acid biosynthesis	Aspartate family	diaminopimelate epimerase	PF01678.15	Diaminopimelate epimerase
SEI27034.1	thiotroph	6-phosphogluconate dehydrogenase, decarboxylating [methanotrophic bacterial endosymbiont of Bathymodiolus sp.]	37	0.021263	0	0	0.00708767	0	0	0	0	0	0	0	0	0	0	0	0	COG0362	metabolism	Carbohydrate transport and metabolism	6-phosphogluconate dehydrogenase	TIGR00873	Energy metabolism	Pentose phosphate pathway	6-phosphogluconate dehydrogenase (decarboxylating)	PF00393.15	6-phosphogluconate dehydrogenase, C-terminal domain
OIR24744.1	thiotroph	aspartate aminotransferase family protein [Bathymodiolus thermophilus thioautotrophic gill symbiont]	41	0	0	0.0209306	0.00697687	0.0216894	0.0156934	0.01897	0.0187843	0	0	0	0	0	0	0	0	COG4992	metabolism	Amino acid transport and metabolism	Ornithine/acetylornithine aminotransferase	TIGR00707			transaminase, acetylornithine/succinylornithine family	PF00202.17	Aminotransferase class-III
OIR24560.1	thiotroph	ubiquinone biosynthesis regulatory protein kinase UbiB [Bathymodiolus thermophilus thioautotrophic gill symbiont]	61	0.00644862	0.0144701	0	0.00697291	0.0102047	0.0464114	0.00637517	0.0209971	0	0	0	0	0.0586097	0.0755642	0.0737346	0.0693028	COG0661	poorly characterized	General function prediction only	Predicted unusual protein kinase	TIGR01982	Biosynthesis of cofactors, prosthetic groups, and carriers	Menaquinone and ubiquinone	2-polyprenylphenol 6-hydroxylase	PF03109.12	ABC1 family
OIR23760.1	thiotroph	signal peptidase I [Bathymodiolus thermophilus thioautotrophic gill symbiont]	31	0	0	0.0207618	0.0069206	0.0229488	0	0	0.0076496	0	0	0	0	0	0.0920467	0.112116	0.0680541	COG0681	cellular processes and signaling	Intracellular trafficking, secretion, and vesicular transport	Signal peptidase I	TIGR02227	Protein fate	Protein and peptide secretion and trafficking	signal peptidase I	PF00717.19	Peptidase S24-like
OIR24900.1	thiotroph	thioredoxin [Bathymodiolus thermophilus thioautotrophic gill symbiont]	19	0.0207035	0	0	0.00690115	0	0	0.0102338	0.00341128	0	0	0	0	0	0.0231048	0.0215206	0.0148752	COG0526	cellular processes and signaling	Posttranslational modification, protein turnover, chaperones	Thiol-disulfide isomerase and thioredoxins					PF00578.17	AhpC/TSA family
OIR25338.1	thiotroph	hypothetical protein BGC33_06220 [Bathymodiolus thermophilus thioautotrophic gill symbiont]	19	0.0207035	0	0	0.00690115	0.0327624	0	0.0153507	0.0160377	0	0	0	0	0	0	0	0	COG2856	metabolism	Amino acid transport and metabolism	Predicted Zn peptidase					PF06114.9	IrrE N-terminal-like domain
OIR23843.1	thiotroph	ABC transporter substrate-binding protein [Bathymodiolus thermophilus thioautotrophic gill symbiont]	32	0	0	0.020113	0.00670433	0.0138948	0.00804288	0.018229	0.0133889	0	0	0	0	0	0	0.0255558	0.00851859	COG4531	metabolism	Inorganic ion transport and metabolism	ABC-type Zn2+ transport system, periplasmic component/surface adhesin					PF01297.13	Zinc-uptake complex component A periplasmic
OIR25378.1	thiotroph	hypothetical protein BGC33_06300 [Bathymodiolus thermophilus thioautotrophic gill symbiont]	32	0	0	0.020113	0.00670433	0.0111158	0.00804288	0	0.00638624	0	0	0	0	0	0.027437	0	0.00914566
OIR25427.1	thiotroph	hypothetical protein BGC33_06515 [Bathymodiolus thermophilus thioautotrophic gill symbiont]	20	0.0196683	0	0	0.00655609	0	0	0	0	0	0	0	0	0.0715038	0	0	0.0238346									PF07603.7	Protein of unknown function (DUF1566)
BAT00411	thiotroph	intracellular sulfur oxidation protein DsrO [LSA_porfs_bathyt]	27	0	0.019615	0	0.00653834	0	0	0	0	0	0	0	0	0	0	0	0	COG0437	metabolism	Energy production and conversion	Fe-S-cluster-containing hydrogenase components 1	TIGR01409	Protein fate	Protein and peptide secretion and trafficking	Tat (twin-arginine translocation) pathway signal sequence	PF13247.2	4Fe-4S dicluster domain
OIR25320.1	thiotroph	Nif3-like dinuclear metal center hexameric protein, partial [Bathymodiolus thermophilus thioautotrophic gill symbiont]	22	0	0	0.0195035	0.00650117	0.0161685	0.0409456	0.0265149	0.0278763	0	0	0	0	0	0	0	0	COG0327	poorly characterized	Function unknown	Uncharacterized conserved protein	TIGR00486	Unknown function	General	dinuclear metal center protein, YbgI/SA1388 family	PF01784.14	NIF3 (NGG1p interacting factor 3)
OIR24690.1	thiotroph	signal recognition particle protein [Bathymodiolus thermophilus thioautotrophic gill symbiont]	52	0	0.00678982	0.0123772	0.00638902	0.0530139	0.0420705	0.0317839	0.0422894	0	0	0	0	0	0	0.0275216	0.00917386	COG0541	cellular processes and signaling	Intracellular trafficking, secretion, and vesicular transport	Signal recognition particle GTPase	TIGR00959	Protein fate	Protein and peptide secretion and trafficking	signal recognition particle protein	PF00448.18	SRP54-type protein, GTPase domain
SEH98429.1	thiotroph	ABC transporter ATP-binding protein [Bathymodiolus azoricus thioautotrophic gill symbiont]	51	0	0.0103844	0.00841328	0.0062659	0	0	0	0	0	0	2.62338	0.87446	0	0.0344307	0	0.0114769	COG4938	poorly characterized	Function unknown	Uncharacterized conserved protein					PF13304.2	AAA domain
OIR24320.1	thiotroph	protein TolQ [Bathymodiolus thermophilus thioautotrophic gill symbiont]	23	0	0	0.0186555	0.00621851	0.0502629	0.0335703	0.0169081	0.0335804	0	0	0	0	0	0.0858897	0.0888896	0.0582598	COG0811	cellular processes and signaling	Intracellular trafficking, secretion, and vesicular transport	Biopolymer transport proteins	TIGR02796	Transport and binding proteins	Other	protein TolQ	PF01618.12	MotA/TolQ/ExbB proton channel family
OIR24252.1	thiotroph	NADH-quinone oxidoreductase subunit I [Bathymodiolus thermophilus thioautotrophic gill symbiont]	19	0	0.0185827	0	0.00619422	0.0234017	0.0203189	0.0153507	0.0196904	0	0	0	0	0	0	0	0	COG1143	metabolism	Energy production and conversion	Formate hydrogenlyase subunit 6/NADH:ubiquinone oxidoreductase 23 kD subunit (chain I)	TIGR01971	Energy metabolism	Electron transport	NADH-quinone oxidoreductase, chain I	PF00037.23	4Fe-4S binding domain
OIR23793.1	thiotroph	hypothetical protein BGC33_08115 [Bathymodiolus thermophilus thioautotrophic gill symbiont]	19	0	0.0185827	0	0.00619422	0.014041	0.0270918	0	0.013711	0	0	0	0	0	0	0	0	COG0071	cellular processes and signaling	Posttranslational modification, protein turnover, chaperones	Molecular chaperone (small heat shock protein)					PF00011.17	Hsp20/alpha crystallin family
OIR25526.1	thiotroph	N-6 DNA methylase [Bathymodiolus thermophilus thioautotrophic gill symbiont]	81	0	0	0.0185404	0.00618013	0.00329358	0.0301856	0	0.0111597	0	0	0	0	0	0	0	0	COG0286	cellular processes and signaling	Defense mechanisms	Type I restriction-modification system methyltransferase subunit					PF02384.12	N-6 DNA Methylase
OIR25073.1	thiotroph	hypothetical protein BGC33_05420, partial [Bathymodiolus thermophilus thioautotrophic gill symbiont]	96	0.018439	0	0	0.00614634	0	0.0107238	0.0162036	0.0089758	0	0	0	0	0.0260691	0	0.0127779	0.012949									PF12256.4	Insecticide toxin TcdB middle/N-terminal region
OIR24306.1	thiotroph	hypothetical protein BGC33_14480 [Bathymodiolus thermophilus thioautotrophic gill symbiont]	60	0.00655609	0.011769	0	0.00610837	0.0281601	0.0343163	0.0275461	0.0300075	0	0	0	0	0.0119173	0	0.0613338	0.024417
OIR24792.1	thiotroph	antiporter [Bathymodiolus thermophilus thioautotrophic gill symbiont]	58	0	0.0182623	0	0.00608742	0.00766609	0.0155311	0	0.00773239	0	0	0	0	0	0.0227065	0.052874	0.0251935	COG2223	metabolism	Inorganic ion transport and metabolism	Nitrate/nitrite transporter					PF07690.12	Major Facilitator Superfamily
OIR24117.1	thiotroph	hypothetical protein BGC33_09460 [Bathymodiolus thermophilus thioautotrophic gill symbiont]	62	0.00951691	0.00854203	0	0.00601965	0.014343	0.0145291	0.0156809	0.014851	0	0	0	0	0.0230658	0	0	0.00768858	COG0277	metabolism	Energy production and conversion	FAD/FMN-containing dehydrogenases					PF01565.19	FAD binding domain
OIR24552.1	thiotroph	hypothetical protein BGC33_14775 [Bathymodiolus thermophilus thioautotrophic gill symbiont]	36	0	0	0.0178782	0.00595941	0.00988073	0.0142985	0	0.00805973	0	0	0	0	0	0	0	0	COG1106	poorly characterized	General function prediction only	Predicted ATPases					PF13304.2	AAA domain, putative AbiEii toxin, Type IV TA system
OIR25310.1	thiotroph	protein-L-isoaspartate(D-aspartate) O-methyltransferase [Bathymodiolus thermophilus thioautotrophic gill symbiont]	24	0	0	0.0178782	0.00595941	0.0333475	0.0482573	0.0567125	0.0461058	0	0	0	0	0	0	0	0	COG2518	cellular processes and signaling	Posttranslational modification, protein turnover, chaperones	Protein-L-isoaspartate carboxylmethyltransferase					PF01135.15	Protein-L-isoaspartate(D-aspartate) O-methyltransferase (PCMT)
OJA03330.1	thiotroph	hypothetical protein BGC33_03060, partial [Bathymodiolus thermophilus thioautotrophic gill symbiont]	24	0	0	0.0178782	0.00595941	0.00741055	0.0107238	0	0.0060448	0	0	0	0	0	0.0365827	0	0.0121942									PF03534.9	Salmonella virulence plasmid 65kDa B protein
BAT02088	thiotroph	Toluene tolerance [LSA_porfs_bathyt]	24	0	0	0.0178782	0.00595941	0	0	0	0	0	0	0	0	0	0	0	0	COG2854	metabolism	Secondary metabolites biosynthesis, transport and catabolism	ABC-type transport system involved in resistance to organic solvents, auxiliary component					PF05494.8	Toluene tolerance, Ttg2
OIR24657.1	thiotroph	phosphoheptose isomerase [Bathymodiolus thermophilus thioautotrophic gill symbiont]	20	0	0.0176535	0	0.00588451	0	0.0128686	0	0.00428954	0	0	0	0	0	0	0	0	COG0279	metabolism	Carbohydrate transport and metabolism	Phosphoheptose isomerase	TIGR00441	Cell envelope	Biosynthesis and degradation of surface polysaccharides and lipopolysaccharides	phosphoheptose isomerase	PF13580.2	SIS domain
OIR24285.1	thiotroph	restriction endonuclease subunit R [Bathymodiolus thermophilus thioautotrophic gill symbiont]	110	0	0	0.0175532	0.00585105	0.0218274	0.0397757	0.0114898	0.0243643	0	0	0	0	0	0	0	0	COG3587	cellular processes and signaling	Defense mechanisms	Restriction endonuclease					PF04851.11	Type III restriction enzyme, res subunit
OIR24060.1	thiotroph	dUTPase [Bathymodiolus thermophilus thioautotrophic gill symbiont]	25	0	0	0.0171631	0.00572103	0.053356	0.0205898	0.081666	0.0518706	0	0	0	0	0	0	0	0	COG4508	poorly characterized	Function unknown	Uncharacterized protein conserved in bacteria					PF08761.7	dUTPase
OIR24616.1	thiotroph	glutathione S-transferase [Bathymodiolus thermophilus thioautotrophic gill symbiont]	25	0	0	0.0171631	0.00572103	0.0853695	0.0411796	0.0699994	0.0655162	0	0	0	0	0	0	0.0245335	0.00817784	COG0625	cellular processes and signaling	Posttranslational modification, protein turnover, chaperones	Glutathione S-transferase					PF13417.2	Glutathione S-transferase, N-terminal domain
OIR23764.1	thiotroph	histidinol-phosphate transaminase [Bathymodiolus thermophilus thioautotrophic gill symbiont]	39	0	0	0.016503	0.00550099	0.013681	0.0197979	0.00997143	0.0144834	0	0	0	0	0	0	0	0	COG0079	metabolism	Amino acid transport and metabolism	Histidinol-phosphate/aromatic aminotransferase and cobyric acid decarboxylase	TIGR01141	Amino acid biosynthesis	Histidine family	histidinol-phosphate transaminase	PF00155.17	Aminotransferase class I and II
OIR24116.1	thiotroph	1-(5-phosphoribosyl)-5-[(5-phosphoribosylamino)methylideneamino]imidazole-4-carboxamide isomerase [Bathymodiolus thermophilus thioautotrophic gill symbiont]	26	0	0	0.016503	0.00550099	0.0205215	0.00989893	0.0448714	0.0250973	0	0	0	0	0	0	0	0	COG0106	metabolism	Amino acid transport and metabolism	Phosphoribosylformimino-5-aminoimidazole carboxamide ribonucleotide (ProFAR) isomerase	TIGR00007	Amino acid biosynthesis	Histidine family	1-(5-phosphoribosyl)-5-[(5-phosphoribosylamino)methylideneamino]imidazole-4-carboxamide isomerase	PF00977.17	Histidine biosynthesis protein
BAT02079	thiotroph	Ubiquinone biosynthesis O-methyltransferase [LSA_porfs_bathyt]	26	0	0	0.016503	0.00550099	0	0	0	0	0	0	0	0	0.0412522	0.0253265	0	0.0221929	COG2227	metabolism	Coenzyme transport and metabolism	2-polyprenyl-3-methyl-5-hydroxy-6-metoxy-1,4-benzoquinol methylase	TIGR01983	Biosynthesis of cofactors, prosthetic groups, and carriers	Menaquinone and ubiquinone	3-demethylubiquinone-9 3-O-methyltransferase	PF13489.2	Methyltransferase domain
OIR23746.1	thiotroph	pyridoxine 5'-phosphate synthase [Bathymodiolus thermophilus thioautotrophic gill symbiont]	26	0	0	0.016503	0.00550099	0.0239418	0.0296968	0.0560893	0.0365759	0	0	0	0	0	0	0	0	COG0854	metabolism	Coenzyme transport and metabolism	Pyridoxal phosphate biosynthesis protein	TIGR00559	Biosynthesis of cofactors, prosthetic groups, and carriers	Pyridoxine	pyridoxine 5'-phosphate synthase	PF03740.9	Pyridoxal phosphate biosynthesis protein PdxJ
OIR25069.1	thiotroph	hypothetical protein BGC33_05400, partial [Bathymodiolus thermophilus thioautotrophic gill symbiont]	39	0	0	0.016503	0.00550099	0.013681	0.0560939	0	0.0232583	0	0	0	0	0	0	0	0	COG1106	poorly characterized	General function prediction only	Predicted ATPases					PF13304.2	AAA domain, putative AbiEii toxin, Type IV TA system
OIR25275.1	thiotroph	hypothetical protein BGC33_13045 [Bathymodiolus thermophilus thioautotrophic gill symbiont]	24	0.0163902	0	0	0.00546341	0.0222317	0.0107238	0	0.0109852	0	0	0	0	0.0893798	0.0640196	0.0511115	0.0681703
OIR23772.1	thiotroph	5'/3'-nucleotidase SurE [Bathymodiolus thermophilus thioautotrophic gill symbiont]	27	0	0	0.0158918	0.00529725	0.0131743	0.0238308	0.0216048	0.0195366	0	0	0	0	0	0	0	0	COG0496	poorly characterized	General function prediction only	Predicted acid phosphatase	TIGR00087	Cellular processes	Adaptations to atypical conditions	5'/3'-nucleotidase SurE	PF01975.13	Survival protein SurE
OIR25217.1	thiotroph	hypothetical protein BGC33_05755 [Bathymodiolus thermophilus thioautotrophic gill symbiont]	27	0	0	0.0158918	0.00529725	0.0164679	0.0190646	0	0.0118442	0	0	0	0	0	0.0325179	0	0.0108393
OJA03126.1	thiotroph	hypothetical protein BGC33_08425, partial [Bathymodiolus thermophilus thioautotrophic gill symbiont]	51	0.0154261	0	0	0.00514203	0	0	0.00762521	0.00254174	0	0	0	0	0	0	0.00801749	0.0026725
OIR25161.1	thiotroph	YciK family oxidoreductase [Bathymodiolus thermophilus thioautotrophic gill symbiont]	28	0	0	0.0153242	0.00510806	0.0508152	0.0413634	0.0520829	0.0480872	0	0	0	0	0	0	0.0146033	0.00486776	COG1028	metabolism	Lipid transport and metabolism	Dehydrogenases with different specificities (related to short-chain alcohol dehydrogenases)					PF00106.21	short chain dehydrogenase
OJA03472.1	thiotroph	hypothetical protein BGC33_04085, partial [Bathymodiolus thermophilus thioautotrophic gill symbiont]	49	0.00802787	0.00720552	0	0.0050778	0	0	0	0	0	0	0	0	0	0	0	0	COG3209	cellular processes and signaling	Cell wall/membrane/envelope biogenesis	Rhs family protein	TIGR03696			RHS repeat-associated core domain
SEH63920.1	thiotroph	coproporphyrinogen III oxidase [Bathymodiolus azoricus thioautotrophic gill symbiont]	35	0	0.0151316	0	0.00504387	0	0	0	0	0	0	0	0	0	0	0	0	COG0408	metabolism	Coenzyme transport and metabolism	Coproporphyrinogen III oxidase					PF01218.14	Coproporphyrinogen III oxidase
SEH94230.1	thiotroph	dihydroorotate dehydrogenase family protein [Bathymodiolus azoricus thioautotrophic gill symbiont]	35	0	0.0151316	0	0.00504387	0	0	0	0	0	0	0	0	0	0	0	0	COG0167	metabolism	Nucleotide transport and metabolism	Dihydroorotate dehydrogenase	TIGR01037			dihydroorotate dehydrogenase family protein	PF01180.17	Dihydroorotate dehydrogenase
OIR25074.1	thiotroph	hypothetical protein BGC33_05435 [Bathymodiolus thermophilus thioautotrophic gill symbiont]	58	0	0	0.0147958	0.00493192	0	0	0	0	0	0	0	0	0	0	0	0	COG3209	cellular processes and signaling	Cell wall/membrane/envelope biogenesis	Rhs family protein	TIGR03696			RHS repeat-associated core domain
OJA03284.1	thiotroph	hypothetical protein BGC33_02735, partial [Bathymodiolus thermophilus thioautotrophic gill symbiont]	24	0	0.0147113	0	0.00490376	0.0259369	0	0	0.00864564	0	0	0	0	0	0	0	0
OJA03186.1	thiotroph	hypothetical protein BGC33_08710, partial [Bathymodiolus thermophilus thioautotrophic gill symbiont]	68	0.014462	0	0	0.00482066	0	0	0	0	0	0	0	0	0	0	0	0									PF00028.13	Cadherin domain
OIR23720.1	thiotroph	dTDP-glucose 4,6-dehydratase [Bathymodiolus thermophilus thioautotrophic gill symbiont]	41	0.0143914	0	0	0.00479714	0.0173515	0.0251095	0.0237125	0.0220579	0	0	0	0	0	0	0	0	COG1088	cellular processes and signaling	Cell wall/membrane/envelope biogenesis	dTDP-D-glucose 4,6-dehydratase	TIGR01181	Cell envelope	Biosynthesis and degradation of surface polysaccharides and lipopolysaccharides	dTDP-glucose 4,6-dehydratase	PF16363.1	GDP-mannose 4,6 dehydratase
OIR25028.1	thiotroph	pyrroline-5-carboxylate reductase [Bathymodiolus thermophilus thioautotrophic gill symbiont]	30	0	0	0.0143026	0.00476753	0.0503917	0.0386058	0.0550921	0.0480299	0	0	0	0	0	0	0	0	COG0345	metabolism	Amino acid transport and metabolism	Pyrroline-5-carboxylate reductase	TIGR00112	Amino acid biosynthesis	Glutamate family	pyrroline-5-carboxylate reductase	PF14748.2	Pyrroline-5-carboxylate reductase dimerisation
OIR25747.1	thiotroph	hypothetical protein BGC33_15345 [Bathymodiolus thermophilus thioautotrophic gill symbiont]	30	0	0	0.0143026	0.00476753	0.0800339	0.0300268	0.0615736	0.0572114	0	0	0	0	0.107256	0.0951149	0.0954082	0.0992596					TIGR03748	Mobile and extrachromosomal element functions	Plasmid functions	integrating conjugative element protein PilL, PFGI-1 class
OIR24565.1	thiotroph	NAD kinase [Bathymodiolus thermophilus thioautotrophic gill symbiont]	30	0	0	0.0143026	0.00476753	0.0177853	0.0128686	0.0486107	0.0264215	0	0	0	0	0.0238346	0.0219496	0.0204446	0.0220763	COG0061	metabolism	Carbohydrate transport and metabolism	Predicted sugar kinase					PF01513.17	ATP-NAD kinase
OIR25486.1	thiotroph	hypothetical protein BGC33_06700 [Bathymodiolus thermophilus thioautotrophic gill symbiont]	45	0	0	0.0143026	0.00476753	0.0177853	0.0142985	0.0151233	0.0157357	0	0	0	0	0	0	0	0	COG3177	poorly characterized	Function unknown	Uncharacterized conserved protein					PF02661.14	Fic/DOC family
OIR25498.1	thiotroph	indole-3-glycerol-phosphate synthase [Bathymodiolus thermophilus thioautotrophic gill symbiont]	30	0	0	0.0143026	0.00476753	0.026678	0.0386058	0.0356479	0.0336439	0	0	0	0	0	0	0	0	COG0134	metabolism	Amino acid transport and metabolism	Indole-3-glycerol phosphate synthase					PF00218.17	Indole-3-glycerol phosphate synthase
OIR24100.1	thiotroph	2-isopropylmalate synthase [Bathymodiolus thermophilus thioautotrophic gill symbiont]	55	0	0.00641946	0.0078014	0.00474029	0.0339538	0.0350962	0.015909	0.0283197	0	0	0	0	0	0	0	0	COG0119	metabolism	Amino acid transport and metabolism	Isopropylmalate/homocitrate/citramalate synthases	TIGR00973	Amino acid biosynthesis	Pyruvate family	2-isopropylmalate synthase	PF00682.15	HMGL-like
OIR25107.1	thiotroph	methylenetetrahydrofolate reductase [NAD(P)H] [Bathymodiolus thermophilus thioautotrophic gill symbiont]	31	0	0	0.0138412	0.00461373	0.0057372	0.00830233	0.0219532	0.0119976	0	0	0	0	0	0	0	0	COG0685	metabolism	Amino acid transport and metabolism	5,10-methylenetetrahydrofolate reductase	TIGR00676	Amino acid biosynthesis	Aspartate family	methylenetetrahydrofolate reductase [NAD(P)H]	PF02219.13	Methylenetetrahydrofolate reductase
OIR24123.1	thiotroph	magnesium/cobalt efflux protein [Bathymodiolus thermophilus thioautotrophic gill symbiont]	31	0	0	0.0138412	0.00461373	0	0.0166047	0.0156809	0.0107618	0	0	0	0	0	0	0	0	COG4535	metabolism	Inorganic ion transport and metabolism	Putative Mg2+ and Co2+ transporter CorC					PF03471.13	Transporter associated domain
OIR24450.1	thiotroph	hypothetical protein BGC33_03630 [Bathymodiolus thermophilus thioautotrophic gill symbiont]	26	0	0.0135796	0	0.00452655	0	0	0	0	0	0	0	0	0	0	0	0
OIR25682.1	thiotroph	acetylglutamate kinase [Bathymodiolus thermophilus thioautotrophic gill symbiont]	29	0.0135643	0	0	0.00452144	0.0275979	0.0221873	0.043582	0.0311224	0	0	0	0	0	0	0	0	COG0548	metabolism	Amino acid transport and metabolism	Acetylglutamate kinase	TIGR00761	Amino acid biosynthesis	Glutamate family	acetylglutamate kinase	PF00696.24	Amino acid kinase family
OIR25343.1	thiotroph	hypothetical protein BGC33_06235 [Bathymodiolus thermophilus thioautotrophic gill symbiont]	44	0.0134102	0	0	0.00447006	0.00606318	0	0.015467	0.00717674	0	0	0	0	0	0	0	0									PF13271.2	Domain of unknown function (DUF4062)
SEH78200.1	thiotroph	arginine ABC transporter ATP-binding protein [Bathymodiolus azoricus thioautotrophic gill symbiont]	44	0.0134102	0	0	0.00447006	0	0	0	0	0	0	0	0	0	0	0	0	COG1126	metabolism	Amino acid transport and metabolism	ABC-type polar amino acid transport system, ATPase component					PF00005.23	ABC transporter
OIR25666.1	thiotroph	sulfatase [Bathymodiolus thermophilus thioautotrophic gill symbiont]	72	0	0.00735564	0.00595941	0.00443835	0.00988073	0.0125111	0	0.00746396	0	0	0	0	0.0198622	0.0335341	0.0340743	0.0291569	COG1368	cellular processes and signaling	Cell wall/membrane/envelope biogenesis	Phosphoglycerol transferase and related proteins, alkaline phosphatase superfamily					PF00884.19	Sulfatase
OJA03485.1	thiotroph	hypothetical protein BGC33_04165, partial [Bathymodiolus thermophilus thioautotrophic gill symbiont]	49	0	0	0.013135	0.00437834	0	0	0	0	0	0	0	0	0	0.0134385	0	0.00447951
OJA03419.1	thiotroph	hypothetical protein BGC33_03715, partial [Bathymodiolus thermophilus thioautotrophic gill symbiont]	33	0	0	0.0130023	0.00433411	0	0	0	0	0	0	0	0	0	0	0	0									PF00028.13	Cadherin domain
OIR24859.1	thiotroph	hypothetical protein BGC33_11890 [Bathymodiolus thermophilus thioautotrophic gill symbiont]	200	0	0.00529606	0.00750885	0.0042683	0.00222317	0.0295978	0	0.010607	0	0	0	0	0.00536279	0.0219496	0.0347558	0.0206894	COG5492	cellular processes and signaling	Cell motility	Bacterial surface proteins containing Ig-like domains	TIGR02145	Cell envelope	Other	fibrobacter succinogenes major paralogous domain	PF09603.6	Fibrobacter succinogenes major domain (Fib_succ_major)
OIR25168.1	thiotroph	geranyl transferase [Bathymodiolus thermophilus thioautotrophic gill symbiont]	31	0.0126892	0	0	0.00422974	0.0086058	0.00830233	0.0156809	0.010863	0	0	0	0	0	0	0	0	COG0142	metabolism	Coenzyme transport and metabolism	Geranylgeranyl pyrophosphate synthase					PF00348.13	Polyprenyl synthetase
OJA03555.1	thiotroph	hypothetical protein BGC33_11900, partial [Bathymodiolus thermophilus thioautotrophic gill symbiont]	42	0	0.0126097	0	0.00420322	0.0063519	0.0153198	0.00694439	0.00953869	0	0	0	0	0	0	0	0
OIR25238.1	thiotroph	hypothetical protein BGC33_12945 [Bathymodiolus thermophilus thioautotrophic gill symbiont]	74	0.00531575	0.00715684	0	0.00415753	0.00841198	0.015651	0.013138	0.0124003	0	0	0	0	0	0	0.00552557	0.00184186	COG1404	cellular processes and signaling	Posttranslational modification, protein turnover, chaperones	Subtilisin-like serine proteases					PF00082.18	Subtilase family
OIR24781.1	thiotroph	hypothetical protein BGC33_04585 [Bathymodiolus thermophilus thioautotrophic gill symbiont]	52	0	0	0.0123772	0.00412574	0	0	0	0	0	0	0	0	0	0.0168843	0	0.0056281	COG4938	poorly characterized	Function unknown	Uncharacterized conserved protein					PF13304.2	AAA domain, putative AbiEii toxin, Type IV TA system
OIR24888.1	thiotroph	hypothetical protein BGC33_04805, partial [Bathymodiolus thermophilus thioautotrophic gill symbiont]	71	0	0	0.0120867	0.00402889	0	0	0	0	0	0	0	0	0	0	0	0	KOG0271	poorly characterized	Function unknown	Notchless-like WD40 repeat-containing protein					PF00400.28	WD domain, G-beta repeat
OIR24448.1	thiotroph	ribonuclease II [Bathymodiolus thermophilus thioautotrophic gill symbiont]	67	0	0.00526971	0.00640414	0.00389128	0.00929084	0.0153655	0.0130596	0.012572	0	0	0	0	0	0	0.0091543	0.00305143	COG0557	information storage and processing	Transcription	Exoribonuclease R					PF00773.15	RNB domain
OIR25101.1	thiotroph	hypothetical protein BGC33_05540, partial [Bathymodiolus thermophilus thioautotrophic gill symbiont]	37	0	0	0.0115967	0.00386556	0.016824	0.020868	0.00788282	0.0151916	0	0	0	0	0	0	0	0	COG4637	poorly characterized	General function prediction only	Predicted ATPase					PF13304.2	AAA domain, putative AbiEii toxin, Type IV TA system
OIR25091.1	thiotroph	hypothetical protein BGC33_12635 [Bathymodiolus thermophilus thioautotrophic gill symbiont]	34	0.0115696	0	0	0.00385653	0.0340013	0.00756977	0.0171567	0.0195759	0	0	0	0	0	0.0516461	0.0541181	0.0352547	COG3031	cellular processes and signaling	Intracellular trafficking, secretion, and vesicular transport	Type II secretory pathway, component PulC					PF11356.4	Type II secretion system protein C
OIR24648.1	thiotroph	peptidase M48 [Bathymodiolus thermophilus thioautotrophic gill symbiont]	38	0	0	0.0112915	0.00376384	0.0257419	0.00677295	0.0230261	0.0185137	0	0	0	0	0.0188168	0	0.0269008	0.0152392	COG0501	cellular processes and signaling	Posttranslational modification, protein turnover, chaperones	Zn-dependent protease with chaperone function					PF01435.14	Peptidase family M48
OIR25172.1	thiotroph	hypothetical protein BGC33_05590 [Bathymodiolus thermophilus thioautotrophic gill symbiont]	36	0.0109268	0	0	0.00364227	0	0	0.0162036	0.00540119	0	0	0	0	0.0397244	0	0	0.0132415
OIR24430.1	thiotroph	3-dehydroquinate synthase [Bathymodiolus thermophilus thioautotrophic gill symbiont]	40	0	0	0.0107269	0.00357564	0.026678	0.0321715	0.0194443	0.0260979	0	0	0	0	0	0	0.0153335	0.00511115	COG0337	metabolism	Amino acid transport and metabolism	3-dehydroquinate synthetase	TIGR01357	Amino acid biosynthesis	Aromatic amino acid family	3-dehydroquinate synthase	PF01761.16	3-dehydroquinate synthase
OIR23881.1	thiotroph	hypothetical protein BGC33_08450 [Bathymodiolus thermophilus thioautotrophic gill symbiont]	60	0	0	0.0107269	0.00357564	0.0607665	0.0643431	0.0664346	0.0638481	0	0	0	0	0.0357519	0.0256079	0.0306669	0.0306756	COG0075	metabolism	Amino acid transport and metabolism	Serine-pyruvate aminotransferase/archaeal aspartate aminotransferase					PF00266.15	Aminotransferase class-V
OIR25305.1	thiotroph	ABC transporter [Bathymodiolus thermophilus thioautotrophic gill symbiont]	34	0	0.0103844	0	0.00346148	0.0261549	0.0227093	0.031454	0.0267727	0	0	0	0	0.0630916	0.0710134	0.0661443	0.0667498	COG1131	cellular processes and signaling	Defense mechanisms	ABC-type multidrug transport system, ATPase component					PF00005.23	ABC transporter
OIR25135.1	thiotroph	[protein-PII] uridylyltransferase [Bathymodiolus thermophilus thioautotrophic gill symbiont]	97	0	0.0036399	0.00663522	0.00342504	0.00916769	0.0252066	0.00400913	0.0127945	0	0	0	0	0	0	0	0	COG2844	cellular processes and signaling	Posttranslational modification, protein turnover, chaperones	UTP:GlnB (protein PII) uridylyltransferase	TIGR01693	Central intermediary metabolism	Nitrogen metabolism	protein-P-II uridylyltransferase	PF08335.7	GlnD PII-uridylyltransferase
SEH78644.1	thiotroph	nitrate/nitrite antiporter [Bathymodiolus azoricus thioautotrophic gill symbiont]	58	0.0101732	0	0	0.00339108	0	0	0.00502869	0.00167623	0	0	0	0	0	0	0	0	COG2223	metabolism	Inorganic ion transport and metabolism	Nitrate/nitrite transporter					PF07690.12	Major Facilitator Superfamily
OIR25770.1	thiotroph	amino acid ABC transporter permease [Bathymodiolus thermophilus thioautotrophic gill symbiont]	43	0	0	0.00997854	0.00332618	0.0124084	0.0089781	0.0113048	0.0108971	0	0	0	0	0.0166288	0.0153137	0.0190182	0.0169869	COG4597	metabolism	Amino acid transport and metabolism	ABC-type amino acid transport system, permease component	TIGR01726	Transport and binding proteins	Amino acids, peptides and amines	amino ABC transporter, permease protein, 3-TM region, His/Glu/Gln/Arg/opine family	PF00528.18	Binding-protein-dependent transport system inner membrane component
OJA03600.1	thiotroph	hypothetical protein BGC33_05200, partial [Bathymodiolus thermophilus thioautotrophic gill symbiont]	86	0	0	0.00997854	0.00332618	0	0.0029927	0	0.000997567	0	0	0	0	0	0	0	0	COG2931	metabolism	Secondary metabolites biosynthesis, transport and catabolism	RTX toxins and related Ca2+-binding proteins	TIGR03661	Cellular processes	Pathogenesis	type I secretion C-terminal target domain (VC_A0849 subclass)	PF03382.10	Mycoplasma protein of unknown function, DUF285
OIR24487.1	thiotroph	lipid-A-disaccharide synthase [Bathymodiolus thermophilus thioautotrophic gill symbiont]	40	0.00983414	0	0	0.00327805	0	0.00965146	0.00486107	0.00483751	0	0	0	0	0	0	0	0	COG0763	cellular processes and signaling	Cell wall/membrane/envelope biogenesis	Lipid A disaccharide synthetase	TIGR00215	Cell envelope	Biosynthesis and degradation of surface polysaccharides and lipopolysaccharides	lipid-A-disaccharide synthase	PF02684.11	Lipid-A-disaccharide synthetase
OIR25122.1	thiotroph	5-(carboxyamino)imidazole ribonucleotide synthase [Bathymodiolus thermophilus thioautotrophic gill symbiont]	40	0.00983414	0	0	0.00327805	0.0177853	0.0128686	0.00972214	0.0134587	0	0	0	0	0	0	0	0	COG0026	metabolism	Nucleotide transport and metabolism	Phosphoribosylaminoimidazole carboxylase (NCAIR synthetase)	TIGR01161	Purines, pyrimidines, nucleosides, and nucleotides	Purine ribonucleotide biosynthesis	phosphoribosylaminoimidazole carboxylase, ATPase subunit	PF02222.18	ATP-grasp domain
SEI05471.1	thiotroph	D-3-phosphoglycerate dehydrogenase [Bathymodiolus azoricus thioautotrophic gill symbiont]	41	0.00959428	0	0	0.00319809	0.0477167	0	0	0.0159056	0	0	0	0	0	0	0	0	COG0111	metabolism	Coenzyme transport and metabolism	Phosphoglycerate dehydrogenase and related dehydrogenases					PF02826.15	D-isomer specific 2-hydroxyacid dehydrogenase, NAD binding domain
OIR25088.1	thiotroph	hypothetical protein BGC33_12620 [Bathymodiolus thermophilus thioautotrophic gill symbiont]	45	0	0	0.00953505	0.00317835	0.013833	0.0200178	0.0194443	0.017765	0	0	0	0	0	0.0292661	0.036346	0.0218707	COG1459	cellular processes and signaling	Cell motility	Type II secretory pathway, component PulF					PF00482.19	Type II secretion system (T2SS), protein F
OIR23951.1	thiotroph	hypothetical protein BGC33_14205 [Bathymodiolus thermophilus thioautotrophic gill symbiont]	419	0.00234705	0	0.00716836	0.0031718	0.00297129	0.00737104	0.00278438	0.00437557	0	0	0	0	0.00938594	0.0272405	0.00585526	0.0141606	COG1404	cellular processes and signaling	Posttranslational modification, protein turnover, chaperones	Subtilisin-like serine proteases					PF00082.18	Subtilase family
OJA03529.1	thiotroph	hypothetical protein BGC33_04470, partial [Bathymodiolus thermophilus thioautotrophic gill symbiont]	63	0.00936585	0	0	0.00312195	0	0	0	0	0	0	0	0	0	0	0	0	COG2931	metabolism	Secondary metabolites biosynthesis, transport and catabolism	RTX toxins and related Ca2+-binding proteins	TIGR03661	Cellular processes	Pathogenesis	type I secretion C-terminal target domain (VC_A0849 subclass)	PF03382.10	Mycoplasma protein of unknown function, DUF285
OIR25754.2	thiotroph	hypothetical protein BGC33_15380 [Bathymodiolus thermophilus thioautotrophic gill symbiont]	42	0.00936585	0	0	0.00312195	0	0	0.00462959	0.0015432	0	0	0	0	0	0	0	0
SEI16493.1	thiotroph	Translation elongation factor EFG/EF2 [methanotrophic bacterial endosymbiont of Bathymodiolus sp.]	76	0	0.00929133	0	0.00309711	0	0	0	0	0	0	0	0	0	0	0	0	COG0480	information storage and processing	Translation, ribosomal structure and biogenesis	Translation elongation factors (GTPases)	TIGR00484	Protein synthesis	Translation factors	translation elongation factor G	PF00009.23	Elongation factor Tu GTP binding domain
OJA03591.1	thiotroph	hypothetical protein BGC33_12265, partial [Bathymodiolus thermophilus thioautotrophic gill symbiont]	57	0	0.00929133	0	0.00309711	0	0.0135459	0	0.0045153	0	0	0	0	0	0	0	0
OJA03675.1	thiotroph	hypothetical protein BGC33_06625, partial [Bathymodiolus thermophilus thioautotrophic gill symbiont]	142	0.00554036	0.00372962	0	0.00308999	0	0.0244685	0.00273863	0.00906904	0	0	0	0	0	0	0	0
OIR23721.1	thiotroph	hypothetical protein BGC33_07915 [Bathymodiolus thermophilus thioautotrophic gill symbiont]	43	0.00914804	0	0	0.00304935	0	0.0119708	0.0113048	0.00775854	0	0	0	0	0	0	0	0	COG0399	cellular processes and signaling	Cell wall/membrane/envelope biogenesis	Predicted pyridoxal phosphate-dependent enzyme apparently involved in regulation of cell wall biogenesis					PF01041.13	DegT/DnrJ/EryC1/StrS aminotransferase family
OIR24868.1	thiotroph	helicase [Bathymodiolus thermophilus thioautotrophic gill symbiont]	94	0	0	0.0091293	0.0030431	0.00189206	0.00684501	0	0.00291235	0	0	0	0	0	0	0	0	COG1204	poorly characterized	General function prediction only	Superfamily II helicase					PF00270.25	DEAD/DEAH box helicase
SEH71494.1	thiotroph	conserved hypothetical protein [Bathymodiolus azoricus thioautotrophic gill symbiont]	67	0.00880669	0	0	0.00293556	0	0	0.0087064	0.00290213	0	0	0	0	0.0106722	0	0	0.0035574	COG5293	poorly characterized	Function unknown	Uncharacterized protein conserved in bacteria					PF10088.5	Uncharacterized protein conserved in bacteria (DUF2326)
OIR23856.1	thiotroph	hypothetical protein BGC33_14130 [Bathymodiolus thermophilus thioautotrophic gill symbiont]	100	0	0	0.00858155	0.00286052	0.013339	0.0128686	0	0.00873587	0	0	0	0	0	0	0	0	COG3587	cellular processes and signaling	Defense mechanisms	Restriction endonuclease					PF04851.11	Type III restriction enzyme, res subunit
OIR24652.1	thiotroph	chromosome segregation protein SMC [Bathymodiolus thermophilus thioautotrophic gill symbiont]	46	0.00855143	0	0	0.00285048	0.0154655	0.00839257	0.0147946	0.0128842	0	0	0	0	0	0	0	0	COG4637	poorly characterized	General function prediction only	Predicted ATPase					PF13304.2	AAA domain, putative AbiEii toxin, Type IV TA system
OJA03501.1	thiotroph	hypothetical protein BGC33_04275, partial [Bathymodiolus thermophilus thioautotrophic gill symbiont]	46	0.00855143	0	0	0.00285048	0	0	0.00422702	0.00140901	0	0	0	0	0	0	0	0	COG1357	poorly characterized	Function unknown	Uncharacterized low-complexity proteins					PF00805.18	Pentapeptide repeats (8 copies)
OIR24972.1	thiotroph	hypothetical protein BGC33_05085, partial [Bathymodiolus thermophilus thioautotrophic gill symbiont]	70	0.00842926	0	0	0.00280975	0	0	0	0	0	0	0	0	0	0	0	0									PF01839.19	FG-GAP repeat
OIR25148.1	thiotroph	organic solvent tolerance protein [Bathymodiolus thermophilus thioautotrophic gill symbiont]	84	0	0.00840644	0	0.00280215	0.00952785	0.0122558	0.00810178	0.00996182	0	0	0	0	0.0297933	0.0365827	0.0462437	0.0375399	COG1452	cellular processes and signaling	Cell wall/membrane/envelope biogenesis	Organic solvent tolerance protein OstA					PF04453.10	Organic solvent tolerance protein
OIR24932.1	thiotroph	glutamate--tRNA ligase [Bathymodiolus thermophilus thioautotrophic gill symbiont]	52	0	0	0.00825149	0.0027505	0.0324924	0.0321715	0.0243054	0.0296564	0	0	0	0	0	0.0126632	0.0196583	0.0107738	COG0008	information storage and processing	Translation, ribosomal structure and biogenesis	Glutamyl- and glutaminyl-tRNA synthetases	TIGR00464	Protein synthesis	tRNA aminoacylation	glutamate--tRNA ligase	PF00749.17	tRNA synthetases class I (E and Q), catalytic domain
OIR24119.1	thiotroph	hypothetical protein BGC33_09470 [Bathymodiolus thermophilus thioautotrophic gill symbiont]	43	0	0.00821094	0	0.00273698	0.00620418	0.0089781	0	0.00506076	0	0	0	0	0	0	0	0									PF08757.7	CotH kinase protein
SEH58900.1	thiotroph	transcriptional regulatory protein [Bathymodiolus azoricus thioautotrophic gill symbiont]	44	0	0.00802433	0	0.00267478	0.00606318	0	0	0.00202106	0	0	0	0	0.0325017	0	0	0.0108339	COG0641	poorly characterized	General function prediction only	Arylsulfatase regulator (Fe-S oxidoreductase)					PF13186.2	Iron-sulfur cluster-binding domain
OIR25077.1	thiotroph	hypothetical protein BGC33_05470 [Bathymodiolus thermophilus thioautotrophic gill symbiont]	56	0	0	0.00766209	0.00255403	0	0	0	0	0	0	0	0	0	0	0	0	COG0457	poorly characterized	General function prediction only	FOG: TPR repeat	TIGR02552			type III secretion low calcium response chaperone LcrH/SycD	PF13414.2	TPR repeat
OIR24809.1	thiotroph	hypothetical protein BGC33_14870 [Bathymodiolus thermophilus thioautotrophic gill symbiont]	47	0	0.00751214	0	0.00250405	0.0227047	0.005476	0.00620562	0.0114621	0	0	0	0	0	0	0.0130497	0.00434992
OIR25178.1	thiotroph	hypothetical protein BGC33_05640 [Bathymodiolus thermophilus thioautotrophic gill symbiont]	87	0	0	0.00739788	0.00246596	0	0	0	0	0	0	0	0	0	0	0	0	COG0714	poorly characterized	General function prediction only	MoxR-like ATPases					PF07728.10	AAA domain (dynein-related subfamily)
OIR23817.1	thiotroph	type I restriction endonuclease [Bathymodiolus thermophilus thioautotrophic gill symbiont]	120	0	0	0.00715129	0.00238376	0	0.00643431	0.00810178	0.00484536	0	0	0	0	0	0	0	0	COG0610	cellular processes and signaling	Defense mechanisms	Type I site-specific restriction-modification system, R (restriction) subunit and related helicases	TIGR00348	DNA metabolism	Restriction/modification	type I site-specific deoxyribonuclease, HsdR family	PF11867.4	Domain of unknown function (DUF3387)
BAT00898	thiotroph	general secretory pathway protein E [LSA_porfs_bathyt]	54	0	0.00653834	0	0.00217945	0	0	0	0	0	0	0	0	0	0	0	0	COG2804	cellular processes and signaling	Cell motility	Type II secretory pathway, ATPase PulE/Tfp pilus assembly pathway, ATPase PilB					PF00437.16	Type II/IV secretion system protein
OIR24883.1	thiotroph	hypothetical protein BGC33_12000 [Bathymodiolus thermophilus thioautotrophic gill symbiont]	67	0	0	0.00640414	0.00213471	0.00265453	0.00576206	0	0.00280553	0	0	0	0	0	0	0	0	COG3950	poorly characterized	General function prediction only	Predicted ATP-binding protein involved in virulence					PF13304.2	AAA domain, putative AbiEii toxin, Type IV TA system
OIR24687.1	thiotroph	elongation factor 4 [Bathymodiolus thermophilus thioautotrophic gill symbiont]	65	0.00605178	0	0	0.00201726	0.0218896	0.0415755	0.02094	0.028135	0	0	0	0	0.0110006	0	0.0188719	0.00995751	COG0481	cellular processes and signaling	Cell wall/membrane/envelope biogenesis	Membrane GTPase LepA	TIGR01393	Unknown function	General	elongation factor 4	PF00009.23	Elongation factor Tu GTP binding domain
OIR24909.1	thiotroph	lipid A export permease/ATP-binding protein MsbA [Bathymodiolus thermophilus thioautotrophic gill symbiont]	63	0	0.00560429	0	0.0018681	0.0042346	0.022469	0.00462959	0.0104444	0	0	0	0	0	0.0139362	0.0162259	0.010054	COG1132	cellular processes and signaling	Defense mechanisms	ABC-type multidrug transport system, ATPase and permease components	TIGR02203	Cell envelope	Biosynthesis and degradation of surface polysaccharides and lipopolysaccharides	lipid A export permease/ATP-binding protein MsbA	PF00664.19	ABC transporter transmembrane region
OIR23860.1	thiotroph	c-type cytochrome biogenesis protein CcmF [Bathymodiolus thermophilus thioautotrophic gill symbiont]	71	0.00554036	0	0	0.00184679	0	0.0235622	0.00410795	0.0092234	0	0	0	0	0.0302129	0.0370979	0.0403133	0.0358747	COG1138	cellular processes and signaling	Posttranslational modification, protein turnover, chaperones	Cytochrome c biogenesis factor	TIGR00353	Energy metabolism	Electron transport	cytochrome c-type biogenesis protein CcmF	PF16327.1	Cytochrome c-type biogenesis protein CcmF C-terminal
OJA03632.1	thiotroph	hypothetical protein BGC33_12895, partial [Bathymodiolus thermophilus thioautotrophic gill symbiont]	79	0	0	0.00543136	0.00181045	0	0	0	0	0	0	0	0	0	0	0	0	COG2931	metabolism	Secondary metabolites biosynthesis, transport and catabolism	RTX toxins and related Ca2+-binding proteins
OIR24128.1	thiotroph	hypothetical protein BGC33_14320 [Bathymodiolus thermophilus thioautotrophic gill symbiont]	66	0	0.00534955	0	0.00178318	0.0309896	0.0292468	0.0220958	0.0274441	0	0	0	0	0	0.0133028	0.018586	0.0106296	COG1479	poorly characterized	Function unknown	Uncharacterized conserved protein					PF03235.10	Protein of unknown function DUF262
SEH57609.1	thiotroph	metal ABC transporter permease [Bathymodiolus azoricus thioautotrophic gill symbiont]	71	0	0.00497282	0	0.00165761	0.00250497	0	0	0.000834992	0	0	0	0	0	0	0	0	COG5265	cellular processes and signaling	Posttranslational modification, protein turnover, chaperones	ABC-type transport system involved in Fe-S cluster assembly, permease and ATPase components					PF00664.19	ABC transporter transmembrane region
OJA03194.1	thiotroph	hypothetical protein BGC33_14200, partial [Bathymodiolus thermophilus thioautotrophic gill symbiont]	236	0.0016668	0	0	0.000555601	0	0	0.00082391	0.000274637	0	0	0	0	0	0.00465034	0	0.00155011	COG3209	cellular processes and signaling	Cell wall/membrane/envelope biogenesis	Rhs family protein	TIGR01643			YD repeat (two copies)	PF05593.10	RHS Repeat
BAT00496	thiotroph	YceI like family protein [LSA_porfs_bathyt]	22	0	0	0	0	0	0.0584937	0	0.0194979	0	0	0	0	0	0	0	0
OIR23753.1	thiotroph	thymidylate synthase [Bathymodiolus thermophilus thioautotrophic gill symbiont]	33	0	0	0	0	0.021558	0.0155983	0.029461	0.0222058	0	0	0	0	0	0.0266056	0.018586	0.0150639	COG0207	metabolism	Nucleotide transport and metabolism	Thymidylate synthase	TIGR03284	Purines, pyrimidines, nucleosides, and nucleotides	2'-Deoxyribonucleotide metabolism	thymidylate synthase	PF00303.15	Thymidylate synthase
OIR25363.1	thiotroph	bis(5'-nucleosyl)-tetraphosphatase (symmetrical) [Bathymodiolus thermophilus thioautotrophic gill symbiont]	30	0	0	0	0	0.0207495	0.00857907	0.0291664	0.0194983	0	0	0	0	0	0	0	0	COG0639	cellular processes and signaling	Signal transduction mechanisms	Diadenosine tetraphosphatase and related serine/threonine protein phosphatases	TIGR00668	Cellular processes	Adaptations to atypical conditions	bis(5'-nucleosyl)-tetraphosphatase (symmetrical)	PF00149.24	Calcineurin-like phosphoesterase
OIR25781.1	thiotroph	(p)ppGpp synthetase [Bathymodiolus thermophilus thioautotrophic gill symbiont]	81	0	0	0	0	0.00219572	0.0095323	0.00360079	0.00510961	0	0	0	0	0	0	0	0	COG0317	cellular processes and signaling	Signal transduction mechanisms	Guanosine polyphosphate pyrophosphohydrolases/synthetases	TIGR00691	Cellular processes	Adaptations to atypical conditions	RelA/SpoT family protein	PF13328.2	HD domain
BAT01078	thiotroph	adenosylhomocysteinase [LSA_porfs_bathyt]	50	0	0	0	0	0.0462418	0	0	0.0154139	0	0	0	0	0	0	0.0654227	0.0218076	COG0499	metabolism	Coenzyme transport and metabolism	S-adenosylhomocysteine hydrolase	TIGR00936	Energy metabolism	Amino acids and amines	adenosylhomocysteinase	PF05221.13	S-adenosyl-L-homocysteine hydrolase
SEH76308.1	thiotroph	glycine cleavage system aminomethyltransferaseT [Bathymodiolus azoricus thioautotrophic gill symbiont]	39	0	0	0	0	0	0	0	0	0	0	0	0	0	0	0.0157266	0.00524221	COG0404	metabolism	Amino acid transport and metabolism	Glycine cleavage system T protein (aminomethyltransferase)	TIGR00528	Energy metabolism	Amino acids and amines	glycine cleavage system T protein	PF01571.17	Aminomethyltransferase folate-binding domain
OIR25771.1	thiotroph	amino acid ABC transporter permease [Bathymodiolus thermophilus thioautotrophic gill symbiont]	41	0	0	0	0	0	0.00627737	0	0.00209246	0	0	0	0	0	0	0	0	COG0765	metabolism	Amino acid transport and metabolism	ABC-type amino acid transport system, permease component	TIGR01726	Transport and binding proteins	Amino acids, peptides and amines	amino ABC transporter, permease protein, 3-TM region, His/Glu/Gln/Arg/opine family	PF00528.18	Binding-protein-dependent transport system inner membrane component
SEH78586.1	thiotroph	respiratory nitrate reductase gamma subunit [Bathymodiolus azoricus thioautotrophic gill symbiont]	26	0	0	0	0	0	0.00989893	0	0.00329964	0	0	0	0	0	0	0.0707698	0.0235899	COG2181	metabolism	Energy production and conversion	Nitrate reductase gamma subunit	TIGR00351	Energy metabolism	Anaerobic	respiratory nitrate reductase, gamma subunit	PF02665.10	Nitrate reductase gamma subunit
SEH78612.1	thiotroph	respiratory nitrate reductase subunit beta [Bathymodiolus azoricus thioautotrophic gill symbiont]	57	0	0	0	0	0	0.0383801	0	0.0127934	0	0	0	0	0	0	0	0	COG1140	metabolism	Energy production and conversion	Nitrate reductase beta subunit	TIGR01660	Energy metabolism	Anaerobic	nitrate reductase, beta subunit	PF13247.2	4Fe-4S dicluster domain
OIR25023.1	thiotroph	anthranilate phosphoribosyltransferase [Bathymodiolus thermophilus thioautotrophic gill symbiont]	35	0	0	0	0	0.0127038	0.0367675	0.0194443	0.0229718	0	0	0	0	0	0	0	0	COG0547	metabolism	Amino acid transport and metabolism	Anthranilate phosphoribosyltransferase	TIGR01245	Amino acid biosynthesis	Aromatic amino acid family	anthranilate phosphoribosyltransferase	PF00591.17	Glycosyl transferase family, a/b domain
OIR25479.1	thiotroph	tryptophan synthase subunit alpha [Bathymodiolus thermophilus thioautotrophic gill symbiont]	28	0	0	0	0	0.0127038	0.0137878	0.017361	0.0146175	0	0	0	0	0	0	0	0	COG0159	metabolism	Amino acid transport and metabolism	Tryptophan synthase alpha chain	TIGR00262	Amino acid biosynthesis	Aromatic amino acid family	tryptophan synthase, alpha subunit	PF00290.16	Tryptophan synthase alpha chain
OIR25618.1	thiotroph	asparagine synthase (glutamine-hydrolyzing) [Bathymodiolus thermophilus thioautotrophic gill symbiont]	68	0	0	0	0	0.00523098	0	0	0.00174366	0	0	0	0	0	0	0	0	COG0367	metabolism	Amino acid transport and metabolism	Asparagine synthase (glutamine-hydrolyzing)	TIGR01536	Amino acid biosynthesis	Aspartate family	asparagine synthase (glutamine-hydrolyzing)	PF00733.17	Asparagine synthase
OIR25501.1	thiotroph	4-hydroxy-tetrahydrodipicolinate reductase [Bathymodiolus thermophilus thioautotrophic gill symbiont]	26	0	0	0	0	0.0718253	0.0494947	0.0822643	0.0678614	0	0	0	0	0.0412522	0	0.0471799	0.0294774	COG0289	metabolism	Amino acid transport and metabolism	Dihydrodipicolinate reductase	TIGR00036	Amino acid biosynthesis	Aspartate family	4-hydroxy-tetrahydrodipicolinate reductase	PF05173.10	Dihydrodipicolinate reductase, C-terminus
OIR25758.1	thiotroph	methionine synthase [Bathymodiolus thermophilus thioautotrophic gill symbiont]	134	0	0	0	0	0.0139363	0.0297707	0.0195894	0.0210988	0	0	0	0	0	0	0	0	COG1410	metabolism	Amino acid transport and metabolism	Methionine synthase I, cobalamin-binding domain	TIGR02082	Amino acid biosynthesis	Aspartate family	methionine synthase	PF02965.13	Vitamin B12 dependent methionine synthase, activation domain
OIR24185.1	thiotroph	F0F1 ATP synthase subunit A [Bathymodiolus thermophilus thioautotrophic gill symbiont]	31	0	0	0	0	0.0229488	0	0	0.0076496	0	0	0	0	0	0.0778856	0.0857354	0.0545404	COG0356	metabolism	Energy production and conversion	F0F1-type ATP synthase, subunit a	TIGR01131	Energy metabolism	ATP-proton motive force interconversion	ATP synthase F0, A subunit	PF00119.16	ATP synthase A chain
OIR23745.1	thiotroph	holo-ACP synthase [Bathymodiolus thermophilus thioautotrophic gill symbiont]	15	0	0	0	0	0.0177853	0	0.0194443	0.0124099	0	0	0	0	0	0	0	0	COG0736	metabolism	Lipid transport and metabolism	Phosphopantetheinyl transferase (holo-ACP synthase)	TIGR00516	Fatty acid and phospholipid metabolism	Biosynthesis	holo-[acyl-carrier-protein] synthase	PF01648.16	4'-phosphopantetheinyl transferase superfamily
OIR23676.1	thiotroph	[acyl-carrier-protein] S-malonyltransferase [Bathymodiolus thermophilus thioautotrophic gill symbiont]	32	0	0	0	0	0.0166737	0.00804288	0.0273435	0.0173534	0	0	0	0	0	0	0	0	COG0331	metabolism	Lipid transport and metabolism	(acyl-carrier-protein) S-malonyltransferase	TIGR00128	Fatty acid and phospholipid metabolism	Biosynthesis	malonyl CoA-acyl carrier protein transacylase	PF00698.17	Acyl transferase domain
OIR25303.1	thiotroph	glycerol-3-phosphate acyltransferase [Bathymodiolus thermophilus thioautotrophic gill symbiont]	21	0	0	0	0	0	0	0	0	0	0	0	0	0	0.0313566	0.0292066	0.0201877	COG0344	poorly characterized	Function unknown	Predicted membrane protein	TIGR00023	Fatty acid and phospholipid metabolism	Biosynthesis	acyl-phosphate glycerol 3-phosphate acyltransferase	PF02660.11	Glycerol-3-phosphate acyltransferase
OIR25727.1	thiotroph	phosphatidylserine decarboxylase [Bathymodiolus thermophilus thioautotrophic gill symbiont]	27	0	0	0	0	0.023055	0.0333631	0.0324071	0.0296084	0	0	0	0	0.105932	0.0894243	0.151442	0.115599	COG0688	metabolism	Lipid transport and metabolism	Phosphatidylserine decarboxylase	TIGR00163	Fatty acid and phospholipid metabolism	Biosynthesis	phosphatidylserine decarboxylase	PF02666.11	Phosphatidylserine decarboxylase
BAT01301	thiotroph	3-oxoacyl-[acyl-carrier-protein] synthase III [LSA_porfs_bathyt]	34	0	0	0	0	0	0	0	0	0	0	0	0	0.0210305	0.0193673	0.0120262	0.0174747	COG0332	metabolism	Lipid transport and metabolism	3-oxoacyl-[acyl-carrier-protein] synthase III	TIGR00747	Fatty acid and phospholipid metabolism	Biosynthesis	3-oxoacyl-[acyl-carrier-protein] synthase III	PF08541.6	3-Oxoacyl-[acyl-carrier-protein (ACP)] synthase III C terminal
OIR25579.1	thiotroph	UDP-N-acetylglucosamine diphosphorylase/glucosamine-1-phosphate N-acetyltransferase [Bathymodiolus thermophilus thioautotrophic gill symbiont]	48	0	0	0	0	0.0222317	0.0428954	0.018229	0.0277853	0	0	0	0	0	0	0	0	COG1207	cellular processes and signaling	Cell wall/membrane/envelope biogenesis	N-acetylglucosamine-1-phosphate uridyltransferase (contains nucleotidyltransferase and I-patch acetyltransferase domains)	TIGR01173	Cell envelope	Biosynthesis and degradation of murein sacculus and peptidoglycan	UDP-N-acetylglucosamine diphosphorylase/glucosamine-1-phosphate N-acetyltransferase	PF00132.20	Bacterial transferase hexapeptide (six repeats)
OIR24694.1	thiotroph	UDP-N-acetylglucosamine 1-carboxyvinyltransferase [Bathymodiolus thermophilus thioautotrophic gill symbiont]	45	0	0	0	0	0.00592844	0.0228775	0.00648143	0.0117625	0	0	0	0	0	0	0	0	COG0766	cellular processes and signaling	Cell wall/membrane/envelope biogenesis	UDP-N-acetylglucosamine enolpyruvyl transferase	TIGR01072	Cell envelope	Biosynthesis and degradation of murein sacculus and peptidoglycan	UDP-N-acetylglucosamine 1-carboxyvinyltransferase	PF00275.16	EPSP synthase (3-phosphoshikimate 1-carboxyvinyltransferase)
OIR24021.1	thiotroph	undecaprenyldiphospho-muramoylpentapeptide beta-N-acetylglucosaminyltransferase [Bathymodiolus thermophilus thioautotrophic gill symbiont]	36	0	0	0	0	0	0	0.00810178	0.00270059	0	0	0	0	0	0	0	0	COG0707	cellular processes and signaling	Cell wall/membrane/envelope biogenesis	UDP-N-acetylglucosamine:LPS N-acetylglucosamine transferase	TIGR01133	Cell envelope	Biosynthesis and degradation of murein sacculus and peptidoglycan	undecaprenyldiphospho-muramoylpentapeptide beta-N-acetylglucosaminyltransferase	PF03033.16	Glycosyltransferase family 28 N-terminal domain
OIR25070.1	thiotroph	UDP-N-acetylmuramoylalanine--D-glutamate ligase, partial [Bathymodiolus thermophilus thioautotrophic gill symbiont]	45	0	0	0	0	0	0.00857907	0.0108024	0.00646048	0	0	0	0	0	0	0.00908649	0.00302883	COG0771	cellular processes and signaling	Cell wall/membrane/envelope biogenesis	UDP-N-acetylmuramoylalanine-D-glutamate ligase	TIGR01087	Cell envelope	Biosynthesis and degradation of murein sacculus and peptidoglycan	UDP-N-acetylmuramoylalanine--D-glutamate ligase	PF08245.8	Mur ligase middle domain
OIR23963.1	thiotroph	UDP-N-acetylmuramoyl-tripeptide--D-alanyl-D-alanine ligase [Bathymodiolus thermophilus thioautotrophic gill symbiont]	46	0	0	0	0	0.00773275	0	0	0.00257758	0	0	0	0	0	0	0	0	COG0770	cellular processes and signaling	Cell wall/membrane/envelope biogenesis	UDP-N-acetylmuramyl pentapeptide synthase	TIGR01143	Cell envelope	Biosynthesis and degradation of murein sacculus and peptidoglycan	UDP-N-acetylmuramoyl-tripeptide--D-alanyl-D-alanine ligase	PF08245.8	Mur ligase middle domain
OIR25221.1	thiotroph	UDP-N-acetylmuramoylalanyl-D-glutamate--2,6-diaminopimelate ligase [Bathymodiolus thermophilus thioautotrophic gill symbiont]	51	0	0	0	0	0.0139493	0.0227093	0.00953151	0.0153967	0	0	0	0	0	0	0.016035	0.00534499	COG0769	cellular processes and signaling	Cell wall/membrane/envelope biogenesis	UDP-N-acetylmuramyl tripeptide synthase	TIGR01085	Cell envelope	Biosynthesis and degradation of murein sacculus and peptidoglycan	UDP-N-acetylmuramyl-tripeptide synthetase	PF08245.8	Mur ligase middle domain
OIR23827.1	thiotroph	penicillin-binding protein 2, partial [Bathymodiolus thermophilus thioautotrophic gill symbiont]	69	0	0	0	0	0	0	0	0	0	0	0	0	0	0	0.00888896	0.00296299	COG0768	cellular processes and signaling	Cell wall/membrane/envelope biogenesis	Cell division protein FtsI/penicillin-binding protein 2	TIGR03423	Cell envelope	Biosynthesis and degradation of murein sacculus and peptidoglycan	penicillin-binding protein 2	PF00905.18	Penicillin binding protein transpeptidase domain
OIR23829.1	thiotroph	rod shape-determining protein MreC [Bathymodiolus thermophilus thioautotrophic gill symbiont]	30	0	0	0	0	0.0118569	0	0.00972214	0.00719301	0	0	0	0	0.0476692	0	0.0204446	0.0227046	COG1792	cellular processes and signaling	Cell wall/membrane/envelope biogenesis	Cell shape-determining protein	TIGR00219	Cell envelope	Biosynthesis and degradation of murein sacculus and peptidoglycan	rod shape-determining protein MreC	PF04085.10	rod shape-determining protein MreC
OIR25225.1	thiotroph	glutamine--fructose-6-phosphate aminotransferase, partial [Bathymodiolus thermophilus thioautotrophic gill symbiont]	65	0	0	0	0	0.0123129	0.0158383	0.00598286	0.011378	0	0	0	0	0	0	0	0	COG0449	cellular processes and signaling	Cell wall/membrane/envelope biogenesis	Glucosamine 6-phosphate synthetase, contains amidotransferase and phosphosugar isomerase domains	TIGR01135	Cell envelope	Biosynthesis and degradation of murein sacculus and peptidoglycan	glutamine-fructose-6-phosphate transaminase (isomerizing)	PF01380.18	SIS domain
OIR24935.1	thiotroph	lytic murein transglycosylase B [Bathymodiolus thermophilus thioautotrophic gill symbiont]	40	0	0	0	0	0	0	0.0121527	0.00405089	0	0	0	0	0	0	0	0	COG2951	cellular processes and signaling	Cell wall/membrane/envelope biogenesis	Membrane-bound lytic murein transglycosylase B	TIGR02282	Cell envelope	Biosynthesis and degradation of murein sacculus and peptidoglycan	lytic murein transglycosylase B	PF13406.2	Transglycosylase SLT domain
OIR24758.1	thiotroph	LPS export ABC transporter ATP-binding protein [Bathymodiolus thermophilus thioautotrophic gill symbiont]	27	0	0	0	0	0	0	0	0	0	0	0	0	0	0.016259	0.0151442	0.0104677	COG1137	poorly characterized	General function prediction only	ABC-type (unclassified) transport system, ATPase component	TIGR04406	Cell envelope	Biosynthesis and degradation of surface polysaccharides and lipopolysaccharides	LPS export ABC transporter ATP-binding protein	PF00005.23	ABC transporter
OIR25358.1	thiotroph	acyl-[acyl-carrier-protein]--UDP-N-acetylglucosamine O-acyltransferase [Bathymodiolus thermophilus thioautotrophic gill symbiont]	29	0	0	0	0	0	0.0310622	0	0.0103541	0	0	0	0	0	0	0	0	COG1043	cellular processes and signaling	Cell wall/membrane/envelope biogenesis	Acyl-[acyl carrier protein]--UDP-N-acetylglucosamine O-acyltransferase	TIGR01852	Cell envelope	Biosynthesis and degradation of surface polysaccharides and lipopolysaccharides	acyl-[acyl-carrier-protein]-UDP-N-acetylglucosamine O-acyltransferase	PF00132.20	Bacterial transferase hexapeptide (six repeats)
OIR25360.1	thiotroph	UDP-3-O-(3-hydroxymyristoyl)glucosamine N-acyltransferase [Bathymodiolus thermophilus thioautotrophic gill symbiont]	35	0	0	0	0	0	0.00735349	0	0.00245116	0	0	0	0	0	0	0	0	COG1044	cellular processes and signaling	Cell wall/membrane/envelope biogenesis	UDP-3-O-[3-hydroxymyristoyl] glucosamine N-acyltransferase	TIGR01853	Cell envelope	Biosynthesis and degradation of surface polysaccharides and lipopolysaccharides	UDP-3-O-[3-hydroxymyristoyl] glucosamine N-acyltransferase LpxD	PF00132.20	Bacterial transferase hexapeptide (six repeats)
OIR24449.1	thiotroph	UDP-2,3-diacylglucosamine diphosphatase [Bathymodiolus thermophilus thioautotrophic gill symbiont]	27	0	0	0	0	0.00988073	0.0095323	0.0144032	0.0112721	0	0	0	0	0	0	0	0	COG2908	poorly characterized	Function unknown	Uncharacterized protein conserved in bacteria	TIGR01854	Cell envelope	Biosynthesis and degradation of surface polysaccharides and lipopolysaccharides	UDP-2,3-diacylglucosamine diphosphatase	PF00149.24	Calcineurin-like phosphoesterase
OIR25697.1	thiotroph	lipopolysaccharide heptosyltransferase I [Bathymodiolus thermophilus thioautotrophic gill symbiont]	38	0	0	0	0	0	0	0.00767537	0.00255846	0	0	0	0	0	0	0	0	COG0859	cellular processes and signaling	Cell wall/membrane/envelope biogenesis	ADP-heptose:LPS heptosyltransferase	TIGR02193	Cell envelope	Biosynthesis and degradation of surface polysaccharides and lipopolysaccharides	lipopolysaccharide heptosyltransferase I	PF01075.13	Glycosyltransferase family 9 (heptosyltransferase)
OIR25665.1	thiotroph	lipopolysaccharide heptosyltransferase II [Bathymodiolus thermophilus thioautotrophic gill symbiont]	36	0	0	0	0	0.00988073	0.0107238	0	0.00686819	0	0	0	0	0	0	0	0	COG0859	cellular processes and signaling	Cell wall/membrane/envelope biogenesis	ADP-heptose:LPS heptosyltransferase	TIGR02195	Cell envelope	Biosynthesis and degradation of surface polysaccharides and lipopolysaccharides	lipopolysaccharide heptosyltransferase II	PF01075.13	Glycosyltransferase family 9 (heptosyltransferase)
OIR23723.1	thiotroph	glucose-1-phosphate thymidylyltransferase [Bathymodiolus thermophilus thioautotrophic gill symbiont]	33	0	0	0	0	0.00538949	0.0233975	0.0235688	0.0174519	0	0	0	0	0	0	0	0	COG1209	cellular processes and signaling	Cell wall/membrane/envelope biogenesis	dTDP-glucose pyrophosphorylase	TIGR01207	Cell envelope	Biosynthesis and degradation of surface polysaccharides and lipopolysaccharides	glucose-1-phosphate thymidylyltransferase	PF00483.19	Nucleotidyl transferase
OIR25194.1	thiotroph	di-trans,poly-cis-decaprenylcistransferase [Bathymodiolus thermophilus thioautotrophic gill symbiont]	26	0	0	0	0	0.027362	0	0	0.00912068	0	0	0	0	0	0	0	0	COG0020	metabolism	Lipid transport and metabolism	Undecaprenyl pyrophosphate synthase	TIGR00055	Cell envelope	Biosynthesis and degradation of surface polysaccharides and lipopolysaccharides	di-trans,poly-cis-decaprenylcistransferase	PF01255.15	Putative undecaprenyl diphosphate synthase
OIR24105.1	thiotroph	UDP-3-O-[3-hydroxymyristoyl] N-acetylglucosamine deacetylase [Bathymodiolus thermophilus thioautotrophic gill symbiont]	34	0	0	0	0	0.0130774	0	0.0142973	0.0091249	0	0	0	0	0	0	0	0	COG0774	cellular processes and signaling	Cell wall/membrane/envelope biogenesis	UDP-3-O-acyl-N-acetylglucosamine deacetylase	TIGR00325	Cell envelope	Biosynthesis and degradation of surface polysaccharides and lipopolysaccharides	UDP-3-O-[3-hydroxymyristoyl] N-acetylglucosamine deacetylase	PF03331.9	UDP-3-O-acyl N-acetylglycosamine deacetylase
BAT00126	thiotroph	lipid transporter ATP-binding/permease protein [LSA_porfs_bathyt]	63	0	0	0	0	0	0	0	0	0	0	0	0	0.0113498	0	0	0.00378327	COG1132	cellular processes and signaling	Defense mechanisms	ABC-type multidrug transport system, ATPase and permease components	TIGR02203	Cell envelope	Biosynthesis and degradation of surface polysaccharides and lipopolysaccharides	lipid A export permease/ATP-binding protein MsbA	PF00664.19	ABC transporter transmembrane region
OIR24382.1	thiotroph	dethiobiotin synthase [Bathymodiolus thermophilus thioautotrophic gill symbiont]	23	0	0	0	0	0.00773275	0	0	0.00257758	0	0	0	0	0	0	0	0	COG0132	metabolism	Coenzyme transport and metabolism	Dethiobiotin synthetase	TIGR00347	Biosynthesis of cofactors, prosthetic groups, and carriers	Biotin	dethiobiotin synthase	PF13500.2	AAA domain
OIR25029.1	thiotroph	adenosylmethionine--8-amino-7-oxononanoate transaminase [Bathymodiolus thermophilus thioautotrophic gill symbiont]	45	0	0	0	0	0	0.0114388	0	0.00381292	0	0	0	0	0	0	0	0	COG0161	metabolism	Coenzyme transport and metabolism	Adenosylmethionine-8-amino-7-oxononanoate aminotransferase	TIGR00508	Biosynthesis of cofactors, prosthetic groups, and carriers	Biotin	adenosylmethionine-8-amino-7-oxononanoate transaminase	PF00202.17	Aminotransferase class-III
OIR24020.1	thiotroph	biotin synthase BioB [Bathymodiolus thermophilus thioautotrophic gill symbiont]	35	0	0	0	0	0	0	0.0277775	0.00925918	0	0	0	0	0	0	0	0	COG0502	metabolism	Coenzyme transport and metabolism	Biotin synthase and related enzymes	TIGR00433	Biosynthesis of cofactors, prosthetic groups, and carriers	Biotin	biotin synthase	PF06968.9	Biotin and Thiamin Synthesis associated domain
OIR24332.1	thiotroph	ferrous iron transport protein B [Bathymodiolus thermophilus thioautotrophic gill symbiont]	79	0	0	0	0	0.00450261	0.0114026	0.00369195	0.00653238	0	0	0	0	0	0	0	0	COG0370	metabolism	Inorganic ion transport and metabolism	Fe2+ transport system protein B	TIGR00437	Transport and binding proteins	Cations and iron carrying compounds	ferrous iron transport protein B	PF02421.14	Ferrous iron transport protein B
OIR24741.1	thiotroph	magnesium transporter [Bathymodiolus thermophilus thioautotrophic gill symbiont]	50	0	0	0	0	0	0.0205898	0	0.00686326	0	0	0	0	0	0.0351193	0.0408892	0.0253362	COG2239	metabolism	Inorganic ion transport and metabolism	Mg/Co/Ni transporter MgtE (contains CBS domain)	TIGR00400	Transport and binding proteins	Cations and iron carrying compounds	magnesium transporter	PF03448.13	MgtE intracellular N domain
OIR25111.1	thiotroph	glutaconyl-CoA decarboxylase subunit beta [Bathymodiolus thermophilus thioautotrophic gill symbiont]	39	0	0	0	0	0	0	0	0	0	0	0	0	0	0.0393967	0	0.0131322	COG1883	metabolism	Energy production and conversion	Na+-transporting methylmalonyl-CoA/oxaloacetate decarboxylase, beta subunit	TIGR01109	Transport and binding proteins	Cations and iron carrying compounds	sodium ion-translocating decarboxylase, beta subunit	PF03977.9	Na+-transporting oxaloacetate decarboxylase beta subunit
OIR24106.1	thiotroph	cell division protein FtsA [Bathymodiolus thermophilus thioautotrophic gill symbiont]	46	0	0	0	0	0.00386637	0	0	0.00128879	0	0	0	0	0	0	0	0	COG0849	cellular processes and signaling	Cell cycle control, cell division, chromosome partitioning	Actin-like ATPase involved in cell division	TIGR01174	Cellular processes	Cell division	cell division protein FtsA	PF14450.2	Cell division protein FtsA
OIR25471.1	thiotroph	septum formation protein Maf [Bathymodiolus thermophilus thioautotrophic gill symbiont]	22	0	0	0	0	0.0444633	0	0.0132575	0.0192403	0	0	0	0	0	0	0	0	COG0424	cellular processes and signaling	Cell cycle control, cell division, chromosome partitioning	Nucleotide-binding protein implicated in inhibition of septum formation	TIGR00172	Cellular processes	Cell division	septum formation protein Maf	PF02545.10	Maf-like protein
BAT00823	thiotroph	cell division protein FtsH [LSA_porfs_bathyt]	69	0	0	0	0	0	0	0	0	0	0	0	0	0.0362701	0	0	0.01209	COG0465	cellular processes and signaling	Posttranslational modification, protein turnover, chaperones	ATP-dependent Zn proteases	TIGR01241	Cellular processes	Cell division	ATP-dependent metallopeptidase HflB	PF01434.14	Peptidase family M41
OIR25435.1	thiotroph	hypothetical protein BGC33_06540 [Bathymodiolus thermophilus thioautotrophic gill symbiont]	37	0	0	0	0	0	0	0	0	0	0	0	0	0	0.017797	0.0276278	0.0151416	COG1559	poorly characterized	General function prediction only	Predicted periplasmic solute-binding protein	TIGR00247	Hypothetical proteins	Conserved	conserved hypothetical protein, YceG family	PF02618.12	YceG-like family
OIR25560.1	thiotroph	exodeoxyribonuclease VII large subunit [Bathymodiolus thermophilus thioautotrophic gill symbiont]	54	0	0	0	0	0.00329358	0.00476615	0	0.00268658	0	0	0	0	0	0	0	0	COG1570	information storage and processing	Replication, recombination and repair	Exonuclease VII, large subunit	TIGR00237	DNA metabolism	Degradation of DNA	exodeoxyribonuclease VII, large subunit	PF02601.11	Exonuclease VII, large subunit
OIR23773.1	thiotroph	ATP-dependent Clp protease ATP-binding subunit ClpA [Bathymodiolus thermophilus thioautotrophic gill symbiont]	82	0	0	0	0	0.0162671	0.0204015	0.0142275	0.0169653	0	0	0	0	0	0	0.00747973	0.00249324	COG0542	cellular processes and signaling	Posttranslational modification, protein turnover, chaperones	ATPases with chaperone activity, ATP-binding subunit	TIGR02639	Protein fate	Degradation of proteins, peptides, and glycopeptides	ATP-dependent Clp protease ATP-binding subunit ClpA	PF07724.10	AAA domain (Cdc48 subfamily)
OIR24668.1	thiotroph	ATP-dependent Clp endopeptidase, proteolytic subunit ClpP [Bathymodiolus thermophilus thioautotrophic gill symbiont]	22	0	0	0	0	0.0646739	0	0.0441916	0.0362885	0	0	0	0	0.0650035	0.0698396	0	0.0449477	COG0740	cellular processes and signaling	Posttranslational modification, protein turnover, chaperones	Protease subunit of ATP-dependent Clp proteases	TIGR00493	Protein fate	Degradation of proteins, peptides, and glycopeptides	ATP-dependent Clp endopeptidase, proteolytic subunit ClpP	PF00574.19	Clp protease
SEH70388.1	thiotroph	copper-resistance protein, CopA family protein [Bathymodiolus azoricus thioautotrophic gill symbiont]	69	0	0	0	0	0	0	0	0	0	0	0	0	0	0	0.0118519	0.00395065	COG2132	metabolism	Secondary metabolites biosynthesis, transport and catabolism	Putative multicopper oxidases	TIGR01480	Cellular processes	Detoxification	copper-resistance protein, CopA family	PF07732.11	Multicopper oxidase
OIR25622.1	thiotroph	DNA repair protein RadA [Bathymodiolus thermophilus thioautotrophic gill symbiont]	49	0	0	0	0	0.0181483	0.0131312	0.00396822	0.0117492	0	0	0	0	0	0	0	0	COG1066	cellular processes and signaling	Posttranslational modification, protein turnover, chaperones	Predicted ATP-dependent serine protease	TIGR00416	DNA metabolism	DNA replication, recombination, and repair	DNA repair protein RadA	PF13481.2	AAA domain
OIR24048.1	thiotroph	DNA polymerase III subunit alpha [Bathymodiolus thermophilus thioautotrophic gill symbiont]	129	0	0	0	0	0.00620418	0.0179562	0.00602923	0.0100632	0	0	0	0	0	0	0	0	COG0587	information storage and processing	Replication, recombination and repair	DNA polymerase III, alpha subunit	TIGR00594	DNA metabolism	DNA replication, recombination, and repair	DNA polymerase III, alpha subunit	PF07733.8	Bacterial DNA polymerase III alpha subunit
OIR25468.1	thiotroph	chromosomal replication initiator protein DnaA [Bathymodiolus thermophilus thioautotrophic gill symbiont]	49	0	0	0	0	0.0181483	0.0157575	0.0119047	0.0152701	0	0	0	0	0	0	0	0	COG0593	information storage and processing	Replication, recombination and repair	ATPase involved in DNA replication initiation	TIGR00362	DNA metabolism	DNA replication, recombination, and repair	chromosomal replication initiator protein DnaA	PF00308.14	Bacterial dnaA protein
OIR23853.1	thiotroph	DnaA regulatory inactivator Hda [Bathymodiolus thermophilus thioautotrophic gill symbiont]	26	0	0	0	0	0.00684051	0	0	0.00228017	0	0	0	0	0	0	0	0	COG0593	information storage and processing	Replication, recombination and repair	ATPase involved in DNA replication initiation	TIGR03420	DNA metabolism	DNA replication, recombination, and repair	DnaA regulatory inactivator Hda	PF00308.14	Bacterial dnaA protein
OIR25390.1	thiotroph	DNA (cytosine-5-)-methyltransferase [Bathymodiolus thermophilus thioautotrophic gill symbiont]	39	0	0	0	0	0.00456034	0	0.00498571	0.00318202	0	0	0	0	0	0	0	0	COG0270	information storage and processing	Replication, recombination and repair	Site-specific DNA methylase	TIGR00675	DNA metabolism	DNA replication, recombination, and repair	DNA (cytosine-5-)-methyltransferase	PF00145.13	C-5 cytosine-specific DNA methylase
OIR24329.1	thiotroph	crossover junction endodeoxyribonuclease RuvC [Bathymodiolus thermophilus thioautotrophic gill symbiont]	17	0	0	0	0	0.0156929	0	0	0.00523098	0	0	0	0	0	0	0	0	COG0817	information storage and processing	Replication, recombination and repair	Holliday junction resolvasome, endonuclease subunit	TIGR00228	DNA metabolism	DNA replication, recombination, and repair	crossover junction endodeoxyribonuclease RuvC	PF02075.13	Crossover junction endodeoxyribonuclease RuvC
OIR25672.1	thiotroph	single-stranded-DNA-specific exonuclease RecJ [Bathymodiolus thermophilus thioautotrophic gill symbiont]	62	0	0	0	0	0.0200802	0.0290582	0.018817	0.0226518	0	0	0	0	0	0	0	0	COG0608	information storage and processing	Replication, recombination and repair	Single-stranded DNA-specific exonuclease	TIGR00644	DNA metabolism	DNA replication, recombination, and repair	single-stranded-DNA-specific exonuclease RecJ	PF02272.15	DHHA1 domain
OIR25352.1	thiotroph	DNA topoisomerase IV subunit B [Bathymodiolus thermophilus thioautotrophic gill symbiont]	70	0	0	0	0	0.0254076	0.0275756	0.0347219	0.029235	0	0	0	0	0	0	0	0	COG0187	information storage and processing	Replication, recombination and repair	Type IIA topoisomerase (DNA gyrase/topo II, topoisomerase IV), B subunit	TIGR01055	DNA metabolism	DNA replication, recombination, and repair	DNA topoisomerase IV, B subunit	PF00204.21	DNA gyrase B
OIR23899.1	thiotroph	DNA polymerase III subunit delta [Bathymodiolus thermophilus thioautotrophic gill symbiont]	38	0	0	0	0	0.00936069	0	0.0102338	0.00653151	0	0	0	0	0	0	0	0	COG1466	information storage and processing	Replication, recombination and repair	DNA polymerase III, delta subunit	TIGR01128	DNA metabolism	DNA replication, recombination, and repair	DNA polymerase III, delta subunit	PF06144.9	DNA polymerase III, delta subunit
OIR24939.1	thiotroph	DNA polymerase III, subunit gamma and tau [Bathymodiolus thermophilus thioautotrophic gill symbiont]	59	0	0	0	0	0.0557675	0.0436224	0.0411955	0.0468618	0	0	0	0	0.0242386	0	0.0242563	0.016165	COG2812	information storage and processing	Replication, recombination and repair	DNA polymerase III, gamma/tau subunits	TIGR02397	DNA metabolism	DNA replication, recombination, and repair	DNA polymerase III, subunit gamma and tau	PF13177.2	DNA polymerase III, delta subunit
OIR24299.1	thiotroph	DNA primase [Bathymodiolus thermophilus thioautotrophic gill symbiont]	67	0	0	0	0	0.00265453	0.00384138	0	0.0021653	0	0	0	0	0	0	0	0	COG0358	information storage and processing	Replication, recombination and repair	DNA primase (bacterial type)	TIGR01391	DNA metabolism	DNA replication, recombination, and repair	DNA primase	PF08275.7	DNA primase catalytic core, N-terminal domain
OIR23977.1	thiotroph	replicative DNA helicase [Bathymodiolus thermophilus thioautotrophic gill symbiont]	54	0	0	0	0	0.0395229	0.0262138	0.0216048	0.0291138	0	0	0	0	0	0	0	0	COG0305	information storage and processing	Replication, recombination and repair	Replicative DNA helicase	TIGR00665	DNA metabolism	DNA replication, recombination, and repair	replicative DNA helicase	PF03796.11	DnaB-like helicase C terminal domain
OIR24041.1	thiotroph	non-canonical purine NTP pyrophosphatase, RdgB/HAM1 family [Bathymodiolus thermophilus thioautotrophic gill symbiont]	22	0	0	0	0	0.0768002	0.0116987	0.0132575	0.0339188	0	0	0	0	0	0	0	0	COG0127	metabolism	Nucleotide transport and metabolism	Xanthosine triphosphate pyrophosphatase	TIGR00042	DNA metabolism	DNA replication, recombination, and repair	non-canonical purine NTP pyrophosphatase, RdgB/HAM1 family	PF01725.12	Ham1 family
OIR25449.1	thiotroph	ATP-dependent DNA helicase RecG [Bathymodiolus thermophilus thioautotrophic gill symbiont]	78	0	0	0	0	0.00228017	0.00494947	0	0.00240988	0	0	0	0	0	0	0	0	COG1200	information storage and processing	Replication, recombination and repair	RecG-like helicase	TIGR00643	DNA metabolism	DNA replication, recombination, and repair	ATP-dependent DNA helicase RecG	PF00271.27	Helicase conserved C-terminal domain
OIR25523.1	thiotroph	endonuclease III [Bathymodiolus thermophilus thioautotrophic gill symbiont]	24	0	0	0	0	0.0704002	0.0214477	0.0486107	0.0468195	0	0	0	0	0	0	0.0340743	0.0113581	COG0177	information storage and processing	Replication, recombination and repair	Predicted EndoIII-related endonuclease	TIGR01083	DNA metabolism	DNA replication, recombination, and repair	endonuclease III	PF00730.21	HhH-GPD superfamily base excision DNA repair protein
OIR24319.1	thiotroph	Holliday junction DNA helicase RuvB [Bathymodiolus thermophilus thioautotrophic gill symbiont]	38	0	0	0	0	0.00936069	0.0169324	0	0.00876436	0	0	0	0	0	0	0	0	COG2255	information storage and processing	Replication, recombination and repair	Holliday junction resolvasome, helicase subunit	TIGR00635	DNA metabolism	DNA replication, recombination, and repair	Holliday junction DNA helicase RuvB	PF05496.8	Holliday junction DNA helicase ruvB N-terminus
OIR24032.1	thiotroph	hypothetical protein BGC33_02375, partial [Bathymodiolus thermophilus thioautotrophic gill symbiont]	19	0	0	0	0	0.00936069	0	0.0358184	0.0150597	0	0	0	0	0	0	0	0	COG2003	information storage and processing	Replication, recombination and repair	DNA repair proteins	TIGR00608	DNA metabolism	DNA replication, recombination, and repair	DNA repair protein RadC	PF04002.11	RadC-like JAB domain
OIR23987.1	thiotroph	hypothetical protein BGC33_08870 [Bathymodiolus thermophilus thioautotrophic gill symbiont]	25	0	0	0	0	0.0106712	0	0.0116666	0.00744592	0	0	0	0	0	0	0	0	COG2003	information storage and processing	Replication, recombination and repair	DNA repair proteins	TIGR00608	DNA metabolism	DNA replication, recombination, and repair	DNA repair protein RadC	PF04002.11	RadC-like JAB domain
OIR24540.1	thiotroph	DNA repair protein RecN [Bathymodiolus thermophilus thioautotrophic gill symbiont]	61	0	0	0	0	0.0102047	0.00632883	0.00796897	0.0081675	0	0	0	0	0	0	0.0100547	0.00335157	COG0497	information storage and processing	Replication, recombination and repair	ATPase involved in DNA repair	TIGR00634	DNA metabolism	DNA replication, recombination, and repair	DNA repair protein RecN	PF02463.15	RecF/RecN/SMC N terminal domain
OIR25743.1	thiotroph	ATP-dependent DNA helicase RecQ [Bathymodiolus thermophilus thioautotrophic gill symbiont]	81	0	0	0	0	0.00768501	0.00635487	0.00600132	0.0066804	0	0	0	0	0	0	0	0	COG0514	information storage and processing	Replication, recombination and repair	Superfamily II DNA helicase	TIGR01389	DNA metabolism	DNA replication, recombination, and repair	ATP-dependent DNA helicase RecQ	PF09382.6	RQC domain
OIR24126.1	thiotroph	Holliday junction DNA helicase RuvA [Bathymodiolus thermophilus thioautotrophic gill symbiont]	21	0	0	0	0	0.0550498	0.0306396	0.0138888	0.0331927	0	0	0	0	0.0340494	0	0	0.0113498	COG0632	information storage and processing	Replication, recombination and repair	Holliday junction resolvasome, DNA-binding subunit	TIGR00084	DNA metabolism	DNA replication, recombination, and repair	Holliday junction DNA helicase RuvA	PF01330.17	RuvA N terminal domain
OIR24516.1	thiotroph	hypothetical protein BGC33_10835 [Bathymodiolus thermophilus thioautotrophic gill symbiont]	35	0	0	0	0	0.0127038	0.014707	0.00833326	0.0119147	0	0	0	0	0	0	0	0	COG0352	metabolism	Coenzyme transport and metabolism	Thiamine monophosphate synthase	TIGR00586	DNA metabolism	DNA replication, recombination, and repair	mutator mutT protein	PF02581.13	Thiamine monophosphate synthase
OIR25472.1	thiotroph	transcription-repair coupling factor [Bathymodiolus thermophilus thioautotrophic gill symbiont]	129	0	0	0	0	0.00689353	0.029927	0.00979751	0.0155393	0	0	0	0	0	0	0.00792427	0.00264142	COG1197	information storage and processing	Replication, recombination and repair	Transcription-repair coupling factor (superfamily II helicase)	TIGR00580	DNA metabolism	DNA replication, recombination, and repair	transcription-repair coupling factor	PF03461.11	TRCF domain
OIR25039.1	thiotroph	primosomal protein N' [Bathymodiolus thermophilus thioautotrophic gill symbiont]	74	0	0	0	0	0.00240342	0	0	0.000801141	0	0	0	0	0	0	0.00828835	0.00276278	COG1198	information storage and processing	Replication, recombination and repair	Primosomal protein N' (replication factor Y) - superfamily II helicase	TIGR00595	DNA metabolism	DNA replication, recombination, and repair	primosomal protein N'	PF04851.11	Type III restriction enzyme, res subunit
OIR25281.1	thiotroph	excinuclease ABC subunit B [Bathymodiolus thermophilus thioautotrophic gill symbiont]	75	0	0	0	0	0.0094855	0.0120107	0.00518514	0.00889378	0	0	0	0	0	0	0	0	COG0556	information storage and processing	Replication, recombination and repair	Helicase subunit of the DNA excision repair complex	TIGR00631	DNA metabolism	DNA replication, recombination, and repair	excinuclease ABC subunit B	PF12344.4	Ultra-violet resistance protein B
OIR24899.1	thiotroph	uracil-DNA glycosylase [Bathymodiolus thermophilus thioautotrophic gill symbiont]	24	0	0	0	0	0.0111158	0	0.0162036	0.00910646	0	0	0	0	0	0	0	0	COG0692	information storage and processing	Replication, recombination and repair	Uracil DNA glycosylase	TIGR00628	DNA metabolism	DNA replication, recombination, and repair	uracil-DNA glycosylase	PF03167.15	Uracil DNA glycosylase superfamily
BAT00493	thiotroph	DNA gyrase subunit A [LSA_porfs_bathyt]	95	0	0	0	0	0	0.159842	0.13918	0.0996739	0	0	0	0	0	0	0	0	COG0188	information storage and processing	Replication, recombination and repair	Type IIA topoisomerase (DNA gyrase/topo II, topoisomerase IV), A subunit	TIGR01063	DNA metabolism	DNA replication, recombination, and repair	DNA gyrase, A subunit	PF00521.16	DNA gyrase/topoisomerase IV, subunit A
SEH62991.1	thiotroph	type II restriction enzyme HpaII (EndonucleaseHpaII) [Bathymodiolus azoricus thioautotrophic gill symbiont]	71	0	0	0	0	0	0.0181248	0.0109545	0.00969311	0	0	0	0	0	0	0	0	COG0270	information storage and processing	Replication, recombination and repair	Site-specific DNA methylase	TIGR00675	DNA metabolism	DNA replication, recombination, and repair	DNA (cytosine-5-)-methyltransferase	PF09561.6	HpaII restriction endonuclease
SEH88223.1	thiotroph	Holliday junction DNA helicase RuvB [Bathymodiolus azoricus thioautotrophic gill symbiont]	38	0	0	0	0	0	0	0.0102338	0.00341128	0	0	0	0	0	0	0	0	COG2255	information storage and processing	Replication, recombination and repair	Holliday junction resolvasome, helicase subunit	TIGR00635	DNA metabolism	DNA replication, recombination, and repair	Holliday junction DNA helicase RuvB	PF05496.8	Holliday junction DNA helicase ruvB N-terminus
OIR23736.1	thiotroph	electron transporter RnfG [Bathymodiolus thermophilus thioautotrophic gill symbiont]	23	0	0	0	0	0	0	0	0	0	0	0	0	0	0.0190866	0.0355558	0.0182141	COG4659	metabolism	Energy production and conversion	Predicted NADH:ubiquinone oxidoreductase, subunit RnfG	TIGR01947	Energy metabolism	Electron transport	electron transport complex, RnfABCDGE type, G subunit	PF04205.10	FMN-binding domain
OIR23917.1	thiotroph	NADH-quinone oxidoreductase subunit L [Bathymodiolus thermophilus thioautotrophic gill symbiont]	73	0	0	0	0	0	0.00528847	0	0.00176282	0	0	0	0	0	0	0	0	COG1009	metabolism	Energy production and conversion	NADH:ubiquinone oxidoreductase subunit 5 (chain L)/Multisubunit Na+/H+ antiporter, MnhA subunit	TIGR01974	Energy metabolism	Electron transport	proton-translocating NADH-quinone oxidoreductase, chain L	PF00361.16	Proton-conducting membrane transporter
OIR23738.1	thiotroph	electron transporter RnfC [Bathymodiolus thermophilus thioautotrophic gill symbiont]	55	0	0	0	0	0.00646739	0.00701924	0	0.00449554	0	0	0	0	0	0	0	0	COG4656	metabolism	Energy production and conversion	Predicted NADH:ubiquinone oxidoreductase, subunit RnfC	TIGR01945	Energy metabolism	Electron transport	electron transport complex, RnfABCDGE type, C subunit	PF01512.13	Respiratory-chain NADH dehydrogenase 51 Kd subunit
BAT00673	thiotroph	NADH dehydrogenase subunit 7 [LSA_porfs_bathyt]	48	0	0	0	0	0	0	0	0	0	0	0	0	0	0.0503011	0	0.016767	COG0649	metabolism	Energy production and conversion	NADH:ubiquinone oxidoreductase 49 kD subunit 7	TIGR01962	Energy metabolism	Electron transport	NADH dehydrogenase (quinone), D subunit	PF00346.15	Respiratory-chain NADH dehydrogenase, 49 Kd subunit
SEH60284.1	thiotroph	NADH-quinone oxidoreductase subunit G [Bathymodiolus azoricus thioautotrophic gill symbiont]	82	0	0	0	0	0	0	0	0	0	0	0	0	0.01744	0	0	0.00581332	COG1034	metabolism	Energy production and conversion	NADH dehydrogenase/NADH:ubiquinone oxidoreductase 75 kD subunit (chain G)	TIGR01973	Energy metabolism	Electron transport	NADH dehydrogenase (quinone), G subunit	PF00384.18	Molybdopterin oxidoreductase
SEH93252.1	thiotroph	NAD(P) transhydrogenase subunit alpha [methanotrophic bacterial endosymbiont of Bathymodiolus sp.]	56	0	0	0	0	0	0	0	0	0	0	0	0	0	0.0117587	0	0.00391957	COG3288	metabolism	Energy production and conversion	NAD/NADP transhydrogenase alpha subunit	TIGR00561	Energy metabolism	Electron transport	NAD(P)(+) transhydrogenase (AB-specific), alpha subunit	PF01262.17	Alanine dehydrogenase/PNT, C-terminal domain
OIR24035.1	thiotroph	phosphoserine phosphatase [Bathymodiolus thermophilus thioautotrophic gill symbiont]	25	0	0	0	0	0	0	0.00777771	0.00259257	0	0	0	0	0	0	0	0	COG0560	metabolism	Amino acid transport and metabolism	Phosphoserine phosphatase	TIGR01490	Unknown function	Enzymes of unknown specificity	HAD hydrolase, family IB	PF12710.3	haloacid dehalogenase-like hydrolase
OIR23890.1	thiotroph	HAD family hydrolase [Bathymodiolus thermophilus thioautotrophic gill symbiont]	30	0	0	0	0	0	0	0.00648143	0.00216048	0	0	0	0	0	0	0	0	COG1011	poorly characterized	General function prediction only	Predicted hydrolase (HAD superfamily)	TIGR01509	Unknown function	Enzymes of unknown specificity	HAD hydrolase, family IA, variant 3	PF13419.2	Haloacid dehalogenase-like hydrolase
OIR25505.1	thiotroph	phosphatase [Bathymodiolus thermophilus thioautotrophic gill symbiont]	28	0	0	0	0	0.0317595	0.0275756	0.0381941	0.0325097	0	0	0	0	0	0	0	0	COG0637	poorly characterized	General function prediction only	Predicted phosphatase/phosphohexomutase	TIGR01509	Unknown function	Enzymes of unknown specificity	HAD hydrolase, family IA, variant 3	PF13419.2	Haloacid dehalogenase-like hydrolase
OIR25301.1	thiotroph	2-amino-4-hydroxy-6-hydroxymethyldihydropteridine diphosphokinase [Bathymodiolus thermophilus thioautotrophic gill symbiont]	18	0	0	0	0	0.00988073	0	0	0.00329358	0	0	0	0	0	0	0	0	COG0801	metabolism	Coenzyme transport and metabolism	7,8-dihydro-6-hydroxymethylpterin-pyrophosphokinase	TIGR01498	Biosynthesis of cofactors, prosthetic groups, and carriers	Folic acid	2-amino-4-hydroxy-6-hydroxymethyldihydropteridine diphosphokinase	PF01288.16	7,8-dihydro-6-hydroxymethylpterin-pyrophosphokinase (HPPK)
OIR23837.1	thiotroph	bifunctional folylpolyglutamate synthase/dihydrofolate synthase [Bathymodiolus thermophilus thioautotrophic gill symbiont]	43	0	0	0	0	0	0.0089781	0	0.0029927	0	0	0	0	0	0	0	0	COG0285	metabolism	Coenzyme transport and metabolism	Folylpolyglutamate synthase	TIGR01499	Biosynthesis of cofactors, prosthetic groups, and carriers	Folic acid	bifunctional protein FolC	PF08245.8	Mur ligase middle domain
OIR23896.1	thiotroph	dihydropteroate synthase [Bathymodiolus thermophilus thioautotrophic gill symbiont]	29	0	0	0	0	0.0245315	0.0088749	0.0335246	0.0223103	0	0	0	0	0	0	0	0	COG0294	metabolism	Coenzyme transport and metabolism	Dihydropteroate synthase and related enzymes	TIGR01496	Biosynthesis of cofactors, prosthetic groups, and carriers	Folic acid	dihydropteroate synthase	PF00809.18	Pterin binding enzyme
OIR24666.1	thiotroph	GTPase HflX [Bathymodiolus thermophilus thioautotrophic gill symbiont]	49	0	0	0	0	0.0145186	0.0157575	0.00793644	0.0127375	0	0	0	0	0	0	0	0	COG2262	poorly characterized	General function prediction only	GTPases	TIGR03156	Unknown function	General	GTP-binding protein HflX	PF13167.2	GTP-binding GTPase N-terminal
OIR24610.1	thiotroph	hypothetical protein BGC33_11070 [Bathymodiolus thermophilus thioautotrophic gill symbiont]	26	0	0	0	0	0.00684051	0	0.00747857	0.00477303	0	0	0	0	0	0	0	0	COG1496	poorly characterized	Function unknown	Uncharacterized conserved protein	TIGR00726	Unknown function	General	YfiH family protein	PF02578.11	Multi-copper polyphenol oxidoreductase laccase
OIR25351.1	thiotroph	7-cyano-7-deazaguanine synthase QueC [Bathymodiolus thermophilus thioautotrophic gill symbiont]	24	0	0	0	0	0.0111158	0	0.00810178	0.00640587	0	0	0	0	0	0	0	0	COG0603	poorly characterized	General function prediction only	Predicted PP-loop superfamily ATPase	TIGR00364	Unknown function	General	queuosine biosynthesis protein QueC	PF06508.9	Queuosine biosynthesis protein QueC
SEH77927.1	thiotroph	GTP-binding protein engA [Bathymodiolus azoricus thioautotrophic gill symbiont]	31	0	0	0	0	0	0	0	0	0	0	0	0	0	0	0.0197851	0.00659503	COG1160	poorly characterized	General function prediction only	Predicted GTPases	TIGR00231	Unknown function	General	small GTP-binding protein domain	PF14714.2	KH-domain-like of EngA bacterial GTPase enzymes, C-terminal
OIR25236.1	thiotroph	glutamate 5-kinase [Bathymodiolus thermophilus thioautotrophic gill symbiont]	27	0	0	0	0	0.0197615	0.0190646	0.0288063	0.0225441	0	0	0	0	0	0	0	0	COG0263	metabolism	Amino acid transport and metabolism	Glutamate 5-kinase	TIGR01027	Amino acid biosynthesis	Glutamate family	glutamate 5-kinase	PF00696.24	Amino acid kinase family
OIR24333.1	thiotroph	bifunctional ornithine acetyltransferase/N-acetylglutamate synthase [Bathymodiolus thermophilus thioautotrophic gill symbiont]	44	0	0	0	0	0.0262738	0	0	0.00875792	0	0	0	0	0	0	0	0	COG1364	metabolism	Amino acid transport and metabolism	N-acetylglutamate synthase (N-acetylornithine aminotransferase)	TIGR00120	Amino acid biosynthesis	Glutamate family	glutamate N-acetyltransferase/amino-acid acetyltransferase	PF01960.14	ArgJ family
OIR24515.1	thiotroph	glutamate--cysteine ligase [Bathymodiolus thermophilus thioautotrophic gill symbiont]	58	0	0	0	0	0.00459965	0	0	0.00153322	0	0	0	0	0	0	0	0	COG2918	metabolism	Coenzyme transport and metabolism	Gamma-glutamylcysteine synthetase	TIGR01434	Biosynthesis of cofactors, prosthetic groups, and carriers	Glutathione and analogs	glutamate--cysteine ligase	PF04262.10	Glutamate-cysteine ligase
OIR24842.1	thiotroph	glutathione synthase [Bathymodiolus thermophilus thioautotrophic gill symbiont]	36	0	0	0	0	0.00494037	0.0107238	0.0243054	0.0133232	0	0	0	0	0	0	0	0	COG0189	metabolism	Coenzyme transport and metabolism	Glutathione synthase/Ribosomal protein S6 modification enzyme (glutaminyl transferase)	TIGR01380	Biosynthesis of cofactors, prosthetic groups, and carriers	Glutathione and analogs	glutathione synthase	PF02955.12	Prokaryotic glutathione synthetase, ATP-grasp domain
BAT01230	thiotroph	Glyceraldehyde-3-phosphate dehydrogenase A (GAPDH-A) [LSA_porfs_bathyt]	36	0	0	0	0	0	0	0.918202	0.306067	0	0	0	0	0	0	0	0	COG0057	metabolism	Carbohydrate transport and metabolism	Glyceraldehyde-3-phosphate dehydrogenase/erythrose-4-phosphate dehydrogenase	TIGR01534	Energy metabolism	Glycolysis/gluconeogenesis	glyceraldehyde-3-phosphate dehydrogenase, type I	PF02800.16	Glyceraldehyde 3-phosphate dehydrogenase, C-terminal domain
SEH73915.1	thiotroph	glyceraldehyde-3-phosphatedehydrogenase/erythros e-4-phosphate dehydrogenase [Bathymodiolus azoricus thioautotrophic gill symbiont]	36	0	0	0	0	0	0	0	0	0	0	0	0	0	0	0.0511115	0.0170372	COG0057	metabolism	Carbohydrate transport and metabolism	Glyceraldehyde-3-phosphate dehydrogenase/erythrose-4-phosphate dehydrogenase	TIGR01534	Energy metabolism	Glycolysis/gluconeogenesis	glyceraldehyde-3-phosphate dehydrogenase, type I	PF02800.16	Glyceraldehyde 3-phosphate dehydrogenase, C-terminal domain
OIR24469.1	thiotroph	cobyrinic acid a,c-diamide synthase [Bathymodiolus thermophilus thioautotrophic gill symbiont]	50	0	0	0	0	0.0106712	0.0128686	0	0.0078466	0	0	0	0	0	0	0	0	COG1797	metabolism	Coenzyme transport and metabolism	Cobyrinic acid a,c-diamide synthase	TIGR00379	Biosynthesis of cofactors, prosthetic groups, and carriers	Heme, porphyrin, and cobalamin	cobyrinic acid a,c-diamide synthase	PF07685.10	CobB/CobQ-like glutamine amidotransferase domain
OIR25775.1	thiotroph	ferrochelatase [Bathymodiolus thermophilus thioautotrophic gill symbiont]	37	0	0	0	0	0.0312445	0.010434	0.0315313	0.0244033	0	0	0	0	0	0.0118646	0.0221023	0.0113223	COG0276	metabolism	Coenzyme transport and metabolism	Protoheme ferro-lyase (ferrochelatase)	TIGR00109	Biosynthesis of cofactors, prosthetic groups, and carriers	Heme, porphyrin, and cobalamin	ferrochelatase	PF00762.15	Ferrochelatase
OIR24042.1	thiotroph	YggW family oxidoreductase [Bathymodiolus thermophilus thioautotrophic gill symbiont]	41	0	0	0	0	0.00433788	0.00941606	0.00474251	0.00616548	0	0	0	0	0	0	0	0	COG0635	metabolism	Coenzyme transport and metabolism	Coproporphyrinogen III oxidase and related Fe-S oxidoreductases	TIGR00539	Biosynthesis of cofactors, prosthetic groups, and carriers	Heme, porphyrin, and cobalamin	putative oxygen-independent coproporphyrinogen III oxidase	PF04055.17	Radical SAM superfamily
OIR24317.1	thiotroph	glutamyl-tRNA reductase [Bathymodiolus thermophilus thioautotrophic gill symbiont]	46	0	0	0	0	0.00579956	0	0	0.00193319	0	0	0	0	0.0155443	0	0	0.00518144	COG0373	metabolism	Coenzyme transport and metabolism	Glutamyl-tRNA reductase	TIGR01035	Biosynthesis of cofactors, prosthetic groups, and carriers	Heme, porphyrin, and cobalamin	glutamyl-tRNA reductase	PF01488.16	Shikimate / quinate 5-dehydrogenase
OIR25297.1	thiotroph	histidinol-phosphate transaminase [Bathymodiolus thermophilus thioautotrophic gill symbiont]	40	0	0	0	0	0.00889266	0.0321715	0.0145832	0.0185491	0	0	0	0	0	0	0	0	COG0079	metabolism	Amino acid transport and metabolism	Histidinol-phosphate/aromatic aminotransferase and cobyric acid decarboxylase	TIGR01141	Amino acid biosynthesis	Histidine family	histidinol-phosphate transaminase	PF00155.17	Aminotransferase class I and II
OIR25520.1	thiotroph	imidazole glycerol phosphate synthase subunit HisH [Bathymodiolus thermophilus thioautotrophic gill symbiont]	23	0	0	0	0	0.0193319	0	0	0.00644396	0	0	0	0	0	0	0	0	COG0118	metabolism	Amino acid transport and metabolism	Glutamine amidotransferase	TIGR01855	Amino acid biosynthesis	Histidine family	imidazole glycerol phosphate synthase, glutamine amidotransferase subunit	PF00117.24	Glutamine amidotransferase class-I
OIR25195.1	thiotroph	imidazole glycerol phosphate synthase subunit HisF [Bathymodiolus thermophilus thioautotrophic gill symbiont]	27	0	0	0	0	0.0164679	0.0238308	0.0540119	0.0314368	0	0	0	0	0	0	0	0	COG0107	metabolism	Amino acid transport and metabolism	Imidazoleglycerol-phosphate synthase	TIGR00735	Amino acid biosynthesis	Histidine family	imidazoleglycerol phosphate synthase, cyclase subunit	PF00977.17	Histidine biosynthesis protein
OIR24339.1	thiotroph	3-demethylubiquinone-9 3-O-methyltransferase, partial [Bathymodiolus thermophilus thioautotrophic gill symbiont]	13	0	0	0	0	0	0	0	0	0	0	0	0	0	0	0.0629065	0.0209688	COG2227	metabolism	Coenzyme transport and metabolism	2-polyprenyl-3-methyl-5-hydroxy-6-metoxy-1,4-benzoquinol methylase	TIGR01983	Biosynthesis of cofactors, prosthetic groups, and carriers	Menaquinone and ubiquinone	3-demethylubiquinone-9 3-O-methyltransferase	PF13489.2	Methyltransferase domain
OIR24703.1	thiotroph	3-demethylubiquinone-9 3-O-methyltransferase, partial [Bathymodiolus thermophilus thioautotrophic gill symbiont]	15	0	0	0	0	0.0296422	0	0.0518514	0.0271645	0	0	0	0	0	0	0.0681487	0.0227162	COG2227	metabolism	Coenzyme transport and metabolism	2-polyprenyl-3-methyl-5-hydroxy-6-metoxy-1,4-benzoquinol methylase	TIGR01983	Biosynthesis of cofactors, prosthetic groups, and carriers	Menaquinone and ubiquinone	3-demethylubiquinone-9 3-O-methyltransferase	PF13847.2	Methyltransferase domain
SEH92782.1	thiotroph	bifunctional 3-demethylubiquinone-93-methyltransferase/ 2-octaprenyl-6-hydroxy phenolmethylase [Bathymodiolus azoricus thioautotrophic gill symbiont]	26	0	0	0	0	0	0.0197979	0	0.00659929	0	0	0	0	0	0	0	0	COG2227	metabolism	Coenzyme transport and metabolism	2-polyprenyl-3-methyl-5-hydroxy-6-metoxy-1,4-benzoquinol methylase	TIGR01983	Biosynthesis of cofactors, prosthetic groups, and carriers	Menaquinone and ubiquinone	3-demethylubiquinone-9 3-O-methyltransferase	PF13847.2	Methyltransferase domain
OIR24801.1	thiotroph	molybdenum cofactor biosynthesis protein C [Bathymodiolus thermophilus thioautotrophic gill symbiont]	17	0	0	0	0	0.0261549	0.0151395	0.0114378	0.0175774	0	0	0	0	0	0	0	0	COG0315	metabolism	Coenzyme transport and metabolism	Molybdenum cofactor biosynthesis enzyme	TIGR00581	Biosynthesis of cofactors, prosthetic groups, and carriers	Molybdopterin	molybdenum cofactor biosynthesis protein C	PF01967.17	MoaC family
OIR24800.1	thiotroph	cyclic pyranopterin phosphate synthase MoaA [Bathymodiolus thermophilus thioautotrophic gill symbiont]	37	0	0	0	0	0	0	0.00788282	0.00262761	0	0	0	0	0	0	0	0	COG2896	metabolism	Coenzyme transport and metabolism	Molybdenum cofactor biosynthesis enzyme	TIGR02666	Biosynthesis of cofactors, prosthetic groups, and carriers	Molybdopterin	molybdenum cofactor biosynthesis protein A	PF06463.9	Molybdenum Cofactor Synthesis C
OIR24349.1	thiotroph	cytidylate kinase [Bathymodiolus thermophilus thioautotrophic gill symbiont]	24	0	0	0	0	0.0555791	0.0160858	0.0324071	0.0346907	0	0	0	0	0	0	0	0	COG0283	metabolism	Nucleotide transport and metabolism	Cytidylate kinase	TIGR00017	Purines, pyrimidines, nucleosides, and nucleotides	Nucleotide and nucleoside interconversions	cytidylate kinase	PF02224.14	Cytidylate kinase
OIR25355.1	thiotroph	guanylate kinase [Bathymodiolus thermophilus thioautotrophic gill symbiont]	23	0	0	0	0	0.030931	0.0223802	0	0.0177704	0	0	0	0	0	0	0	0	COG0194	metabolism	Nucleotide transport and metabolism	Guanylate kinase	TIGR03263	Purines, pyrimidines, nucleosides, and nucleotides	Nucleotide and nucleoside interconversions	guanylate kinase	PF00625.17	Guanylate kinase
OIR25434.1	thiotroph	dTMP kinase, partial [Bathymodiolus thermophilus thioautotrophic gill symbiont]	21	0	0	0	0	0.10163	0.0183837	0.0185184	0.0461775	0	0	0	0	0	0	0	0	COG0125	metabolism	Nucleotide transport and metabolism	Thymidylate kinase	TIGR00041	Purines, pyrimidines, nucleosides, and nucleotides	Nucleotide and nucleoside interconversions	dTMP kinase	PF02223.13	Thymidylate kinase
SEH85586.1	thiotroph	adenylate kinase [Bathymodiolus azoricus thioautotrophic gill symbiont]	23	0	0	0	0	0	0	0	0	0	0	0	0	0.0310886	0	0	0.0103629	COG0563	metabolism	Nucleotide transport and metabolism	Adenylate kinase and related kinases	TIGR01351	Purines, pyrimidines, nucleosides, and nucleotides	Nucleotide and nucleoside interconversions	adenylate kinase	PF00406.18	Adenylate kinase
OIR24148.1	thiotroph	1-deoxy-D-xylulose-5-phosphate synthase [Bathymodiolus thermophilus thioautotrophic gill symbiont]	65	0	0	0	0	0.00957671	0.0158383	0.0119657	0.0124602	0	0	0	0	0	0	0.00629065	0.00209688	COG1154	metabolism	Coenzyme transport and metabolism	Deoxyxylulose-5-phosphate synthase	TIGR00204	Biosynthesis of cofactors, prosthetic groups, and carriers	Other	1-deoxy-D-xylulose-5-phosphate synthase	PF13292.2	1-deoxy-D-xylulose-5-phosphate synthase
OIR25564.1	thiotroph	2-C-methyl-D-erythritol 4-phosphate cytidylyltransferase [Bathymodiolus thermophilus thioautotrophic gill symbiont]	26	0	0	0	0	0.0171013	0	0.0186964	0.0119326	0	0	0	0	0	0	0	0	COG1211	metabolism	Lipid transport and metabolism	4-diphosphocytidyl-2-methyl-D-erithritol synthase	TIGR00453	Biosynthesis of cofactors, prosthetic groups, and carriers	Other	2-C-methyl-D-erythritol 4-phosphate cytidylyltransferase	PF01128.15	2-C-methyl-D-erythritol 4-phosphate cytidylyltransferase
OIR23749.1	thiotroph	GTPase Era [Bathymodiolus thermophilus thioautotrophic gill symbiont]	33	0	0	0	0	0.0538949	0.0350962	0.0618682	0.0502864	0	0	0	0	0	0	0.0309767	0.0103256	COG1159	poorly characterized	General function prediction only	GTPase	TIGR00436	Protein synthesis	Other	GTP-binding protein Era	PF01926.19	50S ribosome-binding GTPase
OIR24671.1	thiotroph	YihA family ribosome biogenesis GTP-binding protein [Bathymodiolus thermophilus thioautotrophic gill symbiont]	22	0	0	0	0	0.0363791	0.0116987	0	0.0160259	0	0	0	0	0	0	0	0	COG0218	poorly characterized	General function prediction only	Predicted GTPase	TIGR03598	Protein synthesis	Other	ribosome biogenesis GTP-binding protein YsxC	PF01926.19	50S ribosome-binding GTPase
OIR25395.1	thiotroph	ribosome biogenesis GTPase Der [Bathymodiolus thermophilus thioautotrophic gill symbiont]	52	0	0	0	0	0.027362	0.0346463	0.0224357	0.028148	0	0	0	0	0	0	0	0	COG1160	poorly characterized	General function prediction only	Predicted GTPases	TIGR03594	Protein synthesis	Other	ribosome-associated GTPase EngA	PF01926.19	50S ribosome-binding GTPase
OIR24786.1	thiotroph	hypothetical protein BGC33_11785, partial [Bathymodiolus thermophilus thioautotrophic gill symbiont]	22	0	0	0	0	0.0282948	0.0292468	0.0530299	0.0368572	0	0	0	0	0	0	0	0	COG0354	poorly characterized	General function prediction only	Predicted aminomethyltransferase related to GcvT	TIGR03317	Biosynthesis of cofactors, prosthetic groups, and carriers	Other	folate-binding protein YgfZ	PF01571.17	Aminomethyltransferase folate-binding domain
OJA03300.1	thiotroph	hypothetical protein BGC33_02845, partial [Bathymodiolus thermophilus thioautotrophic gill symbiont]	29	0	0	0	0	0	0	0	0	0	0	0	0	0	0	0.140997	0.0469991					TIGR02145	Cell envelope	Other	fibrobacter succinogenes major paralogous domain	PF09603.6	Fibrobacter succinogenes major domain (Fib_succ_major)
ONF42093.1	thiotroph	4-(cytidine 5'-diphospho)-2-C-methyl-D-erythritol kinase [Bathymodiolus thermophilus thioautotrophic gill symbiont]	32	0	0	0	0	0.00555791	0.00804288	0.0121527	0.00858449	0	0	0	0	0	0	0	0	COG1947	metabolism	Lipid transport and metabolism	4-diphosphocytidyl-2C-methyl-D-erythritol 2-phosphate synthase	TIGR00154	Biosynthesis of cofactors, prosthetic groups, and carriers	Other	4-(cytidine 5'-diphospho)-2-C-methyl-D-erythritol kinase	PF00288.22	GHMP kinases N terminal domain
OIR25235.1	thiotroph	GTPase ObgE [Bathymodiolus thermophilus thioautotrophic gill symbiont]	37	0	0	0	0	0.0216308	0.01739	0.0157656	0.0182621	0	0	0	0	0.028988	0.0237293	0.0442046	0.0323073	COG0536	poorly characterized	General function prediction only	Predicted GTPase	TIGR02729	Protein synthesis	Other	Obg family GTPase CgtA	PF01018.18	GTP1/OBG
OIR25658.1	thiotroph	iron-sulfur cluster assembly protein IscA [Bathymodiolus thermophilus thioautotrophic gill symbiont]	11	0	0	0	0	0.0242527	0	0	0.00808424	0	0	0	0	0	0	0	0	COG0316	poorly characterized	Function unknown	Uncharacterized conserved protein	TIGR02011	Biosynthesis of cofactors, prosthetic groups, and carriers	Other	iron-sulfur cluster assembly protein IscA	PF01521.16	Iron-sulphur cluster biosynthesis
OIR25474.1	thiotroph	4-hydroxy-3-methylbut-2-enyl diphosphate reductase [Bathymodiolus thermophilus thioautotrophic gill symbiont]	34	0	0	0	0	0	0	0.00571891	0.0019063	0	0	0	0	0	0	0	0	COG0761	metabolism	Lipid transport and metabolism	Penicillin tolerance protein	TIGR00216	Biosynthesis of cofactors, prosthetic groups, and carriers	Other	4-hydroxy-3-methylbut-2-enyl diphosphate reductase	PF02401.14	LytB protein
OIR24562.1	thiotroph	aminoacyl-tRNA hydrolase [Bathymodiolus thermophilus thioautotrophic gill symbiont]	21	0	0	0	0	0.0169384	0	0	0.00564613	0	0	0	0	0	0	0	0	COG0193	information storage and processing	Translation, ribosomal structure and biogenesis	Peptidyl-tRNA hydrolase	TIGR00447	Protein synthesis	Other	aminoacyl-tRNA hydrolase	PF01195.15	Peptidyl-tRNA hydrolase
OIR24322.1	thiotroph	hypothetical protein BGC33_14560 [Bathymodiolus thermophilus thioautotrophic gill symbiont]	37	0	0	0	0	0.0144205	0.013912	0.0105104	0.0129477	0	0	0	0	0	0.0533909	0.0276278	0.0270062	COG2268	poorly characterized	Function unknown	Uncharacterized protein conserved in bacteria	TIGR02794	Transport and binding proteins	Other	protein TolA	PF13103.2	TonB C terminal
SEH64291.1	thiotroph	[weak similarity to] cadherin domain-containingprotein [Bathymodiolus azoricus thioautotrophic gill symbiont]	77	0	0	0	0	0	0	0	0	0	0	0	0	0	0	0.0238963	0.00796543	COG5492	cellular processes and signaling	Cell motility	Bacterial surface proteins containing Ig-like domains	TIGR02145	Cell envelope	Other	fibrobacter succinogenes major paralogous domain	PF09603.6	Fibrobacter succinogenes major domain (Fib_succ_major)
OIR24830.1	thiotroph	dephospho-CoA kinase [Bathymodiolus thermophilus thioautotrophic gill symbiont]	23	0	0	0	0	0.0193319	0	0	0.00644396	0	0	0	0	0	0	0	0	COG0237	metabolism	Coenzyme transport and metabolism	Dephospho-CoA kinase	TIGR00152	Biosynthesis of cofactors, prosthetic groups, and carriers	Pantothenate and coenzyme A	dephospho-CoA kinase	PF01121.16	Dephospho-CoA kinase
OIR24053.1	thiotroph	bifunctional 4'-phosphopantothenoylcysteine decarboxylase/phosphopantothenoylcysteine synthetase [Bathymodiolus thermophilus thioautotrophic gill symbiont]	43	0	0	0	0	0.00413612	0.0119708	0	0.00536897	0	0	0	0	0	0	0	0	COG0452	metabolism	Coenzyme transport and metabolism	Phosphopantothenoylcysteine synthetase/decarboxylase	TIGR00521	Biosynthesis of cofactors, prosthetic groups, and carriers	Pantothenate and coenzyme A	phosphopantothenoylcysteine decarboxylase / phosphopantothenate--cysteine ligase	PF04127.11	DNA / pantothenate metabolism flavoprotein
OIR25240.1	thiotroph	3-methyl-2-oxobutanoate hydroxymethyltransferase, partial [Bathymodiolus thermophilus thioautotrophic gill symbiont]	27	0	0	0	0	0.0164679	0.0095323	0.0144032	0.0134678	0	0	0	0	0	0	0	0	COG0413	metabolism	Coenzyme transport and metabolism	Ketopantoate hydroxymethyltransferase	TIGR00222	Biosynthesis of cofactors, prosthetic groups, and carriers	Pantothenate and coenzyme A	3-methyl-2-oxobutanoate hydroxymethyltransferase	PF02548.11	Ketopantoate hydroxymethyltransferase
OIR23683.1	thiotroph	pantoate--beta-alanine ligase [Bathymodiolus thermophilus thioautotrophic gill symbiont]	31	0	0	0	0	0.0057372	0	0.00940852	0.00504857	0	0	0	0	0	0	0	0	COG0414	metabolism	Coenzyme transport and metabolism	Panthothenate synthetase	TIGR00018	Biosynthesis of cofactors, prosthetic groups, and carriers	Pantothenate and coenzyme A	pantoate--beta-alanine ligase	PF02569.11	Pantoate-beta-alanine ligase
OIR25643.1	thiotroph	hypothetical protein BGC33_13795 [Bathymodiolus thermophilus thioautotrophic gill symbiont]	117	0	0	0	0	0	0	0	0	0	0	0	0	0	0	0.0139792	0.00465974	COG0507	information storage and processing	Replication, recombination and repair	ATP-dependent exoDNAse (exonuclease V), alpha subunit - helicase superfamily I member	TIGR02686	Mobile and extrachromosomal element functions	Plasmid functions	conjugative relaxase domain	PF08751.7	TrwC relaxase
OIR23990.1	thiotroph	heme ABC transporter permease [Bathymodiolus thermophilus thioautotrophic gill symbiont]	28	0	0	0	0	0	0	0	0	0	0	0	0	0	0	0.0146033	0.00486776	COG0755	cellular processes and signaling	Posttranslational modification, protein turnover, chaperones	ABC-type transport system involved in cytochrome c biogenesis, permease component	TIGR01191	Protein fate	Protein and peptide secretion and trafficking	heme exporter protein CcmC	PF01578.16	Cytochrome C assembly protein
OIR25115.1	thiotroph	permease [Bathymodiolus thermophilus thioautotrophic gill symbiont]	45	0	0	0	0	0	0.0114388	0	0.00381292	0	0	0	0	0	0.0195107	0.0227162	0.0140757	COG4591	cellular processes and signaling	Cell wall/membrane/envelope biogenesis	ABC-type transport system, involved in lipoprotein release, permease component	TIGR02212	Protein fate	Protein and peptide secretion and trafficking	lipoprotein releasing system, transmembrane protein, LolC/E family	PF02687.17	FtsX-like permease family
OIR25763.1	thiotroph	outer membrane protein assembly factor BamD [Bathymodiolus thermophilus thioautotrophic gill symbiont]	30	0	0	0	0	0.0118569	0	0.0129629	0.00827325	0	0	0	0	0.0715038	0.0365827	0.0749636	0.0610167	COG4105	poorly characterized	General function prediction only	DNA uptake lipoprotein	TIGR03302	Protein fate	Protein and peptide secretion and trafficking	outer membrane assembly lipoprotein YfiO	PF13525.2	Outer membrane lipoprotein
OIR24257.1	thiotroph	mononuclear molybdenum enzyme YedY [Bathymodiolus thermophilus thioautotrophic gill symbiont]	36	0	0	0	0	0.0172913	0.0142985	0.0243054	0.0186317	0	0	0	0	0.0198622	0	0	0.00662073	KOG0535	metabolism	Energy production and conversion	Sulfite oxidase, molybdopterin-binding component	TIGR01409	Protein fate	Protein and peptide secretion and trafficking	Tat (twin-arginine translocation) pathway signal sequence	PF00174.15	Oxidoreductase molybdopterin binding domain
OIR24580.1	thiotroph	preprotein translocase subunit SecY [Bathymodiolus thermophilus thioautotrophic gill symbiont]	47	0	0	0	0	0.00756822	0	0.0165483	0.00803885	0	0	0	0	0.0456407	0.0887324	0.0913482	0.0752405	COG0201	cellular processes and signaling	Intracellular trafficking, secretion, and vesicular transport	Preprotein translocase subunit SecY	TIGR00967	Protein fate	Protein and peptide secretion and trafficking	preprotein translocase, SecY subunit	PF00344.16	SecY translocase
OIR25278.1	thiotroph	signal recognition particle-docking protein FtsY [Bathymodiolus thermophilus thioautotrophic gill symbiont]	34	0	0	0	0	0.0235394	0.0113547	0.031454	0.022116	0	0	0	0	0	0	0	0	COG0552	cellular processes and signaling	Intracellular trafficking, secretion, and vesicular transport	Signal recognition particle GTPase	TIGR00064	Protein fate	Protein and peptide secretion and trafficking	signal recognition particle-docking protein FtsY	PF00448.18	SRP54-type protein, GTPase domain
SEH80940.1	thiotroph	Fe-S-cluster-containing hydrogenase subunit [Bathymodiolus azoricus thioautotrophic gill symbiont]	27	0	0	0	0	0	0.0285969	0	0.0095323	0	0	0	0	0	0.0731653	0.0302883	0.0344845	COG0437	metabolism	Energy production and conversion	Fe-S-cluster-containing hydrogenase components 1	TIGR01409	Protein fate	Protein and peptide secretion and trafficking	Tat (twin-arginine translocation) pathway signal sequence	PF13247.2	4Fe-4S dicluster domain
SEH93044.1	thiotroph	signal peptidase I [Bathymodiolus azoricus thioautotrophic gill symbiont]	35	0	0	0	0	0	0.00735349	0.0138888	0.00708076	0	0	0	0	0.0408593	0	0	0.0136198	COG0681	cellular processes and signaling	Intracellular trafficking, secretion, and vesicular transport	Signal peptidase I	TIGR02227	Protein fate	Protein and peptide secretion and trafficking	signal peptidase I	PF00717.19	Peptidase S24-like
OIR25657.1	thiotroph	Fe-S protein assembly co-chaperone HscB [Bathymodiolus thermophilus thioautotrophic gill symbiont]	19	0	0	0	0	0.014041	0	0	0.00468035	0	0	0	0	0	0	0	0	COG1076	cellular processes and signaling	Posttranslational modification, protein turnover, chaperones	DnaJ-domain-containing proteins 1	TIGR00714	Protein fate	Protein folding and stabilization	Fe-S protein assembly co-chaperone HscB	PF07743.9	HSCB C-terminal oligomerisation domain
OIR25654.1	thiotroph	Fe-S protein assembly chaperone HscA [Bathymodiolus thermophilus thioautotrophic gill symbiont]	67	0	0	0	0	0.0106181	0.0192069	0.0275703	0.0191317	0	0	0	0	0	0	0	0	COG0443	cellular processes and signaling	Posttranslational modification, protein turnover, chaperones	Molecular chaperone	TIGR01991	Protein fate	Protein folding and stabilization	Fe-S protein assembly chaperone HscA	PF00012.16	Hsp70 protein
OIR24795.1	thiotroph	nitrate reductase molybdenum cofactor assembly chaperone [Bathymodiolus thermophilus thioautotrophic gill symbiont]	25	0	0	0	0	0.0711413	0.0154423	0.0155554	0.0340463	0	0	0	0	0	0.0263395	0	0.00877984	COG2180	metabolism	Energy production and conversion	Nitrate reductase delta subunit	TIGR00684	Protein fate	Protein folding and stabilization	nitrate reductase molybdenum cofactor assembly chaperone	PF02613.11	Nitrate reductase delta subunit
BAT00723	thiotroph	ClpX, ATPase regulatory subunit [LSA_porfs_bathyt]	47	0	0	0	0	0	0	0	0	0	0	0	0	0	0.037361	0	0.0124537	COG1219	cellular processes and signaling	Posttranslational modification, protein turnover, chaperones	ATP-dependent protease Clp, ATPase subunit	TIGR00382	Protein fate	Protein folding and stabilization	ATP-dependent Clp protease, ATP-binding subunit ClpX	PF07724.10	AAA domain (Cdc48 subfamily)
OIR24621.1	thiotroph	EF-P beta-lysylation protein EpmB [Bathymodiolus thermophilus thioautotrophic gill symbiont]	35	0	0	0	0	0	0	0.00555551	0.00185184	0	0	0	0	0	0	0	0	COG1509	metabolism	Amino acid transport and metabolism	Lysine 2,3-aminomutase	TIGR03821	Protein fate	Protein modification and repair	EF-P beta-lysylation protein EpmB	PF13394.2	4Fe-4S single cluster domain
OIR24647.1	thiotroph	type I methionyl aminopeptidase [Bathymodiolus thermophilus thioautotrophic gill symbiont]	28	0	0	0	0	0.00952785	0	0.017361	0.00896294	0	0	0	0	0	0	0.0219049	0.00730164	COG0024	information storage and processing	Translation, ribosomal structure and biogenesis	Methionine aminopeptidase	TIGR00500	Protein fate	Protein modification and repair	methionine aminopeptidase, type I	PF00557.20	Metallopeptidase family M24
OIR25263.1	thiotroph	protein-(glutamine-N5) methyltransferase, release factor-specific [Bathymodiolus thermophilus thioautotrophic gill symbiont]	30	0	0	0	0	0.00592844	0	0	0.00197615	0	0	0	0	0	0	0	0	COG2890	information storage and processing	Translation, ribosomal structure and biogenesis	Methylase of polypeptide chain release factors	TIGR03534	Protein fate	Protein modification and repair	protein-(glutamine-N5) methyltransferase, release factor-specific	PF05175.10	Methyltransferase small domain
OIR24978.1	thiotroph	peptide-methionine (S)-S-oxide reductase [Bathymodiolus thermophilus thioautotrophic gill symbiont]	49	0	0	0	0	0.010889	0.0236362	0.00396822	0.0128311	0	0	0	0	0	0	0	0	COG0225	cellular processes and signaling	Posttranslational modification, protein turnover, chaperones	Peptide methionine sulfoxide reductase	TIGR00401	Protein fate	Protein modification and repair	peptide-methionine (S)-S-oxide reductase	PF01625.17	Peptide methionine sulfoxide reductase
OIR23754.1	thiotroph	prolipoprotein diacylglyceryl transferase [Bathymodiolus thermophilus thioautotrophic gill symbiont]	29	0	0	0	0	0.0245315	0.0310622	0.0167623	0.0241187	0	0	0	0	0.0616412	0.0378441	0.0704986	0.0566613	COG0682	cellular processes and signaling	Cell wall/membrane/envelope biogenesis	Prolipoprotein diacylglyceryltransferase	TIGR00544	Protein fate	Protein modification and repair	prolipoprotein diacylglyceryl transferase	PF01790.14	Prolipoprotein diacylglyceryl transferase
OIR24334.1	thiotroph	formyltetrahydrofolate deformylase [Bathymodiolus thermophilus thioautotrophic gill symbiont]	32	0	0	0	0	0.0222317	0.0160858	0.036458	0.0249251	0	0	0	0	0	0	0	0	COG0788	metabolism	Nucleotide transport and metabolism	Formyltetrahydrofolate hydrolase	TIGR00655	Purines, pyrimidines, nucleosides, and nucleotides	Purine ribonucleotide biosynthesis	formyltetrahydrofolate deformylase	PF00551.15	Formyl transferase
[truncated: 2,436 more rows]

## Sheet: Supplementary Table S2b
Supplementary Table S2b: "Symbiosis-specific" B. thermophilus symbiont and host proteins as determined by statistical analysis. To identify symbiont proteins potentially involved in interactions with the host, the following sample types were compared: a) To identify symbiont proteins that are potentially secreted into the host bacteriocytes, symbiont proteins expressed in whole gill samples (Gill…
[truncated: 3,478 more rows]

[truncated: 1 more sheets: Supplementary Table S2c]
