# Supplementary material for: Comparative proteomics of related symbiotic mussel species reveals high variability of host–symbiont interactions
Source: ISME J. 2019 Nov 4;14(2):649–56. doi: 10.1038/s41396-019-0517-6 (PMC6976577; doi:10.1038/s41396-019-0517-6)
Supplement: Supplementary file 9 — Supplementary Table S3 [file 41396_2019_517_MOESM9_ESM.xlsx]

## Sheet: Supplementary Table S3
Supplementary Table S3: Overview of all B. azoricus host and symbiont proteins identified in this study with their relative abundance. Host proteins ("host" in column B) were identified using the B. azoricus EST library. Symbiont proteins ("thiotroph" or "methanotroph" in column B) were identified using the symbiont genomes available for B. azoricus, B. thermophilus and Bathymodiolus sp. and the …
Accession Number	Organism	Protein function	MW (kDa)	%Org NSAF Gill 1 (V)	%Org NSAF Gill 2 (V)	%Org NSAF Gill (V) average	%Org NSAF Foot 1 (V)	%Org NSAF Foot 2 (V)	%Org NSAF Foot (V) average	%Org NSAF Sym 1 (V)	%Org NSAF Sym 2 (V)	%Org NSAF Sym (V) average	%Org NSAF Sym 1 (O)	%Org NSAF Sym 2 (O)	%Org NSAF Sym 3 (O)	%Org NSAF Sym (O) average	%Org NSAF Host 1 (V)	%Org NSAF Host 2 (V)	%Org NSAF Host (V) average	%Org NSAF Gill Mem (O)	%Org NSAF Sym Mem (O)	COG/KOG number	COG/KOG main role	COG/KOG subrole	COG/KOG descrip-tion	TIGRFAM ID	TIGRFAM main role	TIGRFAM subrole	TIGRFAM descrip-tion	PFAM ID	PFAM family
OIR24528.1	thiotroph	ribulose-phosphate 3-epimerase [Bathymodiolus thermophilus thioautotrophic gill symbiont]	24												0.049075	0.0163583						COG0036	metabolism	Carbohydrate transport and metabolism	Pentose-5-phosphate-3-epimerase	TIGR01163	Energy metabolism	Pentose phosphate pathway	ribulose-phosphate 3-epimerase	PF00834	Ribulose-phosphate 3 epimerase family
OIR25339.1	thiotroph	6-phosphofructokinase [Bathymodiolus thermophilus thioautotrophic gill symbiont]	45	1.47122	0.413476	0.94235	2.30998		1.15499	0.849583	0.131467	0.490525			0.418773	0.139591	0.847855	0.870997	0.859426	0.490339	0.189024	COG0205	metabolism	Carbohydrate transport and metabolism	6-phosphofructokinase					PF00365	Phosphofructokinase
SEH57336.1	thiotroph	sulfur oxidation protein SoxX [Bathymodiolus azoricus thioautotrophic gill symbiont]	15								0.352885	0.176443	0.669607	0.668262		0.445956						COG2010	metabolism	Energy production and conversion	Cytochrome c, mono- and diheme variants	TIGR04485			sulfur oxidation c-type cytochrome SoxX	PF00034	Cytochrome c
SEH57356.1	thiotroph	sulfur oxidation protein SoxY [Bathymodiolus azoricus thioautotrophic gill symbiont]	15	1.27506	1.0814	1.17823				0.530556	1.4323	0.981427	2.55288	2.88408	0.533936	1.9903	1.52614	1.92132	1.72373	0.980678	1.6345	COG5501	poorly characterized	Function unknown	Predicted secreted protein					PF13501	Sulfur oxidation protein SoxY
SEH57372.1	thiotroph	sulfur oxidation protein SoxZ [Bathymodiolus azoricus thioautotrophic gill symbiont]	11	0.222913	0.346973	0.284943				0.482323	0.679351	0.580837	2.33982	2.54195	0.342632	1.74147	0.462466	0.943191	0.702829	0.459693	0.591332					TIGR04490			thiosulfate oxidation carrier complex protein SoxZ	PF08770	Sulphur oxidation protein SoxZ
SEH57391.1	thiotroph	sulfur oxidation protein SoxA [Bathymodiolus azoricus thioautotrophic gill symbiont]	32	0.0306505	0.253453	0.142052				0.156046	0.321099	0.238573	0.52967	0.362708	0.17667	0.356349	0.0794864	0.180123	0.129805	0.3735	0.218906					TIGR04484			sulfur oxidation c-type cytochrome SoxA
SEH64234.1	thiotroph	sulfur relay protein, TusE/DsrC/DsvC family [Bathymodiolus azoricus thioautotrophic gill symbiont]	11							0.156046		0.0780229			0.171316	0.0571054						COG2920	metabolism	Inorganic ion transport and metabolism	Dissimilatory sulfite reductase (desulfoviridin), gamma subunit	TIGR03342			sulfur relay protein, TusE/DsrC/DsvC family	PF04358	DsrC like protein
SEH64469.1	thiotroph	Sulfide-quinone reductase [Bathymodiolus azoricus thioautotrophic gill symbiont]	25	0.549257	0.133585	0.341421	2.07898		1.03949	0.343301	0.26155	0.302425	0.200882	0.126618	0.19787	0.175123		0.184446	0.0922232		0.100072	COG1252	metabolism	Energy production and conversion	NADH dehydrogenase, FAD-containing subunit
SEH64580.1	thiotroph	nitrate reductase, gamma subunit [Bathymodiolus azoricus thioautotrophic gill symbiont]	29	0.0676425		0.0338213					0.182527	0.0912634		0.0545767	0.113719	0.0560984						COG2181	metabolism	Energy production and conversion	Nitrate reductase gamma subunit					PF02665	Nitrate reductase gamma subunit
SEH64682.1	thiotroph	[weak similarity to] sulfur oxidation proteinDsrR [Bathymodiolus azoricus thioautotrophic gill symbiont]	13												0.03624	0.01208						COG0316	poorly characterized	Function unknown	Uncharacterized conserved protein					PF01521	Iron-sulphur cluster biosynthesis
SEH71720.1	thiotroph	response regulator SirA [Bathymodiolus azoricus thioautotrophic gill symbiont]	8	1.53253	1.72944	1.63098				0.370609		0.185304	0.470818	1.05515	0.206115	0.577361	0.953837	0.864592	0.909215			COG0425	cellular processes and signaling	Posttranslational modification, protein turnover, chaperones	Predicted redox protein, regulator of disulfide bond formation					PF01206	Sulfurtransferase TusA
SEH74418.1	thiotroph	sulfate adenylyltransferase [Bathymodiolus azoricus thioautotrophic gill symbiont]	44	0.133748	0.357816	0.245782	3.54372		1.77186	0.705753	0.0919954	0.398874		0.035971	0.364047	0.133339	0.790047	0.707394	0.74872	0.668644	0.19332	COG2046	metabolism	Inorganic ion transport and metabolism	ATP sulfurylase (sulfate adenylyltransferase)	TIGR00339	Central intermediary metabolism	Sulfur metabolism	sulfate adenylyltransferase	PF01747	ATP-sulfurylase
SEH74431.1	thiotroph	[weak similarity to] adenylylsulfate reductase [Bathymodiolus azoricus thioautotrophic gill symbiont]	30	0.686572	0.604311	0.645441				0.114434	1.27661	0.695524	0.690532	0.650676	0.23556	0.525589				1.27182	1.18418
SEH74444.1	thiotroph	adenylylsulfate reductase, beta subunit [Bathymodiolus azoricus thioautotrophic gill symbiont]	18	0.599388	0.821651	0.710519				0.225399	0.882213	0.553806	1.77864	1.87582	0.955326	1.5366	0.141309	0.256175	0.198742	0.459693	0.166786	COG1146	metabolism	Energy production and conversion	Ferredoxin	TIGR02060	Central intermediary metabolism	Sulfur metabolism	adenylylsulfate reductase, beta subunit	PF12139	Adenosine-5'-phosphosulfate reductase beta subunit
SEH74460.1	thiotroph	adenylylsulfate reductase subunit alpha [Bathymodiolus azoricus thioautotrophic gill symbiont]	70	1.78649	2.03785	1.91217	2.59873		1.29936	0.956338	1.98831	1.47233	3.26434	2.1103	0.47785	1.95083	0.0726733		0.0363366	1.49072	1.38671	COG1053	metabolism	Energy production and conversion	Succinate dehydrogenase/fumarate reductase, flavoprotein subunit	TIGR02061	Central intermediary metabolism	Sulfur metabolism	adenylylsulfate reductase, alpha subunit	PF00890	FAD binding domain
SEH77146.1	thiotroph	sulfate thiol esterase SoxB [Bathymodiolus azoricus thioautotrophic gill symbiont]	70	0.357297	0.490719	0.424008				0.167192	0.529328	0.34826	0.511173	0.391913	0.121145	0.34141		0.0329368	0.0164684	0.505662	0.743389	COG0737	metabolism	Nucleotide transport and metabolism	5'-nucleotidase/2',3'-cyclic phosphodiesterase and related esterases	TIGR04486			thiosulfohydrolase SoxB	PF02872	5'-nucleotidase, C-terminal domain
SEH78561.1	thiotroph	sulfur relay protein, TusE/DsrC/DsvC family [Bathymodiolus azoricus thioautotrophic gill symbiont]	13												0.03624	0.01208						COG2920	metabolism	Inorganic ion transport and metabolism	Dissimilatory sulfite reductase (desulfoviridin), gamma subunit	TIGR03342			sulfur relay protein, TusE/DsrC/DsvC family	PF04358	DsrC like protein
SEH80440.1	thiotroph	sulfide-quinone reductase [Bathymodiolus azoricus thioautotrophic gill symbiont]	26	0.584718	0.38534	0.485029	1.99902		0.99951	0.420123	0.347296	0.38371	0.362167	0.223205	0.17214	0.252504	0.586977	0.576395	0.581686	0.212166	0.134712	COG0446	poorly characterized	General function prediction only	Uncharacterized NAD(FAD)-dependent dehydrogenases
SEH80940.1	thiotroph	Fe-S-cluster-containing hydrogenase subunit [Bathymodiolus azoricus thioautotrophic gill symbiont]	27	0.0726531	0.0706797	0.0716664				0.0866921	0.161451	0.124071	0.0697508	0.117239	0.0959688	0.0943195						COG0437	metabolism	Energy production and conversion	Fe-S-cluster-containing hydrogenase components 1	TIGR01409	Protein fate	Protein and peptide secretion and trafficking	Tat (twin-arginine translocation) pathway signal sequence	PF13247	4Fe-4S dicluster domain
SEH80961.1	thiotroph	[similarity to] sulfur oxidation protein DsrJ [Bathymodiolus azoricus thioautotrophic gill symbiont]	15							0.0312092		0.0156046		0.175858	0.0785199	0.0847928
SEH80977.1	thiotroph	molybdopterin oxidoreductase [Bathymodiolus azoricus thioautotrophic gill symbiont]	72	0.483597	0.457209	0.470403				0.661027	0.112439	0.386733	0.0261565	0.0439646	0.209386	0.0931692	0.412152	0.464318	0.438235	0.612924	0.347471	COG0493	metabolism	Amino acid transport and metabolism	NADPH-dependent glutamate synthase beta chain and related oxidoreductases					PF07992	Pyridine nucleotide-disulphide oxidoreductase
SEH80995.1	thiotroph	reductase, iron-sulfur binding subunit [Bathymodiolus azoricus thioautotrophic gill symbiont]	59	0.08312	0.12938	0.10625				0.084635	0.0897166	0.0871758	0.0851196	0.107303	0.0598881	0.0841037				0.116871		COG0247	metabolism	Energy production and conversion	Fe-S oxidoreductase					PF13183	4Fe-4S dicluster domain
SEH81059.1	thiotroph	Sulphur relay, TusB/DsrH [Bathymodiolus azoricus thioautotrophic gill symbiont]	9							0.710875		0.355438			0.0785199	0.0261733		0.256175	0.128088			COG2168	metabolism	Inorganic ion transport and metabolism	Uncharacterized conserved protein involved in oxidation of intracellular sulfur	TIGR03011	Protein synthesis	tRNA and rRNA base modification	sulfur relay protein TusB/DsrH	PF04077	DsrH like protein
SEH81075.1	thiotroph	sulfur oxidoreductase [Bathymodiolus azoricus thioautotrophic gill symbiont]	15							0.0728214		0.0364107			0.675271	0.22509	0.282618		0.141309	0.0919385		COG2923	metabolism	Inorganic ion transport and metabolism	Uncharacterized protein involved in the oxidation of intracellular sulfur	TIGR03010	Protein synthesis	tRNA and rRNA base modification	sulfur relay protein TusC/DsrF	PF02635	DsrE/DsrF-like family
SEH81090.1	thiotroph	intracellular sulfur oxidation protein DsrE [Bathymodiolus azoricus thioautotrophic gill symbiont]	15							0.582571	0.269853	0.426212			1.31913	0.439712	0.791331	0.922232	0.856782	0.214523		COG1553	metabolism	Inorganic ion transport and metabolism	Uncharacterized conserved protein involved in intracellular sulfur reduction	TIGR03012	Protein synthesis	tRNA and rRNA base modification	sulfur relay protein TusD/DsrE	PF02635	DsrE/DsrF-like family
SEH81102.1	thiotroph	sulfite reductase, dissimilatory-type betasubunit [Bathymodiolus azoricus thioautotrophic gill symbiont]	40	1.27506	0.632141	0.953601	2.81529		1.40764	0.838746	0.101195	0.469971	0.0313878	0.0923256	0.429897	0.184537	2.01366	1.46981	1.74173	0.540139	0.200143	COG2221	metabolism	Energy production and conversion	Dissimilatory sulfite reductase (desulfoviridin), alpha and beta subunits	TIGR02066	Central intermediary metabolism	Sulfur metabolism	sulfite reductase, dissimilatory-type beta subunit	PF01077	Nitrite and sulphite reductase 4Fe-4S domain
SEH81121.1	thiotroph	sulfite reductase, dissimilatory-type subunitalpha [Bathymodiolus azoricus thioautotrophic gill symbiont]	48	2.23749	0.685814	1.46165	6.67728		3.33864	1.30038	0.259474	0.779928			0.569269	0.189756	1.81936	1.7532	1.78628	0.402231	0.333572	COG2221	metabolism	Energy production and conversion	Dissimilatory sulfite reductase (desulfoviridin), alpha and beta subunits	TIGR02064	Central intermediary metabolism	Sulfur metabolism	sulfite reductase, dissimilatory-type alpha subunit	PF01077	Nitrite and sulphite reductase 4Fe-4S domain
SEH92929.1	thiotroph	thioredoxin-like protein-like protein [Bathymodiolus azoricus thioautotrophic gill symbiont]	38								0.0327757	0.0163879										COG2143	cellular processes and signaling	Posttranslational modification, protein turnover, chaperones	Thioredoxin-related protein					PF13098	Thioredoxin-like domain
SEH99537.1	thiotroph	DsrC family protein [Bathymodiolus azoricus thioautotrophic gill symbiont]	12							0.156046		0.0780229		0.175858	0.33371	0.169856	1.20113		0.600564			COG2920	metabolism	Inorganic ion transport and metabolism	Dissimilatory sulfite reductase (desulfoviridin), gamma subunit	TIGR03342			sulfur relay protein, TusE/DsrC/DsvC family	PF04358	DsrC like protein
SEH57113.1	thiotroph	malate dehydrogenase [Bathymodiolus azoricus thioautotrophic gill symbiont]	44	0.0668739		0.0334369				0.0319185		0.0159592			0.0374754	0.0124918						COG0281	metabolism	Energy production and conversion	Malic enzyme					PF00390	Malic enzyme, N-terminal domain
SEH57713.1	thiotroph	tartrate/fumarate subfamily Fe-S typehydro-lyase subunit alpha [Bathymodiolus azoricus thioautotrophic gill symbiont]	53	0.027759		0.0138795				0.0147213		0.00736065					0.0799863		0.0399932			COG1951	metabolism	Energy production and conversion	Tartrate dehydratase alpha subunit/Fumarate hydratase class I, N-terminal domain	TIGR00722			hydrolyase, tartrate alpha subunit/fumarate domain protein, Fe-S type	PF05681	Fumarate hydratase (Fumerase)
SEH57715.1	thiotroph	NADP-dependent isocitrate dehydrogenase [Bathymodiolus azoricus thioautotrophic gill symbiont]	45	0.0217959		0.010898				0.124837		0.0624183			0.0366426	0.0122142				0.0306462		COG0538	metabolism	Energy production and conversion	Isocitrate dehydrogenases	TIGR00183	Energy metabolism	TCA cycle	isocitrate dehydrogenase, NADP-dependent	PF00180	Isocitrate/isopropylmalate dehydrogenase
SEH60139.1	thiotroph	phosphopyruvate hydratase [Bathymodiolus azoricus thioautotrophic gill symbiont]	46	0.597019		0.298509				0.29513		0.147565			0.0716921	0.0238974	0.239611	0.0501213	0.144866	0.11992		COG0148	metabolism	Carbohydrate transport and metabolism	Enolase	TIGR01060	Energy metabolism	Glycolysis/gluconeogenesis	phosphopyruvate hydratase	PF00113	Enolase, C-terminal TIM barrel domain
SEH64799.1	thiotroph	succinyl-CoA synthetase subunit alpha [Bathymodiolus azoricus thioautotrophic gill symbiont]	30		0.0318058	0.0159029				0.0416122	0.0415159	0.0415641									0.0833929	COG0074	metabolism	Energy production and conversion	Succinyl-CoA synthetase, alpha subunit	TIGR01019	Energy metabolism	TCA cycle	succinate-CoA ligase, alpha subunit	PF02629	CoA binding domain
SEH64813.1	thiotroph	succinyl-CoA synthetase (ADP-forming) betasubunit [Bathymodiolus azoricus thioautotrophic gill symbiont]	42							0.0408691	0.0593084	0.0500888			0.0280428	0.00934761	0.0403741		0.020187		0.0595664	COG0045	metabolism	Energy production and conversion	Succinyl-CoA synthetase, beta subunit	TIGR01016	Energy metabolism	TCA cycle	succinate-CoA ligase, beta subunit	PF08442	ATP-grasp domain
SEH66096.1	thiotroph	sugar kinase [Bathymodiolus azoricus thioautotrophic gill symbiont]	34							0.0229479		0.011474										COG0524	metabolism	Carbohydrate transport and metabolism	Sugar kinases, ribokinase family					PF00294	pfkB family carbohydrate kinase
SEH69229.1	thiotroph	pyruvate dehydrogenase subunit e1 [Bathymodiolus azoricus thioautotrophic gill symbiont]	99	0.326939	0.173486	0.250213				0.378293		0.189146			0.152281	0.0507604				0.148588		COG2609	metabolism	Energy production and conversion	Pyruvate dehydrogenase complex, dehydrogenase (E1) component	TIGR00759			pyruvate dehydrogenase (acetyl-transferring), homodimeric type	PF00456	Transketolase, thiamine diphosphate binding domain
SEH70330.1	thiotroph	ribose-5-phosphate isomerase A [Bathymodiolus azoricus thioautotrophic gill symbiont]	23	0.10661		0.0533052				0.135692		0.067846			0.0921756	0.0307252				0.139906		COG0120	metabolism	Carbohydrate transport and metabolism	Ribose 5-phosphate isomerase	TIGR00021	Energy metabolism	Pentose phosphate pathway	ribose 5-phosphate isomerase A	PF06026	Ribose 5-phosphate isomerase A (phosphoriboisomerase A)
SEH73147.1	thiotroph	ribulose bisphosphate carboxylase small chain [Bathymodiolus azoricus thioautotrophic gill symbiont]	13	0.150895		0.0754474				0.480141	0.215563	0.347852	0.48289	0.284079	0.670439	0.479136	0.913075		0.456537	1.06083		COG4451	metabolism	Energy production and conversion	Ribulose bisphosphate carboxylase small subunit					PF00101	Ribulose bisphosphate carboxylase, small chain
SEH73857.1	thiotroph	fructose-1,6-bisphosphate aldolase [Bathymodiolus azoricus thioautotrophic gill symbiont]	38	0.245204	0.753296	0.49925	0.455917		0.227958	1.08	0.180266	0.630134	0.148679	0.0694178	0.334743	0.18428	1.69571	1.9112	1.80346	0.701636	0.526692	COG0191	metabolism	Carbohydrate transport and metabolism	Fructose/tagatose bisphosphate aldolase	TIGR01521			fructose-bisphosphate aldolase, class II, Calvin cycle subtype	PF01116	Fructose-bisphosphate aldolase class-II
SEH73874.1	thiotroph	pyruvate kinase [Bathymodiolus azoricus thioautotrophic gill symbiont]	52	0.254635	0.0642233	0.159429				0.207061	0.0179636	0.112512			0.0815399	0.02718				0.114923		COG0469	metabolism	Carbohydrate transport and metabolism	Pyruvate kinase	TIGR01064	Energy metabolism	Glycolysis/gluconeogenesis	pyruvate kinase	PF00224	Pyruvate kinase, barrel domain
SEH73887.1	thiotroph	Phosphoglycerate kinase [Bathymodiolus azoricus thioautotrophic gill symbiont]	41	0.382758	0.0930903	0.237924	1.47895		0.739475	0.395824	0.0379719	0.216898			0.218324	0.0727746	0.268832		0.134416	0.190604	0.0854269	COG0126	metabolism	Carbohydrate transport and metabolism	3-phosphoglycerate kinase					PF00162	Phosphoglycerate kinase
SEH73915.1	thiotroph	glyceraldehyde-3-phosphatedehydrogenase/erythros e-4-phosphate dehydrogenase [Bathymodiolus azoricus thioautotrophic gill symbiont]	36	0.531276	0.887913	0.709594				0.81924	0.0432457	0.431243			0.484206	0.161402	2.19029	2.20951	2.1999	0.574616	0.0833929	COG0057	metabolism	Carbohydrate transport and metabolism	Glyceraldehyde-3-phosphate dehydrogenase/erythrose-4-phosphate dehydrogenase	TIGR01534	Energy metabolism	Glycolysis/gluconeogenesis	glyceraldehyde-3-phosphate dehydrogenase, type I	PF02800	Glyceraldehyde 3-phosphate dehydrogenase, C-terminal domain
SEH73930.1	thiotroph	transketolase [Bathymodiolus azoricus thioautotrophic gill symbiont]	72	0.885459	0.390947	0.638203	0.481245	1.38933	0.935288	0.609012		0.304506			0.121052	0.0403505	0.541685	0.448307	0.494996	0.249	0.104241	COG0021	metabolism	Carbohydrate transport and metabolism	Transketolase	TIGR00232	Energy metabolism	Pentose phosphate pathway	transketolase	PF00456	Transketolase, thiamine diphosphate binding domain
SEH74103.1	thiotroph	triosephosphate isomerase [Bathymodiolus azoricus thioautotrophic gill symbiont]	27	0.435918	0.176699	0.306309				0.260076	0.0230644	0.14157			0.296631	0.0988769	0.188412	0.21348	0.200946	0.11918	0.0926588	COG0149	metabolism	Carbohydrate transport and metabolism	Triosephosphate isomerase	TIGR00419	Energy metabolism	Glycolysis/gluconeogenesis	triose-phosphate isomerase	PF00121	Triosephosphate isomerase
SEH74228.1	thiotroph	phosphoribulokinase [Bathymodiolus azoricus thioautotrophic gill symbiont]	33	0.0445826	0.636117	0.34035				0.680927	0.235886	0.458406		0.0639485	0.292665	0.118871	1.28463	0.978124	1.13138	0.431832	0.181948	COG3954	metabolism	Energy production and conversion	Phosphoribulokinase					PF00485	Phosphoribulokinase / Uridine kinase family
SEH81599.1	thiotroph	phosphoglyceromutase [Bathymodiolus azoricus thioautotrophic gill symbiont]	48	0.143036	0.0496966	0.0963662				0.126787		0.0633936			0.029445	0.00981499				0.0287308		COG0696	metabolism	Carbohydrate transport and metabolism	Phosphoglyceromutase	TIGR01307	Energy metabolism	Glycolysis/gluconeogenesis	phosphoglycerate mutase (2,3-diphosphoglycerate-independent)	PF06415	BPG-independent PGAM N-terminus (iPGM_N)
SEH81719.1	thiotroph	2-methylcitrate synthase/citrate synthase II [Bathymodiolus azoricus thioautotrophic gill symbiont]	42	0.140117		0.0700583	0.618744		0.309372	0.100315		0.0501576			0.0673028	0.0224343	0.0605611	0.0823421	0.0714516	0.0875605	0.0357398	COG0372	metabolism	Energy production and conversion	Citrate synthase					PF00285	Citrate synthase, C-terminal domain
SEH83194.1	thiotroph	pyruvate dehydrogenasedihydrolipoyltransacetylase subunit [Bathymodiolus azoricus thioautotrophic gill symbiont]	55	0.0534991	0.147463	0.100481				0.150371	0.022645	0.0865082			0.0385461	0.0128487		0.0838392	0.0419196	0.0835805		COG0508	metabolism	Energy production and conversion	Pyruvate/2-oxoglutarate dehydrogenase complex, dihydrolipoamide acyltransferase (E2) component, and related enzymes	TIGR01348	Energy metabolism	Pyruvate dehydrogenase	dihydrolipoyllysine-residue acetyltransferase	PF00198	2-oxoacid dehydrogenases acyltransferase (catalytic domain)
SEH83211.1	thiotroph	dihydrolipoamide dehydrogenase [Bathymodiolus azoricus thioautotrophic gill symbiont]	50	0.127506		0.0637531	0.519745		0.259873	0.0905066	0.0622738	0.0763902			0.0518232	0.0172744						COG1249	metabolism	Energy production and conversion	Pyruvate/2-oxoglutarate dehydrogenase complex, dihydrolipoamide dehydrogenase (E3) component, and related enzymes	TIGR01350			dihydrolipoyl dehydrogenase	PF07992	Pyridine nucleotide-disulphide oxidoreductase
SEH84101.1	thiotroph	oxaloacetate decarboxylase subunit alpha [Bathymodiolus azoricus thioautotrophic gill symbiont]	67	0.139071	0.106811	0.122941				0.323737	0.153361	0.238549	0.037478	0.0393713	0.0703164	0.0490552	0.1392		0.0696	0.0960552	0.179233	COG5016	metabolism	Energy production and conversion	Pyruvate/oxaloacetate carboxyltransferase	TIGR01108	Transport and binding proteins	Cations and iron carrying compounds	oxaloacetate decarboxylase alpha subunit	PF02436	Conserved carboxylase domain
SEH86463.1	thiotroph	Rubisco activation protein CbbO [Bathymodiolus azoricus thioautotrophic gill symbiont]	90		0.0106019	0.00530097				0.0693537		0.0346768			0.0601986	0.0200662					0.0222381	COG4548	metabolism	Inorganic ion transport and metabolism	Nitric oxide reductase activation protein					PF00092	von Willebrand factor type A domain
SEH86531.1	thiotroph	ribulose-1,5-bisphosphate carboxylase/oxygenaselarge subunit [Bathymodiolus azoricus thioautotrophic gill symbiont]	52	1.52781	0.761505	1.14466	4.66438		2.33219	1.16434	0.203588	0.683965		0.111602	0.715739	0.275781	1.38592	1.52966	1.45779	1.12271		COG1850	metabolism	Carbohydrate transport and metabolism	Ribulose 1,5-bisphosphate carboxylase, large subunit					PF00016	Ribulose bisphosphate carboxylase large chain, catalytic domain
SEH95326.1	thiotroph	Phosphoglucose isomerase (PGI) [Bathymodiolus azoricus thioautotrophic gill symbiont]	45																		0.0333572	COG0166	metabolism	Carbohydrate transport and metabolism	Glucose-6-phosphate isomerase					PF00342	Phosphoglucose isomerase
SEI04707.1	thiotroph	bifunctional aconitate hydratase2/2-methylisocitrate dehydratase [Bathymodiolus azoricus thioautotrophic gill symbiont]	93	0.0580053	0.0615597	0.0597825				0.15269	0.0100442	0.0813671			0.0481251	0.0160417	0.0273502		0.0136751	0.0494293	0.0269009	COG1049	metabolism	Energy production and conversion	Aconitase B	TIGR00117	Energy metabolism	TCA cycle	aconitate hydratase 2	PF06434	Aconitate hydratase 2 N-terminus
BAGiLS_000922	host	| IPR001148 | Carbonic anhydrase, alpha-class, catalytic domain | length: 264	29	2.41479	1.47484	1.94481					0.517877	0.258939	0.499214	0.486826		0.32868	2.14329	3.03075	2.58702		0.77754	KOG0382	poorly characterized	General function prediction only	Carbonic anhydrase					PF00194	Eukaryotic-type carbonic anhydrase
BAGiLS_000924	host	| IPR001148 | Carbonic anhydrase, alpha-class, catalytic domain | length: 264	29	2.30848	1.42012	1.8643	0.170403		0.0852013								1.9722	2.82268	2.39744			KOG0382	poorly characterized	General function prediction only	Carbonic anhydrase					PF00194	Eukaryotic-type carbonic anhydrase
BAGiLS_000653	host	| IPR004000 | Actin/actin-like | length: 282	31	1.70727	1.38944	1.54835	0.68703	0.661158	0.674094	1.2868	0.750331	1.01856			0.661578	0.220526	1.57648	1.43754	1.50701	1.54394	1.82898	KOG0676	cellular processes and signaling	Cytoskeleton	Actin and related proteins					PF00022	Actin
BAGiLS_009935	host	| IPR001951 | Histone H4 | length: 116	13	0.988151	2.05772	1.52293	0.412252		0.206126				4.80827	3.22782		2.6787	0.451443	0.31316	0.382301			KOG3467	information storage and processing	Chromatin structure and dynamics	Histone H4					PF15511	Centromere kinetochore component CENP-T histone fold
BAGiLS_000400	host	| IPR004000 | Actin/actin-like | length: 312	35	1.61702	1.32564	1.47133	0.779532	0.909811	0.844672	1.20891	0.795401	1.00216	0.841868	0.789932	0.766606	0.799469	1.34905	1.36672	1.35789	1.29152	1.88139	KOG0676	cellular processes and signaling	Cytoskeleton	Actin and related proteins					PF00022	Actin
BAGiLS_000105	host	| IPR004000 | Actin/actin-like | length: 383	43	1.46128	1.40763	1.43446	1.02783	1.36039	1.19411	1.35668	0.790108	1.07339	1.10906	0.962172	0.738737	0.936657	1.47898	1.56047	1.51972	1.36994	1.83156	KOG0676	cellular processes and signaling	Cytoskeleton	Actin and related proteins					PF00022	Actin
BAGiLS_001414	host	| IPR001148 | Carbonic anhydrase, alpha-class, catalytic domain | length: 239	26	1.79561	1.04048	1.41805											1.64366	2.38225	2.01296	1.2115		KOG0382	poorly characterized	General function prediction only	Carbonic anhydrase					PF00194	Eukaryotic-type carbonic anhydrase
BAGiLS_001855	host	| IPR004000 | Actin/actin-like | length: 221	25	1.1187	0.976311	1.04751	0.467719		0.23386	1.01456		0.507281	0.538211	0.486285		0.341499	1.01796	1.12536	1.07166	0.879519	1.28756	KOG0676	cellular processes and signaling	Cytoskeleton	Actin and related proteins					PF00022	Actin
BAGiLS_001468	host	| IPR004000 | Actin/actin-like | length: 236	26	1.27895	0.781816	1.03038					0.401525	0.200762					0.699737		0.349868			KOG0676	cellular processes and signaling	Cytoskeleton	Actin and related proteins					PF00022	Actin
BAGiLS_000080	host	| IPR004000 | Actin/actin-like | length: 397	45	1.14023	0.889998	1.01512	0.450087		0.225043	0.791666	0.50265	0.647158					1.01844	0.883682	0.95106	0.886337		KOG0676	cellular processes and signaling	Cytoskeleton	Actin and related proteins					PF00022	Actin
BAGiLS_013008	host	| IPR003579 | Ras small GTPase, Rab type | length: 94	10	1.13779	0.823668	0.980727	0.932654	0.862059	0.897356	0.438106	0.778394	0.60825	0.34064	0.372557	0.508868	0.407355	0.57087	0.530694	0.550782	0.460213	0.735282	KOG0084	cellular processes and signaling	Signal transduction mechanisms	GTPase Rab1/YPT1, small G protein superfamily, and related GTP-binding proteins					PF00071	Ras family
BAGiLS_000167	host	| IPR000217 | Tubulin | length: 357	40	0.884537	0.878453	0.881495	0.419346	0.285887	0.352617	1.09238	0.913469	1.00293	1.31998	0.911784	0.582114	0.937959	0.802953	0.785137	0.794045	1.31161	0.992631	KOG1375	cellular processes and signaling	Cytoskeleton	Beta tubulin					PF00091	Tubulin/FtsZ family, GTPase domain
BAGiLS_000238	host	| IPR000217 | Tubulin | length: 338	38	0.813256	0.920711	0.866983	0.371816	0.26621	0.319013	1.03762	0.838642	0.938131	0.896421	0.732729	0.413911	0.681021	0.817134	0.813068	0.815101	1.24338	0.988976	KOG1375	cellular processes and signaling	Cytoskeleton	Beta tubulin					PF03953	Tubulin C-terminal domain
BAGiLS_006034	host	| IPR000626 | Ubiquitin | length: 148	17	1.70128		0.85064					1.10968	0.554842									0.576692	KOG0004	information storage and processing	Translation, ribosomal structure and biogenesis	Ubiquitin/40S ribosomal protein S27a fusion					PF00240	Ubiquitin family
BAGiLS_000722	host	| IPR000217 | Tubulin | length: 277	32	0.795991	0.871369	0.83368	0.380631	0.288636	0.334633	0.904315	0.72116	0.812737	0.76644	0.594375		0.453605	0.853638	0.865559	0.859598	1.22404	0.857829	KOG1375	cellular processes and signaling	Cytoskeleton	Beta tubulin					PF03953	Tubulin C-terminal domain
BAGiLS_000181	host	| IPR000194 | ATPase, F1/V1/A1 complex, alpha/beta subunit, nucleotide-binding domain | length: 351	37	0.908641	0.673966	0.791304											0.13266	0.188621	0.160641		0.494604	KOG1350	metabolism	Energy production and conversion	F0F1-type ATP synthase, beta subunit	TIGR01039	Energy metabolism	ATP-proton motive force interconversion	ATP synthase F1, beta subunit	PF00006	ATP synthase alpha/beta family, nucleotide-binding domain
BAGiLS_001025	host	| IPR004000 | Actin/actin-like | length: 257	28	1.46287		0.731434																KOG0676	cellular processes and signaling	Cytoskeleton	Actin and related proteins					PF00022	Actin
BAGiLS_000538	host	| IPR000194 | ATPase, F1/V1/A1 complex, alpha/beta subunit, nucleotide-binding domain | length: 295	32	0.747819	0.62578	0.686799	0.31103	0.439826	0.375428	1.58886	1.39367	1.49126	1.82562	1.83215	0.501157	1.38631	0.076694	0.0976877	0.0871909	0.441038	0.679115	KOG1353	metabolism	Energy production and conversion	F0F1-type ATP synthase, alpha subunit					PF00006	ATP synthase alpha/beta family, nucleotide-binding domain
BAGiLS_004163	host	| IPR000626 | Ubiquitin | length: 171	20		1.30729	0.653645	0.734291	0.78289	0.758591								0.496177		0.248089			KOG0004	information storage and processing	Translation, ribosomal structure and biogenesis	Ubiquitin/40S ribosomal protein S27a fusion					PF00240	Ubiquitin family
BAGiLS_000079	host	| IPR000217 | Tubulin | length: 397	44	0.64063	0.654332	0.647481	0.261004		0.130502	0.846342	0.668087	0.757215	0.905793	0.628355	0.455598	0.663249	0.515335	0.484101	0.499718	1.00178	0.69072	KOG1375	cellular processes and signaling	Cytoskeleton	Beta tubulin					PF00091	Tubulin/FtsZ family, GTPase domain
BAGiLS_006489	host	| IPR001023 | Heat shock protein Hsp70 | length: 144	16	0.688177	0.595081	0.641629	0.387156	0.2529	0.320028	0.504399	0.320515	0.412457	0.31935	0.220593	0.125289	0.221744	0.580207	0.686086	0.633146	0.575267	0.449339	KOG0102	cellular processes and signaling	Posttranslational modification, protein turnover, chaperones	Molecular chaperones mortalin/PBP74/GRP75, HSP70 superfamily					PF00012	Hsp70 protein
BAGiLS_012326	host	| IPR008209 | Phosphoenolpyruvate carboxykinase, GTP-utilising | length: 99	11	0.714036	0.494613	0.604324	0.164512	0.191924	0.178218	1.11099	0.241427	0.676207	0.0929019	0.0534771	0.126166	0.0908481	0.145506	0.231311	0.188409	0.204539	0.371355	KOG3749	metabolism	Energy production and conversion	Phosphoenolpyruvate carboxykinase					PF00821	Phosphoenolpyruvate carboxykinase C-terminal P-loop domain
BAGiLS_000460	host	| IPR000217 | Tubulin | length: 304	35	0.562077	0.628276	0.595176	0.296302	0.203577	0.249939		0.570387	0.285193					0.515231	0.529656	0.522444			KOG1375	cellular processes and signaling	Cytoskeleton	Beta tubulin					PF03953	Tubulin C-terminal domain
BAGiLS_000475	host	| IPR000173 | Glyceraldehyde 3-phosphate dehydrogenase | length: 302	32	0.676707	0.507708	0.592208	0.900464	1.59437	1.24742	0.259405		0.129703			0.08192	0.0273067	0.816958		0.408479			KOG0657	metabolism	Carbohydrate transport and metabolism	Glyceraldehyde 3-phosphate dehydrogenase	TIGR01534	Energy metabolism	Glycolysis/gluconeogenesis	glyceraldehyde-3-phosphate dehydrogenase, type I	PF02800	Glyceraldehyde 3-phosphate dehydrogenase, C-terminal domain
BAGiLS_000053	host	| IPR000217 | Tubulin | length: 417	46	0.560116	0.622597	0.591357	0.344979	0.283018	0.313999	0.644127	0.547464	0.595795	0.536878	0.490206	0.33187	0.452985	0.505688	0.554716	0.530202	0.715887	0.547022	KOG1376	cellular processes and signaling	Cytoskeleton	Alpha tubulin					PF00091	Tubulin/FtsZ family, GTPase domain
BAGiLS_001062	host	| IPR000217 | Tubulin | length: 256	29	0.531557	0.648824	0.590191	0.187203		0.0936014	0.814989	0.631557	0.723273	0.634295	0.425972	0.276501	0.445589	0.454415	0.388557	0.421486	0.775838	0.585972	KOG1375	cellular processes and signaling	Cytoskeleton	Beta tubulin					PF03953	Tubulin C-terminal domain
BAGiLS_003859	host	| IPR000793 | ATPase, F1/V1/A1 complex, alpha/beta subunit, C-terminal | length: 176	19	0.602698	0.576687	0.589692	0.329689	0.36112	0.345405	1.18325	0.988055	1.08565	2.22313	3.49853	1.23362	2.31842	0.126361	0.133917	0.130139	0.398313	0.343992	KOG1350	metabolism	Energy production and conversion	F0F1-type ATP synthase, beta subunit					PF00306	ATP synthase alpha/beta chain, C terminal domain
BAGiLS_007030	host	| IPR001757 | ATPase, P-type, K/Mg/Cd/Cu/Zn/Na/Ca/Na/H-transporter | length: 139	15	0.616606	0.518886	0.567746	0.255204	0.345996	0.3006	0.399676	0.848603	0.624139	0.295221	0.261443	0.205603	0.254089				0.299991	0.610012	KOG0203	metabolism	Inorganic ion transport and metabolism	Na+/K+ ATPase, alpha subunit					PF00702	haloacid dehalogenase-like hydrolase
BAGiLS_002364	host	| IPR001664 | Intermediate filament protein | length: 207	24	0.318091	0.815482	0.566786	0.887414	0.832004	0.859709	0.235386	0.686819	0.461102	0.837407	0.383995	0.32768	0.516361	0.504624	0.369547	0.437086	0.400556	1.27313	KOG0977	cellular processes and signaling	Cell cycle control, cell division, chromosome partitioning	Nuclear envelope protein lamin, intermediate filament superfamily					PF00038	Intermediate filament protein
BAGiLS_008281	host	| IPR012335 | Thioredoxin fold | length: 129	15	0.670437	0.352641	0.511539	0.723851	1.12009	0.921971	0.814724	0.231992	0.523358	0.317931	0.209155	0.0925214	0.206536	0.391251	0.547657	0.469454	0.279537	0.0326792	KOG0190	cellular processes and signaling	Posttranslational modification, protein turnover, chaperones	Protein disulfide isomerase (prolyl 4-hydroxylase beta subunit)	TIGR01126	Protein fate	Protein folding and stabilization	protein disulfide-isomerase domain	PF00085	Thioredoxin
BAGiLS_001517	host	| IPR000194 | ATPase, F1/V1/A1 complex, alpha/beta subunit, nucleotide-binding domain | length: 234	26	0.440433	0.546399	0.493416	0.281081	0.368777	0.324929	1.07753	0.905192	0.99136	1.7294	1.71195	0.646464	1.36261	0.0861846	0.0838821	0.0850334	0.330409	0.389637	KOG1353	metabolism	Energy production and conversion	F0F1-type ATP synthase, alpha subunit					PF00306	ATP synthase alpha/beta chain, C terminal domain
BAGiLS_003147	host	| noIPR | length: 188	21	0.552289	0.428207	0.490248	0.106059		0.0530294	0.0768608	0.0130823	0.0449715			0.0293719	0.00979062	0.294708	0.405031	0.34987	0.316549	0.0700269	KOG0994	cellular processes and signaling	Extracellular structures	Extracellular matrix glycoprotein Laminin subunit beta
BAGiLS_000159	host	| IPR000173 | Glyceraldehyde 3-phosphate dehydrogenase | length: 360	38	0.554405	0.401692	0.478049	0.76378	1.36115	1.06246		0.0602473	0.0301236					0.668309	0.707847	0.688078	0.177626	0.0558986	KOG0657	metabolism	Carbohydrate transport and metabolism	Glyceraldehyde 3-phosphate dehydrogenase	TIGR01534	Energy metabolism	Glycolysis/gluconeogenesis	glyceraldehyde-3-phosphate dehydrogenase, type I	PF02800	Glyceraldehyde 3-phosphate dehydrogenase, C-terminal domain
BAGiLS_022493	host	| IPR004112 | Fumarate reductase/succinate dehydrogenase flavoprotein, C-terminal | length: 33	4	0.348676	0.585636	0.467156	0.365406	0.373852	0.369629	1.0088	0.801288	0.905043	0.97934	1.12747	0.346955	0.817923				0.383511	0.980376	KOG2403	metabolism	Energy production and conversion	Succinate dehydrogenase, flavoprotein subunit
BAGiLS_002576	host	| IPR001664 | Intermediate filament protein | length: 202	24	0.229392	0.68639	0.457891	0.556808	0.5058	0.531304	0.177741	0.488404	0.333072	0.57483	0.245103	0.282704	0.367546	0.371244	0.266559	0.318901	0.298286	0.946335	KOG0977	cellular processes and signaling	Cell cycle control, cell division, chromosome partitioning	Nuclear envelope protein lamin, intermediate filament superfamily					PF00038	Intermediate filament protein
BAGiLS_000641	host	| IPR001925 | Porin, eukaryotic type | length: 283	31	0.153915	0.728845	0.44138	0.199822	0.141879	0.170851	0.427693	1.02801	0.727853	3.29652	1.52438	1.14906	1.98999	0.0240946	0.0398666	0.0319806	0.577328	1.72884	KOG3126	metabolism	Inorganic ion transport and metabolism	Porin/voltage-dependent anion-selective channel protein					PF01459	Eukaryotic porin
BAGiLS_004723	host	| IPR005814 | Aminotransferase class-III | length: 163	18	0.644337	0.205707	0.425022	0.123735		0.0618676	1.34506		0.672532		0.0653608	0.608242	0.224534	0.154129	0.205977	0.180053	0.215903		KOG1402	metabolism	Amino acid transport and metabolism	Ornithine aminotransferase					PF00202	Aminotransferase class-III
BAGiLS_002142	host	| IPR002068 | Heat shock protein Hsp20 | length: 213	24	0.0672884	0.761956	0.414622	0.342205	0.245569	0.293887	0.120095	0.118285	0.11919	0.10645	0.0490206	0.199178	0.118216	0.5602	0.478594	0.519397			KOG3591	cellular processes and signaling	Posttranslational modification, protein turnover, chaperones	Alpha crystallins					PF00011	Hsp20/alpha crystallin family
BAGiLS_008914	host	| IPR000406 | RHO protein GDP dissociation inhibitor | length: 124	14	0.545298	0.275276	0.410287	0.512065	0.125665	0.318865	0.0741157	0.052329	0.0632224			0.0550723	0.0183574	0.541145	0.51927	0.530208	0.131489	0.0350134	KOG3205	cellular processes and signaling	Signal transduction mechanisms	Rho GDP-dissociation inhibitor					PF02115	RHO protein GDP dissociation inhibitor
BAGiLS_002976	host	| IPR001023 | Heat shock protein Hsp70 | length: 192	21	0.342559	0.439002	0.39078	0.467321	0.0837764	0.275549	0.680767	0.466601	0.573684	0.478518	0.569573	0.12483	0.390974	0.223572	0.297715	0.260643	0.292199	0.4046	KOG0100	cellular processes and signaling	Posttranslational modification, protein turnover, chaperones	Molecular chaperones GRP78/BiP/KAR2, HSP70 superfamily					PF00012	Hsp70 protein
BAGiLS_000122	host	| IPR000217 | Tubulin | length: 374	42	0.405478	0.374231	0.389855	0.270118	0.205252	0.237685	0.430969	0.359762	0.395366			0.290047	0.0966824	0.378548	0.385991	0.382269	0.618488		KOG1376	cellular processes and signaling	Cytoskeleton	Alpha tubulin					PF03953	Tubulin C-terminal domain
BAGiLS_000517	host	| IPR000308 | 14-3-3 protein | length: 297	33	0.304744	0.441946	0.373345	0.227785	0.26123	0.244508	0.160709	0.141526	0.151118	0.139353	0.0772446	0.168221	0.128273	0.407418	0.458217	0.432817	0.449366	0.267375	KOG0841	cellular processes and signaling	Posttranslational modification, protein turnover, chaperones	Multifunctional chaperone (14-3-3 family)					PF00244	14-3-3 protein
BAGiLS_001350	host	| IPR000866 | Alkyl hydroperoxide reductase/ Thiol specific antioxidant/ Mal allergen | length: 241	27	0.375184	0.361037	0.36811	0.598054		0.299027		0.156018	0.078009			0.194181	0.0647269	0.646156	0.627355	0.636756	0.409078		KOG0854	cellular processes and signaling	Posttranslational modification, protein turnover, chaperones	Alkyl hydroperoxide reductase, thiol specific antioxidant and related enzymes					PF00578	AhpC/TSA family
BAGiLS_007473	host	| IPR000308 | 14-3-3 protein | length: 135	16	0.266095	0.458118	0.362107	0.269704	0.225411	0.247557						0.154202	0.0514008	0.376801		0.188401	0.434646	0.285943	KOG0841	cellular processes and signaling	Posttranslational modification, protein turnover, chaperones	Multifunctional chaperone (14-3-3 family)					PF00244	14-3-3 protein
BAGiLS_000057	host	| IPR000795 | Protein synthesis factor, GTP-binding | length: 414	45	0.437171	0.285471	0.361321	0.436167	0.6744	0.555283	0.153722	0.231992	0.192857	0.068128	0.104577	0.0822412	0.0849822	0.468315	0.473344	0.470829	0.5818	0.373995	KOG0052	information storage and processing	Translation, ribosomal structure and biogenesis	Translation elongation factor EF-1 alpha/Tu	TIGR00483	Protein synthesis	Translation factors	translation elongation factor EF-1, subunit alpha	PF03143	Elongation factor Tu C-terminal domain
BAGiLS_002693	host	| IPR002068 | Heat shock protein Hsp20 | length: 199	23	0.0765971	0.614383	0.34549	0.2663	0.168281	0.21729								0.452335	0.433026	0.442681	0.297916		KOG3591	cellular processes and signaling	Posttranslational modification, protein turnover, chaperones	Alpha crystallins					PF00011	Hsp20/alpha crystallin family
BAGiLS_004373	host	| IPR002108 | Actin-binding, cofilin/tropomyosin type | length: 168	19	0.421116	0.246583	0.33385		0.254636	0.127318	0.0728155	0.0915758	0.0821956	0.0627495	0.0722409		0.0449968				0.139948	0.0687983	KOG1735	cellular processes and signaling	Cytoskeleton	Actin depolymerizing factor					PF00241	Cofilin/tropomyosin-type actin-binding protein
BAGiLS_004642	host	| IPR002499 | Major vault protein, N-terminal | length: 165	19	0.401799	0.246583	0.324191	0.0989068		0.0494534	0.0606795	0.0192791	0.0399793			0.0324636	0.0108212	0.154441	0.248703	0.201572	0.258365	0.0773981									PF01505	Major Vault Protein repeat
BAGiLS_000109	host	| IPR000217 | Tubulin | length: 382	42		0.64231	0.321155					0.532012	0.266006			0.334105	0.111368					0.626351	KOG1376	cellular processes and signaling	Cytoskeleton	Alpha tubulin					PF00091	Tubulin/FtsZ family, GTPase domain
BAGiLS_000497	host	| IPR000043 | S-adenosyl-L-homocysteine hydrolase | length: 299	33	0.565	0.0709861	0.317993	0.164512	0.28522	0.224866	0.0349367		0.0174684	0.0206449			0.00688162	0.326581	0.35688	0.341731	0.20144	0.0990279	KOG1370	metabolism	Coenzyme transport and metabolism	S-adenosylhomocysteine hydrolase					PF00670	S-adenosyl-L-homocysteine hydrolase, NAD binding domain
BAGiLS_000020	host	| IPR001404 | Chaperone protein htpG | length: 458	53	0.258997	0.367849	0.313423	0.241634	0.1195	0.180567	0.724376	0.476885	0.600631	0.327786	0.318172	0.226939	0.290966	0.259715	0.278446	0.269081	0.409078	0.403866	KOG0020	cellular processes and signaling	Posttranslational modification, protein turnover, chaperones	Endoplasmic reticulum glucose-regulated protein (GRP94/endoplasmin), HSP90 family					PF00183	Hsp90 protein
BAGiLS_001151	host	| IPR012335 | Thioredoxin fold | length: 251	27	0.280028	0.341446	0.310737	0.525875	0.573403	0.549639	0.409924	0.301861	0.355893	0.145087	0.203345	0.057112	0.135181	0.209457	0.379644	0.294551	0.295446	0.121034	KOG0190	cellular processes and signaling	Posttranslational modification, protein turnover, chaperones	Protein disulfide isomerase (prolyl 4-hydroxylase beta subunit)	TIGR01126	Protein fate	Protein folding and stabilization	protein disulfide-isomerase domain	PF00085	Thioredoxin
BAGiLS_008858	host	| IPR015590 | Aldehyde dehydrogenase | length: 124	14	0.461406	0.140337	0.300871	0.0248575	0.125665	0.075261		0.052329	0.0261645					0.369656	0.493307	0.431481	0.248369		KOG2450	metabolism	Energy production and conversion	Aldehyde dehydrogenase					PF00171	Aldehyde dehydrogenase family
BAGiLS_001555	host	| IPR000504 | RNA recognition motif, RNP-1 | length: 232	26	0.203277	0.395268	0.299272	0.0696011	0.060899	0.06525	0.0620798	0.154974	0.108527	0.0393046		0.0533777	0.0308941	0.435027	0.346713	0.39087	0.452346	0.245094	KOG4205	information storage and processing	RNA processing and modification	RNA-binding protein musashi/mRNA cleavage and polyadenylation factor I complex, subunit HRP1					PF00076	RNA recognition motif. (a.k.a. RRM, RBD, or RNP domain)
BAGiLS_010803	host	| IPR000504 | RNA recognition motif, RNP-1 | length: 110	12	0.263036	0.333749	0.298393	0.0580009	0.0146609	0.0363309	0.144114	0.167889	0.156001			0.0771012	0.0257004	0.311222	0.333198	0.32221	0.230107	0.108931	KOG0123	information storage and processing	RNA processing and modification	Polyadenylate-binding protein (RRM superfamily)					PF00076	RNA recognition motif. (a.k.a. RRM, RBD, or RNP domain)
BAGiLS_003302	host	| IPR002041 | Ran GTPase | length: 185	21	0.335568	0.259083	0.297326	0.271776	0.10472	0.188248	0.131761	0.40555	0.268656	0.324419	0.289455	0.323091	0.312322	0.132111	0.214632	0.173371	0.262979	0.536873	KOG0394	poorly characterized	General function prediction only	Ras-related GTPase	TIGR00231	Unknown function	General	small GTP-binding protein domain	PF00071	Ras family
BAGiLS_002534	host	| IPR000741 | Fructose-bisphosphate aldolase, class-I | length: 203	22	0.380374	0.188915	0.284644	0.113893	0.311877	0.212885	0.0576456	0.0291378	0.0433917					0.412268	0.515494	0.463881	0.158053	0.0445626	KOG1557	metabolism	Carbohydrate transport and metabolism	Fructose-biphosphate aldolase					PF00274	Fructose-bisphosphate aldolase class-I
BAGiLS_004624	host	| IPR015590 | Aldehyde dehydrogenase | length: 165	18	0.420043	0.146934	0.283488		0.0879652	0.0439826	0.0192152	0.0407004	0.0299578					0.352718	0.500807	0.426763	0.193176		KOG2450	metabolism	Energy production and conversion	Aldehyde dehydrogenase					PF00171	Aldehyde dehydrogenase family
BAGiLS_011960	host	| IPR005818 | Histone H1/H5 | length: 102	11	0.160157	0.405308	0.282733	0.0949105	0.0399842	0.0674474	0.366835	0.399604	0.38322	0.805149	0.445642	0.462607	0.571133	0.116405	0.0859156	0.10116	0.446267	0.386209	KOG4012	information storage and processing	Chromatin structure and dynamics	Histone H1					PF00538	linker histone H1 and H5 family
BAGiLS_007095	host	| IPR000164 | Histone H3 | length: 138	16	0.114696	0.448672	0.281684	0.0826513	0.0439826	0.0633169	0.77101	0.497944	0.634477	1.79901	1.32356	1.34927	1.49061	0.150054	0.0908723	0.120463	0.479389		KOG1745	information storage and processing	Chromatin structure and dynamics	Histones H3 and H4					PF00125	Core histone H2A/H2B/H3/H4
BAGiLS_008132	host	| IPR000169 | Peptidase, cysteine peptidase active site | length: 130	14	0.45092	0.107951	0.279435	0.0696011	0.157081	0.113341	0.0247052		0.0123526					0.247707	0.264828	0.256268	0.0365249		KOG2597	poorly characterized	General function prediction only	Predicted aminopeptidase of the M17 family					PF00883	Cytosol aminopeptidase family, catalytic domain
BAGiLS_006227	host	| IPR002305 | Aminoacyl-tRNA synthetase, class Ib | length: 146	17	0.466341	0.088901	0.277621	0.0859778		0.0429889								0.178887	0.192435	0.185661	0.0661745		KOG2145	information storage and processing	Translation, ribosomal structure and biogenesis	Cytoplasmic tryptophanyl-tRNA synthetase					PF00579	tRNA synthetases class I (W and Y)
BAGiLS_000039	host	| IPR001580 | Calreticulin/calnexin | length: 429	50	0.397858	0.152643	0.27525	0.201843	0.306119	0.253981	0.544174	0.254581	0.399377	0.534805	0.30981	0.185043	0.343219	0.216611	0.228271	0.222441	0.165677	0.0261434	KOG0674	cellular processes and signaling	Posttranslational modification, protein turnover, chaperones	Calreticulin					PF00262	Calreticulin family
BAGiLS_008023	host	| IPR001757 | ATPase, P-type, K/Mg/Cd/Cu/Zn/Na/Ca/Na/H-transporter | length: 131	14	0.335568	0.205107	0.270338	0.0944586	0.163364	0.128911	0.214112	0.333598	0.273855	0.17032	0.168071	0.143188	0.160526	0.0152435	0.0155781	0.0154108	0.197234	0.373477	KOG0203	metabolism	Inorganic ion transport and metabolism	Na+/K+ ATPase, alpha subunit					PF00122	E1-E2 ATPase
BAGiLS_001147	host	| IPR000163 | Prohibitin | length: 251	28	0.0917569	0.4426	0.267179	0.0820298	0.0848236	0.0834267	0.271758	0.873241	0.572499	0.583955	0.490206	0.346955	0.473705	0.00952721	0.0181745	0.0138508	0.189929	1.16128	KOG3083	cellular processes and signaling	Posttranslational modification, protein turnover, chaperones	Prohibitin					PF01145	SPFH domain / Band 7 family
BAGiLS_000142	host	| IPR000749 | ATP:guanido phosphotransferase | length: 366	42	0.347802	0.181718	0.26476	0.700982	1.74045	1.22072	0.0494105	0.0370664	0.0432384			0.0697582	0.0232527	0.571633	0.585044	0.578338	0.277589	0.0894788	KOG3581	metabolism	Energy production and conversion	Creatine kinases					PF00217	ATP:guanido phosphotransferase, C-terminal catalytic domain
BAGiLS_002037	host	| IPR001023 | Heat shock protein Hsp70 | length: 216	24	0.305856	0.217252	0.261554	0.133402	0.0696391	0.101521	0.13931	0.110654	0.124982	0.0283867	0.0245103	0.0578259	0.0369076	0.211186	0.254442	0.232814	0.319593	0.231478	KOG0101	cellular processes and signaling	Posttranslational modification, protein turnover, chaperones	Molecular chaperones HSP70/HSC70, HSP70 superfamily					PF00012	Hsp70 protein
BAGiLS_002021	host	| IPR000308 | 14-3-3 protein | length: 216	25	0.193791	0.320399	0.257095	0.375846	0.133707	0.254776	0.119903	0.106228	0.113065	0.0749408		0.166538	0.0804931	0.298773	0.31987	0.309322	0.233175	0.176468	KOG0841	cellular processes and signaling	Posttranslational modification, protein turnover, chaperones	Multifunctional chaperone (14-3-3 family)					PF00244	14-3-3 protein
BAGiLS_000272	host	| IPR000043 | S-adenosyl-L-homocysteine hydrolase | length: 331	36	0.450628	0.0566744	0.253651	0.121802	0.256565	0.189183	0.0320253		0.0160127					0.308258	0.284733	0.296496	0.178972	0.081698	KOG1370	metabolism	Coenzyme transport and metabolism	S-adenosylhomocysteine hydrolase	TIGR00936	Energy metabolism	Amino acids and amines	adenosylhomocysteinase	PF05221	S-adenosyl-L-homocysteine hydrolase
BAGiLS_003036	host	| Unknown | length: 191	20	0.275271	0.226698	0.250984	0.0174003		0.00870013	0.628337	0.723449	0.675893	0.59612	0.872567	0.478027	0.648905	0.0133381	0.0399838	0.0266609	0.521575	1.12743
BAGiLS_009310	host	| IPR001664 | Intermediate filament protein | length: 121	13	0.112932	0.383642	0.248287	0.503269	0.521025	0.512147	0.266056	0.450835	0.358446	0.419249	0.226249	0.260958	0.302152	0.229826	0.212501	0.221163	0.330409	0.666153	KOG0977	cellular processes and signaling	Cell cycle control, cell division, chromosome partitioning	Nuclear envelope protein lamin, intermediate filament superfamily
BAGiLS_014785	host	| IPR008209 | Phosphoenolpyruvate carboxykinase, GTP-utilising | length: 81	9	0.252841	0.24349	0.248166	0.0386673		0.0193336	0.358684		0.179342	0.0567734	0.0653608	0.274137	0.132091				0.136359	0.0907756	KOG3749	metabolism	Energy production and conversion	Phosphoenolpyruvate carboxykinase					PF00821	Phosphoenolpyruvate carboxykinase C-terminal P-loop domain
BAGiLS_011750	host	| IPR000308 | 14-3-3 protein | length: 103	12	0.159045	0.327452	0.243249	0.522008		0.261004	0.144114	0.106838	0.125476			0.218453	0.0728178	0.30233	0.296849	0.29959	0.298286		KOG0841	cellular processes and signaling	Posttranslational modification, protein turnover, chaperones	Multifunctional chaperone (14-3-3 family)					PF00244	14-3-3 protein
BAGiLS_007418	host	| IPR002119 | Histone H2A | length: 135	15		0.483622	0.241811	0.0928014		0.0464007	0.668689	0.299148	0.483918	3.02034		2.47752	1.83262				0.845429	0.653584	KOG1756	information storage and processing	Chromatin structure and dynamics	Histone 2A					PF16211	C-terminus of histone H2A
BAGiLS_000734	host	| IPR001790 | Ribosomal protein L10 | length: 276	30	0.100321	0.382867	0.241594	0.148482	0.137812	0.143147	0.365089	0.341883	0.353486		0.215691	0.149062	0.121584	0.334342	0.264135	0.299238	0.344308	0.370364	KOG0815	information storage and processing	Translation, ribosomal structure and biogenesis	60S acidic ribosomal protein P0					PF00428	60s Acidic ribosomal protein
BAGiLS_012913	host	| IPR000308 | 14-3-3 protein | length: 95	11	0.213543	0.267915	0.240729	0.189821	0.0639747	0.126898	0.115291	0.0749257	0.0951084	0.0619346		0.126166	0.0627	0.179458	0.198267	0.188862	0.297512	0.252521	KOG0841	cellular processes and signaling	Posttranslational modification, protein turnover, chaperones	Multifunctional chaperone (14-3-3 family)					PF00244	14-3-3 protein
BAGiLS_013388	host	| IPR002130 | Peptidyl-prolyl cis-trans isomerase, cyclophilin-type | length: 91	10	0.212876	0.264481	0.238678	0.66817	0.131948	0.400059	0.288228	0.238097	0.263162	0.25548	0.196083	0.308405	0.253322	0.304108	0.34895	0.326529	0.265901		KOG0880	cellular processes and signaling	Posttranslational modification, protein turnover, chaperones	Peptidyl-prolyl cis-trans isomerase					PF00160	Cyclophilin type peptidyl-prolyl cis-trans isomerase/CLD
BAGiLS_002179	host	| Unknown | length: 212	24	0.217158	0.258183	0.237671	0.063801	0.285887	0.174844		0.0343409	0.0171705	0.02129		0.0192753	0.0135218	0.395697	0.390751	0.393224	0.238629
BAGiLS_000071	host	| IPR007863 | Peptidase M16, C-terminal | length: 401	43	0.261187	0.203852	0.23252	0.174812	0.16161	0.168211	0.33783	0.756033	0.546931	0.613944	0.829931	0.308405	0.584093	0.0260558	0.0219784	0.0240171	0.202161	0.737182	KOG2583	metabolism	Energy production and conversion	Ubiquinol cytochrome c reductase, subunit QCR2					PF00675	Insulinase (Peptidase family M16)
BAGiLS_002705	host	| IPR008826 | Selenium-binding protein | length: 199	22	0.303632	0.158001	0.230817	0.0253095	0.0599763	0.0426429	0.40876	0.0957384	0.252249	0.0774182	0.0445642	0.133175	0.0850524	0.11883	0.221398	0.170114	0.0790265		KOG0918	metabolism	Inorganic ion transport and metabolism	Selenium-binding protein					PF05694	56kDa selenium binding protein (SBP56)
BAGiLS_003294	host	| IPR000169 | Peptidase, cysteine peptidase active site | length: 185	21	0.265658	0.194312	0.229985	0.019886	0.0335105	0.0266983	0.109801	0.052329	0.0810651	0.0486629	0.0280118	0.0734297	0.0500348	0.353142	0.612739	0.48294	0.253239	0.0933692	KOG1543	cellular processes and signaling	Posttranslational modification, protein turnover, chaperones	Cysteine proteinase Cathepsin L					PF00112	Papain family cysteine protease
BAGiLS_002135	host	| IPR000217 | Tubulin | length: 213	24	0.241627	0.217252	0.229439	0.208803	0.150274	0.179539	0.196956	0.251834	0.224395	0.567734	0.367655	0.160627	0.365339	0.273431	0.281704	0.277567	0.430385	0.211053	KOG1374	cellular processes and signaling	Cytoskeleton	Gamma tubulin					PF00091	Tubulin/FtsZ family, GTPase domain
BAGiLS_017735	host	| IPR003579 | Ras small GTPase, Rab type | length: 55	6	0.318091	0.138537	0.228314	0.301605	0.205252	0.253428	0.172937	0.381566	0.277251			0.359805	0.119935	0.106705	0.218093	0.162399	0.204539	0.326792	KOG0097	cellular processes and signaling	Intracellular trafficking, secretion, and vesicular transport	GTPase Rab14, small G protein superfamily	TIGR00231	Unknown function	General	small GTP-binding protein domain	PF00071	Ras family
BAGiLS_002209	host	| IPR000910 | High mobility group, HMG1/HMG2 | length: 211	25	0.208472	0.244833	0.226653	0.153122	0.0668535	0.109988	0.156796	0.117217	0.137007	0.0476896	0.0392165	0.296068	0.127658	0.392673	0.311147	0.35191	0.376352	0.0980376	KOG0526	information storage and processing	Transcription	Nucleosome-binding factor SPN, POB3 subunit					PF00505	HMG (high mobility group) box
BAGiLS_000768	host	| IPR001107 | Band 7 protein | length: 273	30	0.185961	0.264481	0.225221	0.0696011	0.0322539	0.0509275	0.230582	0.384618	0.3076	0.334963	0.294124	0.251864	0.29365	0.0284546	0.00969304	0.0190738	0.180676	0.39215	KOG2621	metabolism	Energy production and conversion	Prohibitins and stomatins of the PID superfamily					PF01145	SPFH domain / Band 7 family
BAGiLS_010824	host	| IPR001236 | Lactate/malate dehydrogenase | length: 110	12	0.159045	0.289669	0.224357	0.168203	0.241904	0.205053	0.759		0.3795	0.141933	0.130722	0.385506	0.219387				0.178972	0.0680817	KOG1494	metabolism	Energy production and conversion	NAD-dependent malate dehydrogenase					PF02866	lactate/malate dehydrogenase, alpha/beta C-terminal domain
BAGiLS_000756	host	| IPR018247 | EF-HAND 1, calcium-binding site | length: 274	31	0.196537	0.248636	0.222587	0.0898078	0.249708	0.169758	0.055786		0.027893					0.392398	0.368179	0.380289	0.273819	0.0632501
BAGiLS_014737	host	| IPR001163 | Like-Sm ribonucleoprotein, core | length: 81	9	0.0897179	0.352641	0.221179	0.123735		0.0618676	0.0640506	0.0407004	0.0523755			0.119935	0.0399784	0.148201	0.0969304	0.122566			KOG1780	information storage and processing	RNA processing and modification	Small Nuclear ribonucleoprotein G					PF01423	LSM domain
BAGiLS_017400	host	| IPR003579 | Ras small GTPase, Rab type | length: 59	7	0.251676	0.183517	0.217597	0.19886		0.0994301	0.164702	0.353221	0.258961		0.168071	0.242318	0.136796	0.160057	0.13501	0.147534	0.0730497	0.163396	KOG0092	cellular processes and signaling	Intracellular trafficking, secretion, and vesicular transport	GTPase Rab5/YPT51 and related small G protein superfamily GTPases					PF00071	Ras family
BAGiLS_012274	host	| IPR001163 | Like-Sm ribonucleoprotein, core | length: 99	12	0.226334	0.207806	0.21707	0.0812012	0.0439826	0.0625919		0.190783	0.0953915			0.0385506	0.0128502	0.208963	0.127221	0.168092	0.0937471		KOG1774	information storage and processing	RNA processing and modification	Small nuclear ribonucleoprotein E					PF01423	LSM domain
BAGiLS_010003	host	| IPR001236 | Lactate/malate dehydrogenase | length: 116	12	0.195748	0.232995	0.214371	0.208803	0.249235	0.229019	0.710962	0.0992071	0.405085	0.156127	0.0980413	0.295554	0.183241	0.182287	0.187803	0.185045	0.178972		KOG1494	metabolism	Energy production and conversion	NAD-dependent malate dehydrogenase					PF02866	lactate/malate dehydrogenase, alpha/beta C-terminal domain
BAGiLS_006705	host	| IPR007122 | Gelsolin | length: 142	16	0.279859	0.146409	0.213134	0.230554	0.494804	0.362679	0.266611	0.0572349	0.161923		0.0367655	0.0385506	0.0251054	0.216744	0.172657	0.194701	0.0830941		KOG0443	cellular processes and signaling	Cytoskeleton	Actin regulatory proteins (gelsolin/villin family)					PF00626	Gelsolin repeat
BAGiLS_009337	host	| IPR000741 | Fructose-bisphosphate aldolase, class-I | length: 121	14	0.230703	0.188915	0.209809	0.278404	0.835669	0.557037	0.0576456	0.0327057	0.0451756			0.0550723	0.0183574	0.293438	0.389453	0.341445	0.182624	0.0350134	KOG1557	metabolism	Carbohydrate transport and metabolism	Fructose-biphosphate aldolase					PF00274	Fructose-bisphosphate aldolase class-I
BAGiLS_002276	host	| IPR002018 | Carboxylesterase, type B | length: 210	24	0.324208	0.0944573	0.209333	0.00870013		0.00435007	0.0768608		0.0384304		0.0326804		0.0108935	0.0489063	0.115105	0.0820056	0.0852247		KOG4389	cellular processes and signaling	Signal transduction mechanisms	Acetylcholinesterase/Butyrylcholinesterase					PF00135	Carboxylesterase family
BAGiLS_001931	host	| IPR000163 | Prohibitin | length: 219	24		0.415612	0.207806					0.839445	0.419723	0.674184	0.580077	0.32768	0.527314				0.200278		KOG3083	cellular processes and signaling	Posttranslational modification, protein turnover, chaperones	Prohibitin					PF01145	SPFH domain / Band 7 family
BAGiLS_008539	host	| IPR001298 | Filamin/ABP280 repeat | length: 127	14	0.220217	0.194312	0.207264	0.596581	0.628323	0.612452	0.0576456	0.0850347	0.0713401			0.0550723	0.0183574	0.205788	0.109047	0.157417	0.153404	0.0466846	KOG0518	cellular processes and signaling	Cytoskeleton	Actin-binding cytoskeleton protein, filamin					PF00630	Filamin/ABP280 repeat
BAGiLS_005253	host	| IPR001971 | Ribosomal protein S11 | length: 157	17	0.155447	0.257813	0.20663	0.348005	0.160407	0.254206	0.128855		0.0644274		0.438302	0.154202	0.197501	0.185164	0.243752	0.214458	0.288761	0.461354	KOG0407	information storage and processing	Translation, ribosomal structure and biogenesis	40S ribosomal protein S14					PF00411	Ribosomal protein S11
BAGiLS_000127	host	| IPR001404 | Chaperone protein htpG | length: 373	43	0.187782	0.22494	0.206361	0.0517961	0.020457	0.0361266	0.11261	0.125651	0.11913	0.059414	0.0912012	0.0932386	0.0812846	0.281651	0.294173	0.287912	0.332971	0.273593	KOG0019	cellular processes and signaling	Posttranslational modification, protein turnover, chaperones	Molecular chaperone (HSP90 family)					PF00183	Hsp90 protein
BAGiLS_002869	host	| IPR000163 | Prohibitin | length: 195	21		0.403018	0.201509									0.308405	0.102802					1.10487	KOG3083	cellular processes and signaling	Posttranslational modification, protein turnover, chaperones	Prohibitin					PF01145	SPFH domain / Band 7 family
BAGiLS_010765	host	| IPR000533 | Tropomyosin | length: 111	13	0.135518	0.267387	0.201452	0.144556	0.142098	0.143327	0.230582	0.0493101	0.139946	0.0786093		0.106755	0.0617882	0.250346	0.134211	0.192279	0.133737		KOG1003	cellular processes and signaling	Cytoskeleton	Actin filament-coating protein tropomyosin					PF00261	Tropomyosin
BAGiLS_001999	host	| IPR001351 | Ribosomal protein S3, C-terminal | length: 217	24	0.119284	0.283372	0.201328	0.171103		0.0855513	0.115291	0.144995	0.130143		0.130722	0.173478	0.1014	0.242309	0.221123	0.231716	0.579528	0.251902	KOG3181	information storage and processing	Translation, ribosomal structure and biogenesis	40S ribosomal protein S3	TIGR01008	Protein synthesis	Ribosomal proteins: synthesis and modification	ribosomal protein uS3	PF00189	Ribosomal protein S3, C-terminal domain
BAGiLS_010211	host	| IPR005818 | Histone H1/H5 | length: 115	13		0.40108	0.20054																KOG4012	information storage and processing	Chromatin structure and dynamics	Histone H1					PF00538	linker histone H1 and H5 family
BAGiLS_002054	host	| IPR002130 | Peptidyl-prolyl cis-trans isomerase, cyclophilin-type | length: 216	23	0.24894	0.144561	0.196751		0.221825	0.110913	0.0952405	0.0796311	0.0874358	0.0444313	0.0682026	0.18102	0.0978847	0.327073	0.36665	0.346862	0.142288	0.0639376	KOG0865	cellular processes and signaling	Posttranslational modification, protein turnover, chaperones	Cyclophilin type peptidyl-prolyl cis-trans isomerase					PF00160	Cyclophilin type peptidyl-prolyl cis-trans isomerase/CLD
BAGiLS_001034	host	| IPR001404 | Chaperone protein htpG | length: 257	29	0.177186	0.213669	0.195427	0.0312005		0.0156002	0.0675845	0.088418	0.0780012		0.0338073	0.0903945	0.0414006	0.338512	0.338421	0.338466	0.394972	0.185933	KOG0019	cellular processes and signaling	Posttranslational modification, protein turnover, chaperones	Molecular chaperone (HSP90 family)					PF02518	Histidine kinase-, DNA gyrase B-, and HSP90-like ATPase
BAGiLS_008234	host	| IPR002119 | Histone H2A | length: 129	14		0.388624	0.194312									2.36811	0.789369						KOG1757	information storage and processing	Chromatin structure and dynamics	Histone 2A					PF00125	Core histone H2A/H2B/H3/H4
BAGiLS_002350	host	| IPR001790 | Ribosomal protein L10 | length: 207	23		0.381115	0.190557				0.380962	0.342414	0.361688			0.167611	0.0558704	0.382745	0.300274	0.341509	0.35572	0.362313	KOG0815	information storage and processing	Translation, ribosomal structure and biogenesis	60S acidic ribosomal protein P0					PF00466	Ribosomal protein L10
BAGiLS_009235	host	| IPR002119 | Histone H2A | length: 121	13	0.378321		0.18916		0.209763	0.104882					2.47366		0.824552						KOG1756	information storage and processing	Chromatin structure and dynamics	Histone 2A					PF16211	C-terminus of histone H2A
BAGiLS_000594	host	| IPR000741 | Fructose-bisphosphate aldolase, class-I | length: 288	31	0.236792	0.141381	0.189087	0.0965434	0.261058	0.178801	0.0260335	0.0265865	0.02631		0.0189757	0.00994854	0.00964142	0.26332	0.333003	0.298161	0.155054	0.0474376	KOG1557	metabolism	Carbohydrate transport and metabolism	Fructose-biphosphate aldolase					PF00274	Fructose-bisphosphate aldolase class-I
BAGiLS_009758	host	| IPR006114 | 6-phosphogluconate dehydrogenase, C-terminal | length: 118	13	0.304915	0.0697531	0.187334	0.133848	0.21653	0.175189								0.180577	0.184541	0.182559	0.0314676		KOG2653	metabolism	Carbohydrate transport and metabolism	6-phosphogluconate dehydrogenase					PF00393	6-phosphogluconate dehydrogenase, C-terminal domain
BAGiLS_000738	host	| IPR000741 | Fructose-bisphosphate aldolase, class-I | length: 275	29	0.217685	0.156343	0.187014	0.268804	0.549024	0.408914	0.0437311	0.0315779	0.0376545		0.0135229	0.0212693	0.0115974	0.274121	0.303325	0.288723	0.165747	0.0507091	KOG1557	metabolism	Carbohydrate transport and metabolism	Fructose-biphosphate aldolase					PF00274	Fructose-bisphosphate aldolase class-I
BAGiLS_007307	host	| IPR001715 | Calponin-like actin-binding | length: 136	15	0.220217	0.151132	0.185674	2.85364	1.21978	2.03671								0.373467		0.186733			KOG2046	cellular processes and signaling	Cytoskeleton	Calponin					PF00307	Calponin homology (CH) domain
BAGiLS_005288	host	| IPR015590 | Aldehyde dehydrogenase | length: 157	17	0.27635	0.0933461	0.184848		0.036221	0.0181105		0.0269341	0.013467					0.263623	0.333555	0.298589	0.156412		KOG2450	metabolism	Energy production and conversion	Aldehyde dehydrogenase					PF00171	Aldehyde dehydrogenase family
BAGiLS_010746	host	| IPR008826 | Selenium-binding protein | length: 111	13	0.186337	0.180196	0.183266	0.0535393	0.0811986	0.067369	0.337005	0.112709	0.224857	0.157219	0.0603331	0.177926	0.131826	0.155953	0.223686	0.189819	0.0865358		KOG0918	metabolism	Inorganic ion transport and metabolism	Selenium-binding protein					PF05694	56kDa selenium binding protein (SBP56)
BAGiLS_003384	host	| IPR002020 | Citrate synthase-like | length: 183	21	0.262163	0.104353	0.183258	0.222061	0.343483	0.282772	0.861939	0.0915758	0.476757	0.0729943		0.212946	0.0953135	0.0940018	0.0588506	0.0764262	0.0827897	0.0389038	KOG2617	metabolism	Energy production and conversion	Citrate synthase					PF00285	Citrate synthase, C-terminal domain
BAGiLS_005752	host	| IPR001715 | Calponin-like actin-binding | length: 151	17	0.211581	0.151132	0.181356	2.61209	1.19012	1.9011		0.086189	0.0430945	0.0701318	0.0346028	0.163273	0.0893359	0.38602	0.145396	0.265708			KOG2046	cellular processes and signaling	Cytoskeleton	Calponin					PF00307	Calponin homology (CH) domain
BAGiLS_008857	host	| IPR000308 | 14-3-3 protein | length: 124	14	0.162541	0.19971	0.181125	0.407663	0.446109	0.426886	0.0905859		0.0452929			0.154202	0.0514008	0.289627	0.353104	0.321365	0.168014	0.0933692	KOG0841	cellular processes and signaling	Posttranslational modification, protein turnover, chaperones	Multifunctional chaperone (14-3-3 family)					PF00244	14-3-3 protein
BAGiLS_001635	host	| IPR000557 | Calponin repeat | length: 229	25	0.149747	0.211584	0.180666				0.115291		0.0576456	0.0613152	0.0705897		0.0439683	0.305176		0.152588		0.0457509	KOG2046	cellular processes and signaling	Cytoskeleton	Calponin					PF00307	Calponin homology (CH) domain
BAGiLS_015808	host	| IPR013753 | Ras | length: 73	7	0.220217	0.140337	0.180277	0.218746	0.150797	0.184772	0.115291	0.261645	0.188468	0.218983	0.168071	0.154202	0.180419	0.0685959	0.103854	0.086225	0.11688	0.350134	KOG0098	cellular processes and signaling	Intracellular trafficking, secretion, and vesicular transport	GTPase Rab2, small G protein superfamily
BAGiLS_000726	host	| IPR002018 | Carboxylesterase, type B | length: 276	32	0.266095	0.0944573	0.180276				0.111688		0.0558441	0.053225	0.0245103	0.0289129	0.0355494	0.0533524	0.102231	0.0777918	0.0830941		KOG4389	cellular processes and signaling	Signal transduction mechanisms	Acetylcholinesterase/Butyrylcholinesterase					PF00135	Carboxylesterase family
BAGiLS_003716	host	| IPR001404 | Chaperone protein htpG | length: 178	20	0.143141	0.215363	0.179252	0.177483	0.0615756	0.119529	0.380461	0.256412	0.318437	0.195868	0.235299	0.100231	0.177133	0.17873	0.196284	0.187507	0.250561	0.310452	KOG0020	cellular processes and signaling	Posttranslational modification, protein turnover, chaperones	Endoplasmic reticulum glucose-regulated protein (GRP94/endoplasmin), HSP90 family					PF02518	Histidine kinase-, DNA gyrase B-, and HSP90-like ATPase
BAGiLS_005667	host	| IPR008999 | Actin cross-linking | length: 152	17	0.267714	0.084456	0.176085	0.0736952	0.248372	0.161034	0.0678183		0.0339092					0.182026	0.226646	0.204336	0.042111										PF06268	Fascin domain
BAGiLS_005781	host	| IPR012335 | Thioredoxin fold | length: 151	17	0.146811	0.200027	0.173419	0.216992	0.279419	0.248205	0.0474728	0.140057	0.093765	0.0200377	0.0461371	0.099778	0.0553176	0.191441	0.248028	0.219734	0.0661745		KOG2501	poorly characterized	General function prediction only	Thioredoxin, nucleoredoxin and related proteins					PF13905	Thioredoxin-like
BAGiLS_003882	host	| IPR001892 | Ribosomal protein S13 | length: 175	20	0.106438	0.238033	0.172235	0.229684	0.0439826	0.136833	0.051881	0.173994	0.112938	0.12774	0.362753	0.200463	0.230319	0.296106	0.239903	0.268004	0.21988	0.138887	KOG3311	information storage and processing	Translation, ribosomal structure and biogenesis	Ribosomal protein S18					PF00416	Ribosomal protein S13/S18
BAGiLS_002932	host	| IPR011992 | EF-Hand type | length: 194	23	0.201067	0.141275	0.171171	0.0121045		0.00605227		0.0318525	0.0159262			0.0134089	0.00446963	0.0672704		0.0336352			KOG0027	cellular processes and signaling	Signal transduction mechanisms	Calmodulin and related proteins (EF-Hand superfamily)					PF13499	EF-hand domain pair
BAGiLS_002573	host	| IPR000299 | FERM domain | length: 202	25	0.179109	0.163222	0.171166	0.0835213	0.0950024	0.0892618	0.179854	0.102565	0.14121	0.0408768	0.109806	0.166538	0.105741	0.219812	0.26462	0.242216	0.286355	0.0653584	KOG3529	poorly characterized	General function prediction only	Radixin, moesin and related proteins of the ERM family					PF09380	FERM C-terminal PH-like domain
BAGiLS_001378	host	| IPR018247 | EF-HAND 1, calcium-binding site | length: 240	27	0.163123	0.179119	0.171121	0.0541342	0.162898	0.108516	0.0725907		0.0362954		0.0363116		0.0121039	0.436699	0.290791	0.363745
BAGiLS_004857	host	| IPR002017 | Spectrin repeat | length: 162	18	0.114186	0.2225	0.168343	0.123735	0.0928521	0.108294	0.166532	0.183152	0.174842	0.0283867		0.102802	0.0437294	0.177841	0.117124	0.147483	0.187494	0.0726205	KOG0040	cellular processes and signaling	Cytoskeleton	Ca2+-binding actin-bundling protein (spectrin), alpha chain (EF-Hand protein superfamily)					PF00435	Spectrin repeat
BAGiLS_006429	host	| IPR012335 | Thioredoxin fold | length: 144	16	0.174338	0.160577	0.167458	0.334955	0.55528	0.445118	0.360285	0.206046	0.283165	0.23419	0.196083	0.106014	0.178762	0.173395	0.258986	0.216191	0.27485	0.132759	KOG0190	cellular processes and signaling	Posttranslational modification, protein turnover, chaperones	Protein disulfide isomerase (prolyl 4-hydroxylase beta subunit)	TIGR01126	Protein fate	Protein folding and stabilization	protein disulfide-isomerase domain	PF00085	Thioredoxin
BAGiLS_004121	host	| IPR001412 | Aminoacyl-tRNA synthetase, class I, conserved site | length: 172	20	0.231227	0.102014	0.166621	0.0417606		0.0208803	0.0288228	0.00915758	0.0189902			0.0231303	0.00771012	0.154722	0.167205	0.160963	0.0767022		KOG2145	information storage and processing	Translation, ribosomal structure and biogenesis	Cytoplasmic tryptophanyl-tRNA synthetase					PF00579	tRNA synthetases class I (W and Y)
BAGiLS_013187	host	| IPR001804 | Isocitrate/isopropylmalate dehydrogenase | length: 93	10	0.308303	0.0226698	0.165486	0.0765612	0.167134	0.121848								0.149387	0.196284	0.172835	0.0613618		KOG1526	metabolism	Energy production and conversion	NADP-dependent isocitrate dehydrogenase					PF00180	Isocitrate/isopropylmalate dehydrogenase
BAGiLS_005314	host	| IPR003172 | MD-2-related lipid-recognition | length: 156	17	0.246124	0.084456	0.16529							0.0200377		0.0272122	0.0157499	0.0533524		0.0266762	0.0360952		KOG4063	poorly characterized	Function unknown	Major epididymal secretory protein HE1					PF02221	ML domain
BAGiLS_012109	host	| IPR001865 | Ribosomal protein S2 | length: 101	11		0.329742	0.164871				0.178177		0.0890886										KOG0830	information storage and processing	Translation, ribosomal structure and biogenesis	40S ribosomal protein SA (P40)/Laminin receptor 1					PF00318	Ribosomal protein S2
BAGiLS_000232	host	| IPR001461 | Peptidase A1 | length: 339	37	0.255927	0.0694389	0.162683	0.0620766	0.126004	0.0940404	0.0498556	0.00495004	0.0274028			0.00833526	0.00277842	0.113915	0.139501	0.126708	0.063573	0.0176644	KOG1339	cellular processes and signaling	Posttranslational modification, protein turnover, chaperones	Aspartyl protease					PF00026	Eukaryotic aspartyl protease
BAGiLS_001133	host	| noIPR | length: 252	30	0.154152	0.168764	0.161458	0.067281	0.0703721	0.0688266	0.149878	0.0976809	0.12378	0.0454187	0.0849691	0.0976615	0.0760164	0.160057	0.196284	0.178171	0.211357	0.0762515	KOG3529	poorly characterized	General function prediction only	Radixin, moesin and related proteins of the ERM family					PF00769	Ezrin/radixin/moesin family
BAGiLS_014176	host	| IPR000299 | FERM domain | length: 86	10	0.110108	0.211584	0.160846	0.0417606	0.0703721	0.0560664	0.0807038		0.0403519					0.133381	0.152665	0.143023	0.143177	0.0490188	KOG3529	poorly characterized	General function prediction only	Radixin, moesin and related proteins of the ERM family					PF09379	FERM N-terminal domain
BAGiLS_003368	host	| noIPR | length: 184	20	0.168833	0.151132	0.159982	0.0278404		0.0139202	0.0115291		0.00576456					0.106705	0.174475	0.14059	0.184085										PF11978	Shoulder domain
BAGiLS_006329	host	| IPR002423 | Chaperonin Cpn60/TCP-1 | length: 145	15	0.200642	0.115868	0.158255	0.0556808	0.13488	0.0952804	0.684061	0.134311	0.409186	0.136256	0.0915052	0.123362	0.117041	0.0497955	0.0872374	0.0685165	0.0613618	0.0871446	KOG0356	cellular processes and signaling	Posttranslational modification, protein turnover, chaperones	Mitochondrial chaperonin, Cpn60/Hsp60p					PF00118	TCP-1/cpn60 chaperonin family
BAGiLS_011598	host	| IPR001476 | Chaperonin Cpn10 | length: 104	11	0.220217	0.0961747	0.158196	0.221458	0.383848	0.302653	0.534532	0.174827	0.354679	0.263222	0.213908	0.224294	0.233808	0.164907	0.105742	0.135325			KOG1641	cellular processes and signaling	Posttranslational modification, protein turnover, chaperones	Mitochondrial chaperonin					PF00166	Chaperonin 10 Kd subunit
BAGiLS_022329	host	| Unknown | length: 40	4	0.256919	0.0566744	0.156797	0.0522008		0.0261004								0.0666905		0.0333452	0.0511348		KOG1175	metabolism	Lipid transport and metabolism	Acyl-CoA synthetase
BAGiLS_001837	host	| IPR002041 | Ran GTPase | length: 221	25	0.214344	0.0967243	0.155534	0.189315	0.137226	0.16327	0.0368932	0.172163	0.104528	0.102192	0.133336	0.135698	0.123742	0.0725592	0.0785137	0.0755364	0.094088	0.150324	KOG0078	cellular processes and signaling	Signal transduction mechanisms	GTP-binding protein SEC4, small G protein superfamily, and related Ras family GTP-binding proteins	TIGR00231	Unknown function	General	small GTP-binding protein domain	PF00071	Ras family
BAGiLS_002874	host	| IPR000711 | ATPase, F1 complex, OSCP/delta subunit | length: 195	22	0.136801	0.171741	0.154271	0.237276	0.047981	0.142629	0.178177	0.582755	0.380466	0.541927	0.704115	0.455598	0.567213	0.0315264	0.0363489	0.0339377	0.171999	0.430771	KOG1662	metabolism	Energy production and conversion	Mitochondrial F1F0-ATP synthase, subunit OSCP/ATP5	TIGR01145	Energy metabolism	ATP-proton motive force interconversion	ATP synthase F1, delta subunit	PF00213	ATP synthase delta (OSCP) subunit
BAGiLS_002969	host	| IPR000793 | ATPase, F1/V1/A1 complex, alpha/beta subunit, C-terminal | length: 192	22	0.193524	0.113349	0.153436	0.0727647	0.0439826	0.0583737	0.0157215	0.0291378	0.0224296	0.0387091	0.0178257	0.035046	0.0305269	0.0776034	0.0826112	0.0801073	0.195242	0.0594167	KOG1352	metabolism	Energy production and conversion	Vacuolar H+-ATPase V1 sector, subunit A					PF00306	ATP synthase alpha/beta chain, C terminal domain
BAGiLS_013657	host	| IPR002842 | ATPase, V1/A1 complex, subunit E | length: 90	10	0.13213	0.173802	0.152966		0.0967617	0.0483808	0.0691747	0.128206	0.0986904	0.068128	0.078433	0.0771012	0.0745541				0.0920426	0.081698	KOG1664	metabolism	Energy production and conversion	Vacuolar H+-ATPase V1 sector, subunit E					PF01991	ATP synthase (E/31 kDa) subunit
BAGiLS_011209	host	| IPR001533 | Transcriptional coactivator/pterin dehydratase | length: 107	12	0.305856		0.152928	0.203003	0.249235	0.226119													KOG4073	information storage and processing	Transcription	Pterin carbinolamine dehydratase PCBD/dimerization cofactor of HNF1					PF01329	Pterin 4 alpha carbinolamine dehydratase
BAGiLS_007231	host	| IPR000504 | RNA recognition motif, RNP-1 | length: 137	15	0.141917	0.156169	0.149043	0.0696011	0.111423	0.0905118	0.0614886	0.109891	0.0856898		0.0522887		0.0174296	0.213409	0.271405	0.242407	0.313627	0.272327	KOG0117	information storage and processing	RNA processing and modification	Heterogeneous nuclear ribonucleoprotein R (RRM superfamily)					PF00076	RNA recognition motif. (a.k.a. RRM, RBD, or RNP domain)
BAGiLS_004721	host	| IPR006016 | UspA | length: 163	18	0.142733	0.15533	0.149031	0.100535	0.0439826	0.0722587	0.102481	0.106838	0.10466	0.0662356	0.217869	0.162769	0.148958		0.157512	0.078756	0.198858	0.217861									PF00582	Universal stress protein family
BAGiLS_008501	host	| IPR001163 | Like-Sm ribonucleoprotein, core | length: 127	15	0.0929803	0.201509	0.147245	0.0464007	0.17593	0.111166	0.130663	0.122101	0.126382	0.0908374	0.078433	0.113082	0.0941174	0.209853	0.189014	0.199433	0.0613618		KOG3459	information storage and processing	RNA processing and modification	Small nuclear ribonucleoprotein (snRNP) Sm core protein					PF01423	LSM domain
BAGiLS_003412	host	| IPR000163 | Prohibitin | length: 183	21	0.048937	0.244689	0.146813	0.112687	0.0795875	0.0961375	0.214112	0.418632	0.316372	0.600175	0.672283	0.227632	0.50003	0.0279465	0.0276944	0.0278204	0.282459	0.684707	KOG3090	cellular processes and signaling	Posttranslational modification, protein turnover, chaperones	Prohibitin-like protein					PF01145	SPFH domain / Band 7 family
BAGiLS_000544	host	| IPR001023 | Heat shock protein Hsp70 | length: 294	31	0.123132	0.168195	0.145663	0.0965434	0.0170255	0.0567845	0.0892577	0.0590812	0.0741694	0.0769187	0.0695777	0.074614	0.0737035	0.135962	0.126635	0.131299	0.191343	0.152854	KOG0101	cellular processes and signaling	Posttranslational modification, protein turnover, chaperones	Molecular chaperones HSP70/HSC70, HSP70 superfamily					PF00012	Hsp70 protein
BAGiLS_006646	host	| IPR007122 | Gelsolin | length: 142	16	0.178926	0.108626	0.143776	0.065251	0.093463	0.079357	0.0504399	0.0171705	0.0338052					0.0833631	0.145396	0.114379	0.0830941		KOG0443	cellular processes and signaling	Cytoskeleton	Actin regulatory proteins (gelsolin/villin family)					PF00626	Gelsolin repeat
BAGiLS_020872	host	| IPR008027 | Ubiquinol-cytochrome C reductase, UQCRX/QCR9-like | length: 82	9		0.285471	0.142736	0.108268	0.0781913	0.0932298				0.0567734	0.152509		0.0697607					0.0907756	KOG3494	metabolism	Energy production and conversion	Ubiquinol cytochrome c oxidoreductase, subunit QCR9					PF05365	Ubiquinol-cytochrome C reductase, UQCRX/QCR9 like
BAGiLS_001605	host	| IPR008999 | Actin cross-linking | length: 230	26	0.208923	0.0755659	0.142245	0.072278	0.22668	0.149479	0.0266056	0.00704429	0.016825			0.0118617	0.00395391	0.131329	0.125823	0.128576	0.0393345										PF06268	Fascin domain
BAGiLS_012247	host	| IPR001404 | Chaperone protein htpG | length: 100	12		0.283372	0.141686							0.0993534	0.0980413		0.0657982	0.404589	0.418013	0.411301		0.245094	KOG0019	cellular processes and signaling	Posttranslational modification, protein turnover, chaperones	Molecular chaperone (HSP90 family)					PF00183	Hsp90 protein
BAGiLS_003906	host	| IPR002085 | Alcohol dehydrogenase superfamily, zinc-containing | length: 175	18	0.163123	0.117547	0.140335	0.0657343	0.102626	0.0841802	0.108886	0.0254377	0.0671619	0.0189245			0.00630815	0.133381	0.177706	0.155543	0.079543		KOG0022	metabolism	Secondary metabolites biosynthesis, transport and catabolism	Alcohol dehydrogenase, class III					PF00107	Zinc-binding dehydrogenase
BAGiLS_005939	host	| IPR000533 | Tropomyosin | length: 149	18	0.0407808	0.239292	0.140036	0.0309338		0.0154669	0.192152	0.0763132	0.134233			0.0856679	0.028556	0.0859566	0.0363489	0.0611528	0.0454532		KOG1003	cellular processes and signaling	Cytoskeleton	Actin filament-coating protein tropomyosin					PF00261	Tropomyosin
BAGiLS_000848	host	| IPR000049 | Electron transfer flavoprotein, beta-subunit, conserved site | length: 268	29	0.141749	0.138103	0.139926	0.0552008	0.106165	0.0806829	0.349849	0.0726291	0.211239	0.105716	0.0608532	0.116981	0.0945167	0.0754292	0.0551501	0.0652896	0.0740573	0.0619778	KOG3180	metabolism	Energy production and conversion	Electron transfer flavoprotein, beta subunit					PF01012	Electron transfer flavoprotein domain
BAGiLS_000034	host	| IPR000795 | Protein synthesis factor, GTP-binding | length: 436	49	0.190255	0.086361	0.138308	0.122157	0.145412	0.133784	0.0141173	0.0186889	0.0164031			0.0188819	0.00629397	0.180745	0.175068	0.177906	0.139838	0.060023	KOG0469	information storage and processing	Translation, ribosomal structure and biogenesis	Elongation factor 2	TIGR00231	Unknown function	General	small GTP-binding protein domain	PF00009	Elongation factor Tu GTP binding domain
BAGiLS_014175	host	| IPR011992 | EF-Hand type | length: 86	9	0.122343	0.151132	0.136737	0.22427	0.0293217	0.126796	0.179342	0.122101	0.150721			0.0685344	0.0228448	0.195625	0.242326	0.218976	0.181813	0.127086	KOG0035	cellular processes and signaling	Cytoskeleton	Ca2+-binding actin-bundling protein (actinin), alpha chain (EF-Hand protein superfamily)					PF08726	Ca2+ insensitive EF hand
BAGiLS_003951	host	| IPR004099 | Pyridine nucleotide-disulphide oxidoreductase, dimerisation | length: 174	19	0.220217	0.051703	0.13596	0.0842539	0.148152	0.116203	0.0788834		0.0394417					0.143209	0.11096	0.127084	0.0430609		KOG0405	metabolism	Secondary metabolites biosynthesis, transport and catabolism	Pyridine nucleotide-disulphide oxidoreductase					PF07992	Pyridine nucleotide-disulphide oxidoreductase
BAGiLS_010937	host	| IPR002933 | Peptidase M20 | length: 109	12	0.207982	0.0629716	0.135477	0.0464007	0.219913	0.133157	0.0288228		0.0144114					0.177841	0.248384	0.213113	0.0255674		KOG2276	metabolism	Amino acid transport and metabolism	Metalloexopeptidases					PF01546	Peptidase family M20/M25/M40
BAGiLS_001940	host	| IPR007676 | Ribophorin I | length: 218	25	0.0851504	0.184381	0.134766	0.128066	0.137226	0.132646	0.156796	0.311358	0.234077	0.258886	0.274516	0.0986895	0.210697				0.167722	0.437901	KOG2291	cellular processes and signaling	Posttranslational modification, protein turnover, chaperones	Oligosaccharyltransferase, alpha subunit (ribophorin I)					PF04597	Ribophorin I
BAGiLS_001689	host	| IPR001047 | Ribosomal protein S8e | length: 227	26	0.0734055	0.194727	0.134066	0.072278		0.036139													KOG3283	information storage and processing	Translation, ribosomal structure and biogenesis	40S ribosomal protein S8	TIGR00307	Protein synthesis	Ribosomal proteins: synthesis and modification	ribosomal protein eS8	PF01201	Ribosomal protein S8e
BAGiLS_001381	host	| IPR000640 | Translation elongation factor EFG/EF2, C-terminal | length: 240	27	0.114186	0.15393	0.134058	0.255204	0.221542	0.238373	0.0384304	0.033917	0.0361737			0.0399784	0.0133261	0.270714	0.193861	0.232287	0.234841	0.114982	KOG0469	information storage and processing	Translation, ribosomal structure and biogenesis	Elongation factor 2					PF03764	Elongation factor G, domain IV
BAGiLS_003863	host	| IPR002130 | Peptidyl-prolyl cis-trans isomerase, cyclophilin-type | length: 176	19	0.150674	0.115337	0.133006				0.133495		0.0667475										KOG0865	cellular processes and signaling	Posttranslational modification, protein turnover, chaperones	Cyclophilin type peptidyl-prolyl cis-trans isomerase					PF00160	Cyclophilin type peptidyl-prolyl cis-trans isomerase/CLD
BAGiLS_002206	host	| IPR006656 | Molybdopterin oxidoreductase | length: 211	23	0.111704	0.151132	0.131418	0.0484181		0.0242091	0.0852152	0.207041	0.146128	0.214751	0.170507	0.113976	0.166411				0.0800371	0.376521	KOG2282	metabolism	Energy production and conversion	NADH-ubiquinone oxidoreductase, NDUFS1/75 kDa subunit					PF00384	Molybdopterin oxidoreductase
BAGiLS_000085	host	| IPR006314 | Dyp-type peroxidase | length: 394	43	0.0392634	0.223183	0.131223	0.0404657	0.0225027	0.0314842	0.257394	0.104354	0.180874	0.0673358	0.0820811	0.0788942	0.0761037	0.188594	0.267122	0.227858	0.123675						TIGR01413			Dyp-type peroxidase family	PF04261	Dyp-type peroxidase family
BAGiLS_022405	host	| Unknown | length: 38	4	0.110108	0.151132	0.13062	0.261004		0.130502	0.201759		0.10088										KOG4044	poorly characterized	General function prediction only	Mitochondrial associated endoribonuclease MAR1 (isochorismatase superfamily)
BAGiLS_002812	host	| IPR005474 | Transketolase, N-terminal | length: 197	21	0.192253	0.0683691	0.130311	0.112687	0.192686	0.152687								0.139732	0.131548	0.13564	0.0633098		KOG0523	metabolism	Carbohydrate transport and metabolism	Transketolase					PF00456	Transketolase, thiamine diphosphate binding domain
BAGiLS_011151	host	| IPR001023 | Heat shock protein Hsp70 | length: 108	12	0.152928	0.107052	0.12999	0.0580009	0.0733043	0.0656526								0.0622444	0.0848141	0.0735293	0.0767022		KOG0103	cellular processes and signaling	Posttranslational modification, protein turnover, chaperones	Molecular chaperones HSP105/HSP110/SSE1, HSP70 superfamily					PF00012	Hsp70 protein
BAGiLS_004416	host	| IPR002020 | Citrate synthase-like | length: 168	18	0.159045	0.100754	0.1299	0.139202	0.28833	0.213766	0.781418	0.0661381	0.423778	0.0378489	0.0326804	0.162769	0.0777661	0.0859566	0.0807754	0.083366	0.0568164	0.0363102	KOG2617	metabolism	Energy production and conversion	Citrate synthase					PF00285	Citrate synthase, C-terminal domain
BAGiLS_016207	host	| IPR011614 | Catalase, N-terminal | length: 70	8	0.174338	0.0850116	0.129675	0.0348005	0.0989608	0.0668807	0.273816	0.103023	0.18842	0.06387		0.0578259	0.0405653		0.0363489	0.0181745	0.0511348		KOG0047	metabolism	Inorganic ion transport and metabolism	Catalase
BAGiLS_000428	host	| IPR002928 | Myosin tail | length: 308	36	0.12846	0.130141	0.1293	0.216537	0.263896	0.240216	0.448354	0.198414	0.323384	0.231825	0.0762543	0.137069	0.148383	0.0251942	0.00807754	0.0166359	0.0539756	0.127086	KOG0161	cellular processes and signaling	Cytoskeleton	Myosin class II heavy chain					PF01576	Myosin tail
BAGiLS_000936	host	| IPR000876 | Ribosomal protein S4e | length: 263	30	0.107661	0.148613	0.128137	0.0533608		0.0266804	0.0461165	0.0976809	0.0718987	0.017032	0.137258	0.164482	0.106257	0.154722	0.135703	0.145212	0.160222	0.108931	KOG0378	information storage and processing	Translation, ribosomal structure and biogenesis	40S ribosomal protein S4					PF00900	Ribosomal family S4e
BAGiLS_010943	host	| IPR007273 | SCAMP | length: 109	12	0.097874	0.157429	0.127651	0.145002	0.197922	0.171462	0.182544		0.0912722		0.196083	0.0385506	0.078211	0.0311222		0.0155611	0.10227	0.340408	KOG3088	cellular processes and signaling	Intracellular trafficking, secretion, and vesicular transport	Secretory carrier membrane protein					PF04144	SCAMP family
BAGiLS_001577	host	| IPR008954 | Moesin | length: 231	27	0.111468	0.142736	0.127102	0.0541342	0.0423536	0.0482439	0.128101	0.0847924	0.106447					0.114609	0.126548	0.120578	0.113633		KOG3529	poorly characterized	General function prediction only	Radixin, moesin and related proteins of the ERM family					PF00769	Ezrin/radixin/moesin family
BAGiLS_009564	host	| Unknown | length: 119	12	0.189631	0.0629716	0.126301				0.105684	0.0915758	0.0986297					0.0444603	0.0363489	0.0404046
BAGiLS_008257	host	| IPR001930 | Peptidase M1, membrane alanine aminopeptidase | length: 129	15	0.215323	0.0352641	0.125293	0.0510408		0.0255204	0.0538025		0.0269013					0.0853638	0.0823909	0.0838773	0.0613618		KOG1046	metabolism	Amino acid transport and metabolism	Puromycin-sensitive aminopeptidase and related aminopeptidases					PF11838	ERAP1-like C-terminal domain
BAGiLS_015529	host	| IPR004046 | Glutathione S-transferase, C-terminal | length: 75	9	0.122343	0.125943	0.124143	0.525875	0.293217	0.409546	0.0768608	0.0407004	0.0587806			0.0514008	0.0171336	0.438675	0.331179	0.384927	0.0909063		KOG1695	cellular processes and signaling	Posttranslational modification, protein turnover, chaperones	Glutathione S-transferase
BAGiLS_009286	host	| IPR001478 | PDZ/DHR/GLGF | length: 121	13	0.0734055	0.174383	0.123894	0.0214157	0.0270662	0.024241	0.0354742	0.0281772	0.0318257			0.0237234	0.00790781	0.160057	0.162172	0.161115	0.0786689	0.0628446	KOG3209	poorly characterized	General function prediction only	WW domain-containing protein					PF00595	PDZ domain (Also known as DHR or GLGF)
BAGiLS_022026	host	| noIPR | length: 50	6	0.183514	0.0629716	0.123243	0.0696011	0.102626	0.0861136	0.230582		0.115291								0.0511348		KOG0258	metabolism	Amino acid transport and metabolism	Alanine aminotransferase
BAGiLS_014364	host	| IPR001576 | Phosphoglycerate kinase | length: 84	8	0.183514	0.0566744	0.120094	0.113102	0.362856	0.237979								0.0400143	0.0908723	0.0654433	0.0767022		KOG1367	metabolism	Carbohydrate transport and metabolism	3-phosphoglycerate kinase					PF00162	Phosphoglycerate kinase
BAGiLS_014565	host	| IPR004045 | Glutathione S-transferase, N-terminal | length: 83	10	0.124789	0.113349	0.119069	0.215763	0.0351861	0.125475	0.0807038		0.0403519			0.107942	0.0359805	0.378802	0.283522	0.331162	0.0613618		KOG0867	cellular processes and signaling	Posttranslational modification, protein turnover, chaperones	Glutathione S-transferase					PF13417	Glutathione S-transferase, N-terminal domain
BAGiLS_002164	host	| IPR012335 | Thioredoxin fold | length: 212	23	0.0829802	0.154417	0.118699	0.278404	0.141509	0.209957	0.160405	0.111484	0.135944	0.222157	0.196083	0.268178	0.228806	0.0742294	0.113788	0.0940086	0.0622511	0.0426251	KOG0541	cellular processes and signaling	Posttranslational modification, protein turnover, chaperones	Alkyl hydroperoxide reductase/peroxiredoxin					PF08534	Redoxin
BAGiLS_005212	host	| IPR000308 | 14-3-3 protein | length: 157	18	0.101952	0.134339	0.118146	0.177869	0.0146609	0.0962651	0.0256203	0.0356128	0.0306165			0.111368	0.0371228	0.103741	0.0888529	0.0962968	0.142041		KOG0841	cellular processes and signaling	Posttranslational modification, protein turnover, chaperones	Multifunctional chaperone (14-3-3 family)					PF00244	14-3-3 protein
BAGiLS_007014	host	| IPR001163 | Like-Sm ribonucleoprotein, core | length: 139	15	0.097874	0.136019	0.116946	0.0510408	0.0527791	0.0519099	0.0691747	0.140416	0.104795	0.0227093	0.0392165	0.0514008	0.0377755	0.245421	0.242326	0.243873	0.0681797		KOG3168	information storage and processing	Transcription	U1 snRNP component					PF01423	LSM domain
BAGiLS_001379	host	| IPR001593 | Ribosomal protein S3Ae | length: 240	27	0.0543745	0.179119	0.116747	0.0876458	0.00977391	0.0487098	0.0896709	0.122101	0.105886	0.0946223	0.0871478	0.0685344	0.0834348	0.181793	0.153473	0.167633	0.234841	0.133138	KOG1628	information storage and processing	Translation, ribosomal structure and biogenesis	40S ribosomal protein S3A					PF01015	Ribosomal S3Ae family
BAGiLS_015844	host	| Unknown | length: 73	8	0.100933	0.13224	0.116586	0.174003	0.109956	0.14198	0.158525	0.331962	0.245244	0.17032	0.0980413	0.0963764	0.121579				0.217323	0.490188									PF05817	Oligosaccharyltransferase subunit Ribophorin II
BAGiLS_014389	host	| IPR000866 | Alkyl hydroperoxide reductase/ Thiol specific antioxidant/ Mal allergen | length: 84	9	0.130499	0.100754	0.115627	0.286138	0.107513	0.196825				0.0567734			0.0189245	0.237122	0.177706	0.207414	0.0454532		KOG0852	cellular processes and signaling	Posttranslational modification, protein turnover, chaperones	Alkyl hydroperoxide reductase, thiol specific antioxidant and related enzymes					PF10417	C-terminal domain of 1-Cys peroxiredoxin
BAGiLS_000621	host	| IPR008139 | Saposin B | length: 286	31	0.123132	0.107255	0.115193				0.100415	0.0679434	0.0841791	0.598867	0.0822282	0.164151	0.281749	0.0516313	0.0445567	0.048094	0.0263922	0.100146
BAGiLS_003347	host	| IPR000554 | Ribosomal protein S7e | length: 184	21	0.129334	0.100754	0.115044	0.232004	0.0795875	0.155796	0.098821	0.100297	0.0995592	0.0324419	0.0933726	0.132173	0.085996	0.114327	0.0830832	0.0987049	0.11201	0.0700269	KOG3320	information storage and processing	Translation, ribosomal structure and biogenesis	40S ribosomal protein S7					PF01251	Ribosomal protein S7e
BAGiLS_009126	host	| noIPR | length: 122	13	0.0846987	0.145319	0.115009		0.108265	0.0541324								0.135433		0.0677165	0.0393345
BAGiLS_000038	host	| IPR000215 | Protease inhibitor I4, serpin | length: 432	49	0.160294	0.0663129	0.113303	0.0468742	0.0628323	0.0548532	0.117644	0.0485913	0.0831176	0.0312833	0.0240101	0.0534988	0.036264	0.0838394	0.0994032	0.0916213	0.0667883	0.0133385	KOG2392	cellular processes and signaling	Defense mechanisms	Serpin					PF00079	Serpin (serine protease inhibitor)
BAGiLS_003067	host	| IPR001424 | Superoxide dismutase, copper/zinc binding | length: 190	19	0.139084	0.0874973	0.113291	0.183161	0.120373	0.151767	0.0121359		0.00606795	0.0268926		0.0486955	0.025196	0.106705	0.122438	0.114572			KOG0441	metabolism	Inorganic ion transport and metabolism	Cu2+/Zn2+ superoxide dismutase SOD1					PF00080	Copper/zinc superoxide dismutase (SODC)
BAGiLS_003904	host	| IPR004839 | Aminotransferase, class I/II | length: 175	20	0.1358	0.090679	0.11324	0.125282	0.285887	0.205584	0.242111	0.0457879	0.14395	0.04258	0.0294124	0.069391	0.0471278	0.152054	0.130856	0.141455	0.178972	0.040849	KOG0257	metabolism	Amino acid transport and metabolism	Kynurenine aminotransferase, glutamine transaminase K					PF00155	Aminotransferase class I and II
BAGiLS_008808	host	| IPR001715 | Calponin-like actin-binding | length: 125	14	0.0786488	0.145734	0.112191	0.740754	0.829386	0.78507						0.0550723	0.0183574	0.0685959	0.0363489	0.0524724	0.0584398		KOG2046	cellular processes and signaling	Cytoskeleton	Calponin					PF00307	Calponin homology (CH) domain
BAGiLS_005699	host	| IPR004148 | BAR | length: 152	17	0.0820415	0.142242	0.112142	0.307064	0.388082	0.347573	0.122073	0.183152	0.152612	0.17032	0.173014	0.136061	0.159798	0.109843	0.124014	0.116929	0.0661745	0.163396	KOG3725	cellular processes and signaling	Signal transduction mechanisms	SH3 domain protein SH3GLB					PF03114	BAR domain
BAGiLS_001541	host	| IPR001353 | Proteasome, subunit alpha/beta | length: 233	26	0.135518	0.0871914	0.111355	0.184711		0.0923553						0.0177926	0.00593086	0.106705	0.114639	0.110672	0.0314676		KOG0180	cellular processes and signaling	Posttranslational modification, protein turnover, chaperones	20S proteasome, regulatory subunit beta type PSMB3/PUP3					PF00227	Proteasome subunit
BAGiLS_001561	host	| IPR000629 | RNA helicase, ATP-dependent, DEAD-box, conserved site | length: 232	26	0.138341	0.084285	0.111313	0.077632	0.101498	0.0895651	0.0576456	0.0669208	0.0622832		0.0301665		0.0100555	0.172369	0.195725	0.184047	0.184872	0.0565602	KOG0327	information storage and processing	Translation, ribosomal structure and biogenesis	Translation initiation factor 4F, helicase subunit (eIF-4A) and related helicases					PF00270	DEAD/DEAH box helicase
BAGiLS_003722	host	| IPR001564 | Nucleoside diphosphate kinase, core | length: 178	20	0.13947	0.0831225	0.111296	0.271444	0.206718	0.239081		0.0824182	0.0412091	0.144772	0.264711		0.136494	0.282768	0.305331	0.294049			KOG0888	metabolism	Nucleotide transport and metabolism	Nucleoside diphosphate kinase					PF00334	Nucleoside diphosphate kinase
BAGiLS_000902	host	| IPR002935 | O-methyltransferase, family 3 | length: 265	29	0.156936	0.065143	0.111039	0.139202	0.0940317	0.116617								0.193172	0.280764	0.236968	0.109323		KOG1663	metabolism	Secondary metabolites biosynthesis, transport and catabolism	O-methyltransferase					PF01596	O-methyltransferase
BAGiLS_007695	host	| IPR002119 | Histone H2A | length: 133	14	0.220217		0.110108																KOG1757	information storage and processing	Chromatin structure and dynamics	Histone 2A					PF00125	Core histone H2A/H2B/H3/H4
BAGiLS_001295	host	| IPR000426 | Proteasome, alpha-subunit, conserved site | length: 243	27	0.133217	0.0867608	0.109989	0.167558	0.0130319	0.090295	0.0213502	0.0101751	0.0157627			0.028556	0.00951866	0.118561	0.118471	0.118516	0.0454532		KOG0176	cellular processes and signaling	Posttranslational modification, protein turnover, chaperones	20S proteasome, regulatory subunit alpha type PSMA5/PUP2					PF00227	Proteasome subunit
BAGiLS_000156	host	| IPR002136 | Ribosomal protein L4/L1e | length: 362	41	0.111003	0.108741	0.109872	0.0322542		0.0161271	0.0618635	0.171984	0.116924	0.0332332	0.109998	0.0865037	0.0765781	0.12232	0.0886559	0.105488	0.296831	0.207234	KOG1475	information storage and processing	RNA processing and modification	Ribosomal protein RPL1/RPL2/RL4L4					PF00573	Ribosomal protein L4/L1 family
BAGiLS_006363	host	| IPR005225 | Small GTP-binding protein | length: 145	16	0.174338	0.0425058	0.108422	0.195753	0.109956	0.152855						0.144565	0.0481882	0.0800286	0.104503	0.0922658			KOG0070	cellular processes and signaling	Intracellular trafficking, secretion, and vesicular transport	GTP-binding ADP-ribosylation factor Arf1	TIGR00231	Unknown function	General	small GTP-binding protein domain	PF00025	ADP-ribosylation factor family
BAGiLS_008629	host	| IPR001023 | Heat shock protein Hsp70 | length: 126	14	0.110108	0.102554	0.106331	0.049715		0.0248575	0.197642	0.124281	0.160962	0.17032	0.0980413	0.0550723	0.107811	0.0304871	0.0259635	0.0282253	0.124185	0.186738	KOG0102	cellular processes and signaling	Posttranslational modification, protein turnover, chaperones	Molecular chaperones mortalin/PBP74/GRP75, HSP70 superfamily					PF00012	Hsp70 protein
BAGiLS_000444	host	| IPR000131 | ATPase, F1 complex, gamma subunit | length: 305	34	0.0259078	0.186692	0.1063		0.129361	0.0646803		0.406704	0.203352	0.736384	0.501741	0.208627	0.48225				0.132349		KOG1531	metabolism	Energy production and conversion	F0F1-type ATP synthase, gamma subunit	TIGR01146	Energy metabolism	ATP-proton motive force interconversion	ATP synthase F1, gamma subunit	PF00231	ATP synthase
BAGiLS_000978	host	| IPR002198 | Short-chain dehydrogenase/reductase SDR | length: 260	27	0.0842804	0.125943	0.105112	0.128891	0.0521275	0.0905092	0.324523	0.0814007	0.202962	0.0693897	0.0580985	0.14278	0.0900894	0.0276642	0.0323101	0.0299872	0.0416654	0.0302585	KOG1199	metabolism	Secondary metabolites biosynthesis, transport and catabolism	Short-chain alcohol dehydrogenase/3-hydroxyacyl-CoA dehydrogenase					PF00106	short chain dehydrogenase
BAGiLS_009234	host	| IPR001837 | Adenylate cyclase-associated CAP | length: 121	13	0.180691	0.0290638	0.104877	0.0214157	0.060899	0.0411573		0.0281772	0.0140886			0.0237234	0.00790781	0.0943927	0.0950664	0.0947295	0.0629351		KOG2675	cellular processes and signaling	Cytoskeleton	Adenylate cyclase-associated protein (CAP/Srv2p)					PF08603	Adenylate cyclase associated (CAP) C terminal
BAGiLS_008604	host	| IPR000010 | Proteinase inhibitor I25, cystatin | length: 126	14	0.20973		0.104865	0.183946	0.207346	0.195646		0.098117	0.0490585		0.0420177		0.0140059	0.175301	0.176552	0.175926	0.0511348										PF00031	Cystatin domain
BAGiLS_003070	host	| IPR007676 | Ribophorin I | length: 190	22	0.0600591	0.147697	0.103878	0.101238		0.050619		0.22894	0.11447	0.17032	0.142605	0.0841103	0.132345				0.130161	0.311938	KOG2291	cellular processes and signaling	Posttranslational modification, protein turnover, chaperones	Oligosaccharyltransferase, alpha subunit (ribophorin I)					PF04597	Ribophorin I
BAGiLS_014755	host	| IPR000308 | 14-3-3 protein | length: 81	9	0.097874	0.109151	0.103512	0.085068	0.0781913	0.0816296	0.0256203	0.0305253	0.0280728			0.0514008	0.0171336	0.154129	0.129241	0.141685	0.249992		KOG0841	cellular processes and signaling	Posttranslational modification, protein turnover, chaperones	Multifunctional chaperone (14-3-3 family)					PF00244	14-3-3 protein
BAGiLS_008005	host	| IPR000426 | Proteasome, alpha-subunit, conserved site | length: 131	14	0.141568	0.0647707	0.103169	0.193889	0.0376994	0.115794						0.0330434	0.0110145	0.137192	0.140203	0.138697	0.0511348		KOG0181	cellular processes and signaling	Posttranslational modification, protein turnover, chaperones	20S proteasome, regulatory subunit alpha type PSMA2/PRE8					PF00227	Proteasome subunit
BAGiLS_000340	host	| Unknown | length: 320	34	0.0949954	0.111126	0.103061	0.0348005		0.0174003	0.233973	0.131977	0.182975	0.0901694	0.0692056	0.0272122	0.0621957	0.0423681	0.0363489	0.0393585	0.0210555	0.0432519	COG3064	cellular processes and signaling	Cell wall/membrane/envelope biogenesis	Membrane protein involved in colicin uptake
BAGiLS_013834	host	| IPR004046 | Glutathione S-transferase, C-terminal | length: 88	10	0.205535		0.102768	0.180963		0.0904814								0.250756	0.174475	0.212615	0.0818157		KOG4420	poorly characterized	Function unknown	Uncharacterized conserved protein (Ganglioside-induced differentiation associated protein 1, GDAP1)					PF14497	Glutathione S-transferase, C-terminal domain
BAGiLS_006544	host	| IPR000218 | Ribosomal protein L14b/L23e | length: 143	15	0.0538307	0.151132	0.102481	0.236644	0.469148	0.352896	0.0845468	0.213677	0.149112	0.102192	0.287588	0.133642	0.174474	0.252535	0.242326	0.24743	0.10227	0.14161	KOG0901	information storage and processing	Translation, ribosomal structure and biogenesis	60S ribosomal protein L14/L17/L23					PF00238	Ribosomal protein L14p/L23e
BAGiLS_005876	host	| IPR001236 | Lactate/malate dehydrogenase | length: 150	17	0.0734055	0.128906	0.101156	0.180144	0.294942	0.237543								0.473895	0.423358	0.448626	0.126333	0.0480577	KOG1496	metabolism	Energy production and conversion	Malate dehydrogenase					PF02866	lactate/malate dehydrogenase, alpha/beta C-terminal domain
BAGiLS_002027	host	| IPR004099 | Pyridine nucleotide-disulphide oxidoreductase, dimerisation | length: 216	24	0.201865		0.100933	0.066701	0.135613	0.101157													KOG0405	metabolism	Secondary metabolites biosynthesis, transport and catabolism	Pyridine nucleotide-disulphide oxidoreductase					PF02852	Pyridine nucleotide-disulphide oxidoreductase, dimerisation domain
BAGiLS_017818	host	| IPR006628 | PUR-alpha/beta/gamma, DNA/RNA-binding | length: 54	6		0.201509	0.100754	0.0348005		0.0174003	0.172937	0.0763132	0.124625					0.0800286		0.0400143	0.187494		KOG3074	information storage and processing	Transcription	Transcriptional regulator of the PUR family, single-stranded-DNA-binding					PF04845	PurA ssDNA and RNA-binding protein
BAGiLS_001453	host	| IPR001351 | Ribosomal protein S3, C-terminal | length: 237	26		0.20054	0.10027					0.102142	0.0510711					0.162109	0.134211	0.14816			KOG3181	information storage and processing	Translation, ribosomal structure and biogenesis	40S ribosomal protein S3	TIGR01008	Protein synthesis	Ribosomal proteins: synthesis and modification	ribosomal protein uS3	PF00189	Ribosomal protein S3, C-terminal domain
BAGiLS_004654	host	| IPR002048 | Calcium-binding EF-hand | length: 164	19	0.0888593	0.11136	0.10011	0.0952436	0.0972247	0.0962341	0.0424757	0.086756	0.0646159			0.0405796	0.0135265	0.0730085		0.0365043	0.0538261	0.0343992	KOG0040	cellular processes and signaling	Cytoskeleton	Ca2+-binding actin-bundling protein (spectrin), alpha chain (EF-Hand protein superfamily)					PF08726	Ca2+ insensitive EF hand
BAGiLS_000311	host	| IPR001236 | Lactate/malate dehydrogenase | length: 325	36	0.0815617	0.117547	0.0995543	0.183669	0.290774	0.237222	0.0576456	0.0254377	0.0415416	0.0189245	0.0217869	0.0385506	0.0264207	0.345308	0.32916	0.337234	0.167609	0.0544653	KOG1496	metabolism	Energy production and conversion	Malate dehydrogenase	TIGR01759			malate dehydrogenase	PF02866	lactate/malate dehydrogenase, alpha/beta C-terminal domain
BAGiLS_002353	host	| IPR000542 | Acyltransferase ChoActase/COT/CPT | length: 207	24	0.0886983	0.107052	0.097875					0.17552	0.0877602	0.134837		0.0385506	0.0577958				0.119315	0.285943	KOG3717	metabolism	Lipid transport and metabolism	Carnitine O-acyltransferase CRAT					PF00755	Choline/Carnitine o-acyltransferase
BAGiLS_002941	host	| IPR002928 | Myosin tail | length: 193	23		0.193843	0.0969214	0.435763	0.302141	0.368952	0.701772		0.350886	0.0296209		0.174316	0.0679788	0.120623	0.0410901	0.0808564	0.0800371	0.0426251	KOG0161	cellular processes and signaling	Cytoskeleton	Myosin class II heavy chain					PF01576	Myosin tail
BAGiLS_006757	host	| IPR013022 | Xylose isomerase-like, TIM barrel domain | length: 141	16	0.155987	0.0377829	0.0968848	0.100052	0.192424	0.146238	0.0144114		0.0072057					0.0500178	0.0545234	0.0522706
BAGiLS_000233	host	| IPR001308 | Electron transfer flavoprotein, alpha subunit | length: 339	36	0.0652494	0.128042	0.0966458	0.085068	0.131948	0.108508	0.368291	0.0941196	0.231205	0.0709667	0.0708076	0.171336	0.10437	0.0652084	0.0726978	0.0689531	0.107951	0.0771592	KOG3954	metabolism	Energy production and conversion	Electron transfer flavoprotein, alpha subunit					PF01012	Electron transfer flavoprotein domain
BAGiLS_012468	host	| IPR002928 | Myosin tail | length: 98	12	0.0795226	0.113349	0.0964357	0.0232004	0.0293217	0.026261	0.220975	0.17552	0.198248	0.12774	0.0817011	0.0385506	0.0826639	0.0666905	0.0363489	0.0515197			KOG0161	cellular processes and signaling	Cytoskeleton	Myosin class II heavy chain					PF01576	Myosin tail
BAGiLS_006404	host	| IPR005818 | Histone H1/H5 | length: 145	16	0.192689		0.0963447	0.065251		0.0326255						0.433694	0.144565						KOG4012	information storage and processing	Chromatin structure and dynamics	Histone H1					PF00538	linker histone H1 and H5 family
BAGiLS_000471	host	| IPR000629 | RNA helicase, ATP-dependent, DEAD-box, conserved site | length: 302	35	0.130033	0.0626117	0.0963222	0.049715	0.0653456	0.0575303		0.028781	0.0143905			0.0176231	0.00587437	0.146338	0.155781	0.151059	0.131489	0.0653584	KOG0328	information storage and processing	Translation, ribosomal structure and biogenesis	Predicted ATP-dependent RNA helicase FAL1, involved in rRNA maturation, DEAD-box superfamily					PF00271	Helicase conserved C-terminal domain
BAGiLS_010087	host	| IPR001804 | Isocitrate/isopropylmalate dehydrogenase | length: 115	13	0.191984		0.0959918	0.0963707	0.189463	0.142917				0.0393046			0.0131015		0.0279607	0.0139804			KOG1526	metabolism	Energy production and conversion	NADP-dependent isocitrate dehydrogenase					PF00180	Isocitrate/isopropylmalate dehydrogenase
BAGiLS_001139	host	| IPR002130 | Peptidyl-prolyl cis-trans isomerase, cyclophilin-type | length: 251	27	0.0706868	0.120346	0.0955162	1.34304	0.394214	0.868629	0.243392	0.078009	0.160701	0.0630815		0.199892	0.0876578	0.227242	0.263866	0.245554	0.124996	0.0423619	KOG0880	cellular processes and signaling	Posttranslational modification, protein turnover, chaperones	Peptidyl-prolyl cis-trans isomerase					PF00160	Cyclophilin type peptidyl-prolyl cis-trans isomerase/CLD
BAGiLS_014058	host	| IPR000504 | RNA recognition motif, RNP-1 | length: 87	10	0.190854		0.0954272																KOG4205	information storage and processing	RNA processing and modification	RNA-binding protein musashi/mRNA cleavage and polyadenylation factor I complex, subunit HRP1					PF00076	RNA recognition motif. (a.k.a. RRM, RBD, or RNP domain)
BAGiLS_000416	host	| IPR007863 | Peptidase M16, C-terminal | length: 309	34	0.116585	0.0733433	0.0949643	0.0593656	0.085378	0.0723718	0.159373	0.317822	0.238598	0.480904	0.374864	0.145132	0.333633	0.0156919	0.0171054	0.0163986	0.111293	0.28354	KOG0960	cellular processes and signaling	Posttranslational modification, protein turnover, chaperones	Mitochondrial processing peptidase, beta subunit, and related enzymes (insulinase superfamily)					PF05193	Peptidase M16 inactive domain
BAGiLS_001618	host	| IPR002143 | Ribosomal protein L1 | length: 230	26	0.0649357	0.124974	0.094955	0.104402		0.0522008	0.133028	0.137364	0.135196	0.0655077	0.0603331	0.118617	0.081486	0.151849	0.139804	0.145826	0.12587	0.100551	KOG1570	information storage and processing	Translation, ribosomal structure and biogenesis	60S ribosomal protein L10A					PF00687	Ribosomal protein L1p/L10e family
BAGiLS_003364	host	| IPR002928 | Myosin tail | length: 184	21	0.0594235	0.129541	0.0944825	0.178974	0.251329	0.215152	0.318423	0.122101	0.220262	0.243314	0.0840354	0.0881156	0.138488	0.0304871	0.017309	0.023898	0.0340899	0.108931	KOG0161	cellular processes and signaling	Cytoskeleton	Myosin class II heavy chain					PF01576	Myosin tail
BAGiLS_001309	host	| IPR000169 | Peptidase, cysteine peptidase active site | length: 243	27	0.154967	0.0335848	0.094276											0.0355682	0.0457727	0.0406705			KOG1542	cellular processes and signaling	Posttranslational modification, protein turnover, chaperones	Cysteine proteinase Cathepsin F					PF00112	Papain family cysteine protease
BAGiLS_003694	host	| IPR001884 | Translation elongation factor, IF5A | length: 178	20	0.0880866	0.0982356	0.0931611	0.222723	0.0791687	0.150946	0.0288228	0.0366303	0.0327266			0.0308405	0.0102802	0.104037	0.138126	0.121081	0.0920426		KOG3271	information storage and processing	Translation, ribosomal structure and biogenesis	Translation initiation factor 5A (eIF-5A)	TIGR00037	Protein synthesis	Translation factors	translation elongation factor IF5A	PF01287	Eukaryotic elongation factor 5A hypusine, DNA-binding OB fold
BAGiLS_002650	host	| IPR003959 | ATPase, AAA-type, core | length: 200	22	0.113445	0.0721311	0.092788	0.00949105		0.00474553	0.0733671	0.0457879	0.0595775					0.143081	0.158613	0.150847		0.0891251	KOG0730	cellular processes and signaling	Posttranslational modification, protein turnover, chaperones	AAA+-type ATPase					PF09336	Vps4 C terminal oligomerisation domain
BAGiLS_008685	host	| IPR000054 | Ribosomal protein L31e | length: 126	15	0.0391496	0.146094	0.0926218		0.0703721	0.0351861													KOG0893	information storage and processing	Translation, ribosomal structure and biogenesis	60S ribosomal protein L31					PF01198	Ribosomal protein L31e
BAGiLS_006351	host	| IPR012335 | Thioredoxin fold | length: 145	17	0.0820415	0.102236	0.0921388	0.122825	0.17593	0.149378	0.169546	0.086189	0.127867	0.410772	0.184548	0.0816365	0.225652	0.0690442	0.111185	0.0901146	0.042111		KOG0190	cellular processes and signaling	Posttranslational modification, protein turnover, chaperones	Protein disulfide isomerase (prolyl 4-hydroxylase beta subunit)					PF00085	Thioredoxin
BAGiLS_005957	host	| IPR000754 | Ribosomal protein S9 | length: 149	17	0.0863594	0.0977911	0.0920753	0.135108	0.0465698	0.0908389		0.145444	0.072722		0.138411	0.226768	0.121726	0.244793	0.26941	0.257101	0.120317	0.0961153	KOG1753	information storage and processing	Translation, ribosomal structure and biogenesis	40S ribosomal protein S16					PF00380	Ribosomal protein S9/S16
BAGiLS_016887	host	| IPR000008 | C2 calcium-dependent membrane targeting | length: 64	7	0.041946	0.140337	0.0911413	0.288347	0.263896	0.276121	0.0658807	0.170069	0.117975	0.291977	0.280118	0.220289	0.264128				0.131489	0.350134	KOG0169	cellular processes and signaling	Signal transduction mechanisms	Phosphoinositide-specific phospholipase C					PF00168	C2 domain
BAGiLS_000016	host	| IPR008814 | Ribophorin II | length: 474	52	0.0776405	0.10463	0.0911351	0.0923553	0.0964234	0.0943893	0.0598627	0.267683	0.163773	0.34064	0.377082	0.100825	0.272849		0.00699018	0.00349509	0.143571	0.329934	KOG2447	cellular processes and signaling	Posttranslational modification, protein turnover, chaperones	Oligosaccharyltransferase, delta subunit (ribophorin II)					PF05817	Oligosaccharyltransferase subunit Ribophorin II
BAGiLS_005085	host	| IPR008209 | Phosphoenolpyruvate carboxykinase, GTP-utilising | length: 159	18	0.10603	0.0755659	0.090798	0.0386673	0.0537565	0.0462119	0.448354	0.055963	0.252159	0.141933	0.108935	0.0856679	0.112179	0.0918846	0.0646203	0.0782525	0.0624981		KOG3749	metabolism	Energy production and conversion	Phosphoenolpyruvate carboxykinase					PF00821	Phosphoenolpyruvate carboxykinase C-terminal P-loop domain
BAGiLS_003869	host	| IPR002928 | Myosin tail | length: 176	20		0.181358	0.090679	0.215763	0.131948	0.173856	0.801273		0.400637	0.034064		0.115652	0.0499052	0.0880314	0.0363489	0.0621902	0.0818157	0.0653584	KOG0161	cellular processes and signaling	Cytoskeleton	Myosin class II heavy chain
BAGiLS_005787	host	| IPR002048 | Calcium-binding EF-hand | length: 151	17	0.0734055	0.106681	0.0900434	0.0614127		0.0307064	0.0610365	0.0538681	0.0574523	0.0901694	0.126877	0.145132	0.120726	0.0941512	0.0684215	0.0812864	0.0120317		KOG0027	cellular processes and signaling	Signal transduction mechanisms	Calmodulin and related proteins (EF-Hand superfamily)					PF00036	EF hand
BAGiLS_004467	host	| IPR000911 | Ribosomal protein L11 | length: 167	18	0.0448589	0.134339	0.0895991	0.0966681		0.0483341	0.134506	0.167889	0.151198		0.108935	0.145636	0.0848568	0.127453	0.133279	0.130366	0.0681797		KOG0886	information storage and processing	Translation, ribosomal structure and biogenesis	40S ribosomal protein S2					PF03946	Ribosomal protein L11, N-terminal domain
BAGiLS_003437	host	| IPR001353 | Proteasome, subunit alpha/beta | length: 182	20	0.1358	0.0415612	0.0886807		0.0483808	0.0241904									0.0726978	0.0363489			KOG0179	cellular processes and signaling	Posttranslational modification, protein turnover, chaperones	20S proteasome, regulatory subunit beta type PSMB1/PRE7					PF00227	Proteasome subunit
BAGiLS_000374	host	| IPR000426 | Proteasome, alpha-subunit, conserved site | length: 315	35	0.0692109	0.107951	0.0885811	0.0755669	0.120638	0.0981024	0.0131761		0.00658807			0.0264347	0.00881156	0.144814	0.151627	0.14822	0.0935036		KOG0863	cellular processes and signaling	Posttranslational modification, protein turnover, chaperones	20S proteasome, regulatory subunit alpha type PSMA1/PRE5					PF00227	Proteasome subunit
BAGiLS_008506	host	| IPR001780 | Ribosomal protein L35Ae | length: 127	14	0.0576758	0.118746	0.0882111	0.0696011	0.056549	0.0630751	0.0411754	0.170069	0.105622	0.0364972	0.280118	0.154202	0.156939	0.179112	0.202515	0.190813	0.0876597	0.151725	KOG0887	information storage and processing	Translation, ribosomal structure and biogenesis	60S ribosomal protein L35A/L37					PF01247	Ribosomal protein L35Ae
BAGiLS_005930	host	| IPR001353 | Proteasome, subunit alpha/beta | length: 149	16	0.10552	0.070843	0.0881817	0.134852		0.067426								0.0866976	0.0999595	0.0933286			KOG0174	cellular processes and signaling	Posttranslational modification, protein turnover, chaperones	20S proteasome, regulatory subunit beta type PSMB6/PSMB9/PRE3					PF00227	Proteasome subunit
BAGiLS_000859	host	| IPR000215 | Protease inhibitor I4, serpin | length: 267	30	0.176173		0.0880866		0.0762365	0.0381182	0.142192	0.0610505	0.101621			0.0565408	0.0188469	0.0978127	0.11874	0.108276			KOG2392	cellular processes and signaling	Defense mechanisms	Serpin					PF00079	Serpin (serine protease inhibitor)
BAGiLS_007243	host	| IPR000940 | Methyltransferase, NNMT/PNMT/TEMT | length: 137	16	0.133048	0.0425058	0.0877767					0.0400644	0.0200322			0.0385506	0.0128502	0.10337	0.127221	0.115296	0.0767022	0.0510613									PF01234	NNMT/PNMT/TEMT family
BAGiLS_004138	host	| IPR000589 | Ribosomal protein S15 | length: 172	20	0.0807461	0.0944573	0.0876017				0.0634101	0.128206	0.0958081		0.245103	0.161912	0.135672	0.141384		0.0706919	0.0920426	0.130717	KOG0400	information storage and processing	Translation, ribosomal structure and biogenesis	40S ribosomal protein S13					PF08069	Ribosomal S13/S15 N-terminal domain
BAGiLS_010236	host	| IPR007327 | Tumor protein D52 | length: 114	12	0.0428199	0.13224	0.0875301	0.174003	0.17593	0.174967	0.124899	0.198414	0.161657	0.113547	0.114381	0.141352	0.123093	0.115597	0.199919	0.157758	0.0937471	0.0953144	KOG4010	poorly characterized	General function prediction only	Coiled-coil protein TPD52					PF04201	Tumour protein D52 family
BAGiLS_005485	host	| IPR001210 | Ribosomal protein S17e | length: 154	18	0.0570932	0.117547	0.08732	0.119868	0.0488695	0.084369	0.0448354	0.101751	0.0732932	0.0567734	0.0980413	0.145636	0.10015	0.100777	0.113086	0.106931	0.176131	0.0998531	KOG0187	information storage and processing	Translation, ribosomal structure and biogenesis	40S ribosomal protein S17					PF00833	Ribosomal S17
BAGiLS_008830	host	| Unknown | length: 125	14	0.120595	0.0539756	0.0872852				0.156467	0.163528	0.159997	0.0608286	0.126053	0.0330434	0.0733083		0.0103854	0.0051927	0.146099	0.116711	KOG1214	cellular processes and signaling	Cell wall/membrane/envelope biogenesis	Nidogen and related basement membrane protein proteins
BAGiLS_000532	host	| IPR001041 | Ferredoxin | length: 295	33	0.0645079	0.109914	0.0872109	0.101238	0.0239905	0.0626142	0.136253	0.199802	0.168027	0.474832	0.166373	0.303732	0.314979	0.00808369	0.00660889	0.00734629	0.0836751	0.21291	KOG3049	metabolism	Energy production and conversion	Succinate dehydrogenase, Fe-S protein subunit	TIGR00384	Energy metabolism	Aerobic	succinate dehydrogenase and fumarate reductase iron-sulfur protein	PF13085	2Fe-2S iron-sulfur cluster binding domain
BAGiLS_006541	host	| IPR000449 | Ubiquitin-associated/translation elongation factor EF1B, N-terminal | length: 143	16	0.0275271	0.146409	0.086968	0.0870013		0.0435007													KOG2239	information storage and processing	Transcription	Transcription factor containing NAC and TS-N domains					PF01849	NAC domain
BAGiLS_003911	host	| IPR001790 | Ribosomal protein L10 | length: 175	19	0.0424979	0.131246	0.086872				0.20631	0.125314	0.165812	0.0448211	0.103201	0.13797	0.095331	0.0449283	0.0420882	0.0435083	0.0538261	0.042999	COG0244	information storage and processing	Translation, ribosomal structure and biogenesis	Ribosomal protein L10					PF00466	Ribosomal protein L10
BAGiLS_002091	host	| IPR006703 | AIG1 | length: 215	24	0.0886983	0.0850116	0.086855	0.217503		0.108752				0.0141933		0.0578259	0.0240064														PF04548	AIG1 family
BAGiLS_009558	host	| IPR011032 | GroES-like | length: 119	13	0.135518	0.0348766	0.0851972				0.0266056	0.0140886	0.0203471			0.0355851	0.0118617	0.0984967	0.0894742	0.0939855	0.0629351		KOG0022	metabolism	Secondary metabolites biosynthesis, transport and catabolism	Alcohol dehydrogenase, class III
BAGiLS_000925	host	| IPR001804 | Isocitrate/isopropylmalate dehydrogenase | length: 264	30	0.144364	0.0251886	0.0847764	0.0394406	0.17593	0.107685	0.245954	0.0152626	0.130609			0.066821	0.0222737	0.0142273	0.0193861	0.0168067	0.0443168	0.0272327	KOG1526	metabolism	Energy production and conversion	NADP-dependent isocitrate dehydrogenase	TIGR00127	Energy metabolism	TCA cycle	isocitrate dehydrogenase, NADP-dependent	PF00180	Isocitrate/isopropylmalate dehydrogenase
BAGiLS_001460	host	| IPR001189 | Manganese/iron superoxide dismutase | length: 236	26	0.0846987	0.084285	0.0844918	0.144556	0.0135331	0.0790446	0.110857	0.0211329	0.0659949	0.0131015	0.0150833	0.171995	0.0667266	0.0143641	0.00838821	0.0113762	0.00786689		KOG0876	metabolism	Inorganic ion transport and metabolism	Manganese superoxide dismutase					PF02777	Iron/manganese superoxide dismutases, C-terminal domain
BAGiLS_007239	host	| IPR000868 | Isochorismatase-like | length: 137	15	0.0782992	0.090679	0.0844891	0.125282		0.062641	0.222896		0.111448	0.0227093	0.0392165	0.113082	0.0583358	0.0177841		0.00889206	0.0272719		KOG4044	poorly characterized	General function prediction only	Mitochondrial associated endoribonuclease MAR1 (isochorismatase superfamily)					PF00857	Isochorismatase family
BAGiLS_010531	host	| IPR004112 | Fumarate reductase/succinate dehydrogenase flavoprotein, C-terminal | length: 112	13	0.0677589	0.0988169	0.0832879	0.112432	0.108265	0.110349	0.159634	0.183152	0.171393	0.288234	0.241332	0.106755	0.212107				0.10227	0.125689	KOG2403	metabolism	Energy production and conversion	Succinate dehydrogenase, flavoprotein subunit					PF02910	Fumarate reductase flavoprotein C-term
BAGiLS_008481	host	| IPR006656 | Molybdopterin oxidoreductase | length: 127	13	0.0734055	0.0930042	0.0832048	0.0267696		0.0133848	0.0620798	0.190196	0.126138	0.17032	0.135749	0.0948937	0.133654					0.251379	KOG2282	metabolism	Energy production and conversion	NADH-ubiquinone oxidoreductase, NDUFS1/75 kDa subunit					PF00384	Molybdopterin oxidoreductase
BAGiLS_007696	host	| IPR002423 | Chaperonin Cpn60/TCP-1 | length: 133	14	0.0314595	0.134939	0.0831993	0.0447435	0.144514	0.0946289								0.0685959	0.114239	0.0914177	0.124185		KOG0362	cellular processes and signaling	Posttranslational modification, protein turnover, chaperones	Chaperonin complex component, TCP-1 theta subunit (CCT8)					PF00118	TCP-1/cpn60 chaperonin family
BAGiLS_000301	host	| noIPR | length: 327	38	0.0579517	0.107383	0.0826674	0.0824223	0.0671313	0.0747768	0.0242718	0.265088	0.14468	0.0717137	0.123842	0.0202898	0.0719484	0.00982807	0.0133917	0.0116099	0.0807392	0.202095	KOG1029	cellular processes and signaling	Signal transduction mechanisms	Endocytic adaptor protein intersectin
BAGiLS_002162	host	| IPR002136 | Ribosomal protein L4/L1e | length: 212	23	0.0989379	0.0657095	0.0823237					0.163244	0.0816219		0.12788	0.0737489	0.0672096	0.143819	0.0821802	0.113	0.284576	0.0994585	KOG1475	information storage and processing	RNA processing and modification	Ribosomal protein RPL1/RPL2/RL4L4					PF00573	Ribosomal protein L4/L1 family
BAGiLS_005324	host	| IPR004087 | K Homology | length: 156	16	0.0229392	0.141686	0.0823126	0.0217503		0.0108752								0.0400143	0.0136308	0.0268226	0.10227		KOG2192	information storage and processing	RNA processing and modification	PolyC-binding hnRNP-K protein HRB57A/hnRNP, contains KH domain					PF00013	KH domain
BAGiLS_000505	host	| IPR008688 | ATPase, F0 complex, subunit B, mitochondrial | length: 298	34	0.0777235	0.0866785	0.082201	0.0614127	0.049157	0.0552849	0.0508637	0.172378	0.111621	0.330621	0.0519042	0.358294	0.24694				0.123325	0.293152	KOG3976	metabolism	Energy production and conversion	Mitochondrial F1F0-ATP synthase, subunit b/ATP4					PF05405	Mitochondrial ATP synthase B chain precursor (ATP-synt_B)
BAGiLS_003329	host	| IPR003579 | Ras small GTPase, Rab type | length: 184	21	0.164289		0.0821443	0.188917	0.108909	0.148913				0.0243314	0.0560236	0.12483	0.0683952	0.08638	0.117701	0.102041	0.0633098	0.0389038	KOG0070	cellular processes and signaling	Intracellular trafficking, secretion, and vesicular transport	GTP-binding ADP-ribosylation factor Arf1	TIGR00231	Unknown function	General	small GTP-binding protein domain	PF00025	ADP-ribosylation factor family
BAGiLS_000401	host	| IPR001993 | Mitochondrial substrate carrier | length: 311	34	0.0863594	0.0777884	0.0820739	0.0184238	0.0413954	0.0299096	0.0542547	0.202005	0.12813	0.200377		0.149667	0.116681				0.168444	0.451742	KOG0767	metabolism	Energy production and conversion	Mitochondrial phosphate carrier protein					PF00153	Mitochondrial carrier protein
BAGiLS_005619	host	| IPR004045 | Glutathione S-transferase, N-terminal | length: 153	18	0.130499	0.0335848	0.0820418	0.243604	0.0439826	0.143793	0.0256203	0.0203502	0.0229852			0.0685344	0.0228448	0.136345	0.125202	0.130773	0.0340899	0.0181551	KOG1695	cellular processes and signaling	Posttranslational modification, protein turnover, chaperones	Glutathione S-transferase					PF02798	Glutathione S-transferase, N-terminal domain
BAGiLS_005767	host	| IPR001404 | Chaperone protein htpG | length: 151	18	0.163123		0.0815617	0.0348005		0.0174003	0.0512405	0.0864883	0.0688644			0.119935	0.0399784	0.231194		0.115597	0.340899		KOG0019	cellular processes and signaling	Posttranslational modification, protein turnover, chaperones	Molecular chaperone (HSP90 family)					PF00183	Hsp90 protein
BAGiLS_002474	host	| IPR006108 | 3-hydroxyacyl-CoA dehydrogenase, C-terminal | length: 204	22	0.0633957	0.0996096	0.0815026	0.0664374		0.0332187	0.282987	0.178989	0.230988	0.286447	0.24956	0.392515	0.309507		0.0132178	0.00660889	0.16735	0.319365	KOG1683	metabolism	Lipid transport and metabolism	Hydroxyacyl-CoA dehydrogenase/enoyl-CoA hydratase					PF00725	3-hydroxyacyl-CoA dehydrogenase, C-terminal domain
BAGiLS_010939	host	| IPR000289 | Ribosomal protein S28e | length: 109	12	0.0305856	0.13224	0.081413	0.150802	0.0879652	0.119384	0.0576456		0.0288228	0.0567734	0.147062	0.0257004	0.0765119	0.0711365	0.0848141	0.0779753	0.0340899		KOG3502	information storage and processing	Translation, ribosomal structure and biogenesis	40S ribosomal protein S28					PF01200	Ribosomal protein S28e
BAGiLS_003537	host	| IPR005633 | Ribosomal protein L23/L25, N-terminal | length: 181	20		0.162467	0.0812333	0.104402		0.0522008	0.242111	0.288464	0.265288					0.218745		0.109372			KOG1751	information storage and processing	Translation, ribosomal structure and biogenesis	60s ribosomal protein L23	TIGR03636	Protein synthesis	Ribosomal proteins: synthesis and modification	ribosomal protein uL23	PF03939	Ribosomal protein L23, N-terminal domain
BAGiLS_005543	host	| IPR000172 | Glucose-methanol-choline oxidoreductase, N-terminal | length: 154	17	0.0690875	0.0933461	0.0812168																KOG1238	poorly characterized	General function prediction only	Glucose dehydrogenase/choline dehydrogenase/mandelonitrile lyase (GMC oxidoreductase family)					PF00732	GMC oxidoreductase
BAGiLS_001081	host	| IPR006703 | AIG1 | length: 254	28	0.0970002	0.0647707	0.0808854	0.211289	0.0471242	0.129207	0.0494105	0.0327057	0.0410581		0.0490206	0.0605795	0.0365334	0.240086	0.16357	0.201828	0.0840072		KOG1423	cellular processes and signaling	Cell cycle control, cell division, chromosome partitioning	Ras-like GTPase ERA					PF04548	AIG1 family
BAGiLS_002187	host	| IPR000504 | RNA recognition motif, RNP-1 | length: 212	25	0.161492		0.0807461				0.0461165		0.0230582			0.0185043	0.00616809	0.23475	0.244265	0.239508	0.130905	0.0196075	KOG4213	information storage and processing	RNA processing and modification	RNA-binding protein La					PF05383	La domain
BAGiLS_012232	host	| Unknown | length: 100	12	0.0795226	0.081863	0.0806928	0.0348005	0.0879652	0.0613829								0.164503	0.151454	0.157978	0.0767022
BAGiLS_001072	host	| IPR001917 | Aminotransferase, class-II, pyridoxal-phosphate binding site | length: 255	28	0.117973	0.0431805	0.0805768	0.029829	0.106815	0.0683219	0.247052	0.0130823	0.130067			0.0771012	0.0257004	0.0114327	0.0103854	0.010909	0.0219149		KOG1359	metabolism	Amino acid transport and metabolism	Glycine C-acetyltransferase/2-amino-3-ketobutyrate-CoA ligase					PF00155	Aminotransferase class I and II
BAGiLS_003045	host	| IPR000504 | RNA recognition motif, RNP-1 | length: 191	23		0.160988	0.0804941	0.0423659	0.0611932	0.0517795													KOG4213	information storage and processing	RNA processing and modification	RNA-binding protein La					PF05383	La domain
BAGiLS_010394	host	| IPR001163 | Like-Sm ribonucleoprotein, core | length: 113	12	0.122343	0.0377829	0.0800627								0.0490206	0.115652	0.0548908				0.0937471		KOG3428	information storage and processing	RNA processing and modification	Small nuclear ribonucleoprotein SMD1 and related snRNPs					PF01423	LSM domain
BAGiLS_004409	host	| noIPR | length: 168	19	0.108177	0.051703	0.0799398	0.0586114		0.0293057	0.0242718		0.0121359					0.0645844	0.095655	0.0801197	0.0376783		KOG2089	cellular processes and signaling	Posttranslational modification, protein turnover, chaperones	Metalloendopeptidase family - saccharolysin & thimet oligopeptidase
BAGiLS_002689	host	| IPR006703 | AIG1 | length: 200	22	0.0834154	0.0755659	0.0794906																KOG1423	cellular processes and signaling	Cell cycle control, cell division, chromosome partitioning	Ras-like GTPase ERA					PF04548	AIG1 family
BAGiLS_007690	host	| IPR015590 | Aldehyde dehydrogenase | length: 133	15	0.0831929	0.0755659	0.0793794	0.0232004	0.111423	0.0673115		0.0854708	0.0427354	0.0454187	0.0522887	0.0514008	0.0497027				0.0409078		KOG2450	metabolism	Energy production and conversion	Aldehyde dehydrogenase					PF00171	Aldehyde dehydrogenase family
BAGiLS_001807	host	| IPR004203 | Cytochrome c oxidase subunit IV | length: 222	25	0.0616606	0.0967243	0.0791925				0.0507281		0.0253641	0.38833	0.658837	0.308405	0.451857		0.00872374	0.00436187		0.535939	KOG4075	metabolism	Energy production and conversion	Cytochrome c oxidase, subunit IV/COX5b					PF02936	Cytochrome c oxidase subunit IV
BAGiLS_007615	host	| IPR002017 | Spectrin repeat | length: 134	16	0.0871691	0.070843	0.079006	0.0304505		0.0152252						0.0578259	0.0192753	0.0533524	0.0454361	0.0493943	0.0767022		KOG0040	cellular processes and signaling	Cytoskeleton	Ca2+-binding actin-bundling protein (spectrin), alpha chain (EF-Hand protein superfamily)					PF00435	Spectrin repeat
BAGiLS_008080	host	| IPR008999 | Actin cross-linking | length: 130	15	0.137024	0.0201509	0.0785873	0.0139202	0.0938295	0.0538749								0.0533524	0.0581583	0.0557553	0.0204539										PF06268	Fascin domain
BAGiLS_005563	host	| IPR001757 | ATPase, P-type, K/Mg/Cd/Cu/Zn/Na/Ca/Na/H-transporter | length: 154	17	0.0993133	0.0577857	0.0785495	0.0491302	0.113837	0.0814837	0.0678183	0.11851	0.0931641	0.0400753	0.0230685	0.0362829	0.0331422				0.0661745	0.0576692	KOG0204	metabolism	Inorganic ion transport and metabolism	Calcium transporting ATPase	TIGR01494			HAD ATPase, P-type, family IC	PF08282	haloacid dehalogenase-like hydrolase
BAGiLS_006562	host	| IPR001268 | NADH:ubiquinone oxidoreductase, 30kDa subunit | length: 143	17	0.0302258	0.124461	0.0773436	0.0409418		0.0204709	0.115291	0.145444	0.130368	0.190358	0.103808	0.190485	0.16155				0.0360952	0.105727	KOG1713	metabolism	Energy production and conversion	NADH-ubiquinone oxidoreductase, NDUFS3/30 kDa subunit					PF00329	Respiratory-chain NADH dehydrogenase, 30 Kd subunit
BAGiLS_002238	host	| IPR008689 | ATPase, F0 complex, subunit D, mitochondrial | length: 211	24		0.15428	0.0771402	0.217503		0.108752		0.747869	0.373935	0.57483	0.604588		0.393139				0.183233	0.40849	KOG3366	metabolism	Energy production and conversion	Mitochondrial F1F0-ATP synthase, subunit d/ATP7					PF05873	ATP synthase D chain, mitochondrial (ATP5H)
BAGiLS_011498	host	| IPR007122 | Gelsolin | length: 105	12	0.116225	0.0377829	0.0770042	0.0406006	0.0439826	0.0422916								0.0133381		0.00666905	0.0255674		KOG0443	cellular processes and signaling	Cytoskeleton	Actin regulatory proteins (gelsolin/villin family)
BAGiLS_000750	host	| IPR000402 | ATPase, P-type cation exchange, beta subunit | length: 275	31	0.0757734	0.0780035	0.0768885	0.0493943	0.0794524	0.0644234	0.0892577	0.12407	0.106664	0.0934013	0.0948786	0.0795883	0.0892894	0.00688418	0.00469018	0.00578718	0.108868	0.121229	KOG3927	metabolism	Inorganic ion transport and metabolism	Na+/K+ ATPase, beta subunit					PF00287	Sodium / potassium ATPase beta chain
BAGiLS_005392	host	| IPR002672 | Ribosomal protein L28e | length: 155	18	0.0611713	0.0923583	0.0767648	0.0386673	0.0146609	0.0266641	0.0512405	0.188239	0.11974	0.0378489	0.174296	0.137069	0.116404	0.106705	0.0969304	0.101818	0.176131	0.108931	KOG3412	information storage and processing	Translation, ribosomal structure and biogenesis	60S ribosomal protein L28					PF01778	Ribosomal L28e protein family
BAGiLS_005252	host	| IPR002017 | Spectrin repeat | length: 157	18	0.0815617	0.0713678	0.0764647				0.0576456	0.142451	0.100048	0.0283867	0.0217869	0.042834	0.0310025	0.0948487	0.0686591	0.0817539	0.0852247	0.0726205	KOG0517	cellular processes and signaling	Cytoskeleton	Beta-spectrin					PF00435	Spectrin repeat
BAGiLS_004176	host	| IPR002124 | Cytochrome c oxidase, subunit Vb | length: 171	19		0.151132	0.0755659		0.273155	0.136578	0.358009	0.342204	0.350107	1.12949	1.05265	0.470723	0.884289	0.0140401	0.0229572	0.0184987		0.120397	KOG3352	metabolism	Energy production and conversion	Cytochrome c oxidase, subunit Vb/COX4					PF01215	Cytochrome c oxidase subunit Vb
BAGiLS_008107	host	| IPR000504 | RNA recognition motif, RNP-1 | length: 130	14		0.151132	0.0755659				0.263523	0.248563	0.256043	0.0608286	0.112047	0.187246	0.12004	0.163868	0.103854	0.133861	0.0292199		KOG4207	information storage and processing	RNA processing and modification	Predicted splicing factor, SR protein superfamily					PF00076	RNA recognition motif. (a.k.a. RRM, RBD, or RNP domain)
BAGiLS_000023	host	| IPR005013 | Dolichyl-diphosphooligosaccharide-protein glycosyltransferase 48kDa subunit | length: 451	51	0.0834808	0.0666758	0.0750783	0.0818836	0.0776163	0.07975	0.0655577	0.25318	0.159369	0.16698	0.249909	0.099778	0.172223	0.008369	0.012829	0.010599	0.156412	0.342811	KOG2754	cellular processes and signaling	Posttranslational modification, protein turnover, chaperones	Oligosaccharyltransferase, beta subunit					PF03345	Oligosaccharyltransferase 48 kDa subunit beta
BAGiLS_000326	host	| noIPR | length: 323	38	0.0463614	0.103406	0.0748837	0.0201477	0.0208339	0.0204908		0.0385582	0.0192791			0.0649273	0.0216424	0.247106	0.13583	0.191468	0.137257	0.0644984	KOG1547	cellular processes and signaling	Cell cycle control, cell division, chromosome partitioning	Septin CDC10 and related P-loop GTPases					PF01926	50S ribosome-binding GTPase
BAGiLS_000369	host	| IPR002928 | Myosin tail | length: 315	36	0.048937	0.100754	0.0748458	0.226203	0.315209	0.270706	0.384304	0.078857	0.23158	0.146664	0.0326804	0.0771012	0.085482	0.0355682	0.00605815	0.0208132	0.0170449	0.0635429	KOG0161	cellular processes and signaling	Cytoskeleton	Myosin class II heavy chain					PF01576	Myosin tail
BAGiLS_013660	host	| noIPR | length: 89	10	0.0587244	0.090679	0.0747017	0.0556808		0.0278404				0.068128	0.0392165	0.0616809	0.0563418	0.0373467	0.0436187	0.0404827			KOG4495	information storage and processing	Transcription	RNA polymerase II transcription elongation factor Elongin/SIII, subunit elongin B
BAGiLS_002712	host	| IPR000702 | Ribosomal protein L6 | length: 199	22	0.0767421	0.0721311	0.0744366	0.142366	0.0159937	0.0791797	0.031443	0.0499504	0.0406967			0.147193	0.0490644		0.158613	0.0793067			KOG3255	information storage and processing	Translation, ribosomal structure and biogenesis	60S ribosomal protein L9					PF00347	Ribosomal protein L6
BAGiLS_016077	host	| IPR000811 | Glycosyl transferase, family 35 | length: 71	8	0.0917569	0.0566744	0.0742157	0.191403	0.109956	0.15068								0.106705	0.0817851	0.0942449	0.115053		KOG2099	metabolism	Carbohydrate transport and metabolism	Glycogen phosphorylase					PF00343	Carbohydrate phosphorylase
BAGiLS_005270	host	| IPR001757 | ATPase, P-type, K/Mg/Cd/Cu/Zn/Na/Ca/Na/H-transporter | length: 157	17	0.0949954	0.0533406	0.074168	0.249745	0.31564	0.282692	0.0474728	0.215473	0.131473	0.0300565	0.0807399	0.0272122	0.0460028				0.0902379	0.173008	KOG0202	metabolism	Inorganic ion transport and metabolism	Ca2+ transporting ATPase					PF00122	E1-E2 ATPase
BAGiLS_006239	host	| IPR002041 | Ran GTPase | length: 146	17	0.107949	0.0400055	0.0739774	0.102355	0.0258721	0.0641133		0.0161604	0.00808022								0.0300793		KOG0096	cellular processes and signaling	Intracellular trafficking, secretion, and vesicular transport	GTPase Ran/TC4/GSP1 (nuclear protein transport pathway), small G protein superfamily	TIGR00231	Unknown function	General	small GTP-binding protein domain	PF00071	Ras family
BAGiLS_010025	host	| IPR006090 | Acyl-CoA oxidase/dehydrogenase, type 1 | length: 116	13	0.118578	0.0290638	0.073821	0.0374775	0.0338328	0.0356551	0.283794	0.0352215	0.159508			0.130479	0.043493	0.0123121	0.0223686	0.0173403	0.0550682		KOG0140	metabolism	Lipid transport and metabolism	Medium-chain acyl-CoA dehydrogenase					PF00441	Acyl-CoA dehydrogenase, C-terminal domain
BAGiLS_001923	host	| IPR005317 | Peptidase M49, dipeptidyl-peptidase III | length: 219	25	0.120385	0.0272037	0.0737944	0.00835213	0.0387047	0.0235284								0.0576206	0.0639741	0.0607973	0.0409078		KOG3675	poorly characterized	General function prediction only	Dipeptidyl peptidase III					PF03571	Peptidase family M49
BAGiLS_002836	host	| IPR001304 | C-type lectin | length: 196	22	0.0166831	0.130523	0.073603	0.284732	0.103959	0.194345		0.203964	0.101982	0.162578	0.499119	0.343451	0.335049	0.0242511	0.0726978	0.0484745	0.0929724	0.141115									PF00059	Lectin C-type domain
BAGiLS_018881	host	| noIPR | length: 31	3	0.146811		0.0734055	0.348005		0.174003				0.227093			0.0756978						KOG0393	poorly characterized	General function prediction only	Ras-related small GTPase, Rho type
BAGiLS_020239	host	| Unknown | length: 102	12	0.146811		0.0734055	0.0522008		0.0261004								0.111151	0.0605815	0.0858661
BAGiLS_000624	host	| IPR000426 | Proteasome, alpha-subunit, conserved site | length: 285	32	0.0940508	0.0519515	0.0730012	0.0717761	0.0659739	0.068875						0.0144565	0.00481882	0.0650232	0.0545234	0.0597733	0.0319593		KOG0183	cellular processes and signaling	Posttranslational modification, protein turnover, chaperones	20S proteasome, regulatory subunit alpha type PSMA7/PRE6					PF00227	Proteasome subunit
BAGiLS_007477	host	| IPR002048 | Calcium-binding EF-hand | length: 135	16	0.0321149	0.113349	0.0727319	0.0217503		0.0108752				0.053225	0.0612758	0.125289	0.0799301	0.0366798	0.0318053	0.0342425	0.0703104		KOG0031	cellular processes and signaling	Cytoskeleton	Myosin regulatory light chain, EF-Hand protein superfamily					PF13405	EF-hand domain
BAGiLS_010634	host	| IPR005476 | Transketolase, C-terminal | length: 112	13	0.0282329	0.116255	0.072244	0.0588932	0.0947317	0.0768125	0.168502	0.0493101	0.108906			0.0474469	0.0158156	0.0205201	0.039145	0.0298326	0.0786689	0.0879825	KOG0524	metabolism	Energy production and conversion	Pyruvate dehydrogenase E1, beta subunit					PF02780	Transketolase, C-terminal domain
BAGiLS_007028	host	| IPR000043 | S-adenosyl-L-homocysteine hydrolase | length: 139	15	0.0831929	0.0604527	0.0718228	0.00928014		0.00464007								0.103148	0.0969304	0.100039	0.0545438		KOG1370	metabolism	Coenzyme transport and metabolism	S-adenosylhomocysteine hydrolase					PF05221	S-adenosyl-L-homocysteine hydrolase
BAGiLS_001001	host	| IPR000426 | Proteasome, alpha-subunit, conserved site | length: 259	29	0.0809992	0.0625373	0.0717682	0.0912014	0.0181997	0.0547005						0.0372212	0.0124071	0.103025	0.0802183	0.0916218	0.045845		KOG0184	cellular processes and signaling	Posttranslational modification, protein turnover, chaperones	20S proteasome, regulatory subunit alpha type PSMA3/PRE10					PF00227	Proteasome subunit
BAGiLS_001859	host	| IPR002085 | Alcohol dehydrogenase superfamily, zinc-containing | length: 220	23	0.0925548	0.0492821	0.0709184	0.0302613	0.0573686	0.043815	0.0802025		0.0401013			0.0469311	0.0156437	0.06959	0.0916625	0.0806263	0.0844836	0.0142084	KOG0022	metabolism	Secondary metabolites biosynthesis, transport and catabolism	Alcohol dehydrogenase, class III					PF00107	Zinc-binding dehydrogenase
BAGiLS_005892	host	| Unknown | length: 150	16		0.141686	0.070843	0.0348005	0.0329869	0.0338937		0.0858523	0.0429262					0.0400143	0.222637	0.131326	0.147013
BAGiLS_004959	host	| IPR002048 | Calcium-binding EF-hand | length: 160	18	0.0815617	0.0587735	0.0701676					0.0101751	0.00508755	0.0283867	0.0326804	0.0771012	0.0460561	0.0444603	0.0605815	0.0525209	0.0454532		KOG0041	poorly characterized	General function prediction only	Predicted Ca2+-binding protein, EF-Hand protein superfamily					PF00036	EF hand
BAGiLS_007220	host	| IPR002226 | Catalase | length: 137	16	0.0917569	0.0472287	0.0694928	0.0217503	0.0329869	0.0273686	0.115291	0.0343409	0.074816	0.04258	0.073531	0.0674635	0.0611915	0.0200071	0.0499798	0.0349934	0.044743		KOG0047	metabolism	Inorganic ion transport and metabolism	Catalase					PF00199	Catalase
BAGiLS_000580	host	| IPR000597 | Ribosomal protein L3 | length: 291	33	0.0778543	0.0595367	0.0686955	0.0464007		0.0232004	0.0593924	0.152626	0.106009	0.0309673	0.0831865	0.0560736	0.0567425	0.0759867	0.0462623	0.0611245	0.195242	0.128736	KOG0746	information storage and processing	Translation, ribosomal structure and biogenesis	60S ribosomal protein L3 and related proteins					PF00297	Ribosomal protein L3
BAGiLS_000060	host	| IPR001609 | Myosin head, motor region | length: 412	48	0.0948155	0.0425058	0.0686606	0.0377006	0.0916304	0.0646655	0.072057	0.0724975	0.0722772	0.0248383	0.0326804	0.0514008	0.0363065	0.0778055	0.0620961	0.0699508	0.168319	0.081698	KOG0163	cellular processes and signaling	Cytoskeleton	Myosin class VI heavy chain					PF00063	Myosin head (motor domain)
BAGiLS_000645	host	| IPR001921 | Ribosomal protein L7A | length: 283	32		0.136963	0.0684816	0.0435007		0.0217503	0.072057	0.200322	0.13619	0.12774	0.269613	0.0867388	0.161364	0.143384	0.122678	0.133031	0.239694	0.117441	KOG3166	information storage and processing	Translation, ribosomal structure and biogenesis	60S ribosomal protein L7A					PF01248	Ribosomal protein L7Ae/L30e/S12e/Gadd45 family
BAGiLS_000244	host	| IPR011051 | Cupin, RmlC-type | length: 336	39	0.103521	0.032939	0.0682298	0.0196311	0.0947317	0.0571814	0.118247	0.00939239	0.0638199	0.0305703			0.0101901	0.0642964	0.0671057	0.0657011	0.0629351	0.0377068
BAGiLS_012560	host	| IPR007741 | Ribosomal protein/NADH dehydrogenase domain | length: 97	11	0.0667323	0.0686962	0.0677143	0.107565	0.0559778	0.0817716	0.020962	0.0249752	0.0229686	0.464509	0.695202	0.070092	0.409934	0.0194009		0.00970043	0.0371889		KOG3446	metabolism	Energy production and conversion	NADH:ubiquinone oxidoreductase NDUFA2/B8 subunit					PF05047	Mitochondrial ribosomal protein L51 / S25 / CI-B8 domain
BAGiLS_000082	host	| IPR003730 | Multi-copper polyphenol oxidoreductase, laccase | length: 395	43	0.119497	0.0158161	0.0676567	0.0145677	0.00613711	0.0103524								0.0483894	0.0642446	0.056317	0.0214053										PF02578	Multi-copper polyphenol oxidoreductase laccase
BAGiLS_005274	host	| IPR002085 | Alcohol dehydrogenase superfamily, zinc-containing | length: 157	17	0.0949954	0.0400055	0.0675004				0.0542547	0.0161604	0.0352075			0.0272122	0.00907072	0.0659059	0.0641451	0.0650255	0.0481269		KOG0022	metabolism	Secondary metabolites biosynthesis, transport and catabolism	Alcohol dehydrogenase, class III					PF00107	Zinc-binding dehydrogenase
BAGiLS_012403	host	| IPR001948 | Peptidase M18, aminopeptidase I | length: 99	11	0.106772	0.0274785	0.0671251	0.050619	0.0559778	0.0532984								0.0921541	0.112351	0.102253			KOG2596	metabolism	Amino acid transport and metabolism	Aminopeptidase I zinc metalloprotease (M18)					PF02127	Aminopeptidase I zinc metalloprotease (M18)
BAGiLS_001650	host	| IPR001353 | Proteasome, subunit alpha/beta | length: 228	26	0.087522	0.0465021	0.067012	0.144556	0.0202997	0.0824279								0.0677165	0.0866782	0.0771973	0.0432679		KOG0177	cellular processes and signaling	Posttranslational modification, protein turnover, chaperones	20S proteasome, regulatory subunit beta type PSMB2/PRE1					PF00227	Proteasome subunit
BAGiLS_002892	host	| IPR000711 | ATPase, F1 complex, OSCP/delta subunit | length: 195	22	0.133465		0.0667323	0.230949		0.115474													KOG1662	metabolism	Energy production and conversion	Mitochondrial F1F0-ATP synthase, subunit OSCP/ATP5	TIGR01145	Energy metabolism	ATP-proton motive force interconversion	ATP synthase F1, delta subunit	PF00213	ATP synthase delta (OSCP) subunit
BAGiLS_000334	host	| IPR003674 | Oligosaccharyl transferase, STT3 subunit | length: 321	37	0.0674537	0.0653543	0.066404	0.0263355	0.0427939	0.0345647	0.0311598	0.173252	0.102206	0.0782552	0.105991	0.033341	0.0725289	0.00865174	0.00785922	0.00825548	0.0912134	0.229638	KOG2292	cellular processes and signaling	Posttranslational modification, protein turnover, chaperones	Oligosaccharyltransferase, STT3 subunit					PF02516	Oligosaccharyl transferase STT3 subunit
BAGiLS_002618	host	| IPR000357 | HEAT | length: 201	23	0.0829802	0.0492821	0.0661311	0.0514443	0.160632	0.106038		0.0119447	0.00597234	0.0296209		0.0268178	0.0188129	0.0858277	0.0726978	0.0792628	0.0311255	0.0142084	KOG0211	cellular processes and signaling	Signal transduction mechanisms	Protein phosphatase 2A regulatory subunit A and related proteins					PF02985	HEAT repeat
BAGiLS_010958	host	| IPR007676 | Ribophorin I | length: 109	13	0.0508192	0.0813786	0.0660989	0.0481854	0.0473659	0.0477756	0.115291	0.169063	0.142177	0.144117	0.150833	0.083032	0.125994				0.118003	0.188534	KOG2291	cellular processes and signaling	Posttranslational modification, protein turnover, chaperones	Oligosaccharyltransferase, alpha subunit (ribophorin I)					PF04597	Ribophorin I
BAGiLS_002159	host	| IPR002198 | Short-chain dehydrogenase/reductase SDR | length: 213	23	0.0989379	0.0328547	0.0658963	0.0817056	0.0497195	0.0657125	0.0902278	0.0159262	0.053077	0.0296209		0.0268178	0.0188129	0.013918	0.0316078	0.0227629	0.035572	0.0284167	KOG0725	poorly characterized	General function prediction only	Reductases with broad range of substrate specificities					PF00106	short chain dehydrogenase
BAGiLS_002140	host	| IPR001380 | Ribosomal protein L13e | length: 213	25	0.052852	0.0785885	0.0657202	0.0250564		0.0125282	0.0968446	0.131869	0.114357	0.109005	0.109806	0.154202	0.124338	0.128046	0.0959611	0.112003	0.139087	0.0588226	KOG3295	information storage and processing	Translation, ribosomal structure and biogenesis	60S Ribosomal protein L13					PF01294	Ribosomal protein L13e
BAGiLS_004910	host	| IPR001912 | Ribosomal protein S4 | length: 161	19		0.131246	0.065623							0.0896421			0.0298807						KOG3301	information storage and processing	Translation, ribosomal structure and biogenesis	Ribosomal protein S4	TIGR01018	Protein synthesis	Ribosomal proteins: synthesis and modification	ribosomal protein uS4	PF01479	S4 domain
BAGiLS_000440	host	| IPR001753 | Crotonase, core | length: 305	33	0.0600591	0.0709861	0.0655226	0.113893	0.0159937	0.0649432	0.223595		0.111797	0.0877406		0.140184	0.0759749	0.0129339	0.00660889	0.0097714			KOG1680	metabolism	Lipid transport and metabolism	Enoyl-CoA hydratase					PF00378	Enoyl-CoA hydratase/isomerase
BAGiLS_001240	host	| IPR001377 | Ribosomal protein S6e | length: 246	28	0.041946	0.0890598	0.0655029	0.049715	0.0125665	0.0311407	0.0452929	0.0915758	0.0684344	0.08516	0.0700295	0.0771012	0.0774302	0.123854	0.0908723	0.107363	0.208192	0.0525202	KOG1646	information storage and processing	Translation, ribosomal structure and biogenesis	40S ribosomal protein S6					PF01092	Ribosomal protein S6e
BAGiLS_000912	host	| IPR005952 | Phosphoglycerate mutase 1 | length: 264	30	0.0905335	0.0403018	0.0654176	0.227363	0.102626	0.164995						0.0205603	0.00685344	0.11204	0.0872374	0.0996387	0.0579528		KOG0235	metabolism	Carbohydrate transport and metabolism	Phosphoglycerate mutase	TIGR01258			phosphoglycerate mutase 1 family	PF00300	Histidine phosphatase superfamily (branch 1)
BAGiLS_006958	host	| IPR001141 | Ribosomal protein L27e | length: 139	16	0.0504663	0.0802887	0.0653775	0.0348005	0.0274891	0.0311448				0.08516	0.269613	0.125289	0.160021	0.0866976	0.0863287	0.0865131			KOG3418	information storage and processing	Translation, ribosomal structure and biogenesis	60S ribosomal protein L27					PF01777	Ribosomal L27e protein family
BAGiLS_010564	host	| Unknown | length: 112	12	0.0550541	0.0755659	0.06531	0.0696011	0.205252	0.137427	0.0576456		0.0288228					0.0711365	0.0302908	0.0507136
BAGiLS_005150	host	| IPR006789 | ARP2/3 complex 16 kDa subunit (p16-Arc) | length: 158	17	0.107949	0.0222253	0.0650873		0.036221	0.0181105								0.0439372	0.0898032	0.0668702			KOG3380	cellular processes and signaling	Cytoskeleton	Actin-related protein Arp2/3 complex, subunit ARPC5					PF04699	ARP2/3 complex 16 kDa subunit (p16-Arc)
BAGiLS_003845	host	| IPR005810 | Succinyl-CoA ligase, alpha subunit | length: 176	18		0.130141	0.0650706	0.0696011	0.117287	0.093444	0.49319	0.0508755	0.272033	0.0283867	0.0217869	0.102802	0.0509917	0.0563164	0.0646203	0.0604683	0.0568164		KOG1255	metabolism	Energy production and conversion	Succinyl-CoA synthetase, alpha subunit					PF00549	CoA-ligase
BAGiLS_003821	host	| IPR000286 | Histone deacetylase superfamily | length: 177	20	0.0807461	0.0491178	0.0649319		0.0351861	0.017593	0.184466	0.0915758	0.138021	0.017032	0.0686289	0.0385506	0.0414038	0.0240086	0.0145396	0.0192741	0.0460213	0.040849	KOG1344	information storage and processing	Chromatin structure and dynamics	Predicted histone deacetylase
BAGiLS_007810	host	| IPR004977 | Ribosomal protein S25 | length: 132	15	0.0391496	0.090679	0.0649143	0.0881613	0.0410504	0.0646059	0.0614886	0.109891	0.0856898	0.068128	0.235299	0.143922	0.149116	0.14583	0.121163	0.133496	0.143177		KOG1767	information storage and processing	Translation, ribosomal structure and biogenesis	40S ribosomal protein S25					PF03297	S25 ribosomal protein
BAGiLS_006590	host	| IPR003577 | Ras small GTPase, Ras type | length: 143	16	0.0963447	0.0330601	0.0647024	0.0435007		0.0217503											0.044743		KOG0393	poorly characterized	General function prediction only	Ras-related small GTPase, Rho type	TIGR00231	Unknown function	General	small GTP-binding protein domain	PF00071	Ras family
BAGiLS_000011	host	| IPR002035 | von Willebrand factor, type A | length: 491	54	0.0271872	0.102154	0.0646705	0.148224	0.102626	0.125425	0.0170802	0.00678339	0.0119318			0.0057112	0.00190373				0.0284082		KOG3637	cellular processes and signaling	Extracellular structures	Vitronectin receptor, alpha subunit					PF00092	von Willebrand factor type A domain
BAGiLS_004516	host	| IPR007052 | CS domain | length: 166	19	0.0695421	0.0596573	0.0645997	0.0183161	0.00925949	0.0137878		0.0144593	0.00722967			0.0486955	0.0162318	0.109513	0.103307	0.10641	0.129183		KOG3158	cellular processes and signaling	Posttranslational modification, protein turnover, chaperones	HSP90 co-chaperone p23					PF04969	CS domain
BAGiLS_004036	host	| IPR014878 | Domain of unknown function DUF1794 | length: 173	20	0.106438	0.0226698	0.0645539	0.0313205		0.0156602						0.100231	0.0334105	0.0293438	0.0290791	0.0292115	0.0204539		KOG3371	poorly characterized	Function unknown	Uncharacterized conserved protein					PF08768	Domain of unknown function (DUF1794)
BAGiLS_002715	host	| IPR001519 | Ferritin, N-terminal | length: 199	23	0.127662		0.0638309																KOG2332	metabolism	Inorganic ion transport and metabolism	Ferritin					PF00210	Ferritin-like domain
BAGiLS_000664	host	| IPR002171 | Ribosomal protein L2 | length: 281	30	0.0391496	0.0881602	0.0636549	0.0324805		0.0162402	0.0576456	0.100733	0.0791895	0.0794827	0.0915052	0.0771012	0.0826963	0.108483	0.11147	0.109977	0.0818157	0.0925911	KOG2309	information storage and processing	Translation, ribosomal structure and biogenesis	60s ribosomal protein L2/L8					PF03947	Ribosomal Proteins L2, C-terminal domain
BAGiLS_008503	host	| IPR001014 | Ribosomal protein L23/L25, conserved site | length: 127	15	0.127236		0.0636181							0.102192			0.034064						KOG1751	information storage and processing	Translation, ribosomal structure and biogenesis	60s ribosomal protein L23	TIGR03636	Protein synthesis	Ribosomal proteins: synthesis and modification	ribosomal protein uL23	PF03939	Ribosomal protein L23, N-terminal domain
BAGiLS_000985	host	| IPR000517 | Ribosomal protein L30p/L7e, conserved region | length: 260	30	0.0464902	0.0806036	0.0635469	0.0348005		0.0174003	0.0653316	0.100733	0.0830325	0.0908374	0.124186	0.133642	0.116222	0.108483	0.101777	0.10513	0.0988606	0.130717	KOG3184	information storage and processing	Translation, ribosomal structure and biogenesis	60S ribosomal protein L7	TIGR01310			60S ribosomal protein uL30	PF08079	Ribosomal L30 N-terminal domain
BAGiLS_001853	host	| IPR000573 | Aconitase A/isopropylmalate dehydratase small subunit, swivel | length: 221	24	0.0795226	0.0472287	0.0633757	0.0319005	0.00733043	0.0196155								0.0711365	0.0757269	0.0734317	0.0894859		KOG0452	information storage and processing	RNA processing and modification	RNA-binding translational regulator IRP (aconitase superfamily)					PF00694	Aconitase C-terminal domain
BAGiLS_014482	host	| IPR004205 | UcrQ | length: 83	10	0.0587244	0.0680093	0.0633669	0.0974415	0.0879652	0.0927033		0.100733	0.0503667	0.527992	0.529423	0.200463	0.419293	0.0160057		0.00800286	0.112497	0.375811	KOG4116	metabolism	Energy production and conversion	Ubiquinol cytochrome c reductase, subunit QCR8					PF02939	UcrQ family
BAGiLS_002490	host	| IPR000039 | Ribosomal protein L18e | length: 204	23	0.0478732	0.0788513	0.0633623	0.0393397		0.0196699	0.0701772	0.111484	0.0908304	0.0370261	0.196083		0.0777029				0.0889301	0.127875	KOG1714	information storage and processing	Translation, ribosomal structure and biogenesis	60s ribosomal protein L18
BAGiLS_000436	host	| noIPR | length: 306	34	0.0842004	0.042228	0.0632142	0.0388947	0.0931396	0.0660172	0.0237364	0.0888824	0.0563094	0.0250471	0.0461371	0.0317475	0.0343106	0.0203994		0.0101997	0.0180476	0.0768923	KOG1809	cellular processes and signaling	Intracellular trafficking, secretion, and vesicular transport	Vacuolar protein sorting-associated protein					PF16910	Repeating coiled region of VPS13
BAGiLS_000361	host	| IPR002326 | Cytochrome c1 | length: 317	35	0.0461406	0.0798839	0.0630123	0.0536922	0.00753987	0.0306161	0.0955269	0.211933	0.15373	0.37957	0.184878	0.237912	0.267453				0.0993476	0.378145	KOG3052	metabolism	Energy production and conversion	Cytochrome c1					PF02167	Cytochrome C1 family
BAGiLS_002926	host	| noIPR | length: 194	22	0.0500492	0.0755659	0.0628075	0.0980742	0.0519794	0.0750268	0.020962	0.0124876	0.0167248		0.0178257	0.0210276	0.0129511	0.0654779	0.0693934	0.0674356	0.0790265	0.0519896	KOG2220	poorly characterized	General function prediction only	Predicted signal transduction protein					PF13949	ALIX V-shaped domain binding to HIV
BAGiLS_000134	host	| IPR001650 | DNA/RNA helicase, C-terminal | length: 369	42	0.0821443	0.0431805	0.0626624	0.0364577	0.035605	0.0360313	0.00823508	0.017443	0.012839			0.00734297	0.00244766	0.0889206	0.0986613	0.093791	0.0730497	0.050575	KOG0329	information storage and processing	RNA processing and modification	ATP-dependent RNA helicase					PF00270	DEAD/DEAH box helicase
BAGiLS_000396	host	| IPR001079 | Galectin, carbohydrate recognition domain | length: 312	34	0.0647696	0.0600082	0.0623889	0.0143296	0.0155233	0.0149264	0.0508637	0.072722	0.0617929	0.08516	0.0807399	0.0453536	0.0704178	0.0313837	0.0427634	0.0370736	0.0511348	0.0913095	KOG3587	cellular processes and signaling	Extracellular structures	Galectin, galactose-binding lectin					PF00337	Galactoside-binding lectin
BAGiLS_003063	host	| IPR001353 | Proteasome, subunit alpha/beta | length: 190	21	0.0524325	0.0719675	0.0622	0.0364577	0.0335105	0.0349841								0.0457306	0.0484652	0.0470979	0.0146099		KOG0182	cellular processes and signaling	Posttranslational modification, protein turnover, chaperones	20S proteasome, regulatory subunit alpha type PSMA6/SCL1					PF00227	Proteasome subunit
BAGiLS_005239	host	| IPR007863 | Peptidase M16, C-terminal | length: 157	18	0.0570932	0.0671697	0.0621314		0.0439826	0.0219913	0.236987	0.0203502	0.128669	0.0189245		0.0942347	0.0377197				0.0397715		KOG2019	poorly characterized	General function prediction only	Metalloendoprotease HMP1 (insulinase superfamily)
BAGiLS_015081	host	| IPR012335 | Thioredoxin fold | length: 79	9	0.0570932	0.0671697	0.0621314	0.154669	0.117287	0.135978	0.0896709	0.0305253	0.0600981	0.0378489		0.0514008	0.0297499		0.0565428	0.0282714	0.0227266		KOG0852	cellular processes and signaling	Posttranslational modification, protein turnover, chaperones	Alkyl hydroperoxide reductase, thiol specific antioxidant and related enzymes					PF10417	C-terminal domain of 1-Cys peroxiredoxin
BAGiLS_000141	host	| noIPR | length: 367	42	0.0594235	0.0647707	0.0620971					0.0239841	0.0119921					0.144814	0.186937	0.165875	0.133924	0.0466846	KOG0963	information storage and processing	Transcription	Transcription factor/CCAAT displacement protein CDP1
BAGiLS_001222	host	| IPR001326 | Translation elongation factor EF1B, beta/delta chains, conserved site | length: 247	27	0.0625306	0.0615722	0.0620514	0.157247	0.0716753	0.114461		0.0203502	0.0101751	0.0252326		0.0342672	0.0198333	0.110657	0.0942379	0.102447	0.064392		KOG1668	information storage and processing	Transcription	Elongation factor 1 beta/delta chain					PF00736	EF-1 guanine nucleotide exchange domain
BAGiLS_002044	host	| IPR000504 | RNA recognition motif, RNP-1 | length: 216	25		0.123928	0.061964				0.064563	0.0732607	0.0689118	0.0204384	0.0705897		0.0303427	0.068291	0.0610662	0.0646786	0.0490894		KOG0106	information storage and processing	RNA processing and modification	Alternative splicing factor SRp55/B52/SRp75 (RRM superfamily)					PF00076	RNA recognition motif. (a.k.a. RRM, RBD, or RNP domain)
BAGiLS_011394	host	| IPR001540 | Glycoside hydrolase, family 20 | length: 106	12	0.0734055	0.0503772	0.0618914	0.0290004	0.0366522	0.0328263								0.137827	0.139338	0.138582	0.0426123		KOG2499	metabolism	Carbohydrate transport and metabolism	Beta-N-acetylhexosaminidase					PF14845	beta-acetyl hexosaminidase like
BAGiLS_005749	host	| IPR002671 | Ribosomal protein L22e | length: 151	17	0.0259078	0.0977911	0.0618495	0.0655069	0.0103488	0.0379279	0.0881638	0.296275	0.192219	0.0901694	0.16148	0.108849	0.120166	0.197718	0.17533	0.186524		0.182619	KOG3434	information storage and processing	Translation, ribosomal structure and biogenesis	60S ribosomal protein L22					PF01776	Ribosomal L22e protein family
BAGiLS_007597	host	| IPR006090 | Acyl-CoA oxidase/dehydrogenase, type 1 | length: 134	15	0.0831929	0.0403018	0.0617474	0.0232004	0.0469148	0.0350576	0.146035	0.0122101	0.0791228			0.0514008	0.0171336		0.0145396	0.00726978	0.0340899		KOG0141	metabolism	Amino acid transport and metabolism	Isovaleryl-CoA dehydrogenase					PF00441	Acyl-CoA dehydrogenase, C-terminal domain
BAGiLS_003458	host	| IPR006703 | AIG1 | length: 182	20	0.0513839	0.0717876	0.0615857	0.118322	0.0527791	0.0855505		0.022894	0.011447			0.0771012	0.0257004	0.104037		0.0520186			KOG1423	cellular processes and signaling	Cell cycle control, cell division, chromosome partitioning	Ras-like GTPase ERA					PF04548	AIG1 family
BAGiLS_000074	host	| IPR001404 | Chaperone protein htpG | length: 399	46	0.0606393	0.062424	0.0615317	0.0166437		0.00832187	0.115291	0.0856035	0.100447	0.066647	0.0468893	0.06034	0.0579588	0.034795	0.048992	0.0418935	0.0578046	0.181156	KOG0019	cellular processes and signaling	Posttranslational modification, protein turnover, chaperones	Molecular chaperone (HSP90 family)					PF00183	Hsp90 protein
BAGiLS_010720	host	| IPR001404 | Chaperone protein htpG | length: 111	13		0.122068	0.061034	0.0642471		0.0321236	0.18624	0.211329	0.198784			0.106755	0.0355851				0.157338		KOG0020	cellular processes and signaling	Posttranslational modification, protein turnover, chaperones	Endoplasmic reticulum glucose-regulated protein (GRP94/endoplasmin), HSP90 family
BAGiLS_002924	host	| IPR001353 | Proteasome, subunit alpha/beta | length: 194	22	0.100098	0.0206089	0.0603537	0.107565		0.0537826								0.0436519	0.0561756	0.0499138	0.0278917		KOG0185	cellular processes and signaling	Posttranslational modification, protein turnover, chaperones	20S proteasome, regulatory subunit beta type PSMB4/PRE4					PF00227	Proteasome subunit
BAGiLS_000249	host	| IPR001585 | Transaldolase | length: 335	37		0.120497	0.0602485		0.18544	0.0927201								0.220619	0.186657	0.203638			KOG2772	metabolism	Carbohydrate transport and metabolism	Transaldolase	TIGR00874	Energy metabolism	Pentose phosphate pathway	transaldolase	PF00923	Transaldolase/Fructose-6-phosphate aldolase
BAGiLS_002084	host	| IPR001030 | Aconitase/3-isopropylmalate dehydratase large subunit, alpha/beta/alpha | length: 215	24	0.0825812	0.0377829	0.0601821	0.0319005		0.0159502								0.0733595	0.0939014	0.0836304	0.0383511		KOG0452	information storage and processing	RNA processing and modification	RNA-binding translational regulator IRP (aconitase superfamily)					PF00330	Aconitase family (aconitate hydratase)
BAGiLS_019220	host	| Unknown | length: 169	20	0.040373	0.0793442	0.0598586	0.0835213	0.0439826	0.0637519	0.0230582	0.0412091	0.0321337	0.017032	0.0588248	0.0848113	0.053556	0.0826962	0.119951	0.101324	0.0869292	0.0326792	KOG0712	cellular processes and signaling	Posttranslational modification, protein turnover, chaperones	Molecular chaperone (DnaJ superfamily)					PF04548	AIG1 family
BAGiLS_007742	host	| IPR001030 | Aconitase/3-isopropylmalate dehydratase large subunit, alpha/beta/alpha | length: 133	15	0.0587244	0.0604527	0.0595886	0.0742411	0.0469148	0.0605779	0.184466	0.0549455	0.119706			0.123362	0.0411206	0.0355682		0.0177841	0.0409078	0.0435723	KOG0453	metabolism	Energy production and conversion	Aconitase/homoaconitase (aconitase superfamily)					PF00330	Aconitase family (aconitate hydratase)
BAGiLS_000583	host	| IPR007867 | Glucose-methanol-choline oxidoreductase, C-terminal | length: 290	33	0.0289173	0.0893051	0.0591112	0.0189821		0.00949105	0.0244557	0.0943508	0.0594033	0.0670958	0.0772446	0.0420552	0.0621319				0.0681797	0.183202	KOG1238	poorly characterized	General function prediction only	Glucose dehydrogenase/choline dehydrogenase/mandelonitrile lyase (GMC oxidoreductase family)					PF05199	GMC oxidoreductase
BAGiLS_000712	host	| IPR000727 | Target SNARE coiled-coil region | length: 277	31	0.0544622	0.0633778	0.05892	0.0336779	0.0198631	0.0267705	0.0595051	0.138841	0.0991729	0.0659303	0.0822282	0.0248713	0.0576766	0.0154894	0.025796	0.0206427	0.0791765	0.0737918	KOG0811	cellular processes and signaling	Intracellular trafficking, secretion, and vesicular transport	SNARE protein PEP12/VAM3/Syntaxin 7/Syntaxin 17					PF14523	Syntaxin-like protein
BAGiLS_001146	host	| IPR007122 | Gelsolin | length: 251	29	0.0759367	0.0416915	0.0588141	0.0264004	0.0485325	0.0374665						0.0212693	0.00708976	0.0386345	0.0601637	0.0493991	0.0352654		KOG0443	cellular processes and signaling	Cytoskeleton	Actin regulatory proteins (gelsolin/villin family)					PF00626	Gelsolin repeat
BAGiLS_000136	host	| IPR001023 | Heat shock protein Hsp70 | length: 369	40	0.0550541	0.0623418	0.058698	0.0609009		0.0304505													KOG0100	cellular processes and signaling	Posttranslational modification, protein turnover, chaperones	Molecular chaperones GRP78/BiP/KAR2, HSP70 superfamily					PF00012	Hsp70 protein
BAGiLS_001162	host	| IPR001017 | Dehydrogenase, E1 component | length: 250	28	0.0655406	0.0512768	0.0584087	0.039772	0.0314161	0.0355941	0.160584	0.0392468	0.0999154	0.0121657	0.0140059	0.0771012	0.0344243	0.0152435		0.00762177	0.0365249	0.0291779	KOG0225	metabolism	Energy production and conversion	Pyruvate dehydrogenase E1, alpha subunit					PF00676	Dehydrogenase E1 component
BAGiLS_010681	host	| IPR001813 | Ribosomal protein 60S | length: 111	11		0.116784	0.0583918	0.0696011	0.167934	0.118767	0.115291	0.0915758	0.103433		0.178257		0.0594189	0.0776034	0.0726978	0.0751506	0.0185945		KOG3449	information storage and processing	Translation, ribosomal structure and biogenesis	60S acidic ribosomal protein P2					PF00428	60s Acidic ribosomal protein
BAGiLS_009263	host	| IPR005818 | Histone H1/H5 | length: 121	13		0.116255	0.0581276																KOG4012	information storage and processing	Chromatin structure and dynamics	Histone H1					PF00538	linker histone H1 and H5 family
BAGiLS_005215	host	| IPR002423 | Chaperonin Cpn60/TCP-1 | length: 157	17		0.115571	0.0577857	0.0696011	0.124186	0.0968936								0.0596291	0.115461	0.0875452	0.084222		KOG0364	cellular processes and signaling	Posttranslational modification, protein turnover, chaperones	Chaperonin complex component, TCP-1 gamma subunit (CCT3)					PF00118	TCP-1/cpn60 chaperonin family
BAGiLS_001313	host	| IPR004045 | Glutathione S-transferase, N-terminal | length: 242	27	0.0761242	0.0391823	0.0576533											0.0316162	0.0673128	0.0494645	0.0151511		KOG1695	cellular processes and signaling	Posttranslational modification, protein turnover, chaperones	Glutathione S-transferase					PF00043	Glutathione S-transferase, C-terminal domain
BAGiLS_002283	host	| IPR006108 | 3-hydroxyacyl-CoA dehydrogenase, C-terminal | length: 209	23		0.114992	0.0574958	0.0574965	0.0994389	0.0784677	0.431089	0.143336	0.287212		0.0596773	0.140793	0.0668236	0.0719097	0.0442509	0.0580803	0.0755906	0.0497292	KOG2304	metabolism	Lipid transport and metabolism	3-hydroxyacyl-CoA dehydrogenase					PF02737	3-hydroxyacyl-CoA dehydrogenase, NAD binding domain
BAGiLS_002762	host	| IPR001440 | Tetratricopeptide TPR-1 | length: 198	22	0.0667323	0.0480874	0.0574098	0.0253095	0.0199921	0.0226508								0.046077		0.0230385			KOG1308	cellular processes and signaling	Posttranslational modification, protein turnover, chaperones	Hsp70-interacting protein Hip/Transient component of progesterone receptor complexes and an Hsp70-binding protein					PF13414	TPR repeat
BAGiLS_000078	host	| IPR009199 | PhoPQ-activated pathogenicity-related protein, PqaA type | length: 398	45	0.102768	0.0117547	0.0572612	0.00773345		0.00386673								0.0213409	0.0420032	0.0316721	0.0272719		KOG1027	cellular processes and signaling	Signal transduction mechanisms	Serine/threonine protein kinase and endoribonuclease ERN1/IRE1, sensor of the unfolded protein response pathway					PF10142	PhoPQ-activated pathogenicity-related protein
BAGiLS_000373	host	| IPR001683 | Phox-like | length: 315	36	0.0367028	0.0776649	0.0571838	0.0290004	0.0317652	0.0303828	0.0416329	0.106838	0.0742357	0.0236556	0.0490206	0.0599676	0.0442146	0.171913	0.242326	0.20712	0.142041	0.0953144	KOG2273	cellular processes and signaling	Intracellular trafficking, secretion, and vesicular transport	Membrane coat complex Retromer, subunit VPS5/SNX1, Sorting nexins, and related PX domain-containing proteins					PF09325	Vps5 C terminal like
BAGiLS_005913	host	| IPR000089 | Biotin/lipoyl attachment | length: 150	15	0.0782992	0.0352641	0.0567816	0.0556808	0.0879652	0.071823	0.146035	0.146521	0.146278	0.147611	0.130722	0.0411206	0.106484	0.0106705	0.0145396	0.012605	0.0477258	0.0544653	KOG0559	metabolism	Energy production and conversion	Dihydrolipoamide succinyltransferase (2-oxoglutarate dehydrogenase, E2 subunit)					PF00364	Biotin-requiring enzyme
BAGiLS_003395	host	| IPR002020 | Citrate synthase-like | length: 183	21	0.062919	0.0503772	0.0566481		0.171742	0.0858708	0.296463		0.148231		0.0186745	0.110145	0.0429397		0.0450034	0.0225017			KOG2617	metabolism	Energy production and conversion	Citrate synthase					PF00285	Citrate synthase, C-terminal domain
BAGiLS_009001	host	| IPR001848 | Ribosomal protein S10 | length: 123	14	0.0262163	0.086361	0.0562886	0.0944586	0.182214	0.138336	0.139996	0.150446	0.145221	0.0729943	0.182077	0.121159	0.12541	0.144814	0.197323	0.171068	0.153404	0.0466846	KOG0900	information storage and processing	Translation, ribosomal structure and biogenesis	40S ribosomal protein S20	TIGR01046	Protein synthesis	Ribosomal proteins: synthesis and modification	ribosomal protein uS10	PF00338	Ribosomal protein S10p/S20e
BAGiLS_001070	host	| IPR005320 | Peptidase S51, dipeptidase E | length: 255	29	0.0708743	0.0416915	0.0562829	0.0504008	0.00606656	0.0282337	0.0119267		0.00596333					0.0717497	0.0576569	0.0647033	0.0211592										PF03575	Peptidase family S51
BAGiLS_005832	host	| IPR003577 | Ras small GTPase, Ras type | length: 151	17	0.112267		0.0561336	0.102355	0.0620931	0.0822238		0.0915758	0.0457879			0.136061	0.0453536				0.0541427		KOG0079	poorly characterized	General function prediction only	GTP-binding protein H-ray, small G protein superfamily	TIGR00231	Unknown function	General	small GTP-binding protein domain	PF00071	Ras family
BAGiLS_005007	host	| Unknown | length: 160	18	0.0570932	0.0545754	0.0558343	0.108268	0.259009	0.183638	0.0384304		0.0192152		0.0217869	0.0257004	0.0158291	0.0592804	0.0565428	0.0579116	0.0909063	0.0998531
BAGiLS_019679	host	| Unknown | length: 129	14	0.0576758	0.0539756	0.0558257		0.0125665	0.00628323	0.0576456	0.11774	0.087693		0.0280118		0.00933726	0.0304871		0.0152435			KOG4289	cellular processes and signaling	Signal transduction mechanisms	Cadherin EGF LAG seven-pass G-type receptor
BAGiLS_013711	host	| noIPR | length: 89	10	0.0880866	0.0226698	0.0553782	0.0278404		0.0139202								0.0480171	0.0363489	0.042183			KOG1042	cellular processes and signaling	Cell cycle control, cell division, chromosome partitioning	Germ-line stem cell division protein Hiwi/Piwi; negative developmental regulator
BAGiLS_000045	host	| Unknown | length: 425	49	0.062919	0.047807	0.055363				0.0141173	0.00934447	0.0117309	0.045187		0.00629397	0.0171603	0.157879	0.0786323	0.118256	0.045917	0.060023
BAGiLS_003112	host	| IPR001854 | Ribosomal protein L29 | length: 189	21	0.0314595	0.0791642	0.0553119	0.0430864		0.0215432	0.0878409		0.0439204		0.177408	0.139516	0.105641	0.0787583		0.0393791	0.0633098	0.0544653	KOG3436	information storage and processing	Translation, ribosomal structure and biogenesis	60S ribosomal protein L35	TIGR00012	Protein synthesis	Ribosomal proteins: synthesis and modification	ribosomal protein uL29	PF00831	Ribosomal L29 protein
BAGiLS_012047	host	| IPR000892 | Ribosomal protein S26e | length: 101	11		0.109914	0.054957				0.0419241		0.020962	0.0464509	0.0713027	0.0981287	0.0719608	0.135806		0.067903	0.0836751	0.148542	KOG1768	information storage and processing	Translation, ribosomal structure and biogenesis	40s ribosomal protein S26					PF01283	Ribosomal protein S26e
BAGiLS_019106	host	| IPR001073 | Complement C1q protein | length: 197	22	0.0467126	0.0618266	0.0542696	0.00949105		0.00474553	0.0262025	0.00832507	0.0172638					0.0994294	0.125569	0.112499	0.0325403										PF00386	C1q domain
BAGiLS_010853	host	| IPR001609 | Myosin head, motor region | length: 110	13	0.0790521	0.0290638	0.0540579	0.0535393	0.0676655	0.0606024						0.0711703	0.0237234	0.0246242		0.0123121	0.0786689		KOG0163	cellular processes and signaling	Cytoskeleton	Myosin class VI heavy chain					PF00063	Myosin head (motor domain)
BAGiLS_000466	host	| IPR005484 | Ribosomal protein L18/L5 | length: 303	35		0.107951	0.0539756				0.108703	0.0444797	0.0765914	0.0291977		0.0616809	0.0302929	0.1189	0.0955457	0.107223		0.0326792	KOG0875	information storage and processing	Translation, ribosomal structure and biogenesis	60S ribosomal protein L5					PF00861	Ribosomal L18 of archaea, bacteria, mitoch. and chloroplast
BAGiLS_017024	host	| IPR000711 | ATPase, F1 complex, OSCP/delta subunit | length: 63	7		0.107951	0.0539756				0.131761		0.0658807										KOG1662	metabolism	Energy production and conversion	Mitochondrial F1F0-ATP synthase, subunit OSCP/ATP5
BAGiLS_014873	host	| IPR001163 | Like-Sm ribonucleoprotein, core | length: 80	9	0.0407808	0.0671697	0.0539753	0.0541342	0.0488695	0.0515019								0.0474243	0.0242326	0.0358285			KOG1783	information storage and processing	RNA processing and modification	Small nuclear ribonucleoprotein F					PF01423	LSM domain
BAGiLS_012723	host	| IPR001179 | Peptidyl-prolyl cis-trans isomerase, FKBP-type | length: 96	11	0.0800787	0.0274785	0.0537786	0.0442916	0.0239905	0.034141								0.126106	0.138787	0.132446	0.0836751		KOG0543	cellular processes and signaling	Posttranslational modification, protein turnover, chaperones	FKBP-type peptidyl-prolyl cis-trans isomerase					PF00254	FKBP-type peptidyl-prolyl cis-trans isomerase
BAGiLS_009965	host	| IPR000010 | Proteinase inhibitor I25, cystatin | length: 116	13	0.107285		0.0536425	0.0481854	0.182697	0.115441		0.0422658	0.0211329					0.119017	0.0894742	0.104246											PF00031	Cystatin domain
BAGiLS_007462	host	| IPR002194 | Chaperonin TCP-1, conserved site | length: 135	14	0.0262163	0.0809634	0.0535898	0.039772	0.0879652	0.0638686								0.0495415	0.0623124	0.055927	0.0438298		KOG0363	cellular processes and signaling	Posttranslational modification, protein turnover, chaperones	Chaperonin complex component, TCP-1 beta subunit (CCT2)					PF00118	TCP-1/cpn60 chaperonin family
BAGiLS_001815	host	| IPR007863 | Peptidase M16, C-terminal | length: 222	25	0.0675331	0.0392943	0.0534137	0.0445447	0.0527791	0.0486619	0.0968446	0.15751	0.127177	0.763034	0.400008	0.117194	0.426745				0.0818157	0.176468	KOG0960	cellular processes and signaling	Posttranslational modification, protein turnover, chaperones	Mitochondrial processing peptidase, beta subunit, and related enzymes (insulinase superfamily)					PF05193	Peptidase M16 inactive domain
BAGiLS_002358	host	| IPR000836 | Phosphoribosyltransferase | length: 207	23	0.0574478	0.0492821	0.0533649	0.108941	0.0382457	0.0735933								0.0510327	0.0663763	0.0587045			KOG1712	metabolism	Nucleotide transport and metabolism	Adenine phosphoribosyl transferases	TIGR01090	Purines, pyrimidines, nucleosides, and nucleotides	Salvage of nucleosides and nucleotides	adenine phosphoribosyltransferase	PF00156	Phosphoribosyl transferase domain
BAGiLS_004803	host	| IPR002715 | Nascent polypeptide-associated complex NAC | length: 162	17		0.106681	0.0533406	0.0614127		0.0307064								0.0345221	0.0513161	0.0429191	0.0601586		KOG2240	information storage and processing	Transcription	RNA polymerase II general transcription factor BTF3 and related proteins					PF01849	NAC domain
BAGiLS_007010	host	| IPR004647 | Fe-S type hydro-lyases tartrate/fumarate beta region | length: 139	16	0.0734055	0.0330601	0.0532328	0.0261004	0.0714717	0.0487861	0.172937	0.0286174	0.100777	0.02129		0.0289129	0.0167343	0.00666905		0.00333452											PF05683	Fumarase C-terminus
BAGiLS_001581	host	| IPR000850 | Adenylate kinase | length: 231	26	0.0367028	0.0697531	0.0532279	0.12314	0.0405993	0.0818698	0.0532113	0.0493101	0.0512607	0.0458554	0.0452498	0.112686	0.0679305	0.0861846	0.0866782	0.0864314	0.0550682		KOG3078	metabolism	Nucleotide transport and metabolism	Adenylate kinase	TIGR01351	Purines, pyrimidines, nucleosides, and nucleotides	Nucleotide and nucleoside interconversions	adenylate kinase	PF00406	Adenylate kinase
BAGiLS_007412	host	| IPR002222 | Ribosomal protein S19/S15 | length: 135	15		0.105792	0.0528961											0.0640228	0.0630048	0.0635138			KOG0898	information storage and processing	Translation, ribosomal structure and biogenesis	40S ribosomal protein S15	TIGR01025	Protein synthesis	Ribosomal proteins: synthesis and modification	ribosomal protein uS19	PF00203	Ribosomal protein S19
BAGiLS_002301	host	| IPR001478 | PDZ/DHR/GLGF | length: 209	24	0.0428199	0.0629716	0.0528957				0.0432342		0.0216171	0.0283867	0.0163402	0.0257004	0.0234758	0.0533524	0.0666397	0.059996	0.0639185	0.0544653	KOG3209	poorly characterized	General function prediction only	WW domain-containing protein					PF00595	PDZ domain (Also known as DHR or GLGF)
BAGiLS_002166	host	| IPR001353 | Proteasome, subunit alpha/beta | length: 212	23	0.105321		0.0526605	0.139202	0.0573686	0.0982854						0.0134089	0.00446963	0.0649507		0.0324754	0.0311255		KOG0174	cellular processes and signaling	Posttranslational modification, protein turnover, chaperones	20S proteasome, regulatory subunit beta type PSMB6/PSMB9/PRE3					PF00227	Proteasome subunit
BAGiLS_003049	host	| IPR002048 | Calcium-binding EF-hand | length: 191	22	0.0500492	0.054957	0.0525031	0.0411279		0.0205639	0.020962		0.010481			0.035046	0.011682	0.11398	0.0859156	0.0999478	0.0185945		KOG0032	cellular processes and signaling	Signal transduction mechanisms	Ca2+/calmodulin-dependent protein kinase, EF-Hand protein superfamily					PF13405	EF-hand domain
BAGiLS_003938	host	| IPR002048 | Calcium-binding EF-hand | length: 174	20	0.040373	0.064231	0.052302	0.66469	0.413436	0.539063	0.109527	0.0320515	0.0707891	0.204384	0.0980413	0.246724	0.18305						KOG0031	cellular processes and signaling	Cytoskeleton	Myosin regulatory light chain, EF-Hand protein superfamily					PF13405	EF-hand domain
BAGiLS_002552	host	| IPR001223 | Glycoside hydrolase, family 18, catalytic domain | length: 203	22	0.0700689	0.0343481	0.0522085				0.0524051	0.0624381	0.0574216	0.0232255			0.00774182	0.0315264	0.0165222	0.0240243	0.0371889		KOG2806	metabolism	Carbohydrate transport and metabolism	Chitinase					PF00704	Glycosyl hydrolases family 18
BAGiLS_000711	host	| IPR004981 | Tryptophan 2,3-dioxygenase | length: 277	32	0.0642298	0.0401444	0.0521871	0.0065251		0.00326255								0.0600214	0.0340771	0.0470493	0.0255674		KOG3906	metabolism	Amino acid transport and metabolism	Tryptophan 2,3-dioxygenase					PF03301	Tryptophan 2,3-dioxygenase
BAGiLS_003441	host	| Unknown | length: 182	21		0.104353	0.0521764				0.109801	0.178791	0.144296								0.141229	0.311231									PF11924	Inverse autotransporter, beta-domain
BAGiLS_006567	host	| IPR001680 | WD40 repeat | length: 143	16		0.103903	0.0519515		0.109956	0.0549782								0.156723		0.0783613			KOG0279	cellular processes and signaling	Signal transduction mechanisms	G protein beta subunit-like protein					PF00400	WD domain, G-beta repeat
BAGiLS_000797	host	| IPR002164 | Nucleosome assembly protein (NAP) | length: 272	31	0.0402546	0.0633778	0.0518162	0.00673559		0.00336779	0.0111572	0.00590812	0.00853266					0.0550734		0.0275367			KOG1508	information storage and processing	Replication, recombination and repair	DNA replication factor/protein phosphatase inhibitor SET/SPR-2					PF00956	Nucleosome assembly protein (NAP)
BAGiLS_000267	host	| IPR002423 | Chaperonin Cpn60/TCP-1 | length: 332	37	0.0238072	0.0796505	0.0517289	0.0489089	0.0737006	0.0613047	0.00623195	0.0297003	0.0179661					0.0634461	0.0628738	0.0631599	0.0386966		KOG0359	cellular processes and signaling	Posttranslational modification, protein turnover, chaperones	Chaperonin complex component, TCP-1 zeta subunit (CCT6)					PF00118	TCP-1/cpn60 chaperonin family
BAGiLS_004876	host	| IPR004127 | Prefoldin alpha-like | length: 161	18	0.0570932	0.0461791	0.0516362	0.0580009		0.0290004													KOG3048	cellular processes and signaling	Posttranslational modification, protein turnover, chaperones	Molecular chaperone Prefoldin, subunit 5	TIGR00293	Protein fate	Protein folding and stabilization	prefoldin, alpha subunit	PF02996	Prefoldin subunit
BAGiLS_015566	host	| IPR001925 | Porin, eukaryotic type | length: 75	8	0.0550541	0.0472287	0.0511414					0.0457879	0.022894		0.0490206		0.0163402					0.183821	KOG3296	cellular processes and signaling	Intracellular trafficking, secretion, and vesicular transport	Translocase of outer mitochondrial membrane complex, subunit TOM40					PF01459	Eukaryotic porin
BAGiLS_000027	host	| IPR005829 | Sugar transporter, conserved site | length: 442	48	0.0550541	0.0472287	0.0511414	0.0203003	0.0549782	0.0376393	0.124899	0.0381566	0.0815277	0.0283867	0.0326804	0.0224878	0.0278516	0.00778055	0.0121163	0.00994843	0.0298286	0.0102123	KOG2450	metabolism	Energy production and conversion	Aldehyde dehydrogenase					PF00171	Aldehyde dehydrogenase family
BAGiLS_002452	host	| IPR008689 | ATPase, F0 complex, subunit D, mitochondrial | length: 205	23	0.102129		0.0510647				0.15038		0.0751899			0.348631	0.11621						KOG3366	metabolism	Energy production and conversion	Mitochondrial F1F0-ATP synthase, subunit d/ATP7					PF05873	ATP synthase D chain, mitochondrial (ATP5H)
BAGiLS_006134	host	| IPR001976 | Ribosomal protein S24e | length: 147	17	0.0302258	0.0711208	0.0506733	0.0327534		0.0163767		0.0161604	0.00808022		0.0346028	0.0544243	0.0296757	0.0878745	0.0726978	0.0802862	0.0360952	0.0192231	KOG3424	information storage and processing	Translation, ribosomal structure and biogenesis	40S ribosomal protein S24					PF01282	Ribosomal protein S24e
BAGiLS_012512	host	| IPR001223 | Glycoside hydrolase, family 18, catalytic domain | length: 98	11	0.0667323	0.0343481	0.0505402				0.0628861	0.0749257	0.0689059					0.0436519		0.021826	0.0464862	0.0297084	KOG2806	metabolism	Carbohydrate transport and metabolism	Chitinase					PF00704	Glycosyl hydrolases family 18
BAGiLS_006418	host	| IPR000504 | RNA recognition motif, RNP-1 | length: 144	15		0.100754	0.0503772	0.129922	0.187659	0.158791	0.17678	0.183152	0.179966					0.288103	0.290791	0.289447	0.0613618	0.0653584	KOG4212	information storage and processing	RNA processing and modification	RNA-binding protein hnRNP-M					PF00076	RNA recognition motif. (a.k.a. RRM, RBD, or RNP domain)
BAGiLS_001425	host	| IPR002919 | Protease inhibitor I8, cysteine-rich trypsin inhibitor-like | length: 238	25	0.0734055	0.0272037	0.0503046					0.146521	0.0732607	0.0408768	0.0862763	0.0185043	0.0485525				0.0695433	0.0915018									PF08742	C8 domain
BAGiLS_005750	host	| IPR002048 | Calcium-binding EF-hand | length: 151	17	0.0604516	0.0400055	0.0502285	0.0573185	0.0103488	0.0338337	0.0881638	0.0215473	0.0548555			0.25398	0.0846601	0.0815977	0.0940795	0.0878386			KOG0027	cellular processes and signaling	Signal transduction mechanisms	Calmodulin and related proteins (EF-Hand superfamily)					PF00036	EF hand
BAGiLS_000853	host	| IPR004192 | Ubiquinol cytochrome reductase transmembrane region | length: 268	30	0.100321		0.0501604				0.115291	0.283885	0.199588								0.0477258		KOG1671	metabolism	Energy production and conversion	Ubiquinol cytochrome c reductase, subunit RIP1	TIGR01416	Energy metabolism	Electron transport	ubiquinol-cytochrome c reductase, iron-sulfur subunit	PF00355	Rieske [2Fe-2S] domain
BAGiLS_012218	host	| noIPR | length: 100	11	0.100098		0.0500492	0.0379642		0.0189821											0.0278917		KOG2597	poorly characterized	General function prediction only	Predicted aminopeptidase of the M17 family
BAGiLS_004685	host	| IPR003231 | Acyl carrier protein (ACP) | length: 164	19		0.0994288	0.0497144								0.123842	0.0243477	0.0493964						KOG1748	metabolism	Energy production and conversion	Acyl carrier protein/NADH-ubiquinone oxidoreductase, NDUFAB1/SDAP subunit					PF00550	Phosphopantetheine attachment site
BAGiLS_008160	host	| IPR011992 | EF-Hand type | length: 130	15	0.0636181	0.0352641	0.0494411	0.0278404	0.017593	0.0227167						0.0616809	0.0205603						KOG0041	poorly characterized	General function prediction only	Predicted Ca2+-binding protein, EF-Hand protein superfamily
BAGiLS_002814	host	| IPR008972 | Cupredoxin | length: 197	22	0.0266929	0.0721311	0.049412				0.0890886	0.137364	0.113226			0.0210276	0.0070092	0.0169758		0.00848788	0.0511348	0.0668438	KOG1263	metabolism	Secondary metabolites biosynthesis, transport and catabolism	Multicopper oxidases					PF07732	Multicopper oxidase
BAGiLS_001690	host	| IPR000915 | Ribosomal protein L6E | length: 227	26		0.0988169	0.0494085				0.106423		0.0532113		0.135749		0.0452498		0.111843	0.0559214		0.100551	KOG1694	information storage and processing	Translation, ribosomal structure and biogenesis	60s ribosomal protein L6					PF01159	Ribosomal protein L6e
BAGiLS_006033	host	| IPR010061 | Methylmalonate-semialdehyde dehydrogenase | length: 148	16	0.0183514	0.0802887	0.0493201	0.0870013	0.142943	0.114972	0.302639	0.0972993	0.199969	0.053225	0.0245103	0.0578259	0.0451871		0.0272617	0.0136308	0.0575267	0.040849	KOG2449	metabolism	Amino acid transport and metabolism	Methylmalonate semialdehyde dehydrogenase					PF00171	Aldehyde dehydrogenase family
BAGiLS_002244	host	| IPR000504 | RNA recognition motif, RNP-1 | length: 211	25	0.0411071	0.0574301	0.0492686												0.0494345	0.0247173	0.0531802	0.0261434	KOG0109	information storage and processing	RNA processing and modification	RNA-binding protein LARK, contains RRM and retroviral-type Zn-finger domains					PF00076	RNA recognition motif. (a.k.a. RRM, RBD, or RNP domain)
BAGiLS_004325	host	| IPR016040 | NAD(P)-binding domain | length: 169	19	0.0424979	0.0556801	0.049089	0.124549	0.245377	0.184963	0.0970873	0.0481978	0.0726425	0.0448211		0.0243477	0.0230563	0.0280802	0.0459144	0.0369973	0.0484435	0.0515987	KOG1502	cellular processes and signaling	Defense mechanisms	Flavonol reductase/cinnamoyl-CoA reductase
BAGiLS_000162	host	| Unknown | length: 359	41	0.0465498	0.051606	0.0490779											0.104102	0.122345	0.113224	0.122225		KOG0250	information storage and processing	Replication, recombination and repair	DNA repair protein RAD18 (SMC family protein)
BAGiLS_002169	host	| IPR006176 | 3-hydroxyacyl-CoA dehydrogenase, NAD binding | length: 212	23	0.0223408	0.0755659	0.0489533	0.0393397	0.0611932	0.0502664	0.305772	0.0955574	0.200665	0.0518365		0.134089	0.0619752	0.0603114	0.0379293	0.0491203	0.0933766	0.0710418	KOG2304	metabolism	Lipid transport and metabolism	3-hydroxyacyl-CoA dehydrogenase					PF02737	3-hydroxyacyl-CoA dehydrogenase, NAD binding domain
BAGiLS_019297	host	| Unknown | length: 158	17		0.0977911	0.0488956		0.0724419	0.036221	0.0203455	0.0646418	0.0424936	0.250471	0.265288	0.108849	0.208203				0.0481269	0.173008
BAGiLS_002696	host	| IPR001079 | Galectin, carbohydrate recognition domain | length: 199	23	0.0287239	0.0689949	0.0488594	0.0121045	0.0152983	0.0137014	0.0601519	0.0836127	0.0718823	0.0740522	0.0937786	0.0402267	0.0693525	0.06959	0.0505724	0.0600812	0.124502	0.0710418	KOG3587	cellular processes and signaling	Extracellular structures	Galectin, galactose-binding lectin					PF00337	Galactoside-binding lectin
BAGiLS_000639	host	| IPR000851 | Ribosomal protein S5 | length: 284	31	0.0236792	0.0731283	0.0484037	0.022452		0.011226	0.0297526	0.0295406	0.0296466		0.0189757	0.0447684	0.021248	0.0619576	0.0609724	0.061465	0.112167	0.0474376	KOG0877	information storage and processing	Translation, ribosomal structure and biogenesis	40S ribosomal protein S2/30S ribosomal protein S5	TIGR01020	Protein synthesis	Ribosomal proteins: synthesis and modification	ribosomal protein uS5	PF00333	Ribosomal protein S5, N-terminal domain
BAGiLS_005265	host	| noIPR | length: 157	18	0.0122343	0.0839621	0.0480982	0.042534	0.102626	0.07258	0.0512405	0.0457879	0.0485142			0.0257004	0.00856679	0.0741005	0.0403877	0.0572441	0.0397715		KOG2681	poorly characterized	Function unknown	Metal-dependent phosphohydrolase
BAGiLS_000555	host	| IPR002015 | Proteasome/cyclosome, regulatory subunit | length: 293	32	0.0435845	0.0519515	0.047768	0.0391506		0.0195753		0.00858523	0.00429262					0.0983684	0.0749696	0.086669	0.115053		KOG2005	cellular processes and signaling	Posttranslational modification, protein turnover, chaperones	26S proteasome regulatory complex, subunit RPN1/PSMD2					PF01851	Proteasome/cyclosome repeat
BAGiLS_004169	host	| IPR000988 | Ribosomal protein L24e | length: 171	19		0.0954516	0.0477258	0.10257	0.0416677	0.0721189	0.103155	0.154233	0.128694	0.116535	0.412805	0.105507	0.211616	0.134785	0.0918288	0.113307	0.209922	0.154796	KOG1722	information storage and processing	Translation, ribosomal structure and biogenesis	60s ribosomal protein L24					PF01246	Ribosomal protein L24e
BAGiLS_000275	host	| IPR000172 | Glucose-methanol-choline oxidoreductase, N-terminal | length: 331	37	0.0952288		0.0476144											0.00432587		0.00216293			KOG1238	poorly characterized	General function prediction only	Glucose dehydrogenase/choline dehydrogenase/mandelonitrile lyase (GMC oxidoreductase family)					PF05199	GMC oxidoreductase
BAGiLS_012622	host	| noIPR | length: 97	11	0.0400394	0.054957	0.0474982	0.050619	0.0879652	0.0692921	0.0419241	0.0249752	0.0334496						0.0198267	0.00991334	0.0650807		KOG3699	cellular processes and signaling	Signal transduction mechanisms	Cytoskeletal protein Adducin
BAGiLS_004305	host	| IPR001697 | Pyruvate kinase | length: 169	18	0.0570932	0.0377829	0.0474381	0.146936	0.2248	0.185868								0.103741	0.0969304	0.100336	0.0227266		KOG2323	metabolism	Carbohydrate transport and metabolism	Pyruvate kinase					PF02887	Pyruvate kinase, alpha/beta domain
BAGiLS_012841	host	| IPR002675 | Ribosomal protein L38e | length: 95	11	0.0600591	0.0343481	0.0472036	0.107565	0.127949	0.117757						0.0841103	0.0280368	0.0291013	0.0330445	0.0310729	0.0557834		KOG3499	information storage and processing	Translation, ribosomal structure and biogenesis	60S ribosomal protein L38					PF01781	Ribosomal L38e protein family
BAGiLS_017206	host	| IPR001804 | Isocitrate/isopropylmalate dehydrogenase | length: 61	7	0.0943785		0.0471893											0.0381088		0.0190544			KOG1526	metabolism	Energy production and conversion	NADP-dependent isocitrate dehydrogenase					PF00180	Isocitrate/isopropylmalate dehydrogenase
BAGiLS_000791	host	| IPR005517 | Translation elongation factor EFG/EF2, domain IV | length: 272	30	0.0587244	0.0352641	0.0469942	0.0835213	0.0733043	0.0784128								0.113818	0.11874	0.116279	0.109088		KOG0469	information storage and processing	Translation, ribosomal structure and biogenesis	Elongation factor 2					PF03764	Elongation factor G, domain IV
BAGiLS_001826	host	| IPR005515 | Vitelline membrane outer layer protein I (VOMI) | length: 222	24	0.0183514	0.0755659	0.0469586								0.294124	0.147777	0.1473				0.0340899										PF03762	Vitelline membrane outer layer protein I (VOMI)
BAGiLS_011191	host	| noIPR | length: 107	12	0.0244685	0.0692687	0.0468686		0.0219913	0.0109956		0.0381566	0.0190783	0.0283867			0.00946223	0.106705	0.0848141	0.0957594	0.0426123	0.0544653
BAGiLS_001729	host	| IPR015421 | Pyridoxal phosphate-dependent transferase, major region, subdomain 1 | length: 225	26	0.0790521	0.0145319	0.046792	0.0267696	0.0473659	0.0370678								0.0246242	0.0419411	0.0332826	0.00786689		KOG0634	metabolism	Amino acid transport and metabolism	Aromatic amino acid aminotransferase and related proteins					PF00155	Aminotransferase class I and II
BAGiLS_011479	host	| IPR010339 | TIP49, C-terminal | length: 105	12	0.0367028	0.0566744	0.0466886	0.0406006	0.0219913	0.031296	0.0288228	0.022894	0.0258584						0.0484652	0.0242326	0.0426123		KOG1942	information storage and processing	Replication, recombination and repair	DNA helicase, TBP-interacting protein					PF06068	TIP49 C-terminus
BAGiLS_019061	host	| Unknown | length: 214	25	0.0234898	0.0695206	0.0465052	0.00835213		0.00417606	0.0876213	0.135532	0.111577	0.102192	0.0392165	0.0616809	0.0676965				0.0409078	0.202611	COG1196	cellular processes and signaling	Cell cycle control, cell division, chromosome partitioning	Chromosome segregation ATPases
BAGiLS_021119	host	| Unknown | length: 75	8	0.0550541	0.0377829	0.0464185
BAGiLS_006277	host	| IPR002078 | RNA polymerase sigma factor 54, interaction | length: 146	16	0.0642298	0.0283372	0.0462835	0.156602	0.0714717	0.114037		0.0572349	0.0286174	0.074515	0.0490206	0.134927	0.0861542	0.0166726	0.0272617	0.0219672	0.0511348	0.0306368	KOG0098	cellular processes and signaling	Intracellular trafficking, secretion, and vesicular transport	GTPase Rab2, small G protein superfamily	TIGR00231	Unknown function	General	small GTP-binding protein domain	PF00071	Ras family
BAGiLS_000264	host	| IPR002035 | von Willebrand factor, type A | length: 332	36		0.0923583	0.0461791	0.150802	0.100183	0.125492													KOG3637	cellular processes and signaling	Extracellular structures	Vitronectin receptor, alpha subunit					PF00092	von Willebrand factor type A domain
BAGiLS_010196	host	| IPR000322 | Glycoside hydrolase, family 31 | length: 115	13	0.0338795	0.0581276	0.0460035	0.0321236	0.0473659	0.0397447	0.0266056		0.0133028					0.0246242		0.0123121	0.0157338		KOG1066	metabolism	Carbohydrate transport and metabolism	Glucosidase II catalytic (alpha) subunit and related enzymes, glycosyl hydrolase family 31
BAGiLS_011080	host	| IPR000169 | Peptidase, cysteine peptidase active site | length: 108	12	0.0917569		0.0458784																KOG1543	cellular processes and signaling	Posttranslational modification, protein turnover, chaperones	Cysteine proteinase Cathepsin L					PF00112	Papain family cysteine protease
BAGiLS_005230	host	| IPR003593 | ATPase, AAA+ type, core | length: 157	17	0.0604516	0.0311154	0.0457835	0.0245651	0.0672675	0.0459163								0.0439372	0.0726978	0.0583175	0.0240634		KOG0651	cellular processes and signaling	Posttranslational modification, protein turnover, chaperones	26S proteasome regulatory complex, ATPase RPT4					PF00004	ATPase family associated with various cellular activities (AAA)
BAGiLS_010551	host	| noIPR | length: 112	13	0.0508192	0.0406893	0.0457543	0.0267696		0.0133848	0.0177371		0.00886855					0.0779765	0.0726978	0.0753372			KOG1042	cellular processes and signaling	Cell cycle control, cell division, chromosome partitioning	Germ-line stem cell division protein Hiwi/Piwi; negative developmental regulator
BAGiLS_004156	host	| IPR000850 | Adenylate kinase | length: 171	19		0.0914745	0.0457372	0.109896		0.0549482		0.0819363	0.0409681					0.0926646		0.0463323	0.0538261	0.0687983	KOG3078	metabolism	Nucleotide transport and metabolism	Adenylate kinase					PF00406	Adenylate kinase
BAGiLS_005149	host	| IPR009432 | Protein of unknown function DUF1075 | length: 158	18	0.0326247	0.0587735	0.0456991		0.171043	0.0855217	0.0384304	0.111926	0.0751782	0.198707	0.163402	0.128502	0.163537				0.0511348	0.281404									PF06388	Protein of unknown function (DUF1075)
BAGiLS_000174	host	| IPR006109 | NAD-dependent glycerol-3-phosphate dehydrogenase, C-terminal | length: 354	39	0.0545836	0.0368141	0.0456989	0.00713857	0.0947317	0.0509352								0.0547204	0.0372809	0.0460007	0.0472014		KOG2711	metabolism	Energy production and conversion	Glycerol-3-phosphate dehydrogenase/dihydroxyacetone 3-phosphate reductase	TIGR03376			glycerol-3-phosphate dehydrogenase (NAD(+))	PF01210	NAD-dependent glycerol-3-phosphate dehydrogenase N-terminus
BAGiLS_010314	host	| IPR001179 | Peptidyl-prolyl cis-trans isomerase, FKBP-type | length: 114	13	0.0621124	0.0290638	0.0455881	0.0963707	0.236829	0.1666	0.0798169	0.0704429	0.0751299	0.0917108	0.0603331	0.0948937	0.0823125	0.0861846	0.106251	0.0962176	0.0472014		KOG0549	cellular processes and signaling	Posttranslational modification, protein turnover, chaperones	FKBP-type peptidyl-prolyl cis-trans isomerase					PF00254	FKBP-type peptidyl-prolyl cis-trans isomerase
BAGiLS_002995	host	| IPR003577 | Ras small GTPase, Ras type | length: 192	22	0.0567224	0.0343481	0.0455353	0.0537826	0.0239905	0.0388866	0.0419241	0.0832507	0.0625874		0.0802156		0.0267385	0.0315264	0.0363489	0.0339377			KOG0393	poorly characterized	General function prediction only	Ras-related small GTPase, Rho type	TIGR00231	Unknown function	General	small GTP-binding protein domain	PF00071	Ras family
BAGiLS_001421	host	| IPR000286 | Histone deacetylase superfamily | length: 238	27	0.0462183	0.0447798	0.045499	0.0257782	0.0456116	0.0356949	0.183612	0.078009	0.13081			0.0799568	0.0266523	0.00988007	0.0215401	0.0157101			KOG1344	information storage and processing	Chromatin structure and dynamics	Predicted histone deacetylase					PF00850	Histone deacetylase domain
BAGiLS_004332	host	| IPR002784 | Ribosomal protein L14 | length: 169	20		0.090679	0.0453395								0.205887		0.0686289						KOG3421	information storage and processing	Translation, ribosomal structure and biogenesis	60S ribosomal protein L14					PF01929	Ribosomal protein L14
BAGiLS_005786	host	| IPR000889 | Glutathione peroxidase | length: 151	18	0.0652494	0.0251886	0.045219	0.108268		0.0541342		0.0915758	0.0457879	0.0756978	0.0544674	0.265571	0.131912	0.0385323	0.0242326	0.0313824			KOG1651	cellular processes and signaling	Posttranslational modification, protein turnover, chaperones	Glutathione peroxidase					PF00255	Glutathione peroxidase
BAGiLS_000898	host	| noIPR | length: 265	29	0.0404996	0.0495087	0.0450041				0.0477067		0.0238533	0.052858		0.0319039	0.028254	0.00551921		0.00275961		0.0507091
BAGiLS_005878	host	| IPR001163 | Like-Sm ribonucleoprotein, core | length: 150	16		0.0897345	0.0448672	0.0435007	0.0714717	0.0574862	0.072057	0.0686819	0.0703694	0.074515	0.0612758		0.0452636	0.150054		0.0750268	0.0894859		KOG3172	information storage and processing	RNA processing and modification	Small nuclear ribonucleoprotein Sm D3					PF01423	LSM domain
BAGiLS_007660	host	| IPR000509 | Ribosomal protein L36e | length: 133	16	0.00917569	0.0802887	0.0447322	0.0348005	0.0659739	0.0503872	0.0792627	0.143087	0.111175	0.095805	0.245103	0.154202	0.165037	0.180064		0.0900321		0.112335	KOG3452	information storage and processing	Translation, ribosomal structure and biogenesis	60S ribosomal protein L36					PF01158	Ribosomal protein L36e
BAGiLS_012758	host	| IPR000504 | RNA recognition motif, RNP-1 | length: 96	11		0.0893051	0.0446526	0.132875	0.0639747	0.0984247						0.070092	0.023364		0.270965	0.135482			KOG4205	information storage and processing	RNA processing and modification	RNA-binding protein musashi/mRNA cleavage and polyadenylation factor I complex, subunit HRP1					PF00076	RNA recognition motif. (a.k.a. RRM, RBD, or RNP domain)
BAGiLS_001629	host	| Unknown | length: 229	25	0.0469795	0.0423169	0.0446482	0.197667	0.0598163	0.128742		0.00732607	0.00366303					0.0576206	0.0552503	0.0564355	0.0204539
BAGiLS_006809	host	| IPR003959 | ATPase, AAA-type, core | length: 141	15	0.048937	0.0403018	0.0446194	0.0139202		0.00696011	0.0614886	0.0183152	0.0399019					0.060466	0.0484652	0.0544656	0.0477258		KOG0730	cellular processes and signaling	Posttranslational modification, protein turnover, chaperones	AAA+-type ATPase					PF00004	ATPase family associated with various cellular activities (AAA)
BAGiLS_000028	host	| IPR001662 | Translation elongation factor EF1B, gamma chain, conserved | length: 441	51	0.0892381		0.044619	0.102355	0.151783	0.127069					0.0115343		0.00384476		0.124014	0.062007		0.0640769	KOG1627	information storage and processing	Translation, ribosomal structure and biogenesis	Translation elongation factor EF-1 gamma					PF00647	Elongation factor 1 gamma, conserved domain
BAGiLS_009390	host	| IPR009028 | Clathrin/coatomer adaptor, adaptin-like, appendage, C-terminal subdomain | length: 120	14	0.0891353		0.0445676																KOG1061	cellular processes and signaling	Intracellular trafficking, secretion, and vesicular transport	Vesicle coat complex AP-1/AP-2/AP-4, beta subunit					PF09066	Beta2-adaptin appendage, C-terminal sub-domain
BAGiLS_000337	host	| IPR001589 | Actinin-type, actin-binding, conserved site | length: 321	37	0.0436465	0.0449311	0.0442888	0.0921744	0.0594359	0.0758052	0.0311598	0.0495004	0.0403301		0.0105991	0.0750173	0.0285388	0.0418167	0.0392961	0.0405564	0.060809	0.0574094	KOG0517	cellular processes and signaling	Cytoskeleton	Beta-spectrin					PF00307	Calponin homology (CH) domain
BAGiLS_013576	host	| Unknown | length: 90	11	0.0266929	0.0618266	0.0442598		0.047981	0.0239905	0.251544	0.0333003	0.142422										KOG1683	metabolism	Lipid transport and metabolism	Hydroxyacyl-CoA dehydrogenase/enoyl-CoA hydratase					PF00378	Enoyl-CoA hydratase/isomerase
BAGiLS_003401	host	| IPR001353 | Proteasome, subunit alpha/beta | length: 183	20	0.0880866		0.0440433	0.0835213	0.017593	0.0505572													KOG0185	cellular processes and signaling	Posttranslational modification, protein turnover, chaperones	20S proteasome, regulatory subunit beta type PSMB4/PRE4					PF00227	Proteasome subunit
BAGiLS_002396	host	| IPR015404 | Vps5 C-terminal | length: 206	24	0.0397613	0.0472287	0.043495		0.0366522	0.0183261		0.0457879	0.022894			0.0706761	0.0235587	0.106705	0.166599	0.136652	0.123576	0.0885062	KOG2273	cellular processes and signaling	Intracellular trafficking, secretion, and vesicular transport	Membrane coat complex Retromer, subunit VPS5/SNX1, Sorting nexins, and related PX domain-containing proteins					PF09325	Vps5 C terminal like
BAGiLS_000061	host	| IPR001683 | Phox-like | length: 411	47	0.0531019	0.0337635	0.0434327	0.0222131	0.0542764	0.0382447	0.02453	0.0954727	0.0600013	0.0108715	0.0375477	0.0393708	0.0292633	0.0760555	0.0958993	0.0859774	0.126205	0.0451946	KOG1660	cellular processes and signaling	Defense mechanisms	Sorting nexin SNX6/TFAF2, contains PX domain					PF00787	PX domain
BAGiLS_003228	host	| IPR001078 | 2-oxoacid dehydrogenase acyltransferase, catalytic domain | length: 186	20	0.0367028	0.0491178	0.0429103	0.0313205	0.0307878	0.0310541	0.144114	0.0915758	0.117845	0.076644		0.0539708	0.0435383	0.0266762	0.0472536	0.0369649	0.0715887	0.081698	KOG0559	metabolism	Energy production and conversion	Dihydrolipoamide succinyltransferase (2-oxoglutarate dehydrogenase, E2 subunit)					PF00198	2-oxoacid dehydrogenases acyltransferase (catalytic domain)
BAGiLS_009159	host	| IPR002423 | Chaperonin Cpn60/TCP-1 | length: 122	14	0.020973	0.0647707	0.0428719	0.039772	0.0753987	0.0575854								0.0457306	0.0467343	0.0462325	0.0657447		KOG0358	cellular processes and signaling	Posttranslational modification, protein turnover, chaperones	Chaperonin complex component, TCP-1 delta subunit (CCT4)					PF00118	TCP-1/cpn60 chaperonin family
BAGiLS_017904	host	| IPR015049 | Domain of unknown function DUF1900 | length: 53	6	0.0856398		0.0428199												0.0969304	0.0484652			KOG1445	cellular processes and signaling	Cytoskeleton	Tumor-specific antigen (contains WD repeats)
BAGiLS_011186	host	| IPR001931 | Ribosomal protein S21e | length: 107	12	0.0856398		0.0428199					0.0534192	0.0267096					0.0666905	0.0121163	0.0394034			KOG3486	information storage and processing	Translation, ribosomal structure and biogenesis	40S ribosomal protein S21					PF01249	Ribosomal protein S21e
BAGiLS_004436	host	| IPR001282 | Glucose-6-phosphate dehydrogenase | length: 168	19	0.0695421	0.0159086	0.0427253				0.0910193		0.0455097			0.0162318	0.00541061	0.00842406	0.0114786	0.00995133			COG0364	metabolism	Carbohydrate transport and metabolism	Glucose-6-phosphate 1-dehydrogenase					PF00479	Glucose-6-phosphate dehydrogenase, NAD binding domain
BAGiLS_002319	host	| Unknown | length: 208	23		0.0854223	0.0427111				0.115291	0.187133	0.151212	0.0814574	0.144931	0.194429	0.140272	0.0324754		0.0162377	0.0622511	0.134979
BAGiLS_009799	host	| IPR019377 | NADH-ubiquinone oxidoreductase, subunit 10 | length: 117	14	0.041946	0.0431805	0.0425633	0.0696011		0.0348005		0.111199	0.0555996		0.0840354		0.0280118						KOG4009	metabolism	Energy production and conversion	NADH-ubiquinone oxidoreductase, subunit NDUFB10/PDSW					PF10249	NADH-ubiquinone oxidoreductase subunit 10
BAGiLS_005312	host	| IPR002423 | Chaperonin Cpn60/TCP-1 | length: 156	17		0.084456	0.042228	0.0327534	0.0620931	0.0474233								0.0219686	0.0470398	0.0345042	0.0962537		KOG0362	cellular processes and signaling	Posttranslational modification, protein turnover, chaperones	Chaperonin complex component, TCP-1 theta subunit (CCT8)					PF00118	TCP-1/cpn60 chaperonin family
BAGiLS_000741	host	| IPR000730 | Proliferating cell nuclear antigen, PCNA | length: 275	30	0.0415965	0.0428207	0.0422086	0.00696011	0.017593	0.0122766	0.0153722		0.00768608					0.0569092	0.046042	0.0514756	0.0204539		KOG1636	information storage and processing	Replication, recombination and repair	DNA polymerase delta processivity factor (proliferating cell nuclear antigen)	TIGR00590	DNA metabolism	DNA replication, recombination, and repair	proliferating cell nuclear antigen (pcna)	PF02747	Proliferating cell nuclear antigen, C-terminal domain
BAGiLS_002581	host	| IPR008957 | Fibronectin, type III-like fold | length: 202	23	0.0414901	0.0427111	0.0421006				0.125316	0.0637049	0.0945107	0.0444313		0.0335222	0.0259845	0.048713		0.0243565		0.0923543									PF00927	Transglutaminase family, C-terminal ig like domain
BAGiLS_014775	host	| IPR001478 | PDZ/DHR/GLGF | length: 81	9		0.0839621	0.041981				0.0256203	0.0305253	0.0280728					0.100777	0.129241	0.115009	0.0568164		KOG3209	poorly characterized	General function prediction only	WW domain-containing protein					PF00595	PDZ domain (Also known as DHR or GLGF)
BAGiLS_014096	host	| IPR010061 | Methylmalonate-semialdehyde dehydrogenase | length: 86	9		0.0839621	0.041981	0.0386673	0.107513	0.0730901	0.192152		0.096076	0.0756978	0.0871478		0.0542819				0.0227266		KOG2449	metabolism	Amino acid transport and metabolism	Methylmalonate semialdehyde dehydrogenase					PF00171	Aldehyde dehydrogenase family
BAGiLS_001080	host	| IPR001299 | Ependymin | length: 254	28		0.0836622	0.0418311	0.029829		0.0149145	0.0329403		0.0164702		0.0350147	0.0385506	0.0245218	0.0781231	0.10645	0.0922867	0.0146099										PF00811	Ependymin
BAGiLS_019461	host	| IPR011042 | Six-bladed beta-propeller, TolB-like | length: 144	16	0.0550541	0.0283372	0.0416957				0.10088	0.137364	0.119122	0.04258		0.0481882	0.0302561	0.0133381		0.00666905	0.0575267	0.0919103
BAGiLS_005840	host	| IPR000668 | Peptidase C1A, papain C-terminal | length: 151	16	0.0550541	0.0283372	0.0416957	0.100052	0.0384848	0.0692681								0.076694	0.0726978	0.0746959			KOG1542	cellular processes and signaling	Posttranslational modification, protein turnover, chaperones	Cysteine proteinase Cathepsin F					PF00112	Papain family cysteine protease
BAGiLS_003715	host	| IPR001266 | Ribosomal protein S19e | length: 178	20		0.0831225	0.0415612	0.0939614	0.0263896	0.0601755				0.034064	0.156866	0.131072	0.107334	0.120043		0.0600214	0.107383	0.040849	KOG3411	information storage and processing	Translation, ribosomal structure and biogenesis	40S ribosomal protein S19					PF01090	Ribosomal protein S19e
BAGiLS_001719	host	| IPR002547 | tRNA-binding region | length: 226	25	0.0587244	0.0241811	0.0414527	0.0222723	0.0281489	0.0252106	0.0138349	0.0476194	0.0307272	0.0408768	0.0549031	0.0185043	0.0380947	0.0277432	0.0407108	0.034227		0.0196075	KOG2241	information storage and processing	Translation, ribosomal structure and biogenesis	tRNA-binding protein					PF01588	Putative tRNA binding domain
BAGiLS_003969	host	| IPR019344 | Mitochondrial F1-F0 ATP synthase subunit F, predicted | length: 174	21		0.0827626	0.0413813	0.112687		0.0563437	0.0658807	0.28781	0.176845	0.389303		0.227632	0.205645						KOG4092	metabolism	Energy production and conversion	Mitochondrial F1F0-ATP synthase, subunit f					PF10206	Mitochondrial F1F0-ATP synthase, subunit f
BAGiLS_000058	host	| IPR003593 | ATPase, AAA+ type, core | length: 414	47	0.03436	0.0482335	0.0412968	0.0370218	0.114168	0.0755947		0.0116905	0.00584527	0.00724766			0.00241589	0.0658391	0.0773381	0.0715886	0.0805101		KOG0728	cellular processes and signaling	Posttranslational modification, protein turnover, chaperones	26S proteasome regulatory complex, ATPase RPT6	TIGR01242			26S proteasome subunit P45 family	PF00004	ATPase family associated with various cellular activities (AAA)
BAGiLS_000889	host	| IPR001326 | Translation elongation factor EF1B, beta/delta chains, conserved site | length: 265	29	0.0329059	0.0495087	0.0412073	0.0912014	0.109198	0.1002		0.0189467	0.00947336					0.0662305	0.0576569	0.0619437	0.0246858		KOG1668	information storage and processing	Transcription	Elongation factor 1 beta/delta chain					PF00736	EF-1 guanine nucleotide exchange domain
BAGiLS_005702	host	| IPR006016 | UspA | length: 152	17	0.0820415		0.0410207	0.0532243		0.0266122																					PF00582	Universal stress protein family
BAGiLS_013007	host	| IPR005061 | Protein of unknown function DUF292, eukaryotic | length: 94	10	0.0440433	0.0377829	0.0409131	0.0696011	0.0967617	0.0831814		0.0274727	0.0137364			0.0616809	0.0205603	0.0266762	0.065428	0.0460521			KOG2027	cellular processes and signaling	Cytoskeleton	Spindle pole body protein					PF03398	Regulator of Vps4 activity in the MVB pathway
BAGiLS_014784	host	| IPR011992 | EF-Hand type | length: 81	10	0.0440433	0.0377829	0.0409131	1.11362	0.123151	0.618384								0.0213409		0.0106705			KOG0027	cellular processes and signaling	Signal transduction mechanisms	Calmodulin and related proteins (EF-Hand superfamily)					PF00036	EF hand
BAGiLS_005795	host	| IPR001063 | Ribosomal protein L22/L17 | length: 151	18	0.0815617		0.0407808				0.0448354		0.0224177										KOG3353	information storage and processing	Translation, ribosomal structure and biogenesis	60S ribosomal protein L22	TIGR01038	Protein synthesis	Ribosomal proteins: synthesis and modification	ribosomal protein uL22	PF00237	Ribosomal protein L22p/L17e
BAGiLS_020241	host	| Unknown | length: 102	11	0.0333661	0.0480874	0.0407268	0.0569463		0.0284732	0.0628861	0.141526	0.102206	0.154836	0.196083	0.0841103	0.14501	0.0242511		0.0121255	0.0836751	0.311938
BAGiLS_002519	host	| IPR009104 | Sea anemone cytolysin | length: 203	23	0.0319154	0.0492821	0.0405988				0.125316	0.199078	0.162197	0.177725	0.247234	0.127385	0.184115	0.0672704	0.0442509	0.0557606	0.0400185	0.25575
BAGiLS_011734	host	| IPR000557 | Calponin repeat | length: 103	11	0.0467126	0.0343481	0.0405304	0.316368	0.15194	0.234154								0.0582026	0.0396534	0.048928			KOG2046	cellular processes and signaling	Cytoskeleton	Calponin					PF00402	Calponin family repeat
BAGiLS_000176	host	| IPR001510 | Zinc finger, PARP-type | length: 353	39	0.0150575	0.0658779	0.0404677	0.0731703	0.0789431	0.0760567	0.00886855	0.0117405	0.0103045			0.0158156	0.00527187	0.113545	0.0745619	0.0940533	0.070802		KOG4437	information storage and processing	Replication, recombination and repair	ATP-dependent DNA ligase III					PF00645	Poly(ADP-ribose) polymerase and DNA-Ligase Zn-finger region
BAGiLS_002003	host	| IPR004045 | Glutathione S-transferase, N-terminal | length: 217	25	0.0293622	0.0513848	0.0403735									0.0493447	0.0164482	0.151521	0.159935	0.155728	0.0736341		KOG1695	cellular processes and signaling	Posttranslational modification, protein turnover, chaperones	Glutathione S-transferase					PF02798	Glutathione S-transferase, N-terminal domain
BAGiLS_006696	host	| IPR006158 | Cobalamin (vitamin B12)-binding | length: 142	15	0.0146811	0.0654904	0.0400858	0.0139202		0.00696011	0.115291	0.0366303	0.0759607	0.0908374		0.0411206	0.043986					0.0762515					TIGR00640			methylmalonyl-CoA mutase C-terminal domain	PF02310	B12 binding domain
BAGiLS_008681	host	| IPR000717 | Proteasome component region PCI | length: 126	14	0.0314595	0.0485781	0.0400188	0.0149145	0.0125665	0.0137405								0.0304871	0.0363489	0.033418	0.0438298	0.0700269	KOG1076	information storage and processing	Translation, ribosomal structure and biogenesis	Translation initiation factor 3, subunit c (eIF-3c)					PF01399	PCI domain
BAGiLS_002067	host	| IPR001865 | Ribosomal protein S2 | length: 215	24	0.0795226		0.0397613	0.110202	0.131948	0.121075		0.0534192	0.0267096					0.177841	0.169628	0.173735	0.136359		KOG0830	information storage and processing	Translation, ribosomal structure and biogenesis	40S ribosomal protein SA (P40)/Laminin receptor 1	TIGR01012	Protein synthesis	Ribosomal proteins: synthesis and modification	ribosomal protein uS2	PF00318	Ribosomal protein S2
BAGiLS_006297	host	| IPR000192 | Aminotransferase, class V/Cysteine desulfurase | length: 146	16	0.0321149	0.0472287	0.0396718	0.0391506	0.0219913	0.0305709	0.223377	0.0572349	0.140306	0.053225	0.0612758	0.0481882	0.0542297	0.00666905	0.00908723	0.00787814	0.0383511	0.040849	KOG1549	metabolism	Amino acid transport and metabolism	Cysteine desulfurase NFS1					PF00266	Aminotransferase class-V
BAGiLS_000534	host	| IPR003428 | Mitochondrial glycoprotein | length: 295	33	0.0333661	0.0457975	0.0395818				0.139747	0.0610505	0.100399	0.0309673	0.0297095	0.102802	0.0544928	0.00646695	0.00660889	0.00653792	0.0185945		KOG4024	cellular processes and signaling	Defense mechanisms	Complement component 1, Q subcomponent binding protein/mRNA splicing factor SF2, subunit P32					PF02330	Mitochondrial glycoprotein
BAGiLS_006359	host	| IPR015590 | Aldehyde dehydrogenase | length: 145	15	0.0538307	0.0251886	0.0395097	0.0185603	0.0469148	0.0327375	0.0538025	0.0244202	0.0391114			0.0308405	0.0102802	0.00711365	0.0193861	0.0132499	0.0204539		KOG2451	metabolism	Energy production and conversion	Aldehyde dehydrogenase					PF00171	Aldehyde dehydrogenase family
BAGiLS_000014	host	| IPR002155 | Thiolase | length: 480	51	0.0345438	0.0444505	0.0394971	0.0559538	0.0482946	0.0521242	0.214758	0.1634	0.189079	0.143603	0.146101	0.133037	0.140914	0.0041845	0.0142545	0.00921949	0.108285	0.256308	KOG1392	metabolism	Lipid transport and metabolism	Acetyl-CoA acetyltransferase	TIGR01930	Fatty acid and phospholipid metabolism	Other	acetyl-CoA C-acyltransferase	PF00108	Thiolase, N-terminal domain
BAGiLS_002586	host	| Unknown | length: 202	23		0.0788513	0.0394257				0.0852152	0.159262	0.122239	0.0888626	0.110829	0.227951	0.142548		0.0537332	0.0268666		0.120771
BAGiLS_000459	host	| IPR008858 | TROVE | length: 304	34	0.0410207	0.0377829	0.0394018											0.0486448	0.062007	0.0553259			KOG4465	poorly characterized	Function unknown	Uncharacterized conserved protein					PF05731	TROVE domain
BAGiLS_008880	host	| IPR008957 | Fibronectin, type III-like fold | length: 124	14	0.0786488		0.0393244																								PF00927	Transglutaminase family, C-terminal ig like domain
BAGiLS_005542	host	| IPR011046 | WD40 repeat-like-containing domain | length: 154	18	0.0448589	0.0335848	0.0392219	0.0270671	0.0488695	0.0379683				0.0283867			0.00946223	0.0978127	0.121163	0.109488	0.147723		KOG0303	cellular processes and signaling	Cytoskeleton	Actin-binding protein Coronin, contains WD40 repeats
BAGiLS_007661	host	| IPR000994 | Peptidase M24, structural domain | length: 133	15	0.0782992		0.0391496	0.0324805	0.0293217	0.0309011								0.060466	0.0484652	0.0544656	0.10227	0.0217861	KOG2776	poorly characterized	General function prediction only	Metallopeptidase
BAGiLS_000763	host	| IPR002935 | O-methyltransferase, family 3 | length: 274	30	0.0782992		0.0391496	0.102082	0.0733043	0.0876929									0.2084	0.1042	0.0920426		KOG1663	metabolism	Secondary metabolites biosynthesis, transport and catabolism	O-methyltransferase					PF01596	O-methyltransferase
BAGiLS_019018	host	| Unknown | length: 240	28		0.0782647	0.0391323											0.141003		0.0705013	0.142447
BAGiLS_003434	host	| IPR004045 | Glutathione S-transferase, N-terminal | length: 182	21	0.041946	0.0359837	0.0389649	0.109373	0.0418882	0.0756306								0.0304871	0.0103854	0.0204362	0.0146099		KOG0406	cellular processes and signaling	Posttranslational modification, protein turnover, chaperones	Glutathione S-transferase					PF13417	Glutathione S-transferase, N-terminal domain
BAGiLS_000093	host	| IPR001680 | WD40 repeat | length: 390	43	0.0409705	0.0369043	0.0389374	0.0242794	0.0531882	0.0387338	0.0294931	0.0170374	0.0232652	0.0277265	0.0228003	0.035861	0.0287959	0.0781674	0.0777698	0.0779686	0.0547023	0.0341992	KOG1523	cellular processes and signaling	Cytoskeleton	Actin-related protein Arp2/3 complex, subunit ARPC1/p41-ARC					PF00400	WD domain, G-beta repeat
BAGiLS_000597	host	| IPR005123 | Oxoglutarate/iron-dependent oxygenase | length: 288	33		0.0778557	0.0389279		0.0399842	0.0199921	0.10481	0.0444004	0.0746053	0.0309673	0.0534771	0.070092	0.0515121	0.0210176	0.0176237	0.0193207	0.0588825	0.113882	KOG0143	metabolism	Secondary metabolites biosynthesis, transport and catabolism	Iron/ascorbate family oxidoreductases					PF14226	non-haem dioxygenase in morphine synthesis N-terminal
BAGiLS_001896	host	| IPR002843 | ATPase, V0/A0 complex, subunit C/D | length: 220	25	0.0411071	0.0362716	0.0386894	0.0111362	0.0281489	0.0196425	0.0322815	0.0439564	0.038119	0.0204384	0.0627464	0.0308405	0.0380084	0.0170728	0.00872374	0.0128982	0.0327263	0.0653584	KOG2957	metabolism	Energy production and conversion	Vacuolar H+-ATPase V0 sector, subunit d					PF01992	ATP synthase (C/AC39) subunit
BAGiLS_001045	host	| IPR001567 | Peptidase M3A/M3B, thimet/oligopeptidase F | length: 256	29	0.0556869	0.0208458	0.0382664	0.0168003		0.00840013	0.0198778		0.00993889					0.0386345	0.027575	0.0331048	0.0105796		KOG2089	cellular processes and signaling	Posttranslational modification, protein turnover, chaperones	Metalloendopeptidase family - saccharolysin & thimet oligopeptidase					PF01432	Peptidase family M3
BAGiLS_000029	host	| IPR003593 | ATPase, AAA+ type, core | length: 440	49	0.0434441	0.0323854	0.0379147	0.0624989	0.150797	0.106648		0.00560668	0.00280334		0.0160067		0.00533558	0.0522635	0.0534106	0.0528371	0.0375684		KOG0729	cellular processes and signaling	Posttranslational modification, protein turnover, chaperones	26S proteasome regulatory complex, ATPase RPT1	TIGR01242			26S proteasome subunit P45 family	PF00004	ATPase family associated with various cellular activities (AAA)
BAGiLS_017693	host	| Unknown | length: 55	6		0.0755659	0.0377829				0.153722	0.106838	0.13028									0.136163	KOG0533	information storage and processing	RNA processing and modification	RRM motif-containing protein					PF13865	C-terminal duplication domain of Friend of PRMT1
BAGiLS_005406	host	| IPR006016 | UspA | length: 155	17		0.0755659	0.0377829									0.12699	0.04233	0.0784594	0.0812505	0.0798549		0.0768923									PF00582	Universal stress protein family
BAGiLS_014275	host	| IPR011076 | Malate synthase-like, core | length: 85	9		0.0755659	0.0377829	0.0386673	0.146609	0.0926379	0.153722	0.0203502	0.0870359			0.0342672	0.0114224	0.0177841		0.00889206	0.0340899
BAGiLS_020579	host	| Unknown | length: 89	10		0.0755659	0.0377829	0.0835213	0.0439826	0.0637519		0.0274727	0.0137364					0.0746933	0.138126	0.10641
BAGiLS_013154	host	| IPR000533 | Tropomyosin | length: 93	11		0.0755659	0.0377829				0.0419241		0.020962										KOG1003	cellular processes and signaling	Cytoskeleton	Actin filament-coating protein tropomyosin					PF00261	Tropomyosin
BAGiLS_001833	host	| IPR012677 | Nucleotide-binding, alpha-beta plait | length: 221	25	0.0176173	0.0574301	0.0375237				0.0415048	0.0439564	0.0427306	0.0272512	0.0470598	0.0123362	0.0288824	0.0810956	0.0959611	0.0885284	0.0613618	0.0588226	KOG1456	information storage and processing	RNA processing and modification	Heterogeneous nuclear ribonucleoprotein L (contains RRM repeats)					PF14259
BAGiLS_012530	host	| IPR002917 | GTP-binding protein, HSR1-related | length: 98	11	0.0200197	0.054957	0.0374883		0.0559778	0.0279889						0.0280368	0.00934559	0.0533524	0.0660889	0.0597207	0.0278917	0.0297084	KOG1491	poorly characterized	General function prediction only	Predicted GTP-binding protein (ODN superfamily)					PF01926	50S ribosome-binding GTPase
BAGiLS_000017	host	| IPR000504 | RNA recognition motif, RNP-1 | length: 472	53	0.0235452	0.0513278	0.0374365		0.00663888	0.00331944		0.0846644	0.0423322			0.0581895	0.0193965	0.0493258	0.0425214	0.0459236	0.0906919	0.0739907	KOG0127	information storage and processing	RNA processing and modification	Nucleolar protein fibrillarin NOP77 (RRM superfamily)
BAGiLS_002001	host	| IPR005755 | Ribosomal protein L13, eukaryotic/archaeal | length: 217	25	0.0293622	0.0453395	0.0373509	0.0111362		0.00556808	0.0368932	0.12088	0.0788866	0.0545024	0.0941196	0.0986895	0.0824372		0.0494345	0.0247173	0.0736341	0.0718943	KOG3204	information storage and processing	Translation, ribosomal structure and biogenesis	60S ribosomal protein L13a	TIGR01077	Protein synthesis	Ribosomal proteins: synthesis and modification	ribosomal protein uL13	PF00572	Ribosomal protein L13
BAGiLS_003718	host	| IPR008957 | Fibronectin, type III-like fold | length: 178	20	0.0293622	0.0453395	0.0373509	0.00696011		0.00348005								0.0373467	0.0290791	0.0332129	0.0511348										PF00927	Transglutaminase family, C-terminal ig like domain
BAGiLS_013560	host	| IPR000582 | Acyl-CoA-binding protein, ACBP | length: 90	10	0.0293622	0.0453395	0.0373509	0.125282	0.114355	0.119818								0.0213409		0.0106705			KOG0817	metabolism	Lipid transport and metabolism	Acyl-CoA-binding protein					PF00887	Acyl CoA binding protein
BAGiLS_009297	host	| IPR015424 | Pyridoxal phosphate-dependent transferase, major region | length: 121	14	0.0367028	0.0377829	0.0372428		0.0439826	0.0219913	0.205877		0.102939			0.0330434	0.0110145				0.0219149		KOG2040	metabolism	Amino acid transport and metabolism	Glycine dehydrogenase (decarboxylating)
BAGiLS_010742	host	| Unknown | length: 111	13	0.039526	0.0348766	0.0372013	0.0267696		0.0133848		0.0422658	0.0211329					0.0287282	0.0447371	0.0367327	0.0314676
BAGiLS_009993	host	| IPR011992 | EF-Hand type | length: 116	13	0.039526	0.0348766	0.0372013											0.0492483		0.0246242			KOG0037	cellular processes and signaling	Signal transduction mechanisms	Ca2+-binding protein, EF-Hand protein superfamily					PF00036	EF hand
BAGiLS_013012	host	| IPR000086 | NUDIX hydrolase domain | length: 94	11	0.0467126	0.0274785	0.0370956	0.0885832	0.0319873	0.0602853								0.0436519	0.0264356	0.0350438			KOG2839	cellular processes and signaling	Signal transduction mechanisms	Diadenosine and diphosphoinositol polyphosphate phosphohydrolase					PF00293	NUDIX domain
BAGiLS_003250	host	| IPR001469 | ATPase, F1 complex, delta/epsilon subunit | length: 186	20	0.0477136	0.0264481	0.0370808	0.0243604	0.0571774	0.0407689	0.0864684	0.164836	0.125652	1.13263	1.1863	0.231303	0.850077	0.0160057		0.00800286	0.010227		KOG1758	metabolism	Energy production and conversion	Mitochondrial F1F0-ATP synthase, subunit delta/ATP16	TIGR01216	Energy metabolism	ATP-proton motive force interconversion	ATP synthase F1, epsilon subunit	PF02823	ATP synthase, Delta/Epsilon chain, beta-sandwich domain
BAGiLS_010298	host	| IPR001932 | Protein phosphatase 2C-related | length: 114	12	0.0550541	0.0188915	0.0369728	0.0348005	0.051313	0.0430568								0.0311222	0.0302908	0.0307065			KOG0697	cellular processes and signaling	Signal transduction mechanisms	Protein phosphatase 1B (formerly 2C)					PF00481	Protein phosphatase 2C
BAGiLS_014978	host	| IPR000889 | Glutathione peroxidase | length: 80	9	0.0570932	0.0167924	0.0369428									0.102802	0.0342672		0.0242326	0.0121163			KOG1651	cellular processes and signaling	Posttranslational modification, protein turnover, chaperones	Glutathione peroxidase
BAGiLS_011777	host	| IPR001813 | Ribosomal protein 60S | length: 103	11	0.0734055		0.0367028															0.0445626	KOG1762	information storage and processing	Translation, ribosomal structure and biogenesis	60s acidic ribosomal protein P1					PF00428	60s Acidic ribosomal protein
BAGiLS_002332	host	| IPR000915 | Ribosomal protein L6E | length: 208	24	0.0734055		0.0367028	0.0464007		0.0232004		0.141179	0.0705897	0.12774		0.199178	0.108973	0.164503		0.0822516	0.217323		KOG1694	information storage and processing	Translation, ribosomal structure and biogenesis	60s ribosomal protein L6					PF01159	Ribosomal protein L6e
BAGiLS_005483	host	| IPR006056 | YjgF-like protein | length: 154	16	0.0734055		0.0367028	0.0739511	0.2529	0.163426	0.0216171	0.0572349	0.039426			0.0481882	0.0160627	0.0500178	0.0454361	0.047727			KOG2317	information storage and processing	Translation, ribosomal structure and biogenesis	Putative translation initiation inhibitor UK114/IBM1	TIGR00004	Cellular processes	Other	reactive intermediate/imine deaminase	PF01042	Endoribonuclease L-PSP
BAGiLS_012455	host	| IPR001813 | Ribosomal protein 60S | length: 98	10	0.0734055		0.0367028																KOG3449	information storage and processing	Translation, ribosomal structure and biogenesis	60S acidic ribosomal protein P2					PF00428	60s Acidic ribosomal protein
BAGiLS_017775	host	| IPR001567 | Peptidase M3A/M3B, thimet/oligopeptidase F | length: 54	6	0.0734055		0.0367028																KOG2089	cellular processes and signaling	Posttranslational modification, protein turnover, chaperones	Metalloendopeptidase family - saccharolysin & thimet oligopeptidase					PF01432	Peptidase family M3
BAGiLS_001181	host	| IPR009199 | PhoPQ-activated pathogenicity-related protein, PqaA type | length: 249	28	0.0734055		0.0367028																								PF10142	PhoPQ-activated pathogenicity-related protein
BAGiLS_002991	host	| IPR001063 | Ribosomal protein L22/L17 | length: 192	22		0.0721311	0.0360655	0.0569463	0.0119953	0.0344708		0.0957384	0.0478692	0.0696764	0.0623899	0.147193	0.0930865	0.0970043	0.0859156	0.09146	0.209188	0.081698	KOG3353	information storage and processing	Translation, ribosomal structure and biogenesis	60S ribosomal protein L22	TIGR01038	Protein synthesis	Ribosomal proteins: synthesis and modification	ribosomal protein uL22	PF00237	Ribosomal protein L22p/L17e
BAGiLS_001514	host	| IPR001197 | Ribosomal protein L10e | length: 234	27	0.029906	0.041981	0.0359435	0.0360894		0.0180447	0.0683207	0.0915758	0.0799482	0.0504652	0.101672	0.114224	0.0887872	0.106705	0.105008	0.105856	0.109845	0.0786722	KOG0857	information storage and processing	Translation, ribosomal structure and biogenesis	60s ribosomal protein L10	TIGR00279	Protein synthesis	Ribosomal proteins: synthesis and modification	ribosomal protein uL16	PF00252	Ribosomal protein L16p/L10e
BAGiLS_019114	host	| IPR001258 | NHL repeat | length: 196	22	0.0333661	0.0377829	0.0355745					0.0166501	0.00832507					0.0388017	0.0528711	0.0458364	0.0557834										PF01436	NHL repeat
BAGiLS_000284	host	| IPR001307 | Thiosulphate sulfurtransferase, conserved site | length: 329	37	0.0138875	0.057185	0.0355363	0.0282166	0.038039	0.0331278	0.0623195	0.0519755	0.0571475	0.0230162	0.0264976	0.0583468	0.0359536	0.0850754	0.0903811	0.0877282	0.0718651	0.0618255	KOG1529	cellular processes and signaling	Defense mechanisms	Mercaptopyruvate sulfurtransferase/thiosulfate sulfurtransferase					PF00581	Rhodanese-like domain
BAGiLS_000066	host	| IPR004364 | Aminoacyl-tRNA synthetase, class II (D, K and N) | length: 405	47	0.0452928	0.0257246	0.0355087	0.0385027	0.10481	0.0716561		0.0116905	0.00584527	0.0362383	0.0166879	0.0262472	0.0263911	0.0272438		0.0136219	0.0239354		KOG0556	information storage and processing	Translation, ribosomal structure and biogenesis	Aspartyl-tRNA synthetase	TIGR00458	Protein synthesis	tRNA aminoacylation	aspartate--tRNA(Asn) ligase	PF00152	tRNA synthetases class II (D, K and N)
BAGiLS_006652	host	| Unknown | length: 142	16		0.070843	0.0354215				0.0144114	0.0858523	0.0501319	0.02129	0.0367655	0.0385506	0.032202	0.0566869	0.0636106	0.0601487	0.0958778	0.040849	KOG2266	information storage and processing	Chromatin structure and dynamics	Chromatin-associated protein Dek and related proteins, contains SAP DNA binding domain
BAGiLS_000331	host	| IPR002423 | Chaperonin Cpn60/TCP-1 | length: 321	35	0.020973	0.0496576	0.0353153	0.0218746	0.0502658	0.0360702	0.0164702		0.00823508					0.0213409	0.0436187	0.0324798	0.0525958		KOG0361	cellular processes and signaling	Posttranslational modification, protein turnover, chaperones	Chaperonin complex component, TCP-1 eta subunit (CCT7)					PF00118	TCP-1/cpn60 chaperonin family
BAGiLS_007600	host	| IPR000900 | Nebulin 35 residue motif | length: 134	15	0.0146811	0.055415	0.035048	0.148482	0.13488	0.141681	0.0230582	0.0366303	0.0298443					0.0640228	0.164782	0.114402	0.0204539		KOG1702	cellular processes and signaling	Cytoskeleton	Nebulin repeat protein					PF00880	Nebulin repeat
BAGiLS_005851	host	| IPR004364 | Aminoacyl-tRNA synthetase, class II (D, K and N) | length: 150	17	0.0474977	0.0222253	0.0348615	0.0573185	0.0776163	0.0674674													KOG0556	information storage and processing	Translation, ribosomal structure and biogenesis	Aspartyl-tRNA synthetase					PF00152	tRNA synthetases class II (D, K and N)
BAGiLS_005019	host	| IPR000988 | Ribosomal protein L24e | length: 160	18	0.0693274		0.0346637																KOG1722	information storage and processing	Translation, ribosomal structure and biogenesis	60s ribosomal protein L24					PF01246	Ribosomal protein L24e
BAGiLS_005399	host	| IPR000408 | Regulator of chromosome condensation, RCC1 | length: 155	17	0.0690875		0.0345438	0.0122825	0.0206977	0.0164901								0.0156919	0.0213817	0.0185368			KOG0634	metabolism	Amino acid transport and metabolism	Aromatic amino acid aminotransferase and related proteins
BAGiLS_002524	host	| IPR002181 | Fibrinogen, alpha/beta/gamma chain, C-terminal globular | length: 203	23		0.0689949	0.0344975				0.0200506	0.0875943	0.0538224	0.0888626	0.0937786	0.0402267	0.0742893	0.006959		0.0034795	0.026679	0.106563	KOG2579	poorly characterized	General function prediction only	Ficolin and related extracellular proteins					PF00147	Fibrinogen beta and gamma chains, C-terminal globular domain
BAGiLS_009729	host	| IPR008257 | Peptidase M19, renal dipeptidase | length: 118	13	0.0282329	0.0406893	0.0344611					0.0281772	0.0140886									0.0251379	KOG4127	cellular processes and signaling	Posttranslational modification, protein turnover, chaperones	Renal dipeptidase					PF01244	Membrane dipeptidase (Peptidase family M19)
BAGiLS_001772	host	| IPR004345 | TB2/DP1 and HVA22 related protein | length: 224	26	0.0310562	0.0377829	0.0344196	0.0883398	0.060899	0.0746194	0.0354742	0.193718	0.114596		0.173458		0.0578192	0.0287282	0.0167764	0.0227523		0.150827	KOG1725	cellular processes and signaling	Intracellular trafficking, secretion, and vesicular transport	Protein involved in membrane traffic (YOP1/TB2/DP1/HVA22 family)					PF03134	TB2/DP1, HVA22 family
BAGiLS_006291	host	| IPR002133 | S-adenosylmethionine synthetase | length: 146	16	0.0688177		0.0344088		0.0274891	0.0137446								0.076694	0.0772414	0.0769677			KOG1506	metabolism	Coenzyme transport and metabolism	S-adenosylmethionine synthetase					PF02773	S-adenosylmethionine synthetase, C-terminal domain
BAGiLS_011685	host	| IPR000163 | Prohibitin | length: 104	11		0.0686962	0.0343481	0.0442916	0.0239905	0.034141	0.0628861	0.108226	0.085556	0.464509	0.285211	0.182239	0.310653				0.288214	0.430771	KOG3090	cellular processes and signaling	Posttranslational modification, protein turnover, chaperones	Prohibitin-like protein
BAGiLS_008714	host	| IPR000630 | Ribosomal protein S8 | length: 126	14	0.0524325	0.0161927	0.0343126	0.0149145	0.150797	0.082856	0.0494105	0.0850347	0.0672226	0.145989	0.224094	0.176231	0.182105	0.133381	0.145396	0.139388	0.0949646		KOG1754	information storage and processing	Translation, ribosomal structure and biogenesis	40S ribosomal protein S15/S22					PF00410	Ribosomal protein S8
BAGiLS_000358	host	| IPR003782 | Copper chaperone SCO1/SenC | length: 317	36	0.0244685	0.0440801	0.0342743	0.0135335		0.00676677	0.0384304	0.101751	0.0700906	0.123009	0.0980413	0.0985181	0.106523				0.0369307	0.18609	KOG2792	metabolism	Energy production and conversion	Putative cytochrome C oxidase assembly protein					PF02630	SCO1/SenC
BAGiLS_003332	host	| IPR019133 | Mitochondrial inner membrane protein Mitofilin | length: 184	21		0.0683691	0.0341846	0.0232004		0.0116002		0.165709	0.0828543	0.0811048	0.10271	0.0660867	0.0833005				0.0925296	0.2023	KOG1854	cellular processes and signaling	Cell wall/membrane/envelope biogenesis	Mitochondrial inner membrane protein (mitofilin)					PF09731	Mitochondrial inner membrane protein
BAGiLS_001604	host	| IPR005317 | Peptidase M49, dipeptidyl-peptidase III | length: 230	26	0.0564658	0.0116255	0.0340457	0.0107079	0.0270662	0.018887								0.0554044	0.0335528	0.0444786	0.0236007		KOG3675	poorly characterized	General function prediction only	Dipeptidyl peptidase III					PF03571	Peptidase family M49
BAGiLS_002297	host	| IPR004364 | Aminoacyl-tRNA synthetase, class II (D, K and N) | length: 209	24	0.0428199	0.0251886	0.0340043																KOG0555	information storage and processing	Translation, ribosomal structure and biogenesis	Asparaginyl-tRNA synthetase					PF00152	tRNA synthetases class II (D, K and N)
BAGiLS_012362	host	| IPR002699 | ATPase, V1/A1 complex, subunit D | length: 99	11	0.0266929	0.0412177	0.0339553					0.0416254	0.0208127			0.0280368	0.00934559	0.0339515	0.05948	0.0467158			KOG1647	metabolism	Energy production and conversion	Vacuolar H+-ATPase V1 sector, subunit D					PF01813	ATP synthase subunit D
BAGiLS_009969	host	| IPR002327 | Cytochrome c, class IA/ IB | length: 116	13	0.0677589		0.0338795	0.0428314	0.21653	0.129681	0.0443427		0.0221714		0.120666		0.0402221	0.164161	0.15658	0.160371	0.0786689		KOG3453	metabolism	Energy production and conversion	Cytochrome c					PF00034	Cytochrome c
BAGiLS_009510	host	| IPR000426 | Proteasome, alpha-subunit, conserved site | length: 119	13	0.0677589		0.0338795		0.060899	0.0304495	0.0177371		0.00886855						0.150988	0.0754939	0.0472014		KOG0182	cellular processes and signaling	Posttranslational modification, protein turnover, chaperones	20S proteasome, regulatory subunit alpha type PSMA6/SCL1					PF00227	Proteasome subunit
BAGiLS_009952	host	| Unknown | length: 116	13	0.0677589		0.0338795	0.101725		0.0508623								0.0492483	0.0615135	0.0553809
BAGiLS_011529	host	| IPR003692 | Hydantoinase B/oxoprolinase | length: 105	11	0.0400394	0.0274785	0.0337589	0.0126547		0.00632737								0.0291013	0.0396534	0.0343773			KOG1939	metabolism	Amino acid transport and metabolism	Oxoprolinase					PF02538	Hydantoinase B/oxoprolinase
BAGiLS_011372	host	| IPR000033 | Low-density lipoprotein receptor, YWTD repeat | length: 106	12	0.0672884		0.0336442				0.0384304	0.106838	0.0726344	0.0709667	0.0980413	0.0514008	0.0734696				0.0681797	0.081698	KOG1215	cellular processes and signaling	Signal transduction mechanisms	Low-density lipoprotein receptors containing Ca2+-binding EGF-like domains					PF00058	Low-density lipoprotein receptor repeat class B
BAGiLS_011039	host	| IPR000592 | Ribosomal protein S27e | length: 109	12	0.0672884		0.0336442												0.0545234	0.0272617	0.0511348		KOG1779	information storage and processing	Translation, ribosomal structure and biogenesis	40s ribosomal protein S27					PF01667	Ribosomal protein S27
BAGiLS_011864	host	| IPR004942 | Dynein light chain-related | length: 103	12	0.0672884		0.0336442											0.0533524		0.0266762			KOG4115	cellular processes and signaling	Cell cycle control, cell division, chromosome partitioning	Dynein-associated protein Roadblock					PF03259	Roadblock/LC7 domain
BAGiLS_015353	host	| IPR008417 | B-cell receptor-associated 31-like | length: 77	9		0.0671697	0.0335848	0.0309338		0.0154669		0.254377	0.127189	0.132471		0.0685344	0.0670018				0.079543	0.127086	KOG1962	cellular processes and signaling	Defense mechanisms	B-cell receptor-associated protein and related proteins
BAGiLS_004680	host	| IPR005326 | Plectin/S10, N-terminal | length: 164	18		0.0671697	0.0335848	0.146936	0.1124	0.129668	0.0320253	0.0305253	0.0312753		0.0871478	0.179903	0.0890168	0.124489	0.105008	0.114748	0.170449		KOG3344	information storage and processing	Translation, ribosomal structure and biogenesis	40s ribosomal protein s10					PF03501	Plectin/S10 domain
BAGiLS_005216	host	| IPR001515 | Ribosomal protein L32e | length: 157	18		0.0671697	0.0335848	0.0348005	0.0146609	0.0247307		0.0966634	0.0483317		0.217869	0.137069	0.118313	0.115597	0.052504	0.0840504	0.0681797		KOG0878	information storage and processing	Translation, ribosomal structure and biogenesis	60S ribosomal protein L32					PF01655	Ribosomal protein L32
BAGiLS_001216	host	| IPR007867 | Glucose-methanol-choline oxidoreductase, C-terminal | length: 247	27		0.0671697	0.0335848												0.0592353	0.0296176			KOG1238	poorly characterized	General function prediction only	Glucose dehydrogenase/choline dehydrogenase/mandelonitrile lyase (GMC oxidoreductase family)					PF05199	GMC oxidoreductase
BAGiLS_003920	host	| IPR000795 | Protein synthesis factor, GTP-binding | length: 175	19	0.0154538	0.051703	0.0335784				0.230582	0.22653	0.228556	0.116535	0.134162	0.129855	0.12685	0.0505443		0.0252722		0.283793	KOG0460	information storage and processing	Translation, ribosomal structure and biogenesis	Mitochondrial translation elongation factor Tu					PF00009	Elongation factor Tu GTP binding domain
BAGiLS_004463	host	| IPR006140 | D-isomer specific 2-hydroxyacid dehydrogenase, NAD-binding | length: 167	18	0.0244685	0.041981	0.0332248	0.0773345	0.131948	0.104641	0.0128101		0.00640506					0.0918846	0.0605815	0.0762331	0.0284082		KOG0069	metabolism	Energy production and conversion	Glyoxylate/hydroxypyruvate reductase (D-isomer-specific 2-hydroxy acid dehydrogenase superfamily)					PF02826	D-isomer specific 2-hydroxyacid dehydrogenase, NAD binding domain
BAGiLS_016013	host	| IPR011679 | Endoplasmic reticulum, protein ERp29, C-terminal | length: 71	8		0.0661201	0.0330601	0.130502	0.17593	0.153216	0.072057		0.0360285			0.0578259	0.0192753	0.0533524	0.0272617	0.040307	0.0639185										PF07749	Endoplasmic reticulum protein ERp29, C-terminal domain
BAGiLS_001504	host	| IPR009028 | Clathrin/coatomer adaptor, adaptin-like, appendage, C-terminal subdomain | length: 234	26	0.0310562	0.0348766	0.0329664	0.0214157		0.0107079	0.0133028	0.0316993	0.0225011		0.0150833	0.0177926	0.0109586	0.0287282	0.0307568	0.0297425	0.0236007	0.0314223	KOG1078	cellular processes and signaling	Intracellular trafficking, secretion, and vesicular transport	Vesicle coat complex COPI, gamma subunit					PF08752	Coatomer gamma subunit appendage platform subdomain
BAGiLS_000306	host	| IPR000597 | Ribosomal protein L3 | length: 326	37	0.0654698		0.0327349	0.0319789	0.0118872	0.021933		0.118801	0.0594005					0.0591202	0.0373313	0.0482258	0.110562		KOG0746	information storage and processing	Translation, ribosomal structure and biogenesis	60S ribosomal protein L3 and related proteins					PF00297	Ribosomal protein L3
BAGiLS_000330	host	| IPR004134 | Peptidase C1B, bleomycin hydrolase | length: 321	36	0.0591322	0.00629716	0.0327147	0.0135335	0.0244348	0.0189842								0.0577984	0.0383683	0.0480833	0.0227266		KOG4128	metabolism	Amino acid transport and metabolism	Bleomycin hydrolases and aminopeptidases of cysteine protease family					PF03051	Peptidase C1-like family
BAGiLS_015673	host	| IPR001515 | Ribosomal protein L32e | length: 74	9	0.0652494		0.0326247				0.0896709		0.0448354	0.0567734			0.0189245						KOG0878	information storage and processing	Translation, ribosomal structure and biogenesis	60S ribosomal protein L32					PF01655	Ribosomal protein L32
BAGiLS_000798	host	| IPR004192 | Ubiquinol cytochrome reductase transmembrane region | length: 272	29		0.065143	0.0325715	0.067201	0.0181997	0.0427004				0.293655	0.595009	0.175472	0.354712		0.00752046	0.00376023			KOG1671	metabolism	Energy production and conversion	Ubiquinol cytochrome c reductase, subunit RIP1	TIGR01416	Energy metabolism	Electron transport	ubiquinol-cytochrome c reductase, iron-sulfur subunit	PF02921	Ubiquinol cytochrome reductase transmembrane region
BAGiLS_003402	host	| IPR002670 | Ribosomal protein L18ae | length: 183	21		0.0647707	0.0323854				0.0494105	0.196234	0.122822									0.140054	KOG0829	information storage and processing	Translation, ribosomal structure and biogenesis	60S ribosomal protein L18A					PF01775	Ribosomal proteins 50S-L18Ae/60S-L20/60S-L18A
BAGiLS_017053	host	| noIPR | length: 62	7		0.0647707	0.0323854		0.0251329	0.0125665	0.148231		0.0741157			0.0660867	0.0220289						KOG1684	metabolism	Lipid transport and metabolism	Enoyl-CoA hydratase					PF16113	Enoyl-CoA hydratase/isomerase
BAGiLS_021593	host	| noIPR | length: 62	7		0.0647707	0.0323854
BAGiLS_000370	host	| IPR003409 | MORN motif | length: 315	36	0.0265075	0.0377829	0.0321452	0.00580009		0.00290004	0.0384304	0.0305253	0.0344778	0.0473111	0.0272337	0.0342672	0.0362707	0.0103741	0.0100969	0.0102355			KOG0231	poorly characterized	General function prediction only	Junctional membrane complex protein Junctophilin and related MORN repeat proteins					PF02493	MORN repeat
BAGiLS_003506	host	| IPR001464 | Annexin | length: 181	20		0.064231	0.0321155	0.0452407	0.0351861	0.0402134	0.0403519	0.0457879	0.0430699		0.0490206	0.0231303	0.0240503	0.0320114	0.0363489	0.0341802	0.0664752	0.0163396	KOG0819	cellular processes and signaling	Intracellular trafficking, secretion, and vesicular transport	Annexin					PF00191	Annexin
BAGiLS_006699	host	| IPR008209 | Phosphoenolpyruvate carboxykinase, GTP-utilising | length: 142	16	0.0642298		0.0321149	0.0217503		0.0108752	0.15132	0.011447	0.0813833	0.031935	0.0490206	0.0674635	0.0494731				0.0639185	0.040849	KOG3749	metabolism	Energy production and conversion	Phosphoenolpyruvate carboxykinase					PF00821	Phosphoenolpyruvate carboxykinase C-terminal P-loop domain
BAGiLS_002302	host	| IPR001096 | Peptidase C13, legumain | length: 209	24	0.0642298		0.0321149	0.0377006		0.0188503								0.0111151		0.00555754			KOG1348	cellular processes and signaling	Posttranslational modification, protein turnover, chaperones	Asparaginyl peptidases					PF01650	Peptidase C13 family
BAGiLS_001202	host	| IPR001680 | WD40 repeat | length: 248	27	0.00543745	0.0587735	0.0321055		0.0488695	0.0244348						0.0456896	0.0152299					0.0423619	KOG0279	cellular processes and signaling	Signal transduction mechanisms	G protein beta subunit-like protein					PF00400	WD domain, G-beta repeat
BAGiLS_009030	host	| IPR003198 | Amidinotransferase | length: 123	13		0.0639404	0.0319702		0.0405993	0.0202997	0.0709484	0.0281772	0.0495628					0.0451443	0.0223686	0.0337564	0.0314676	0.0377068
BAGiLS_007493	host	| IPR003959 | ATPase, AAA-type, core | length: 135	14	0.0314595	0.0323854	0.0319224		0.0125665	0.00628323								0.034298	0.0415416	0.0379198	0.0146099		KOG1942	information storage and processing	Replication, recombination and repair	DNA helicase, TBP-interacting protein					PF06068	TIP49 C-terminus
BAGiLS_000341	host	| IPR013217 | Methyltransferase type 12 | length: 320	36	0.0428199	0.0209905	0.0319052	0.0154669	0.0342087	0.0248378	0.0096076		0.0048038					0.0459423	0.0343295	0.0401359	0.0142041		KOG1499	cellular processes and signaling	Posttranslational modification, protein turnover, chaperones	Protein arginine N-methyltransferase PRMT1 and related enzymes					PF13847	Methyltransferase domain
BAGiLS_000398	host	| IPR001753 | Crotonase, core | length: 312	34	0.0345438	0.0288928	0.0317183	0.0388947	0.036221	0.0375578	0.22041	0.0619483	0.141179	0.060113	0.0576713	0.0907072	0.0694972	0.0156919		0.00784594	0.0240634	0.0144173	KOG1679	metabolism	Lipid transport and metabolism	Enoyl-CoA hydratase					PF00378	Enoyl-CoA hydratase/isomerase
BAGiLS_000625	host	| IPR000557 | Calponin repeat | length: 285	31		0.0633778	0.0316889	0.871136	1.24003	1.05558								0.0223736	0.025796	0.0240848			KOG2046	cellular processes and signaling	Cytoskeleton	Calponin					PF00402	Calponin family repeat
BAGiLS_000525	host	| IPR003593 | ATPase, AAA+ type, core | length: 296	33	0.0311417	0.0320582	0.0316	0.0801467	0.167934	0.12404		0.0249752	0.0124876					0.0776034	0.0793067	0.0784551	0.0309908		KOG0652	cellular processes and signaling	Posttranslational modification, protein turnover, chaperones	26S proteasome regulatory complex, ATPase RPT5	TIGR01242			26S proteasome subunit P45 family	PF00004	ATPase family associated with various cellular activities (AAA)
BAGiLS_004993	host	| IPR000120 | Amidase | length: 160	18		0.0629716	0.0314858	0.0154669		0.00773345		0.137364	0.0686819			0.0342672	0.0114224				0.0624981		KOG1212	information storage and processing	Translation, ribosomal structure and biogenesis	Amidases
BAGiLS_016332	host	| IPR004087 | K Homology | length: 69	7	0.062919		0.0314595	0.039772	0.0502658	0.0450189								0.106705	0.124625	0.115665	0.0876597		KOG2191	information storage and processing	RNA processing and modification	RNA-binding protein NOVA1/PASILLA and related KH domain proteins					PF13014
BAGiLS_004980	host	| IPR004981 | Tryptophan 2,3-dioxygenase | length: 160	19	0.0270441	0.0357944	0.0314193											0.0280802	0.0229572	0.0255187	0.0161478		KOG3906	metabolism	Amino acid transport and metabolism	Tryptophan 2,3-dioxygenase					PF03301	Tryptophan 2,3-dioxygenase
BAGiLS_000723	host	| Unknown | length: 277	31	0.0189434	0.043877	0.0314102				0.0706623	0.135887	0.103275	0.0494478	0.0569272	0.0298456	0.0454069				0.0494853	0.0632501									PF12256	Insecticide toxin TcdB middle/N-terminal region
BAGiLS_002246	host	| IPR007204 | ARP2/3 complex, p21-Arc subunit | length: 210	25	0.0381709	0.0241811	0.031176	0.064033		0.0320165				0.0204384		0.0431766	0.021205				0.0327263		KOG3155	cellular processes and signaling	Cytoskeleton	Actin-related protein Arp2/3 complex, subunit ARPC3					PF04062	ARP2/3 complex ARPC3 (21 kDa) subunit
BAGiLS_001079	host	| IPR006047 | Glycosyl hydrolase, family 13, catalytic region | length: 255	29	0.0151873	0.046903	0.0310452	0.067201		0.0336005	0.0397556	0.044209	0.0419823	0.0411117		0.0265866	0.0225661				0.0564246	0.0507091	KOG0471	metabolism	Carbohydrate transport and metabolism	Alpha-amylase					PF00128	Alpha amylase, catalytic domain
BAGiLS_004320	host	| IPR001266 | Ribosomal protein S19e | length: 169	19	0.0618152		0.0309076					0.0819363	0.0409681						0.118612	0.0593061			KOG3411	information storage and processing	Translation, ribosomal structure and biogenesis	40S ribosomal protein S19					PF01090	Ribosomal protein S19e
BAGiLS_003720	host	| IPR001519 | Ferritin, N-terminal | length: 178	21		0.0611724	0.0305862	0.294976	0.0586435	0.17681	0.0329403	0.017443	0.0251917					0.0736771	0.0242326	0.0489548			KOG2332	metabolism	Inorganic ion transport and metabolism	Ferritin					PF00210	Ferritin-like domain
BAGiLS_021716	host	| IPR000533 | Tropomyosin | length: 58	6	0.0611713		0.0305856				0.115291		0.0576456	0.0567734			0.0189245						KOG1003	cellular processes and signaling	Cytoskeleton	Actin filament-coating protein tropomyosin
BAGiLS_006543	host	| IPR019521 | Intermembrane space-Faced domain of Tom22 | length: 143	16	0.0137635	0.0472287	0.0304961	0.0261004	0.0384848	0.0322926	0.0216171	0.200322	0.11097	0.159675	0.208338	0.144565	0.170859				0.0191756	0.112335	KOG4111	cellular processes and signaling	Intracellular trafficking, secretion, and vesicular transport	Translocase of outer mitochondrial membrane complex, subunit TOM22					PF04281	Mitochondrial import receptor subunit Tom22
BAGiLS_003517	host	| IPR001983 | Translationally controlled tumour-associated TCTP | length: 181	21	0.0174775	0.0431805	0.030329	0.192232	0.0335105	0.112871						0.0367148	0.0122383	0.0787583	0.0761596	0.0774589	0.0243499		KOG1727	cellular processes and signaling	Cell cycle control, cell division, chromosome partitioning	Microtubule-binding protein (translationally controlled tumor protein)					PF00838	Translationally controlled tumour protein
BAGiLS_002741	host	| IPR002048 | Calcium-binding EF-hand | length: 198	23	0.0606393		0.0303197	0.13315	0.026772	0.0799609						0.0469311	0.0156437				0.0489116		KOG0037	cellular processes and signaling	Signal transduction mechanisms	Ca2+-binding protein, EF-Hand protein superfamily					PF00036	EF hand
BAGiLS_013143	host	| IPR009828 | Protein of unknown function DUF1394 | length: 93	10		0.0604527	0.0302263	0.0208803	0.0615756	0.041228								0.0960343	0.0726978	0.084366	0.0204539	0.0980376	KOG3951	poorly characterized	Function unknown	Uncharacterized conserved protein					PF07159	Protein of unknown function (DUF1394)
BAGiLS_013109	host	| IPR000120 | Amidase | length: 93	10		0.0604527	0.0302263					0.164836	0.0824182								0.0306809		KOG1212	information storage and processing	Translation, ribosomal structure and biogenesis	Amidases					PF01425	Amidase
BAGiLS_000009	host	| IPR002194 | Chaperonin TCP-1, conserved site | length: 504	56	0.00917569	0.0512768	0.0302263	0.0285862	0.0518366	0.0402114		0.00654113	0.00327057					0.0247707	0.0493307	0.0370507	0.0657447		KOG0364	cellular processes and signaling	Posttranslational modification, protein turnover, chaperones	Chaperonin complex component, TCP-1 gamma subunit (CCT3)	TIGR02344			T-complex protein 1, gamma subunit	PF00118	TCP-1/cpn60 chaperonin family
BAGiLS_000144	host	| IPR000629 | RNA helicase, ATP-dependent, DEAD-box, conserved site | length: 366	42	0.034955	0.0251886	0.0300718	0.0265147		0.0132573	0.0329403	0.0305253	0.0317328	0.0243314	0.0186745	0.0183574	0.0204545	0.0381088	0.0380798	0.0380943	0.0730497	0.0466846	KOG0328	information storage and processing	Translation, ribosomal structure and biogenesis	Predicted ATP-dependent RNA helicase FAL1, involved in rRNA maturation, DEAD-box superfamily					PF00270	DEAD/DEAH box helicase
BAGiLS_000759	host	| IPR000183 | Orn/DAP/Arg decarboxylase 2 | length: 274	32	0.0435845	0.01653	0.0300573											0.038347	0.0295335	0.0339403	0.0159796		KOG1047	metabolism	Lipid transport and metabolism	Bifunctional leukotriene A4 hydrolase/aminopeptidase LTA4H					PF09127	Leukotriene A4 hydrolase, C-terminal
BAGiLS_000744	host	| noIPR | length: 275	32	0.0458784	0.0141686	0.0300235											0.0400143	0.0386207	0.0393175	0.0287633		KOG2044	information storage and processing	Replication, recombination and repair	5'-3' exonuclease HKE1/RAT1
BAGiLS_007470	host	| IPR000120 | Amidase | length: 135	15	0.0195748	0.0403018	0.0299383	0.0185603	0.0762365	0.0473984													KOG1211	information storage and processing	Translation, ribosomal structure and biogenesis	Amidases					PF01425	Amidase
BAGiLS_003635	host	| IPR000308 | 14-3-3 protein | length: 179	20	0.0256919	0.0340046	0.0298483											0.0293438		0.0146719	0.0306809		KOG0841	cellular processes and signaling	Posttranslational modification, protein turnover, chaperones	Multifunctional chaperone (14-3-3 family)					PF00244	14-3-3 protein
BAGiLS_006516	host	| IPR000231 | Ribosomal protein L30e | length: 144	16	0.059642		0.029821	0.0304505	0.181428	0.105939		0.0858523	0.0429262			0.125289	0.0417631	0.150054		0.0750268	0.0830941	0.0306368	KOG2988	information storage and processing	Translation, ribosomal structure and biogenesis	60S ribosomal protein L30					PF01248	Ribosomal protein L7Ae/L30e/S12e/Gadd45 family
BAGiLS_006204	host	| IPR002198 | Short-chain dehydrogenase/reductase SDR | length: 147	15	0.0293622	0.0302263	0.0297943	0.0278404	0.0117287	0.0197846	0.0768608	0.0488404	0.0628506	0.0908374		0.0205603	0.0371326	0.0213409	0.0339257	0.0276333	0.0340899	0.130717	KOG0725	poorly characterized	General function prediction only	Reductases with broad range of substrate specificities					PF00106	short chain dehydrogenase
BAGiLS_008250	host	| IPR008855 | Translocon-associated | length: 129	14		0.0593732	0.0296866																KOG4088	cellular processes and signaling	Intracellular trafficking, secretion, and vesicular transport	Translocon-associated complex TRAP, delta subunit					PF05404	Translocon-associated protein, delta subunit precursor (TRAP-delta)
BAGiLS_004676	host	| IPR000266 | Ribosomal protein S17 | length: 164	19	0.0193172	0.0397715	0.0295444											0.0814326		0.0407163	0.10227		KOG1728	information storage and processing	Translation, ribosomal structure and biogenesis	40S ribosomal protein S11	TIGR03630	Protein synthesis	Ribosomal proteins: synthesis and modification	ribosomal protein uS17	PF16205	Ribosomal_S17 N-terminal
BAGiLS_007674	host	| IPR004908 | ATPase, V1 complex, subunit H | length: 133	15	0.048937	0.0100754	0.0295062	0.0185603	0.0234574	0.0210088								0.0248978	0.0581583	0.041528	0.0818157		KOG2759	metabolism	Energy production and conversion	Vacuolar H+-ATPase V1 sector, subunit H					PF11698	V-ATPase subunit H
BAGiLS_004730	host	| IPR000717 | Proteasome component region PCI | length: 163	19	0.0231807	0.0357944	0.0294875	0.0439586	0.125003	0.0844809								0.0421203	0.0497406	0.0459305	0.0269131		KOG2581	cellular processes and signaling	Posttranslational modification, protein turnover, chaperones	26S proteasome regulatory complex, subunit RPN3/PSMD3					PF08375	Proteasome regulatory subunit C-terminal
BAGiLS_000956	host	| IPR000994 | Peptidase M24, structural domain | length: 262	29	0.0379684	0.0208458	0.0294071	0.0216003	0.0151664	0.0183834								0.0386345	0.0225614	0.0305979	0.0564246	0.0112687	KOG2776	poorly characterized	General function prediction only	Metallopeptidase					PF00557	Metallopeptidase family M24
BAGiLS_003909	host	| IPR011992 | EF-Hand type | length: 175	20	0.0587244		0.0293622	0.0939614	0.00879652	0.051379									0.0726978	0.0363489			KOG0027	cellular processes and signaling	Signal transduction mechanisms	Calmodulin and related proteins (EF-Hand superfamily)					PF13499	EF-hand domain pair
BAGiLS_001949	host	| IPR004045 | Glutathione S-transferase, N-terminal | length: 218	25	0.0587244		0.0293622																KOG0868	cellular processes and signaling	Posttranslational modification, protein turnover, chaperones	Glutathione S-transferase	TIGR01262	Energy metabolism	Amino acids and amines	maleylacetoacetate isomerase	PF13417	Glutathione S-transferase, N-terminal domain
BAGiLS_000969	host	| IPR000169 | Peptidase, cysteine peptidase active site | length: 261	29	0.045562	0.0130286	0.0292953												0.0325887	0.0162943			KOG1543	cellular processes and signaling	Posttranslational modification, protein turnover, chaperones	Cysteine proteinase Cathepsin L					PF00112	Papain family cysteine protease
BAGiLS_009041	host	| IPR015590 | Aldehyde dehydrogenase | length: 123	14	0.041946	0.0161927	0.0290693	0.019886	0.0628323	0.0413591								0.0228653	0.0259635	0.0244144			KOG2450	metabolism	Energy production and conversion	Aldehyde dehydrogenase					PF00171	Aldehyde dehydrogenase family
BAGiLS_009706	host	| IPR001023 | Heat shock protein Hsp70 | length: 118	14	0.0576758		0.0288379		0.0502658	0.0251329													KOG0103	cellular processes and signaling	Posttranslational modification, protein turnover, chaperones	Molecular chaperones HSP105/HSP110/SSE1, HSP70 superfamily					PF00012	Hsp70 protein
BAGiLS_007444	host	| IPR001163 | Like-Sm ribonucleoprotein, core | length: 135	14	0.0576758		0.0288379																KOG3172	information storage and processing	RNA processing and modification	Small nuclear ribonucleoprotein Sm D3					PF01423	LSM domain
BAGiLS_001467	host	| Unknown | length: 236	27	0.0380621	0.0195912	0.0288266	0.211381	0.0521275	0.131754								0.0375443	0.0188476	0.0281959
BAGiLS_004606	host	| Unknown | length: 165	18	0.0407808	0.0167924	0.0287866
BAGiLS_019391	host	| noIPR | length: 149	17	0.00863594	0.0488956	0.0287658	0.0409418	0.0103488	0.0256453		0.113123	0.0565615	0.230433	0.357562	0.145132	0.244376				0.0240634		KOG4110	metabolism	Energy production and conversion	NADH:ubiquinone oxidoreductase, NDUFS5/15kDa					PF10200	NADH:ubiquinone oxidoreductase, NDUFS5-15kDa
BAGiLS_000209	host	| IPR000038 | Cell division/GTP binding protein | length: 345	39	0.0282329	0.0290638	0.0286483	0.0410468	0.0992428	0.0701448								0.0560884	0.0671057	0.061597	0.0419568		KOG2655	cellular processes and signaling	Cell cycle control, cell division, chromosome partitioning	Septin family protein (P-loop GTPase)					PF00735	Septin
BAGiLS_000168	host	| IPR005123 | Oxoglutarate/iron-dependent oxygenase | length: 356	41		0.0571352	0.0285676	0.00848793	0.0579283	0.0332081	0.109667	0.0469047	0.0782859		0.0526075	0.0639375	0.0388483	0.0351345	0.0319161	0.0335253	0.052382	0.0996317	KOG0143	metabolism	Secondary metabolites biosynthesis, transport and catabolism	Iron/ascorbate family oxidoreductases					PF14226	non-haem dioxygenase in morphine synthesis N-terminal
BAGiLS_022311	host	| Unknown | length: 41	4		0.0566744	0.0283372				0.317051		0.158525			0.115652	0.0385506
BAGiLS_010861	host	| IPR000884 | Thrombospondin, type 1 repeat | length: 110	12		0.0566744	0.0283372											0.0222302	0.0363489	0.0292895			KOG3539	cellular processes and signaling	Extracellular structures	Spondins, extracellular matrix proteins					PF00090	Thrombospondin type 1 domain
BAGiLS_015923	host	| IPR012621 | Mitochondrial outer membrane translocase complex, subunitt Tom7 | length: 72	8		0.0566744	0.0283372																KOG4449	cellular processes and signaling	Intracellular trafficking, secretion, and vesicular transport	Translocase of outer mitochondrial membrane complex, subunit TOM7					PF08038	TOM7 family
BAGiLS_000005	host	| IPR000435 | Tektin | length: 534	61	0.0108303	0.045835	0.0283327	0.004564		0.002282	0.0170102	0.0135112	0.0152607	0.0335056	0.0353591	0.027807	0.0322239				0.0452669	0.0723228	KOG2685	cellular processes and signaling	Cytoskeleton	Cystoskeletal protein Tektin					PF03148	Tektin family
BAGiLS_009648	host	| IPR000010 | Proteinase inhibitor I25, cystatin | length: 118	13	0.0564658		0.0282329	0.0481854	0.115031	0.0816084						0.0474469	0.0158156	0.0861846	0.0838821	0.0850334	0.0236007										PF00031	Cystatin domain
BAGiLS_010293	host	| Unknown | length: 114	13	0.0564658		0.0282329		0.0202997	0.0101498	0.0532113		0.0266056	0.0262031		0.0355851	0.0205961				0.0157338
BAGiLS_015945	host	| noIPR | length: 72	8	0.0183514	0.0377829	0.0280672	0.104402	0.197922	0.151162	0.187348		0.0936741					0.120043	0.0999595	0.110001	0.115053	0.0612735	KOG0257	metabolism	Amino acid transport and metabolism	Kynurenine aminotransferase, glutamine transaminase K
BAGiLS_000342	host	| Unknown | length: 320	37	0.0376947	0.0183809	0.0280378				0.00623195		0.00311598					0.00720978	0.00982403	0.00851691
BAGiLS_002221	host	| IPR019585 | 26S proteasome, regulatory subunit Rpn7 | length: 211	25	0.0469795	0.0090679	0.0280237	0.0139202	0.0351861	0.0245531								0.0256091		0.0128046	0.0163631		KOG0687	cellular processes and signaling	Posttranslational modification, protein turnover, chaperones	26S proteasome regulatory complex, subunit RPN7/PSMD6					PF10602	26S proteasome subunit RPN7
BAGiLS_019143	host	| Unknown | length: 186	21	0.055928		0.027964	0.039772		0.019886	0.153722		0.0768608								0.0292199
BAGiLS_003971	host	| IPR019344 | Mitochondrial F1-F0 ATP synthase subunit F, predicted | length: 174	21	0.055928		0.027964								0.737644		0.245881						KOG4092	metabolism	Energy production and conversion	Mitochondrial F1F0-ATP synthase, subunit f					PF10206	Mitochondrial F1F0-ATP synthase, subunit f
BAGiLS_000160	host	| IPR001509 | NAD-dependent epimerase/dehydratase | length: 359	41	0.0411787	0.0147446	0.0279616	0.0169759	0.0150184	0.0159972	0.0196839		0.00984193	0.0789288	0.129128	0.0639375	0.0906646				0.0498876		KOG2865	metabolism	Energy production and conversion	NADH:ubiquinone oxidoreductase, NDUFA9/39kDa subunit					PF01073	3-beta hydroxysteroid dehydrogenase/isomerase family
BAGiLS_020221	host	| Unknown | length: 103	12	0.0305856	0.0251886	0.0278871					0.0992071	0.0496036									0.14978									PF06455	NADH dehydrogenase subunit 5 C-terminus
BAGiLS_004607	host	| IPR005756 | Ribosomal protein L26, eukaryotic/archaeal | length: 165	19		0.0556801	0.0278401																KOG3401	information storage and processing	Translation, ribosomal structure and biogenesis	60S ribosomal protein L26	TIGR01080	Protein synthesis	Ribosomal proteins: synthesis and modification	ribosomal protein uL24	PF16906	Ribosomal proteins L26 eukaryotic, L24P archaeal
BAGiLS_005943	host	| IPR018168 | Ubiquinone biosynthesis hydroxylase, UbiH/UbiF/VisC/COQ6, conserved site | length: 149	16	0.0458784	0.00944573	0.0276621				0.0504399	0.0801288	0.0652844	0.02129	0.0490206	0.0385506	0.0362871				0.0255674	0.0306368	KOG3855	metabolism	Coenzyme transport and metabolism	Monooxygenase involved in coenzyme Q (ubiquinone) biosynthesis					PF01494	FAD binding domain
BAGiLS_003881	host	| IPR002041 | Ran GTPase | length: 175	20	0.0550541		0.0275271	0.062641		0.0313205						0.0308405	0.0102802	0.0426819	0.0254442	0.0340631	0.0153404		KOG0096	cellular processes and signaling	Intracellular trafficking, secretion, and vesicular transport	GTPase Ran/TC4/GSP1 (nuclear protein transport pathway), small G protein superfamily	TIGR00231	Unknown function	General	small GTP-binding protein domain	PF00071	Ras family
BAGiLS_015238	host	| IPR007229 | Nicotinate phosphoribosyltransferase-related | length: 78	8	0.0550541		0.0275271												0.0272617	0.0136308			KOG2511	metabolism	Coenzyme transport and metabolism	Nicotinic acid phosphoribosyltransferase
BAGiLS_013451	host	| IPR001611 | Leucine-rich repeat | length: 91	11		0.054957	0.0274785				0.0419241		0.020962			0.0420552	0.0140184				0.0557834	0.133688	KOG4194	cellular processes and signaling	Signal transduction mechanisms	Membrane glycoprotein LIG-1					PF13855	Leucine rich repeat
BAGiLS_001320	host	| IPR002198 | Short-chain dehydrogenase/reductase SDR | length: 242	26	0.0112932	0.0435957	0.0274444	0.0401545	0.0778154	0.0589849								0.0184681	0.0531253	0.0357967	0.00786689		KOG1208	metabolism	Secondary metabolites biosynthesis, transport and catabolism	Dehydrogenases with different specificities (related to short-chain alcohol dehydrogenases)					PF00106	short chain dehydrogenase
BAGiLS_004838	host	| IPR002164 | Nucleosome assembly protein (NAP) | length: 162	18		0.0545754	0.0272877	0.0154669		0.00773345	0.0448354		0.0224177					0.0414963	0.0444265	0.0429614	0.0624981		KOG1507	information storage and processing	Chromatin structure and dynamics	Nucleosome assembly protein NAP-1					PF00956	Nucleosome assembly protein (NAP)
BAGiLS_000806	host	| IPR002198 | Short-chain dehydrogenase/reductase SDR | length: 271	30	0.0293622	0.0251886	0.0272754	0.00928014	0.0351861	0.0222331								0.0124489	0.0145396	0.0134942	0.00681797		KOG1205	metabolism	Secondary metabolites biosynthesis, transport and catabolism	Predicted dehydrogenase					PF00106	short chain dehydrogenase
BAGiLS_002736	host	| IPR000717 | Proteasome component region PCI | length: 198	23	0.0478732	0.00657095	0.0272221	0.0151307	0.0420703	0.0286005								0.0371147	0.0158039	0.0264593	0.0222325		KOG0687	cellular processes and signaling	Posttranslational modification, protein turnover, chaperones	26S proteasome regulatory complex, subunit RPN7/PSMD6					PF01399	PCI domain
BAGiLS_001668	host	| IPR001107 | Band 7 protein | length: 228	25		0.0544074	0.0272037				0.0507281	0.15751	0.104119	0.068128	0.0941196	0.0555128	0.0725868				0.0368171	0.183004	KOG2620	metabolism	Energy production and conversion	Prohibitins and stomatins of the PID superfamily					PF16200	C-terminal region of band_7
BAGiLS_000803	host	| IPR000426 | Proteasome, alpha-subunit, conserved site | length: 271	30	0.0342559	0.0201509	0.0272034	0.0301605	0.0410504	0.0356054								0.0284546	0.0484652	0.0384599	0.0340899		KOG0178	cellular processes and signaling	Posttranslational modification, protein turnover, chaperones	20S proteasome, regulatory subunit alpha type PSMA4/PRE9					PF00227	Proteasome subunit
BAGiLS_002538	host	| noIPR | length: 203	23	0.0542563		0.0271281		0.0573686	0.0286843								0.027836	0.0158039	0.0218199											PF03318	Clostridium epsilon toxin ETX/Bacillus mosquitocidal toxin MTX2
BAGiLS_004391	host	| IPR000971 | Globin, subset | length: 168	19	0.0540883		0.0270441																KOG3378	metabolism	Energy production and conversion	Globins and related hemoproteins					PF00042	Globin
BAGiLS_008104	host	| IPR002085 | Alcohol dehydrogenase superfamily, zinc-containing | length: 130	14		0.0539756	0.0269878	0.0944586	0.113098	0.103778	0.0411754		0.0205877			0.0220289	0.00734297	0.0838394	0.0675051	0.0756723	0.0438298		KOG1197	metabolism	Energy production and conversion	Predicted quinone oxidoreductase					PF08240	Alcohol dehydrogenase GroES-like domain
BAGiLS_007514	host	| IPR000668 | Peptidase C1A, papain C-terminal | length: 135	15	0.0538307		0.0269154												0.140549	0.0702746			KOG1543	cellular processes and signaling	Posttranslational modification, protein turnover, chaperones	Cysteine proteinase Cathepsin L					PF00112	Papain family cysteine protease
BAGiLS_001424	host	| IPR002925 | Dienelactone hydrolase | length: 238	26	0.0536425		0.0268212												0.0866782	0.0433391	0.0432679		KOG3043	poorly characterized	General function prediction only	Predicted hydrolase related to dienelactone hydrolase					PF01738	Dienelactone hydrolase family
BAGiLS_003079	host	| IPR001912 | Ribosomal protein S4 | length: 190	22	0.0533858		0.0266929	0.113893	0.0159937	0.0649432					0.12478	0.161211	0.0953304	0.179458	0.165222	0.17234	0.246377		KOG3301	information storage and processing	Translation, ribosomal structure and biogenesis	Ribosomal protein S4	TIGR01018	Protein synthesis	Ribosomal proteins: synthesis and modification	ribosomal protein uS4	PF01479	S4 domain
BAGiLS_000976	host	| IPR019382 | RNA polymerase I-associated factor PAF67 | length: 260	31	0.0189434	0.0341265	0.0265349	0.0134712	0.0283759	0.0209235		0.00590812	0.00295406					0.039584	0.0422116	0.0408978	0.0428873		KOG3677	information storage and processing	Translation, ribosomal structure and biogenesis	RNA polymerase I-associated factor - PAF67					PF10255	RNA polymerase I-associated factor PAF67
BAGiLS_003582	host	| IPR008907 | P25-alpha | length: 180	20		0.0528961	0.0264481	0.201843	0.0747704	0.138307								0.0720257	0.141761	0.106893	0.0715887		KOG4070	poorly characterized	General function prediction only	Putative signal transduction protein p25					PF05517	p25-alpha
BAGiLS_020814	host	| IPR015089 | Ubiquinol-cytochrome C reductase complex, 6.4kDa protein | length: 83	10		0.0528961	0.0264481	0.0487207		0.0243604				0.17032	0.490206	0.0771012	0.245876				0.0306809										PF08997	Ubiquinol-cytochrome C reductase complex, 6.4kD protein
BAGiLS_002522	host	| IPR001611 | Leucine-rich repeat | length: 203	24	0.0275271	0.0251886	0.0263578	0.0696011	0.0256565	0.0476288	0.0192152	0.0648662	0.0420407	0.02129	0.0163402	0.0321255	0.0232519				0.0298286	0.108931	KOG0473	poorly characterized	Function unknown	Leucine-rich repeat protein					PF13855	Leucine rich repeat
BAGiLS_019188	host	| Unknown | length: 177	21	0.0454415	0.00719675	0.0263191												0.0103854	0.0051927
BAGiLS_005156	host	| IPR015590 | Aldehyde dehydrogenase | length: 158	17	0.0302258	0.0222253	0.0262255	0.00818836	0.0569186	0.0325535													KOG2450	metabolism	Energy production and conversion	Aldehyde dehydrogenase					PF00171	Aldehyde dehydrogenase family
BAGiLS_000018	host	| IPR002687 | Pre-mRNA processing ribonucleoprotein, binding region | length: 466	52	0.00846987	0.0435957	0.0260328	0.00401545	0.00676655	0.005391	0.0576456	0.162019	0.109832	0.0163769	0.0301665	0.0385506	0.0283647	0.00307802		0.00153901	0.0649019	0.0565602	KOG2573	information storage and processing	RNA processing and modification	Ribosome biogenesis protein - Nop56p/Sik1p					PF01798	snoRNA binding domain, fibrillarin
BAGiLS_001652	host	| IPR003779 | Carboxymuconolactone decarboxylase | length: 228	26	0.0141164	0.0377829	0.0259497	0.0856628		0.0428314	0.0931198		0.0465599			0.118617	0.0395391	0.0102601	0.00838821	0.00932414							TIGR01926			uncharacterized peroxidase-related enzyme	PF02627	Carboxymuconolactone decarboxylase family
BAGiLS_003288	host	| IPR002155 | Thiolase | length: 185	20	0.0513839		0.0256919	0.0139202		0.00696011	0.051881	0.0137364	0.0328087			0.0308405	0.0102802				0.0306809	0.0245094	KOG1391	metabolism	Lipid transport and metabolism	Acetyl-CoA acetyltransferase					PF00108	Thiolase, N-terminal domain
BAGiLS_003769	host	| IPR001365 | Adenosine/AMP deaminase | length: 177	20	0.0513839		0.0256919											0.0106705		0.00533524			KOG1097	metabolism	Nucleotide transport and metabolism	Adenine deaminase/adenosine deaminase					PF00962	Adenosine/AMP deaminase
BAGiLS_000076	host	| IPR000717 | Proteasome component region PCI | length: 398	45	0.0309934	0.0201509	0.0255722	0.0154669	0.00390956	0.00968823		0.0122101	0.00610505			0.0171336	0.0057112	0.0189697	0.0161551	0.0175624	0.0454532	0.0326792	KOG2753	poorly characterized	General function prediction only	Uncharacterized conserved protein, contains PCI domain					PF01399	PCI domain
BAGiLS_002955	host	| IPR002670 | Ribosomal protein L18ae | length: 193	23	0.0510647		0.0255324	0.0696011		0.0348005				0.066647	0.0937786	0.113976	0.0914671	0.106705	0.0821802	0.0944424	0.10227		KOG0829	information storage and processing	Translation, ribosomal structure and biogenesis	60S ribosomal protein L18A					PF01775	Ribosomal proteins 50S-L18Ae/60S-L20/60S-L18A
BAGiLS_001861	host	| IPR001450 | 4Fe-4S ferredoxin, iron-sulphur binding, subgroup | length: 220	25	0.0146811	0.0362716	0.0254764					0.0439564	0.0219782	0.109005	0.109806	0.0986895	0.105834						KOG3256	metabolism	Energy production and conversion	NADH:ubiquinone oxidoreductase, NDUFS8/23 kDa subunit	TIGR01971	Energy metabolism	Electron transport	NADH-quinone oxidoreductase, chain I	PF00037	4Fe-4S binding domain
BAGiLS_000501	host	| noIPR | length: 298	34	0.00647696	0.0444505	0.0254637		0.00517442	0.00258721		0.0619483	0.0309742			0.0226768	0.00755894				0.0270714										PF04712	Radial spokehead-like protein
BAGiLS_010185	host	| IPR004000 | Actin/actin-like | length: 115	13	0.0508192		0.0254096		0.0135331	0.00676655						0.0237234	0.00790781		0.0279607	0.0139804			KOG0677	cellular processes and signaling	Cytoskeleton	Actin-related protein Arp2/3 complex, subunit Arp2					PF00022	Actin
BAGiLS_003108	host	| IPR003959 | ATPase, AAA-type, core | length: 189	22	0.0333661	0.0171741	0.0252701	0.0221458	0.0599763	0.041061									0.0429578	0.0214789	0.0371889		KOG0651	cellular processes and signaling	Posttranslational modification, protein turnover, chaperones	26S proteasome regulatory complex, ATPase RPT4					PF00004	ATPase family associated with various cellular activities (AAA)
BAGiLS_007484	host	| IPR011042 | Six-bladed beta-propeller, TolB-like | length: 135	15		0.0503772	0.0251886	0.0185603	0.017593	0.0180767		0.0427354	0.0213677	0.034064	0.0915052	0.0308405	0.0521366				0.0477258	0.108931	KOG1520	poorly characterized	General function prediction only	Predicted alkaloid synthase/Surface mucin Hemomucin
BAGiLS_021868	host	| IPR001285 | Synaptophysin/synaptoporin | length: 54	6		0.0503772	0.0251886														0.10227	0.0544653
BAGiLS_000657	host	| Unknown | length: 282	33		0.0503772	0.0251886									0.0140184	0.0046728	0.105088	0.123366	0.114227	0.10227	0.0396112	KOG0963	information storage and processing	Transcription	Transcription factor/CCAAT displacement protein CDP1
BAGiLS_004805	host	| IPR002222 | Ribosomal protein S19/S15 | length: 162	19	0.0502248		0.0251124		0.0277785	0.0138892					0.288964	0.154202	0.147722						KOG0898	information storage and processing	Translation, ribosomal structure and biogenesis	40S ribosomal protein S15	TIGR01025	Protein synthesis	Ribosomal proteins: synthesis and modification	ribosomal protein uS19	PF00203	Ribosomal protein S19
BAGiLS_000671	host	| IPR004003 | NAD(P) transhydrogenase, beta subunit | length: 280	30	0.0146811	0.0352641	0.0249726		0.0351861	0.017593	0.0230582	0.125154	0.0741059	0.0567734	0.0653608	0.0359805	0.0527049				0.0374989	0.119824									PF02233	NAD(P) transhydrogenase beta subunit
BAGiLS_000516	host	| noIPR | length: 297	36	0.0163123	0.0335848	0.0249486				0.0128101	0.022894	0.017852			0.0257004	0.00856679	0.0311222	0.0424071	0.0367646	0.0511348	0.040849	KOG2072	information storage and processing	Translation, ribosomal structure and biogenesis	Translation initiation factor 3, subunit a (eIF-3a)
BAGiLS_017817	host	| IPR004245 | Protein of unknown function DUF229 | length: 54	6	0.0244685	0.0251886	0.0248286					0.0305253	0.0152626								0.0340899		KOG3867	poorly characterized	General function prediction only	Sulfatase					PF02995	Protein of unknown function (DUF229)
BAGiLS_003504	host	| IPR004154 | Anticodon-binding | length: 181	21	0.027964	0.0215902	0.0247771	0.029829		0.0149145								0.0127029	0.0276944	0.0201987	0.00973996		KOG2298	information storage and processing	Translation, ribosomal structure and biogenesis	Glycyl-tRNA synthetase and related class II tRNA synthetase					PF03129	Anticodon binding domain
BAGiLS_014973	host	| Unknown | length: 80	9	0.0326247	0.0167924	0.0247085	0.0309338		0.0154669		0.0508755	0.0254377
BAGiLS_001485	host	| IPR009764 | Ovarian carcinoma immunoreactive antigen | length: 235	26		0.0494085	0.0247042	0.0294466	0.0236829	0.0265648		0.211329	0.105664	0.117914	0.113125		0.0770128				0.0472014	0.194818									PF07051	Ovarian carcinoma immunoreactive antigen (OCIA)
BAGiLS_007880	host	| IPR005829 | Sugar transporter, conserved site | length: 132	15	0.0342559	0.0151132	0.0246845	0.0139202	0.0293217	0.021621	0.0691747		0.0345873								0.0136359		KOG2450	metabolism	Energy production and conversion	Aldehyde dehydrogenase					PF00171	Aldehyde dehydrogenase family
BAGiLS_006856	host	| IPR005468 | Avidin/streptavidin | length: 140	15	0.048937		0.0244685							0.113547			0.0378489														PF01382	Avidin family
BAGiLS_012525	host	| IPR000933 | Glycoside hydrolase, family 29 | length: 98	12	0.048937		0.0244685		0.0366522	0.0183261									0.0545234	0.0272617			KOG3340	metabolism	Carbohydrate transport and metabolism	Alpha-L-fucosidase					PF01120	Alpha-L-fucosidase
BAGiLS_000285	host	| IPR004113 | FAD-linked oxidase, C-terminal | length: 328	37	0.00991966	0.0388041	0.0243619				0.0124639	0.0519755	0.0322197	0.018413	0.0317972	0.0250058	0.025072				0.00829213	0.0574094	KOG1233	poorly characterized	General function prediction only	Alkyl-dihydroxyacetonephosphate synthase					PF02913	FAD linked oxidases, C-terminal domain
BAGiLS_004381	host	| noIPR | length: 168	20	0.0146811	0.0340046	0.0243429	0.0487207	0.0967617	0.0727412								0.0426819	0.0472536	0.0449677	0.0153404	0.0245094	KOG2062	cellular processes and signaling	Posttranslational modification, protein turnover, chaperones	26S proteasome regulatory complex, subunit RPN2/PSMD1
BAGiLS_008639	host	| IPR002198 | Short-chain dehydrogenase/reductase SDR | length: 126	14		0.0485781	0.024289	0.0546865	0.0502658	0.0524762		0.150446	0.075223			0.0550723	0.0183574	0.0190544		0.00952721	0.0876597	0.221752	KOG1208	metabolism	Secondary metabolites biosynthesis, transport and catabolism	Dehydrogenases with different specificities (related to short-chain alcohol dehydrogenases)					PF00106	short chain dehydrogenase
BAGiLS_019011	host	| noIPR | length: 244	28		0.0485781	0.024289	0.0049715		0.00248575	0.0329403	0.0588702	0.0459052			0.049565	0.0165217		0.0207708	0.0103854	0.0657447	0.186738
BAGiLS_008202	host	| IPR008957 | Fibronectin, type III-like fold | length: 129	14		0.0485781	0.024289				0.0411754	0.0915758	0.0663756			0.0660867	0.0220289	0.0838394		0.0419197	0.160709	0.10504									PF00927	Transglutaminase family, C-terminal ig like domain
BAGiLS_003815	host	| IPR007863 | Peptidase M16, C-terminal | length: 177	20	0.0220217	0.0264481	0.0242349		0.0263896	0.0131948	0.0691747	0.0183152	0.0437449			0.0231303	0.00771012				0.0255674		KOG2019	poorly characterized	General function prediction only	Metalloendoprotease HMP1 (insulinase superfamily)					PF05193	Peptidase M16 inactive domain
BAGiLS_002029	host	| IPR000910 | High mobility group, HMG1/HMG2 | length: 216	25		0.0483622	0.0241811	0.00835213		0.00417606	0.0368932		0.0184466			0.111026	0.0370086	0.0832297		0.0416148			KOG0526	information storage and processing	Transcription	Nucleosome-binding factor SPN, POB3 subunit					PF09011	HMG-box domain
BAGiLS_000125	host	| IPR000795 | Protein synthesis factor, GTP-binding | length: 374	42	0.013982	0.0341846	0.0240833	0.019886	0.0209441	0.0204151	0.096076	0.165709	0.130892	0.121657	0.13539	0.117487	0.124845	0.0152435	0.0225017	0.0188726	0.0730497	0.198409	KOG0460	information storage and processing	Translation, ribosomal structure and biogenesis	Mitochondrial translation elongation factor Tu					PF00009	Elongation factor Tu GTP binding domain
BAGiLS_005393	host	| IPR004279 | Perilipin | length: 155	17	0.0259078	0.0222253	0.0240665							0.0300565			0.0100188														PF03036	Perilipin family
BAGiLS_012480	host	| IPR001152 | Thymosin beta-4 | length: 98	11		0.0480874	0.0240437	0.0379642		0.0189821								0.130956	0.145396	0.138176	0.0929724		KOG4794	cellular processes and signaling	Cell motility	Thymosin beta					PF01290	Thymosin beta-4 family
BAGiLS_002988	host	| IPR002132 | Ribosomal protein L5 | length: 192	22		0.0480874	0.0240437							0.0232255	0.0534771	0.0841103	0.0536043	0.0557775	0.0660889	0.0609332			KOG0397	information storage and processing	Translation, ribosomal structure and biogenesis	60S ribosomal protein L11					PF00673	ribosomal L5P family C-terminus
BAGiLS_001544	host	| IPR001299 | Ependymin | length: 233	26	0.0479959		0.023998	0.0187387		0.00936937								0.0348842		0.0174421											PF00811	Ependymin
BAGiLS_000041	host	| noIPR | length: 428	47	0.0109327	0.036979	0.0239559				0.0515131	0.0935242	0.0725187	0.0398621	0.0375477	0.0262472	0.0345524				0.0348152	0.0660537									PF12256	Insecticide toxin TcdB middle/N-terminal region
BAGiLS_003103	host	| IPR002048 | Calcium-binding EF-hand | length: 189	22	0.0100098	0.0377829	0.0238964	0.189821	0.119953	0.154887	0.0786076	0.0707631	0.0746854	0.209029	0.115867	0.252331	0.192409	0.00727532		0.00363766			KOG0030	cellular processes and signaling	Cytoskeleton	Myosin essential light chain, EF-Hand protein superfamily					PF13499	EF-hand domain pair
BAGiLS_003680	host	| IPR001129 | Membrane-associated, eicosanoid/glutathione metabolism (MAPEG) protein | length: 179	20	0.0477136		0.0238568					0.210624	0.105312	0.630184	0.421577	0.200463	0.417408	0.0266762	0.0363489	0.0315125	0.189199	0.318622									PF01124	MAPEG family
BAGiLS_003732	host	| IPR005326 | Plectin/S10, N-terminal | length: 178	20	0.0477136		0.0238568																KOG3344	information storage and processing	Translation, ribosomal structure and biogenesis	40s ribosomal protein s10					PF03501	Plectin/S10 domain
BAGiLS_001018	host	| IPR002198 | Short-chain dehydrogenase/reductase SDR | length: 258	28	0.0314595	0.0161927	0.0238261	0.0124288	0.0282745	0.0203516	0.148231	0.160258	0.154245	0.0364972	0.0350147	0.0275361	0.033016	0.0285816	0.0181745	0.023378	0.0328724	0.110876	KOG4170	metabolism	Lipid transport and metabolism	2-enoyl-CoA hydratase/3-hydroxyacyl-CoA dehydrogenase/Peroxisomal 3-ketoacyl-CoA-thiolase, sterol-binding domain and related enzymes					PF02036	SCP-2 sterol transfer family
BAGiLS_002912	host	| IPR003577 | Ras small GTPase, Ras type | length: 194	22	0.0200197	0.0274785	0.0237491	0.0696011	0.0119953	0.0407982	0.0471646	0.0707631	0.0589638	0.0387091		0.070092	0.036267	0.00727532		0.00363766	0.0464862	0.0519896	KOG0395	poorly characterized	General function prediction only	Ras-related GTPase	TIGR00231	Unknown function	General	small GTP-binding protein domain	PF00071	Ras family
BAGiLS_005579	host	| Unknown | length: 153	17	0.0474977		0.0237488	0.0368476		0.0184238								0.0282454		0.0141227
BAGiLS_000036	host	| IPR001662 | Translation elongation factor EF1B, gamma chain, conserved | length: 435	51		0.0474139	0.0237069					0.0269341	0.013467	0.0200377		0.0151179	0.0117185	0.137042		0.0685212	0.0962537		KOG1627	information storage and processing	Translation, ribosomal structure and biogenesis	Translation elongation factor EF-1 gamma					PF00647	Elongation factor 1 gamma, conserved domain
BAGiLS_012048	host	| IPR000626 | Ubiquitin | length: 101	11	0.0266929	0.0206089	0.0236509	0.0885832	0.111956	0.100269													KOG0005	cellular processes and signaling	Cell cycle control, cell division, chromosome partitioning	Ubiquitin-like protein					PF00240	Ubiquitin family
BAGiLS_000918	host	| IPR007275 | YT521-B-like protein | length: 264	30	0.0195748	0.0277075	0.0236411	0.0116002		0.00580009		0.0274727	0.0137364					0.0426819	0.0411954	0.0419387	0.0306809		KOG1901	poorly characterized	General function prediction only	Uncharacterized high-glucose-regulated protein					PF04146	YT521-B-like domain
BAGiLS_001211	host	| IPR001921 | Ribosomal protein L7A | length: 248	28	0.0471893		0.0235946																KOG3166	information storage and processing	Translation, ribosomal structure and biogenesis	60S ribosomal protein L7A					PF01248	Ribosomal protein L7Ae/L30e/S12e/Gadd45 family
BAGiLS_001155	host	| IPR002198 | Short-chain dehydrogenase/reductase SDR | length: 250	27	0.0217498	0.0251886	0.0234692	0.097957	0.0162898	0.0571234								0.0553284	0.0350027	0.0451655	0.0189388		KOG0725	poorly characterized	General function prediction only	Reductases with broad range of substrate specificities					PF00106	short chain dehydrogenase
BAGiLS_000044	host	| IPR001452 | Src homology-3 domain | length: 425	48	0.0122343	0.0346344	0.0234343	0.00870013	0.0183261	0.0135131	0.024019	0.0305253	0.0272721	0.02129		0.0289129	0.0167343	0.00778055	0.0166599	0.0122202	0.0596573	0.0646776	KOG0609	cellular processes and signaling	Signal transduction mechanisms	Calcium/calmodulin-dependent serine protein kinase/membrane-associated guanylate kinase					PF00625	Guanylate kinase
BAGiLS_003555	host	| Unknown | length: 181	21		0.0467789	0.0233894		0.0418882	0.0209441
BAGiLS_012545	host	| IPR001372 | Dynein light chain, type 1/2 | length: 98	11	0.0467126		0.0233563	0.0885832		0.0442916				0.0619346			0.0206449						KOG3430	cellular processes and signaling	Cytoskeleton	Dynein light chain type 1					PF01221	Dynein light chain type 1
BAGiLS_011382	host	| IPR008826 | Selenium-binding protein | length: 106	11	0.0467126		0.0233563				0.0628861		0.031443																		PF05694	56kDa selenium binding protein (SBP56)
BAGiLS_006288	host	| IPR001375 | Peptidase S9, prolyl oligopeptidase, catalytic domain | length: 146	16	0.0183514	0.0283372	0.0233443	0.0174003		0.00870013								0.0233417		0.0116708	0.0255674		KOG2100	cellular processes and signaling	Posttranslational modification, protein turnover, chaperones	Dipeptidyl aminopeptidase					PF00326	Prolyl oligopeptidase family
BAGiLS_000212	host	| IPR013112 | FAD-binding 8 | length: 344	40	0.0293622	0.0170023	0.0231823		0.0109956	0.00549782	0.0317051	0.0549455	0.0433253	0.034064	0.0490206	0.0231303	0.035405				0.0409078	0.0653584	KOG0039	metabolism	Inorganic ion transport and metabolism	Ferric reductase, NADH/NADPH oxidase and related proteins					PF08030	Ferric reductase NAD binding domain
BAGiLS_001953	host	| IPR001299 | Ependymin | length: 218	24	0.0305856	0.0157429	0.0231643	0.0232004	0.0256565	0.0244284									0.0242326	0.0121163											PF00811	Ependymin
BAGiLS_006176	host	| IPR001023 | Heat shock protein Hsp70 | length: 147	18		0.0461791	0.0230896	0.0348005		0.0174003								0.103741	0.0646203	0.0841805	0.0511348		KOG0103	cellular processes and signaling	Posttranslational modification, protein turnover, chaperones	Molecular chaperones HSP105/HSP110/SSE1, HSP70 superfamily					PF00012	Hsp70 protein
BAGiLS_004135	host	| IPR000152 | EGF-type aspartate/asparagine hydroxylation site | length: 172	18		0.0461791	0.0230896																KOG1219	cellular processes and signaling	Signal transduction mechanisms	Uncharacterized conserved protein, contains laminin, cadherin and EGF domains					PF00629	MAM domain, meprin/A5/mu
BAGiLS_015835	host	| IPR002130 | Peptidyl-prolyl cis-trans isomerase, cyclophilin-type | length: 73	8	0.0458784		0.0229392	0.234904	0.0989608	0.166932								0.0333452	0.0454361	0.0393907	0.0255674		KOG0880	cellular processes and signaling	Posttranslational modification, protein turnover, chaperones	Peptidyl-prolyl cis-trans isomerase					PF00160	Cyclophilin type peptidyl-prolyl cis-trans isomerase/CLD
BAGiLS_005847	host	| IPR002125 | CMP/dCMP deaminase, zinc-binding | length: 150	16	0.0458784		0.0229392		0.0659739	0.0329869		0.0171705	0.00858523					0.136715	0.131765	0.13424			KOG0833	metabolism	Nucleotide transport and metabolism	Cytidine deaminase	TIGR01354	Purines, pyrimidines, nucleosides, and nucleotides	Salvage of nucleosides and nucleotides	cytidine deaminase	PF08211	Cytidine and deoxycytidylate deaminase zinc-binding region
BAGiLS_009501	host	| noIPR | length: 119	13	0.0225863	0.023251	0.0229187	0.0214157	0.0270662	0.024241								0.0123121	0.0111843	0.0117482											PF16672	Ragulator complex protein LAMTOR5
BAGiLS_004916	host	| IPR011992 | EF-Hand type | length: 161	18	0.0203904	0.0251886	0.0227895	0.042534		0.021267
BAGiLS_002605	host	| IPR013078 | Phosphoglycerate mutase | length: 201	23	0.0159577	0.0295693	0.0227635	0.00605227	0.0114737	0.00876299	0.0350886	0.0159262	0.0255074					0.00927867		0.00463934	0.0133395		KOG4609	poorly characterized	General function prediction only	Predicted phosphoglycerate mutase					PF00300	Histidine phosphatase superfamily (branch 1)
BAGiLS_008243	host	| IPR002155 | Thiolase | length: 129	13	0.0338795	0.0116255	0.0227525		0.0202997	0.0101498	0.0443427	0.0211329	0.0327378			0.0237234	0.00790781						KOG1389	metabolism	Lipid transport and metabolism	3-oxoacyl CoA thiolase					PF00108	Thiolase, N-terminal domain
BAGiLS_000790	host	| IPR000169 | Peptidase, cysteine peptidase active site | length: 272	31	0.028415	0.0170633	0.0227392																KOG1542	cellular processes and signaling	Posttranslational modification, protein turnover, chaperones	Cysteine proteinase Cathepsin F					PF00112	Papain family cysteine protease
BAGiLS_000022	host	| IPR003593 | ATPase, AAA+ type, core | length: 454	51	0.0187112	0.0266703	0.0226908	0.030024	0.0931396	0.0615818		0.00718242	0.00359121					0.0512601	0.0698469	0.0605535	0.0300793		KOG0726	cellular processes and signaling	Posttranslational modification, protein turnover, chaperones	26S proteasome regulatory complex, ATPase RPT2	TIGR01242			26S proteasome subunit P45 family	PF00004	ATPase family associated with various cellular activities (AAA)
BAGiLS_002303	host	| IPR000196 | Ribosomal protein L19/L19e | length: 209	25		0.0453395	0.0226698	0.0194883		0.00974415	0.0507281	0.0842498	0.0674889	0.0476896		0.067849	0.0385129	0.0512183	0.0407108	0.0459645	0.0654525	0.0653584	KOG1696	information storage and processing	Translation, ribosomal structure and biogenesis	60s ribosomal protein L19					PF01280	Ribosomal protein L19e
BAGiLS_000386	host	| IPR000717 | Proteasome component region PCI | length: 314	36	0.0305856	0.0146934	0.0226395	0.0232004	0.0439826	0.0335915		0.00508755	0.00254377					0.0474243	0.0403877	0.043906	0.0284082	0.0181551	KOG2908	cellular processes and signaling	Posttranslational modification, protein turnover, chaperones	26S proteasome regulatory complex, subunit RPN9/PSMD13					PF01399	PCI domain
BAGiLS_000345	host	| IPR011249 | Metalloenzyme, LuxS/M16 peptidase-like, metal-binding | length: 319	36	0.0326247	0.0125943	0.0226095	0.0174003	0.0659739	0.0416871								0.0207481	0.0181745	0.0194613			KOG0961	cellular processes and signaling	Posttranslational modification, protein turnover, chaperones	Predicted Zn2+-dependent endopeptidase, insulinase superfamily
BAGiLS_002106	host	| IPR001949 | NADH:ubiquinone oxidoreductase, 51kDa subunit, conserved site | length: 214	23	0.0319154	0.0131419	0.0225287	0.0272352	0.0229474	0.0250913	0.0200506	0.071668	0.0458593	0.0444313	0.0341013	0.0335222	0.0373516				0.017786	0.0355209	KOG2658	metabolism	Energy production and conversion	NADH:ubiquinone oxidoreductase, NDUFV1/51kDa subunit					PF01512	Respiratory-chain NADH dehydrogenase 51 Kd subunit
BAGiLS_000263	host	| IPR000555 | Mov34/MPN/PAD-1 | length: 332	37		0.0449311	0.0224655	0.0357411	0.0523036	0.0440224								0.0490265	0.0451905	0.0471085	0.0414607	0.0309128	KOG1555	cellular processes and signaling	Posttranslational modification, protein turnover, chaperones	26S proteasome regulatory complex, subunit RPN11					PF01398	JAB1/Mov34/MPN/PAD-1 ubiquitin protease
BAGiLS_000646	host	| IPR000555 | Mov34/MPN/PAD-1 | length: 283	32		0.0448672	0.0224336	0.00870013	0.00549782	0.00709898	0.0216171	0.0257557	0.0236864	0.0159675		0.0144565	0.0101413		0.0272617	0.0136308	0.0351552	0.0306368	KOG2975	information storage and processing	Translation, ribosomal structure and biogenesis	Translation initiation factor 3, subunit f (eIF-3f)					PF13012	Maintenance of mitochondrial structure and function
BAGiLS_004961	host	| IPR000463 | Cytosolic fatty-acid binding | length: 160	18	0.0448589		0.0224295	0.0116002	0.415391	0.213496		0.0203502	0.0101751					0.0474243	0.0484652	0.0479448			KOG4015	metabolism	Lipid transport and metabolism	Fatty acid-binding protein FABP					PF14651	Lipocalin / cytosolic fatty-acid binding protein family
BAGiLS_001904	host	| IPR005062 | SAC3/GANP/Nin1/mts3/eIF-3 p25 | length: 219	25	0.0205535	0.0241811	0.0223673	0.0361926		0.0180963						0.0123362	0.00411206	0.0170728	0.0203554	0.0187141	0.0245447		KOG3252	poorly characterized	Function unknown	Uncharacterized conserved protein					PF10075	CSN8/PSMD8/EIF3K family
BAGiLS_002923	host	| IPR000196 | Ribosomal protein L19/L19e | length: 194	23	0.0446816		0.0223408																KOG1696	information storage and processing	Translation, ribosomal structure and biogenesis	60s ribosomal protein L19					PF01280	Ribosomal protein L19e
BAGiLS_003109	host	| IPR000504 | RNA recognition motif, RNP-1 | length: 189	22		0.0446526	0.0223263				0.0366835	0.0874133	0.0620484										KOG0107	information storage and processing	RNA processing and modification	Alternative splicing factor SRp20/9G8 (RRM superfamily)					PF00076	RNA recognition motif. (a.k.a. RRM, RBD, or RNP domain)
BAGiLS_006010	host	| IPR001478 | PDZ/DHR/GLGF | length: 149	15	0.0244685	0.0201509	0.0223097	0.0278404	0.0469148	0.0373776	0.0461165	0.0305253	0.0383209					0.0569092	0.0387722	0.0478407	0.0545438	0.0653584	KOG3551	cellular processes and signaling	Extracellular structures	Syntrophins (type beta)					PF00595	PDZ domain (Also known as DHR or GLGF)
BAGiLS_001140	host	| IPR002769 | Translation initiation factor IF6 | length: 251	27	0.00815617	0.0363836	0.0222699	0.0232004		0.0116002	0.0170802	0.0135668	0.0153235			0.0114224	0.00380746	0.0375443	0.0269251	0.0322347	0.0189388		KOG3185	information storage and processing	Translation, ribosomal structure and biogenesis	Translation initiation factor 6 (eIF-6)	TIGR00323	Protein synthesis	Translation factors	putative translation initiation factor eIF-6	PF01912	eIF-6 family
BAGiLS_006416	host	| IPR007763 | NADH:ubiquinone oxidoreductase, 17.2kDa subunit | length: 144	17		0.0444505	0.0222253	0.0245651		0.0122825	0.040691	0.0915758	0.0661334	0.190358	0.16148		0.117279					0.105727	KOG3382	metabolism	Energy production and conversion	NADH:ubiquinone oxidoreductase, B17.2 subunit					PF05071	NADH ubiquinone oxidoreductase subunit NDUFA12
BAGiLS_002907	host	| IPR002048 | Calcium-binding EF-hand | length: 194	22	0.0166831	0.0274785	0.0220808	0.0822558		0.0411279				0.0154836		0.0490644	0.021516	0.0266762	0.02974	0.0282081			KOG0044	cellular processes and signaling	Signal transduction mechanisms	Ca2+ sensor (EF-Hand superfamily)					PF00036	EF hand
BAGiLS_011771	host	| IPR004942 | Dynein light chain-related | length: 103	12		0.0440801	0.02204	0.162402		0.0812012													KOG4115	cellular processes and signaling	Cell cycle control, cell division, chromosome partitioning	Dynein-associated protein Roadblock					PF03259	Roadblock/LC7 domain
BAGiLS_002133	host	| IPR013781 | Glycoside hydrolase, subgroup, catalytic core | length: 213	24		0.0440801	0.02204	0.0609009		0.0304505		0.0419723	0.0209861										KOG0471	metabolism	Carbohydrate transport and metabolism	Alpha-amylase
BAGiLS_000269	host	| noIPR | length: 332	37	0.0317429	0.0122539	0.0219984											0.0403748	0.0471553	0.0437651		0.0220805	KOG0102	cellular processes and signaling	Posttranslational modification, protein turnover, chaperones	Molecular chaperones mortalin/PBP74/GRP75, HSP70 superfamily
BAGiLS_005934	host	| IPR006016 | UspA | length: 149	17	0.0215899	0.0222253	0.0219076	0.0409418	0.0103488	0.0256453								0.0313837	0.0342107	0.0327972	0.0180476										PF00582	Universal stress protein family
BAGiLS_002597	host	| IPR001818 | Peptidase M10A/M12B, matrixin/adamalysin | length: 202	22	0.0300295	0.0137392	0.0218844	0.0253095	0.0279889	0.0266492	0.0838481		0.0419241					0.0266762		0.0133381	0.0232431		KOG1565	cellular processes and signaling	Posttranslational modification, protein turnover, chaperones	Gelatinase A and related matrix metalloproteases					PF00413	Matrixin
BAGiLS_004200	host	| IPR001073 | Complement C1q protein | length: 171	19		0.0437487	0.0218743								0.175442	0.267825	0.147756		0.0344358	0.0172179	0.0215304										PF00386	C1q domain
BAGiLS_006230	host	| Unknown | length: 146	17	0.0259078	0.0177802	0.021844									0.0272122	0.00907072	0.0596291	0.0555925	0.0576108	0.0541427
BAGiLS_000259	host	| IPR001585 | Transaldolase | length: 333	37	0.0436465		0.0218233	0.0564333		0.0282166											0.0773932		KOG2772	metabolism	Carbohydrate transport and metabolism	Transaldolase	TIGR00874	Energy metabolism	Pentose phosphate pathway	transaldolase	PF00923	Transaldolase/Fructose-6-phosphate aldolase
BAGiLS_002803	host	| IPR001593 | Ribosomal protein S3Ae | length: 197	22	0.043376		0.021688					0.0624381	0.031219					0.11398		0.05699	0.209188		KOG1628	information storage and processing	Translation, ribosomal structure and biogenesis	40S ribosomal protein S3A					PF01015	Ribosomal S3Ae family
BAGiLS_021728	host	| noIPR | length: 58	7		0.0431805	0.0215902	0.0994301	0.0753987	0.0874144		0.0261645	0.0130823					0.0304871		0.0152435	0.10227		KOG0517	cellular processes and signaling	Cytoskeleton	Beta-spectrin					PF00435	Spectrin repeat
BAGiLS_009051	host	| IPR001804 | Isocitrate/isopropylmalate dehydrogenase | length: 123	14		0.0431805	0.0215902				0.312933	0.0261645	0.169549			0.0771012	0.0257004	0.0419197		0.0209599	0.0292199		KOG1526	metabolism	Energy production and conversion	NADP-dependent isocitrate dehydrogenase					PF00180	Isocitrate/isopropylmalate dehydrogenase
BAGiLS_019712	host	| Unknown | length: 127	14		0.0431805	0.0215902				0.0247052		0.0123526																		PF16020	Deltamethrin resistance
BAGiLS_005751	host	| IPR002048 | Calcium-binding EF-hand | length: 151	17	0.0431797		0.0215899									0.0816365	0.0272122						KOG0027	cellular processes and signaling	Signal transduction mechanisms	Calmodulin and related proteins (EF-Hand superfamily)					PF00036	EF hand
BAGiLS_004626	host	| IPR002155 | Thiolase | length: 165	17	0.0431797		0.0215899	0.00818836	0.036221	0.0222047								0.0345221	0.0342107	0.0343664			KOG1390	metabolism	Lipid transport and metabolism	Acetyl-CoA acetyltransferase					PF00108	Thiolase, N-terminal domain
BAGiLS_002629	host	| IPR008160 | Collagen triple helix repeat | length: 201	19	0.0270441	0.0159086	0.0214764	0.051285	0.0925949	0.07194																					PF01391	Collagen triple helix repeat (20 copies)
BAGiLS_008936	host	| noIPR | length: 124	14	0.0104865	0.0323854	0.0214359	0.0248575	0.0753987	0.0501281	0.115291	0.0130823	0.0641867			0.0330434	0.0110145		0.0155781	0.00778905	0.0219149
BAGiLS_000461	host	| IPR000504 | RNA recognition motif, RNP-1 | length: 304	33	0.0222441	0.0206089	0.0214265	0.0105456		0.00527281								0.0404185	0.0462623	0.0433404	0.0123963		KOG0145	information storage and processing	RNA processing and modification	RNA-binding protein ELAV/HU (RRM superfamily)					PF00076	RNA recognition motif. (a.k.a. RRM, RBD, or RNP domain)
BAGiLS_003656	host	| IPR001519 | Ferritin, N-terminal | length: 179	21	0.0174775	0.0251886	0.0213331	0.0265147		0.0132573	0.0274503	0.00872151	0.0180859					0.0152435		0.00762177			KOG2332	metabolism	Inorganic ion transport and metabolism	Ferritin					PF00210	Ferritin-like domain
BAGiLS_002480	host	| noIPR | length: 204	23	0.00638309	0.0361402	0.0212616		0.00764915	0.00382457		0.0676865	0.0338432						0.0505724	0.0252862	0.035572	0.0213125									PF00643	B-box zinc finger
BAGiLS_002777	host	| IPR007714 | Protein of unknown function DUF667 | length: 197	23	0.00957463	0.0328547	0.0212147	0.0090784		0.0045392	0.0250633	0.0995389	0.0623011	0.0296209		0.0402267	0.0232825	0.0162377	0.0158039	0.0160208			KOG3213	information storage and processing	Transcription	Transcription factor IIB					PF05018	Protein of unknown function (DUF667)
BAGiLS_002485	host	| IPR000719 | Protein kinase, core | length: 204	23	0.0159577	0.0262838	0.0211208				0.0401013	0.0159262	0.0280137					0.00927867		0.00463934	0.017786		KOG0192	cellular processes and signaling	Signal transduction mechanisms	Tyrosine kinase specific for activated (GTP-bound) p21cdc42Hs					PF00069	Protein kinase domain
BAGiLS_013820	host	| IPR002194 | Chaperonin TCP-1, conserved site | length: 88	9		0.041981	0.0209905	0.0232004	0.0586435	0.0409219									0.0323101	0.0161551	0.079543		KOG0359	cellular processes and signaling	Posttranslational modification, protein turnover, chaperones	Chaperonin complex component, TCP-1 zeta subunit (CCT6)					PF00118	TCP-1/cpn60 chaperonin family
BAGiLS_007857	host	| noIPR | length: 132	14	0.041946		0.020973		0.0314161	0.0157081	0.0494105		0.0247052										KOG3857	metabolism	Energy production and conversion	Alcohol dehydrogenase, class IV					PF00465	Iron-containing alcohol dehydrogenase
BAGiLS_005089	host	| IPR006094 | FAD linked oxidase, N-terminal | length: 159	18	0.0122343	0.0293867	0.0208105					0.0763132	0.0381566	0.0378489	0.0544674		0.0307721				0.0170449	0.108931	KOG1233	poorly characterized	General function prediction only	Alkyl-dihydroxyacetonephosphate synthase					PF01565	FAD binding domain
BAGiLS_019189	host	| noIPR | length: 177	20		0.0415612	0.0207806											0.109372	0.159935	0.134654	0.11761
BAGiLS_015405	host	| IPR000086 | NUDIX hydrolase domain | length: 76	9	0.0163123	0.0251886	0.0207505	0.085068		0.042534						0.0342672	0.0114224	0.0414963		0.0207481	0.0340899		KOG2839	cellular processes and signaling	Signal transduction mechanisms	Diadenosine and diphosphoinositol polyphosphate phosphohydrolase
BAGiLS_000582	host	| IPR001353 | Proteasome, subunit alpha/beta | length: 290	32	0.0367028	0.00472287	0.0207128	0.0500258		0.0250129								0.0200071	0.0227181	0.0213626	0.0191756		KOG0175	cellular processes and signaling	Posttranslational modification, protein turnover, chaperones	20S proteasome, regulatory subunit beta type PSMB5/PSMB8/PRE2					PF00227	Proteasome subunit
BAGiLS_006266	host	| IPR001096 | Peptidase C13, legumain | length: 146	16	0.0412906		0.0206453																KOG1348	cellular processes and signaling	Posttranslational modification, protein turnover, chaperones	Asparaginyl peptidases					PF01650	Peptidase C13 family
BAGiLS_005625	host	| noIPR | length: 153	18	0.0244685	0.0167924	0.0206305					0.0356128	0.0178064			0.0942347	0.0314116				0.0681797	0.0726205
BAGiLS_015352	host	| IPR011992 | EF-Hand type | length: 77	9	0.0244685	0.0167924	0.0206305	0.0464007		0.0232004								0.0296402		0.0148201			KOG0041	poorly characterized	General function prediction only	Predicted Ca2+-binding protein, EF-Hand protein superfamily
BAGiLS_012607	host	| noIPR | length: 97	11		0.0412177	0.0206089		0.0319873	0.0159937	0.0419241	0.0333003	0.0376122			0.0280368	0.00934559	0.0242511	0.0132178	0.0187344	0.0464862	0.0297084	KOG0609	cellular processes and signaling	Signal transduction mechanisms	Calcium/calmodulin-dependent serine protein kinase/membrane-associated guanylate kinase
BAGiLS_012763	host	| IPR006802 | Radial spokehead-like protein | length: 96	11		0.0412177	0.0206089				0.0419241	0.0832507	0.0625874		0.0356514	0.0420552	0.0259022				0.0278917										PF04712	Radial spokehead-like protein
BAGiLS_013241	host	| IPR004217 | Mitochondrial inner membrane translocase complex, Tim8/9/10/13-zinc finger-like | length: 92	11		0.0412177	0.0206089	0.050619	0.0399842	0.0453016								0.0291013	0.0198267	0.024464			KOG1733	cellular processes and signaling	Intracellular trafficking, secretion, and vesicular transport	Mitochondrial import inner membrane translocase, subunit TIM13					PF02953	Tim10/DDP family zinc finger
BAGiLS_003198	host	| IPR002048 | Calcium-binding EF-hand | length: 187	22		0.0412177	0.0206089																KOG0037	cellular processes and signaling	Signal transduction mechanisms	Ca2+-binding protein, EF-Hand protein superfamily					PF00036	EF hand
BAGiLS_000568	host	| IPR005804 | Fatty acid desaturase, type 1 | length: 292	35		0.0410215	0.0205107					0.109891	0.0549455								0.0379859	0.107375	KOG4232	metabolism	Lipid transport and metabolism	Delta 6-fatty acid desaturase/delta-8 sphingolipid desaturase					PF00487	Fatty acid desaturase
BAGiLS_004155	host	| IPR000424 | Primosome PriB/single-strand DNA-binding | length: 171	20	0.0220217	0.0188915	0.0204566		0.0131948	0.00659739	0.149878	0.0457879	0.0978332	0.059612	0.0294124	0.100231	0.0630853	0.0240086	0.032714	0.0283613			KOG1653	information storage and processing	Replication, recombination and repair	Single-stranded DNA-binding protein	TIGR00621	DNA metabolism	DNA replication, recombination, and repair	single-stranded DNA-binding protein	PF00436	Single-strand binding protein family
BAGiLS_003943	host	| IPR015424 | Pyridoxal phosphate-dependent transferase, major region | length: 174	20	0.0220217	0.0188915	0.0204566	0.00696011	0.0307878	0.018874	0.132585		0.0662924										KOG2040	metabolism	Amino acid transport and metabolism	Glycine dehydrogenase (decarboxylating)
BAGiLS_002398	host	| IPR006602 | Domain of unknown function DM10 | length: 206	24	0.00611713	0.0346344	0.0203757					0.011447	0.00572349			0.0192753	0.0064251				0.0340899	0.14978	KOG0043	poorly characterized	Function unknown	Uncharacterized conserved protein, contains DM10 domain					PF06565	DUF1126 PH-like domain
BAGiLS_009594	host	| IPR003781 | CoA-binding | length: 119	13		0.0406893	0.0203447	0.0214157	0.0338328	0.0276242	0.195108		0.097554			0.0711703	0.0237234	0.0246242	0.0223686	0.0234964	0.0236007		KOG1255	metabolism	Energy production and conversion	Succinyl-CoA synthetase, alpha subunit					PF02629	CoA binding domain
BAGiLS_012771	host	| IPR002305 | Aminoacyl-tRNA synthetase, class Ib | length: 96	11	0.0200197	0.0206089	0.0203143	0.0189821	0.0639747	0.0414784									0.0264356	0.0132178			KOG2144	information storage and processing	Translation, ribosomal structure and biogenesis	Tyrosyl-tRNA synthetase, cytoplasmic					PF00579	tRNA synthetases class I (W and Y)
BAGiLS_024625	host	| Unknown | length: 187	20	0.0330325	0.00755659	0.0202945				0.0922329		0.0461165			0.0231303	0.00771012	0.0133381	0.0109047	0.0121214
BAGiLS_012506	host	| Unknown | length: 98	11	0.0266929	0.0137392	0.0202161	0.0442916	0.183927	0.114109													KOG0188	information storage and processing	Translation, ribosomal structure and biogenesis	Alanyl-tRNA synthetase
BAGiLS_002697	host	| IPR001299 | Ependymin | length: 199	22	0.0266929	0.0137392	0.0202161	0.0411279	0.0359858	0.0385568								0.0315264	0.02974	0.0306332											PF00811	Ependymin
BAGiLS_000429	host	| IPR001278 | Arginyl-tRNA synthetase, class Ic | length: 308	35	0.020973	0.0194312	0.0202021	0.0159088		0.00795441		0.0052329	0.00261645			0.0176231	0.00587437	0.0137192	0.0145396	0.0141294	0.0379859	0.0233423	KOG4426	information storage and processing	Translation, ribosomal structure and biogenesis	Arginyl-tRNA synthetase					PF00750	tRNA synthetases class I (R)
BAGiLS_000265	host	| IPR002015 | Proteasome/cyclosome, regulatory subunit | length: 332	37	0.0178554	0.0224655	0.0201605	0.0244544	0.0855877	0.0550211		0.00742507	0.00371253					0.0302811	0.0471553	0.0387182	0.0165843	0.00883222	KOG2062	cellular processes and signaling	Posttranslational modification, protein turnover, chaperones	26S proteasome regulatory complex, subunit RPN2/PSMD1					PF13646	HEAT repeats
BAGiLS_008034	host	| IPR006689 | ARF/SAR superfamily | length: 131	15		0.0403018	0.0201509				0.0307443	0.0976809	0.0642126	0.0454187			0.0151396					0.0762515	KOG0075	poorly characterized	General function prediction only	GTP-binding ADP-ribosylation factor-like protein					PF00025	ADP-ribosylation factor family
BAGiLS_000962	host	| IPR019347 | Axonemal dynein light chain | length: 261	30		0.0403018	0.0201509				0.0230582	0.0366303	0.0298443	0.034064		0.0359805	0.0233482	0.0124489	0.0145396	0.0134942		0.0272327	KOG4001	cellular processes and signaling	Cytoskeleton	Axonemal dynein light chain					PF10211	Axonemal dynein light chain
BAGiLS_005866	host	| Unknown | length: 150	17		0.0400055	0.0200027	0.0368476		0.0184238		0.150831	0.0754154		0.115343		0.0384476					0.105727
BAGiLS_006139	host	| IPR002108 | Actin-binding, cofilin/tropomyosin type | length: 147	17		0.0400055	0.0200027	0.0286593	0.258721	0.14369	0.0542547	0.0377077	0.0459812		0.0346028	0.0453536	0.0266521	0.191441	0.22237	0.206905	0.084222		KOG3655	cellular processes and signaling	Cytoskeleton	Drebrins and related actin binding proteins					PF00241	Cofilin/tropomyosin-type actin-binding protein
BAGiLS_001271	host	| IPR002818 | ThiJ/PfpI | length: 245	26	0.0254096	0.0145319	0.0199708	0.0642471	0.0135331	0.0388901	0.00886855		0.00443427					0.0184681	0.0223686	0.0204183			KOG2764	poorly characterized	General function prediction only	Putative transcriptional regulator DJ-1					PF01965	DJ-1/PfpI family
BAGiLS_001627	host	| IPR000086 | NUDIX hydrolase domain | length: 229	26	0.0282329	0.0116255	0.0199292	0.00803089		0.00401545								0.0800286	0.0475332	0.0637809	0.0118003		KOG1689	information storage and processing	RNA processing and modification	mRNA cleavage factor I subunit					PF13869	Nucleotide hydrolase
BAGiLS_004656	host	| IPR001433 | Oxidoreductase FAD/NAD(P)-binding | length: 164	19		0.0397715	0.0198858	0.0476218	0.0879652	0.0677935		0.0144593	0.00722967			0.0568114	0.0189371				0.0161478	0.0343992	KOG0534	metabolism	Coenzyme transport and metabolism	NADH-cytochrome b-5 reductase					PF00175	Oxidoreductase NAD-binding domain
BAGiLS_004653	host	| IPR019173 | NADH:ubiquinone oxidoreductase, NDUFB5/SGDH subunit | length: 164	19		0.0397715	0.0198858				0.0121359		0.00606795	0.143427	0.216723	0.113623	0.157924				0.0484435		KOG4632	metabolism	Energy production and conversion	NADH:ubiquinone oxidoreductase, NDUFB5/SGDH subunit					PF09781	NADH:ubiquinone oxidoreductase, NDUFB5/SGDH subunit
BAGiLS_004447	host	| IPR002181 | Fibrinogen, alpha/beta/gamma chain, C-terminal globular | length: 168	19		0.0397715	0.0198858				0.157767		0.0788834					0.0112321	0.0229572	0.0170946			KOG2579	poorly characterized	General function prediction only	Ficolin and related extracellular proteins					PF00147	Fibrinogen beta and gamma chains, C-terminal globular domain
BAGiLS_003965	host	| IPR000196 | Ribosomal protein L19/L19e | length: 174	21		0.0395821	0.0197911	0.0232004		0.0116002		0.0610505	0.0305253		0.140059	0.0881156	0.0760582				0.0584398		KOG1696	information storage and processing	Translation, ribosomal structure and biogenesis	60s ribosomal protein L19					PF01280	Ribosomal protein L19e
BAGiLS_009236	host	| IPR002208 | SecY protein | length: 121	13	0.039526		0.019763																KOG1373	cellular processes and signaling	Intracellular trafficking, secretion, and vesicular transport	Transport protein Sec61, alpha subunit					PF00344	SecY translocase
BAGiLS_010452	host	| IPR005160 | Ku70/Ku80 C-terminal arm | length: 113	13	0.039526		0.019763																KOG2327	information storage and processing	Replication, recombination and repair	DNA-binding subunit of a DNA-dependent protein kinase (Ku70 autoantigen)					PF03730	Ku70/Ku80 C-terminal arm
BAGiLS_000788	host	| IPR002023 | NADH:ubiquinone oxidoreductase, 24kDa subunit | length: 272	30	0.0293622	0.0100754	0.0197188	0.0324805		0.0162402		0.051893	0.0259465	0.0567734	0.0718969	0.0514008	0.0600237				0.0136359	0.0381257	KOG3196	metabolism	Energy production and conversion	NADH:ubiquinone oxidoreductase, NDUFV2/24 kD subunit	TIGR01958	Energy metabolism	Electron transport	NADH-quinone oxidoreductase, E subunit	PF01257	Thioredoxin-like [2Fe-2S] ferredoxin
BAGiLS_002662	host	| IPR015422 | Pyridoxal phosphate-dependent transferase, major region, subdomain 2 | length: 200	23		0.0394257	0.0197128	0.0363136	0.0956143	0.065964	0.0952405	0.00796311	0.0516018			0.0536356	0.0178785	0.00463934	0.00632155	0.00548044	0.0311255		KOG2862	poorly characterized	General function prediction only	Alanine-glyoxylate aminotransferase AGT1					PF00266	Aminotransferase class-V
BAGiLS_019073	host	| Unknown | length: 206	23		0.0394257	0.0197128	0.0090784		0.0045392	0.0401013	0.0278709	0.0339861			0.0134089	0.00446963														PF15433	Mitochondrial 28S ribosomal protein S31
BAGiLS_003229	host	| IPR008932 | Ribosomal protein L7/L12, oligomerisation | length: 186	21	0.006991	0.0323854	0.0196882				0.0329403		0.0164702	0.0486629	0.0560236	0.102802	0.0691627				0.0243499		KOG1715	information storage and processing	Translation, ribosomal structure and biogenesis	Mitochondrial/chloroplast ribosomal protein L12					PF00542	Ribosomal protein L7/L12 C-terminal domain
BAGiLS_001978	host	| IPR000435 | Tektin | length: 218	25		0.0392943	0.0196471		0.017593	0.00879652	0.0138349	0.0695976	0.0417163	0.0136256		0.0123362	0.00865393						KOG2685	cellular processes and signaling	Cytoskeleton	Cystoskeletal protein Tektin					PF03148	Tektin family
BAGiLS_004542	host	| IPR005829 | Sugar transporter, conserved site | length: 166	19	0.0231807	0.0159086	0.0195446	0.0219793	0.0277785	0.0248789	0.0788834	0.115675	0.0972791		0.0412805	0.0162318	0.0191708	0.0112321	0.0420882	0.0266601	0.0161478	0.0257994	KOG1800	metabolism	Nucleotide transport and metabolism	Ferredoxin/adrenodoxin reductase
BAGiLS_002850	host	| IPR008160 | Collagen triple helix repeat | length: 195	19	0.0270441	0.0119315	0.0194878	0.0696011	0.0879652	0.0787831													KOG3544	cellular processes and signaling	Extracellular structures	Collagens (type IV and type XIII), and related proteins					PF01391	Collagen triple helix repeat (20 copies)
BAGiLS_004602	host	| IPR005756 | Ribosomal protein L26, eukaryotic/archaeal | length: 165	19	0.0386345		0.0193172	0.0219793		0.0109896	0.0728155	0.130134	0.101475	0.0896421	0.196083	0.105507	0.130411	0.0786245	0.0612192	0.0699219	0.10227		KOG3401	information storage and processing	Translation, ribosomal structure and biogenesis	60S ribosomal protein L26	TIGR01080	Protein synthesis	Ribosomal proteins: synthesis and modification	ribosomal protein uL24	PF16906	Ribosomal proteins L26 eukaryotic, L24P archaeal
BAGiLS_000680	host	| IPR000111 | Glycoside hydrolase, clan GH-D | length: 280	31	0.0378867		0.0189434	0.011226	0.048239	0.0297325								0.0137684	0.0211058	0.0174371	0.00989706		KOG2366	metabolism	Carbohydrate transport and metabolism	Alpha-D-galactosidase (melibiase)					PF16499	Alpha galactosidase A
BAGiLS_003693	host	| IPR002056 | Protein import receptor MAS20-related | length: 178	20		0.0377829	0.0188915		0.0263896	0.0131948	0.0288228	0.173994	0.101408	0.136256	0.107845	0.069391	0.104497				0.0204539	0.212415	KOG4056	cellular processes and signaling	Intracellular trafficking, secretion, and vesicular transport	Translocase of outer mitochondrial membrane complex, subunit TOM20					PF02064	MAS20 protein import receptor
BAGiLS_004335	host	| IPR008417 | B-cell receptor-associated 31-like | length: 169	20		0.0377829	0.0188915	0.0591609		0.0295805		0.109891	0.0549455	0.076644		0.069391	0.0486784				0.0255674	0.106207	KOG1962	cellular processes and signaling	Defense mechanisms	B-cell receptor-associated protein and related proteins					PF05529	B-cell receptor-associated protein 31-like
BAGiLS_005139	host	| IPR009028 | Clathrin/coatomer adaptor, adaptin-like, appendage, C-terminal subdomain | length: 158	18		0.0377829	0.0188915	0.0232004	0.0293217	0.026261	0.0384304	0.0712256	0.054828	0.0283867		0.102802	0.0437294	0.0800286	0.113086	0.096557	0.113633	0.081698	KOG1061	cellular processes and signaling	Intracellular trafficking, secretion, and vesicular transport	Vesicle coat complex AP-1/AP-2/AP-4, beta subunit					PF09066	Beta2-adaptin appendage, C-terminal sub-domain
BAGiLS_011702	host	| IPR000542 | Acyltransferase ChoActase/COT/CPT | length: 104	12		0.0377829	0.0188915				0.0288228	0.0686819	0.0487523		0.0817011	0.0514008	0.0443673				0.0170449	0.040849	KOG3719	metabolism	Lipid transport and metabolism	Carnitine O-acyltransferase CPT2/YAT1					PF00755	Choline/Carnitine o-acyltransferase
BAGiLS_011068	host	| IPR007188 | Arp2/3 complex, 34kDa subunit p34-Arc | length: 108	12		0.0377829	0.0188915		0.0146609	0.00733043		0.0152626	0.00763132			0.0514008	0.0171336	0.0355682	0.0545234	0.0450458	0.0681797		KOG2826	cellular processes and signaling	Cytoskeleton	Actin-related protein Arp2/3 complex, subunit ARPC2					PF04045	Arp2/3 complex, 34 kD subunit p34-Arc
BAGiLS_014252	host	| IPR012335 | Thioredoxin fold | length: 85	10		0.0377829	0.0188915	0.0487207	0.0791687	0.0639447						0.0462607	0.0154202	0.0213409	0.0218093	0.0215751	0.0204539		KOG0912	cellular processes and signaling	Posttranslational modification, protein turnover, chaperones	Thiol-disulfide isomerase and thioredoxin					PF07912	ERp29, N-terminal domain
BAGiLS_006645	host	| IPR000504 | RNA recognition motif, RNP-1 | length: 142	16		0.0377829	0.0188915				0.115291	0.0801288	0.09771	0.031935	0.073531	0.0481882	0.0512181	0.0633559	0.0636106	0.0634833			KOG4207	information storage and processing	RNA processing and modification	Predicted splicing factor, SR protein superfamily					PF00076	RNA recognition motif. (a.k.a. RRM, RBD, or RNP domain)
BAGiLS_004501	host	| IPR000557 | Calponin repeat | length: 166	18		0.0377829	0.0188915	0.750145	1.21196	0.981055								0.0237122		0.0118561			KOG2046	cellular processes and signaling	Cytoskeleton	Calponin					PF00402	Calponin family repeat
BAGiLS_011003	host	| IPR002035 | von Willebrand factor, type A | length: 109	12		0.0377829	0.0188915	0.0812012	0.0586435	0.0699223																					PF00092	von Willebrand factor type A domain
BAGiLS_008499	host	| IPR000231 | Ribosomal protein L30e | length: 127	14		0.0377829	0.0188915																KOG2988	information storage and processing	Translation, ribosomal structure and biogenesis	60S ribosomal protein L30					PF01248	Ribosomal protein L7Ae/L30e/S12e/Gadd45 family
BAGiLS_013542	host	| IPR001931 | Ribosomal protein S21e | length: 90	10		0.0377829	0.0188915																KOG3486	information storage and processing	Translation, ribosomal structure and biogenesis	40S ribosomal protein S21					PF01249	Ribosomal protein S21e
BAGiLS_000257	host	| IPR001680 | WD40 repeat | length: 333	38	0.00965862	0.0278401	0.0187493	0.00732643	0.00694462	0.00713552		0.00722967	0.00361484					0.0336962	0.0286965	0.0311964	0.0188391	0.00859979	KOG0643	information storage and processing	Translation, ribosomal structure and biogenesis	Translation initiation factor 3, subunit i (eIF-3i)/TGF-beta receptor-interacting protein (TRIP-1)					PF00400	WD domain, G-beta repeat
BAGiLS_003097	host	| Unknown | length: 190	22	0.0100098	0.0274785	0.0187442				0.0366835	0.0707631	0.0537233	0.0154836			0.00516121				0.0139459	0.0297084					TIGR01643			YD repeat (two copies)	PF05593	RHS Repeat
BAGiLS_005036	host	| IPR006016 | UspA | length: 159	18	0.0122343	0.0251886	0.0187114											0.0237122		0.0118561	0.0170449										PF00582	Universal stress protein family
BAGiLS_007090	host	| IPR008195 | Ribosomal protein L34e | length: 138	16	0.0137635	0.0236143	0.0186889	0.0261004	0.0384848	0.0322926	0.0360285		0.0180142			0.0963764	0.0321255	0.106705		0.0533524	0.0575267	0.040849	KOG1790	information storage and processing	Translation, ribosomal structure and biogenesis	60s ribosomal protein L34					PF01199	Ribosomal protein L34e
BAGiLS_003626	host	| IPR002130 | Peptidyl-prolyl cis-trans isomerase, cyclophilin-type | length: 179	20	0.0146811	0.0226698	0.0186754	0.0452407	0.017593	0.0314169								0.0506847	0.0436187	0.0471517	0.0613618		KOG0881	cellular processes and signaling	Posttranslational modification, protein turnover, chaperones	Cyclophilin type peptidyl-prolyl cis-trans isomerase					PF00160	Cyclophilin type peptidyl-prolyl cis-trans isomerase/CLD
BAGiLS_003829	host	| IPR001196 | Ribosomal protein L15 | length: 177	20	0.0146811	0.0226698	0.0186754	0.0139202		0.00696011					0.0294124		0.00980413				0.0357944		KOG1742	information storage and processing	Translation, ribosomal structure and biogenesis	60s ribosomal protein L15/L27					PF00828	Ribosomal proteins 50S-L15, 50S-L18e, 60S-L27A
BAGiLS_007712	host	| IPR001298 | Filamin/ABP280 repeat | length: 133	14	0.0157298	0.0215902	0.01866	0.815327	0.653456	0.734391								0.0304871		0.0152435			KOG0518	cellular processes and signaling	Cytoskeleton	Actin-binding cytoskeleton protein, filamin					PF00630	Filamin/ABP280 repeat
BAGiLS_004949	host	| IPR000924 | Glutamyl/glutaminyl-tRNA synthetase, class Ic | length: 161	18	0.0163123	0.0209905	0.0186514	0.0116002		0.00580009													KOG1148	information storage and processing	Translation, ribosomal structure and biogenesis	Glutaminyl-tRNA synthetase					PF03950	tRNA synthetases class I (E and Q), anti-codon binding domain
BAGiLS_005221	host	| IPR002048 | Calcium-binding EF-hand | length: 157	18	0.0163123	0.0209905	0.0186514											0.00889206		0.00444603			KOG0027	cellular processes and signaling	Signal transduction mechanisms	Calmodulin and related proteins (EF-Hand superfamily)					PF13405	EF-hand domain
BAGiLS_002838	host	| noIPR | length: 196	22	0.0200197	0.0171741	0.0185969	0.00632737	0.0119953	0.00916131		0.0208127	0.0104063	0.0309673	0.0267385		0.0192353				0.0185945	0.0965522	KOG4254	metabolism	Coenzyme transport and metabolism	Phytoene desaturase
BAGiLS_004058	host	| IPR001023 | Heat shock protein Hsp70 | length: 173	20	0.0220217	0.0151132	0.0185674	0.062641	0.0703721	0.0665066	0.0691747	0.0412091	0.0551919			0.0154202	0.00514008	0.0160057	0.0472536	0.0316296	0.0204539		KOG0104	cellular processes and signaling	Posttranslational modification, protein turnover, chaperones	Molecular chaperones GRP170/SIL1, HSP70 superfamily
BAGiLS_001558	host	| IPR008968 | Clathrin adaptor, mu subunit, C-terminal | length: 232	26	0.0225863	0.0145319	0.0185591											0.0348842	0.0251646	0.0300244			KOG2740	cellular processes and signaling	Intracellular trafficking, secretion, and vesicular transport	Clathrin-associated protein medium chain					PF00928	Adaptor complexes medium subunit family
BAGiLS_002034	host	| IPR001564 | Nucleoside diphosphate kinase, core | length: 216	24	0.0244685	0.0125943	0.0185314	0.0174003		0.00870013	0.0096076	0.0267096	0.0181586	0.0141933	0.0163402	0.0192753	0.0166029				0.0213062	0.0204245	KOG0888	metabolism	Nucleotide transport and metabolism	Nucleoside diphosphate kinase					PF00334	Nucleoside diphosphate kinase
BAGiLS_006596	host	| IPR001375 | Peptidase S9, prolyl oligopeptidase, catalytic domain | length: 143	16	0.0275271	0.00944573	0.0184864	0.0130502		0.0065251								0.0100036	0.0181745	0.014089			KOG2237	cellular processes and signaling	Posttranslational modification, protein turnover, chaperones	Predicted serine protease					PF00326	Prolyl oligopeptidase family
BAGiLS_000107	host	| IPR006530 | YD repeat | length: 383	43		0.0369043	0.0184521				0.0482614	0.115002	0.0816318	0.0277265	0.0319204	0.0502054	0.0366174	0.0173705		0.00868527	0.0309187	0.0531987	COG3209	cellular processes and signaling	Cell wall/membrane/envelope biogenesis	Rhs family protein	TIGR01643			YD repeat (two copies)	PF05593	RHS Repeat
BAGiLS_017552	host	| IPR001179 | Peptidyl-prolyl cis-trans isomerase, FKBP-type | length: 57	6	0.0367028		0.0183514	0.127602	0.425165	0.276383	0.115291		0.0576456			0.179903	0.0599676	0.124489	0.121163	0.122826	0.0340899		KOG0549	cellular processes and signaling	Posttranslational modification, protein turnover, chaperones	FKBP-type peptidyl-prolyl cis-trans isomerase					PF00254	FKBP-type peptidyl-prolyl cis-trans isomerase
BAGiLS_006690	host	| IPR002913 | Lipid-binding START | length: 142	16	0.0367028		0.0183514	0.195753		0.0978765								0.0300107	0.0272617	0.0286362	0.0127837		KOG2761	metabolism	Lipid transport and metabolism	START domain-containing proteins involved in steroidogenesis/phosphatidylcholine transfer					PF01852	START domain
BAGiLS_010843	host	| IPR002930 | Glycine cleavage H-protein | length: 110	12	0.0367028		0.0183514	0.0348005	0.139278	0.0870394	0.163329	0.0305253	0.0969272	0.0709667	0.0490206	0.192753	0.104247	0.0533524	0.0242326	0.0387925			KOG3373	metabolism	Amino acid transport and metabolism	Glycine cleavage system H protein (lipoate-binding)	TIGR00527	Energy metabolism	Amino acids and amines	glycine cleavage system H protein	PF01597	Glycine cleavage H-protein
BAGiLS_006752	host	| IPR006055 | Exonuclease | length: 141	16	0.0367028		0.0183514	0.0478507		0.0239254						0.173478	0.0578259		0.0363489	0.0181745			KOG3242	information storage and processing	RNA processing and modification	Oligoribonuclease (3'->5' exoribonuclease)					PF00929	Exonuclease
BAGiLS_006424	host	| IPR000463 | Cytosolic fatty-acid binding | length: 144	16	0.0367028		0.0183514							0.031935			0.010645						KOG4015	metabolism	Lipid transport and metabolism	Fatty acid-binding protein FABP					PF14651	Lipocalin / cytosolic fatty-acid binding protein family
BAGiLS_004751	host	| IPR002124 | Cytochrome c oxidase, subunit Vb | length: 163	18	0.0367028		0.0183514	0.127602		0.063801													KOG3352	metabolism	Energy production and conversion	Cytochrome c oxidase, subunit Vb/COX4					PF01215	Cytochrome c oxidase subunit Vb
BAGiLS_020037	host	| IPR005108 | HELP | length: 111	12	0.0367028		0.0183514											0.0400143	0.0363489	0.0381816			KOG2106	poorly characterized	Function unknown	Uncharacterized conserved protein, contains HELP and WD40 domains
BAGiLS_008308	host	| IPR000504 | RNA recognition motif, RNP-1 | length: 129	14	0.0367028		0.0183514																KOG4205	information storage and processing	RNA processing and modification	RNA-binding protein musashi/mRNA cleavage and polyadenylation factor I complex, subunit HRP1					PF00076	RNA recognition motif. (a.k.a. RRM, RBD, or RNP domain)
BAGiLS_010834	host	| IPR008152 | Clathrin adaptor, alpha/beta/gamma-adaptin, appendage, Ig-like subdomain | length: 110	12	0.0367028		0.0183514																KOG1061	cellular processes and signaling	Intracellular trafficking, secretion, and vesicular transport	Vesicle coat complex AP-1/AP-2/AP-4, beta subunit					PF09066	Beta2-adaptin appendage, C-terminal sub-domain
BAGiLS_012074	host	| IPR019402 | Frag1/DRAM/Sfk1 | length: 101	12	0.0367028		0.0183514																KOG4320	poorly characterized	Function unknown	Uncharacterized conserved protein					PF10277	Frag1/DRAM/Sfk1 family
BAGiLS_001548	host	| IPR001304 | C-type lectin | length: 233	27		0.0363836	0.0181918									0.0685344	0.0228448														PF00059	Lectin C-type domain
BAGiLS_000673	host	| IPR011400 | Translation initiation factor eIF-3b | length: 280	33	0.00889764	0.0274785	0.0181881					0.00555005	0.00277502			0.0140184	0.0046728	0.0177841	0.0286385	0.0232113	0.0433871		KOG2314	information storage and processing	Translation, ribosomal structure and biogenesis	Translation initiation factor 3, subunit b (eIF-3b)					PF08662	Eukaryotic translation initiation factor eIF2A
BAGiLS_001228	host	| IPR002198 | Short-chain dehydrogenase/reductase SDR | length: 247	27	0.0108749	0.0251886	0.0180318	0.00515563		0.00257782		0.0576589	0.0288294	0.0189245	0.0580985	0.0456896	0.0409042		0.0242326	0.0121163	0.0454532	0.187603	KOG1200	metabolism	Lipid transport and metabolism	Mitochondrial/plastidial beta-ketoacyl-ACP reductase					PF00106	short chain dehydrogenase
BAGiLS_003779	host	| IPR002181 | Fibrinogen, alpha/beta/gamma chain, C-terminal globular | length: 177	21		0.0359837	0.0179919				0.0603906	0.0436075	0.0519991		0.0280118		0.00933726		0.034618	0.017309		0.0855884	KOG2579	poorly characterized	General function prediction only	Ficolin and related extracellular proteins					PF00147	Fibrinogen beta and gamma chains, C-terminal globular domain
BAGiLS_003276	host	| IPR005000 | HpcH/HpaI aldolase | length: 186	21		0.0359837	0.0179919	0.0165717	0.0544546	0.0355132	0.0494105	0.0130823	0.0312464			0.0220289	0.00734297	0.00508118	0.0103854	0.00773329											PF03328	HpcH/HpaI aldolase/citrate lyase family
BAGiLS_004497	host	| IPR001107 | Band 7 protein | length: 167	19		0.0357944	0.0178972				0.0424757	0.101215	0.0718455	0.0358569	0.0516007	0.0324636	0.0399737				0.0645913	0.154796	KOG2620	metabolism	Energy production and conversion	Prohibitins and stomatins of the PID superfamily					PF01145	SPFH domain / Band 7 family
BAGiLS_000691	host	| IPR006090 | Acyl-CoA oxidase/dehydrogenase, type 1 | length: 279	31	0.030783	0.00487522	0.0178291		0.00851276	0.00425638	0.0483479		0.0241739			0.0198971	0.00663236				0.00659804		KOG0140	metabolism	Lipid transport and metabolism	Medium-chain acyl-CoA dehydrogenase					PF00441	Acyl-CoA dehydrogenase, C-terminal domain
BAGiLS_000087	host	| IPR000717 | Proteasome component region PCI | length: 392	44	0.0233563	0.0120218	0.0176891	0.0158184	0.0739707	0.0448946								0.0351641	0.0280878	0.0316259	0.030216		KOG1463	cellular processes and signaling	Posttranslational modification, protein turnover, chaperones	26S proteasome regulatory complex, subunit RPN6/PSMD11					PF01399	PCI domain
BAGiLS_008194	host	| Unknown | length: 129	15		0.0352641	0.017632	0.00928014		0.00464007		0.140416	0.0702081	0.0227093	0.0392165		0.0206419					0.0980376
BAGiLS_006468	host	| IPR001124 | Lipid-binding serum glycoprotein, C-terminal | length: 144	15		0.0352641	0.017632				0.0307443		0.0153722										KOG4160	cellular processes and signaling	Defense mechanisms	BPI/LBP/CETP family protein					PF02886	LBP / BPI / CETP family, C-terminal domain
BAGiLS_004476	host	| IPR002165 | Plexin | length: 167	19	0.0231807	0.0119315	0.0175561				0.0242718	0.0674769	0.0458744	0.0448211	0.0412805	0.0405796	0.0422271				0.0592087	0.103197	KOG3848	cellular processes and signaling	Extracellular structures	Extracellular protein TEM7, contains PSI domain (tumor endothelial marker in humans)
BAGiLS_004629	host	| IPR001518 | Argininosuccinate synthase | length: 165	19	0.0231807	0.0119315	0.0175561		0.0601867	0.0300934								0.0336962	0.0306096	0.0321529			KOG1706	metabolism	Amino acid transport and metabolism	Argininosuccinate synthase					PF00764	Arginosuccinate synthase
BAGiLS_011079	host	| noIPR | length: 108	13		0.0348766	0.0174383					0.0563544	0.0281772		0.0603331		0.020111				0.0550682	0.0754136	KOG4178	metabolism	Lipid transport and metabolism	Soluble epoxide hydrolase
BAGiLS_001752	host	| IPR004045 | Glutathione S-transferase, N-terminal | length: 224	26		0.0348766	0.0174383	0.0669241		0.033462								0.0882366	0.0838821	0.0860594	0.0157338		KOG0868	cellular processes and signaling	Posttranslational modification, protein turnover, chaperones	Glutathione S-transferase	TIGR01262	Energy metabolism	Amino acids and amines	maleylacetoacetate isomerase	PF13417	Glutathione S-transferase, N-terminal domain
BAGiLS_001480	host	| IPR000629 | RNA helicase, ATP-dependent, DEAD-box, conserved site | length: 235	26		0.0348766	0.0174383	0.0160618	0.0541324	0.0350971									0.0279607	0.0139804			KOG0363	cellular processes and signaling	Posttranslational modification, protein turnover, chaperones	Chaperonin complex component, TCP-1 beta subunit (CCT2)					PF00118	TCP-1/cpn60 chaperonin family
BAGiLS_007483	host	| IPR003598 | Immunoglobulin subtype 2 | length: 135	15	0.0146811	0.0201509	0.017416	0.0278404	0.0469148	0.0373776		0.0610505	0.0305253	0.0567734			0.0189245				0.0204539		KOG3513	cellular processes and signaling	Signal transduction mechanisms	Neural cell adhesion molecule L1					PF07679	Immunoglobulin I-set domain
BAGiLS_004316	host	| IPR002784 | Ribosomal protein L14 | length: 169	19	0.034771		0.0173855	0.0439586	0.00925949	0.026609	0.0485436	0.130134	0.0893389	0.0986064		0.13797	0.0788589	0.115129	0.103307	0.109218	0.0915044	0.146196	KOG3421	information storage and processing	Translation, ribosomal structure and biogenesis	60S ribosomal protein L14					PF01929	Ribosomal protein L14
BAGiLS_004450	host	| IPR000608 | Ubiquitin-conjugating enzyme, E2 | length: 167	19	0.034771		0.0173855	0.0476218		0.0238109								0.0112321	0.019131	0.0151815			KOG0422	cellular processes and signaling	Posttranslational modification, protein turnover, chaperones	Ubiquitin-protein ligase					PF00179	Ubiquitin-conjugating enzyme
BAGiLS_010536	host	| IPR005062 | SAC3/GANP/Nin1/mts3/eIF-3 p25 | length: 112	13	0.0169397	0.0174383	0.017189	0.0214157	0.0338328	0.0276242								0.0205201	0.0167764	0.0186483			KOG3151	cellular processes and signaling	Posttranslational modification, protein turnover, chaperones	26S proteasome regulatory complex, subunit RPN12/PSMD8					PF10075	CSN8/PSMD8/EIF3K family
BAGiLS_012751	host	| IPR006602 | Domain of unknown function DM10 | length: 96	11		0.0343481	0.0171741														0.0185945	0.0445626	KOG0043	poorly characterized	Function unknown	Uncharacterized conserved protein, contains DM10 domain
BAGiLS_002999	host	| IPR019520 | Ribosomal protein S23, mitochondrial | length: 192	22		0.0343481	0.0171741				0.0524051	0.0249752	0.0386901			0.0560736	0.0186912				0.0185945										PF10484	Mitochondrial ribosomal protein S23
BAGiLS_009683	host	| IPR019173 | NADH:ubiquinone oxidoreductase, NDUFB5/SGDH subunit | length: 118	15	0.0342559		0.017128	0.0742411		0.0371206		0.183152	0.0915758									0.163396	KOG4632	metabolism	Energy production and conversion	NADH:ubiquinone oxidoreductase, NDUFB5/SGDH subunit					PF09781	NADH:ubiquinone oxidoreductase, NDUFB5/SGDH subunit
BAGiLS_006773	host	| IPR001179 | Peptidyl-prolyl cis-trans isomerase, FKBP-type | length: 141	15	0.0342559		0.017128																KOG0544	cellular processes and signaling	Posttranslational modification, protein turnover, chaperones	FKBP-type peptidyl-prolyl cis-trans isomerase					PF00254	FKBP-type peptidyl-prolyl cis-trans isomerase
BAGiLS_001535	host	| IPR012336 | Thioredoxin-like fold | length: 233	26	0.0254096	0.00871914	0.0170644											0.0123121	0.0251646	0.0187384	0.0157338										PF13462	Thioredoxin
BAGiLS_002322	host	| IPR002048 | Calcium-binding EF-hand | length: 208	24	0.0183514	0.0157429	0.0170471											0.0444603	0.0242326	0.0343465			KOG0032	cellular processes and signaling	Signal transduction mechanisms	Ca2+/calmodulin-dependent protein kinase, EF-Hand protein superfamily					PF13499	EF-hand domain pair
BAGiLS_003789	host	| IPR019329 | NADH:ubiquinone oxidoreductase, ESSS subunit | length: 177	20		0.0340046	0.0170023							0.204384	0.225495	0.123362	0.184414				0.0511348	0.171566	KOG4808	poorly characterized	Function unknown	Uncharacterized conserved protein					PF10183	ESSS subunit of NADH:ubiquinone oxidoreductase (complex I)
BAGiLS_003935	host	| IPR001304 | C-type lectin | length: 175	20		0.0340046	0.0170023																								PF00059	Lectin C-type domain
BAGiLS_012623	host	| IPR008384 | ARP23 complex 20 kDa subunit | length: 97	11	0.0133465	0.0206089	0.0169777									0.0841103	0.0280368	0.0291013	0.0462623	0.0376818			KOG1876	cellular processes and signaling	Cytoskeleton	Actin-related protein Arp2/3 complex, subunit ARPC4					PF05856	ARP2/3 complex 20 kDa subunit (ARPC4)
BAGiLS_013178	host	| IPR000038 | Cell division/GTP binding protein | length: 93	11	0.0200197	0.0137392	0.0168795	0.0126547	0.0799683	0.0463115								0.0194009	0.0330445	0.0262227			KOG3859	cellular processes and signaling	Cell cycle control, cell division, chromosome partitioning	Septins (P-loop GTPases)
BAGiLS_004515	host	| IPR012677 | Nucleotide-binding, alpha-beta plait | length: 166	18		0.0335848	0.0167924					0.055963	0.0279815	0.0283867			0.00946223	0.0385323		0.0192661	0.0738614	0.0635429	KOG0145	information storage and processing	RNA processing and modification	RNA-binding protein ELAV/HU (RRM superfamily)
BAGiLS_001554	host	| IPR001304 | C-type lectin | length: 232	27		0.0335848	0.0167924				0.0298903	0.0407004	0.0352953	0.0252326	0.0580985	0.0342672	0.0391994		0.0296176	0.0148088	0.0189388	0.0544653	KOG0250	information storage and processing	Replication, recombination and repair	DNA repair protein RAD18 (SMC family protein)					PF00059	Lectin C-type domain
BAGiLS_014415	host	| IPR002035 | von Willebrand factor, type A | length: 84	9		0.0335848	0.0167924																								PF00092	von Willebrand factor type A domain
BAGiLS_015400	host	| noIPR | length: 76	9		0.0335848	0.0167924																								PF11952	XRN-Two Binding Domain, XTBD
BAGiLS_000857	host	| IPR002165 | Plexin | length: 268	31	0.0236792	0.00975044	0.0167148				0.0148763		0.00743814	0.0934013	0.246684	0.0497427	0.129943				0.0461863		KOG3848	cellular processes and signaling	Extracellular structures	Extracellular protein TEM7, contains PSI domain (tumor endothelial marker in humans)
BAGiLS_012345	host	| IPR000504 | RNA recognition motif, RNP-1 | length: 99	11	0.0333661		0.0166831		0.0639747	0.0319873	0.0419241	0.0915758	0.0667499					0.0873039	0.105742	0.0965231	0.0650807	0.133688	KOG0148	information storage and processing	RNA processing and modification	Apoptosis-promoting RNA-binding protein TIA-1/TIAR (RRM superfamily)					PF00076	RNA recognition motif. (a.k.a. RRM, RBD, or RNP domain)
BAGiLS_000778	host	| IPR002314 | Aminoacyl-tRNA synthetase, class II (G, H, P and S), conserved region | length: 273	31	0.0260471	0.00731283	0.01668	0.0404135	0.0624269	0.0514202								0.0120473	0.025796	0.0189217			KOG2509	information storage and processing	Translation, ribosomal structure and biogenesis	Seryl-tRNA synthetase	TIGR00414	Protein synthesis	tRNA aminoacylation	serine--tRNA ligase	PF00587	tRNA synthetase class II core domain (G, H, P, S and T)
BAGiLS_001811	host	| IPR008856 | Translocon-associated beta | length: 222	25		0.033249	0.0166245				0.0276699	0.0842498	0.0559598	0.156694	0.203926	0.135698	0.165439				0.0327263	0.124181	KOG3317	cellular processes and signaling	Intracellular trafficking, secretion, and vesicular transport	Translocon-associated complex TRAP, beta subunit					PF05753	Translocon-associated protein beta (TRAPB)
BAGiLS_018974	host	| Unknown | length: 280	32		0.0330601	0.01653				0.0180142		0.00900712										KOG0976	cellular processes and signaling	Signal transduction mechanisms	Rho/Rac1-interacting serine/threonine kinase Citron					PF16026	Mitochondria-eating protein
BAGiLS_006565	host	| IPR001303 | Class II aldolase/adducin, N-terminal | length: 143	16		0.0330601	0.01653																KOG2631	metabolism	Carbohydrate transport and metabolism	Class II aldolase/adducin N-terminal domain protein					PF00596	Class II Aldolase and Adducin N-terminal domain
BAGiLS_003966	host	| IPR002132 | Ribosomal protein L5 | length: 174	20	0.0330325		0.0165162	0.0522008		0.0261004	0.0634101	0.123627	0.0935187								0.0511348	0.147056	KOG0397	information storage and processing	Translation, ribosomal structure and biogenesis	60S ribosomal protein L11					PF00673	ribosomal L5P family C-terminus
BAGiLS_003275	host	| IPR000504 | RNA recognition motif, RNP-1 | length: 186	20	0.0330325		0.0165162	0.0174003	0.017593	0.0174967								0.0400143		0.0200071	0.0511348		KOG0123	information storage and processing	RNA processing and modification	Polyadenylate-binding protein (RRM superfamily)					PF00076	RNA recognition motif. (a.k.a. RRM, RBD, or RNP domain)
BAGiLS_004471	host	| IPR004045 | Glutathione S-transferase, N-terminal | length: 167	20	0.0330325		0.0165162	0.156602	0.0263896	0.091496								0.0213409	0.0109047	0.0161228			KOG1695	cellular processes and signaling	Posttranslational modification, protein turnover, chaperones	Glutathione S-transferase
BAGiLS_002533	host	| IPR011488 | Eukaryotic translation initiation factor 2, alpha subunit | length: 203	23		0.0328547	0.0164274	0.00605227	0.0114737	0.00876299	0.0200506	0.0159262	0.0179884					0.0463934	0.0379293	0.0421613	0.0311255		KOG2916	information storage and processing	Translation, ribosomal structure and biogenesis	Translation initiation factor 2, alpha subunit (eIF-2alpha)					PF07541	Eukaryotic translation initiation factor 2 alpha subunit
BAGiLS_000025	host	| IPR002165 | Plexin | length: 445	50	0.0161492	0.0166245	0.0163869				0.0322815	0.0714291	0.0518553	0.034064	0.0549031	0.0339245	0.0409639	0.0128046	0.0130856	0.0129451	0.0306809	0.0620905	KOG3848	cellular processes and signaling	Extracellular structures	Extracellular protein TEM7, contains PSI domain (tumor endothelial marker in humans)
BAGiLS_001224	host	| IPR009104 | Sea anemone cytolysin | length: 247	27	0.0326247		0.0163123					0.0169585	0.00847924	0.0441571		0.0742456	0.0394675		0.0269251	0.0134626	0.0757553	0.114982									PF06369	Sea anemone cytotoxic protein
BAGiLS_020946	host	| Unknown | length: 79	9	0.0326247		0.0163123		0.107513	0.0537565
BAGiLS_002473	host	| IPR001611 | Leucine-rich repeat | length: 204	23	0.0127662	0.0197128	0.0162395	0.0544704		0.0272352													KOG0531	cellular processes and signaling	Signal transduction mechanisms	Protein phosphatase 1, regulatory subunit, and related proteins					PF12799	Leucine Rich repeats (2 copies)
BAGiLS_009502	host	| IPR000552 | Ribosomal protein L44e | length: 119	14		0.0323854	0.0161927									0.110145	0.0367148	0.0381088	0.0363489	0.0372289	0.0365249		KOG3464	information storage and processing	Translation, ribosomal structure and biogenesis	60S ribosomal protein L44					PF00935	Ribosomal protein L44
BAGiLS_005910	host	| IPR015590 | Aldehyde dehydrogenase | length: 150	16	0.0229392	0.00944573	0.0161925		0.0384848	0.0192424													KOG2451	metabolism	Energy production and conversion	Aldehyde dehydrogenase					PF00171	Aldehyde dehydrogenase family
BAGiLS_003152	host	| IPR000629 | RNA helicase, ATP-dependent, DEAD-box, conserved site | length: 188	21	0.006991	0.0251886	0.0160898	0.0165717	0.046077	0.0313243								0.0127029	0.0311562	0.0219296	0.0438298		KOG0363	cellular processes and signaling	Posttranslational modification, protein turnover, chaperones	Chaperonin complex component, TCP-1 beta subunit (CCT2)					PF00118	TCP-1/cpn60 chaperonin family
BAGiLS_007013	host	| IPR008854 | Thiopurine S-methyltransferase | length: 139	16	0.0321149		0.0160575	0.0261004		0.0130502								0.0133381		0.00666905	0.0127837										PF05724	Thiopurine S-methyltransferase (TPMT)
BAGiLS_006897	host	| IPR013216 | Methyltransferase type 11 | length: 140	16	0.0321149		0.0160575		0.0439826	0.0219913								0.0266762		0.0133381			KOG1540	metabolism	Coenzyme transport and metabolism	Ubiquinone biosynthesis methyltransferase COQ5					PF13847	Methyltransferase domain
BAGiLS_006952	host	| Unknown | length: 139	16	0.0321149		0.0160575
BAGiLS_003309	host	| noIPR | length: 185	21	0.0174775	0.0143935	0.0159355	0.0232004	0.0167553	0.0199778		0.0130823	0.00654113					0.0127029	0.0103854	0.0115442			KOG4761	cellular processes and signaling	Posttranslational modification, protein turnover, chaperones	Proteasome formation inhibitor PI31					PF11566	PI31 proteasome regulator N-terminal
BAGiLS_004774	host	| IPR019564 | Outer mitochondrial membrane transport complex protein, Tom37/Metaxin | length: 163	19		0.0318172	0.0159086														0.0322957	0.0859979	KOG3028	cellular processes and signaling	Intracellular trafficking, secretion, and vesicular transport	Translocase of outer mitochondrial membrane complex, subunit TOM37/Metaxin 1					PF11801	Tom37 C-terminal domain
BAGiLS_004030	host	| IPR001073 | Complement C1q protein | length: 173	19		0.0318172	0.0159086					0.043378	0.021689			0.154202	0.0514008				0.0107652	0.0257994									PF00386	C1q domain
BAGiLS_000035	host	| IPR001680 | WD40 repeat | length: 436	49	0.0224711	0.00925296	0.015862	0.00994301		0.0049715		0.00560668	0.00280334			0.0125879	0.00419598	0.0152435	0.0178035	0.0165235	0.0104357		KOG0264	information storage and processing	Chromatin structure and dynamics	Nucleosome remodeling factor, subunit CAF1/NURF55/MSI1					PF12265	Histone-binding protein RBBP4 or subunit C of CAF1 complex
BAGiLS_000388	host	| IPR000555 | Mov34/MPN/PAD-1 | length: 313	35	0.0251676	0.00647707	0.0158223	0.00994301	0.0477525	0.0288478								0.0426819	0.024925	0.0338034	0.0379859	0.00933692	KOG1556	cellular processes and signaling	Posttranslational modification, protein turnover, chaperones	26S proteasome regulatory complex, subunit RPN8/PSMD7					PF13012	Maintenance of mitochondrial structure and function
BAGiLS_000101	host	| IPR001023 | Heat shock protein Hsp70 | length: 384	43		0.0316322	0.0158161																KOG0101	cellular processes and signaling	Posttranslational modification, protein turnover, chaperones	Molecular chaperones HSP70/HSC70, HSP70 superfamily					PF00012	Hsp70 protein
BAGiLS_010855	host	| IPR000692 | Fibrillarin | length: 110	12		0.0314858	0.0157429	0.0232004		0.0116002	0.0864684	0.122101	0.104285		0.0490206	0.0257004	0.024907	0.00889206	0.0121163	0.0105042	0.0596573	0.0680817	KOG1596	information storage and processing	RNA processing and modification	Fibrillarin and related nucleolar RNA-binding proteins					PF01269	Fibrillarin
BAGiLS_002017	host	| Unknown | length: 217	24		0.0314858	0.0157429					0.0839445	0.0419723			0.109227	0.0364089				0.0213062	0.0340408
BAGiLS_010234	host	| IPR001813 | Ribosomal protein 60S | length: 114	12		0.0314858	0.0157429	0.063801	0.34453	0.204166	0.096076		0.048038	0.113547		0.102802	0.0721161	0.106705	0.0545234	0.0806141			KOG1762	information storage and processing	Translation, ribosomal structure and biogenesis	60s acidic ribosomal protein P1					PF00428	60s Acidic ribosomal protein
BAGiLS_000418	host	| IPR008858 | TROVE | length: 309	35	0.0314595		0.0157298					0.0052329	0.00261645	0.00973258			0.00324419	0.0503037		0.0251518	0.0175319		KOG4465	poorly characterized	Function unknown	Uncharacterized conserved protein					PF05731	TROVE domain
BAGiLS_003263	host	| IPR001518 | Argininosuccinate synthase | length: 186	21	0.0314595		0.0157298	0.0430864	0.092154	0.0676202								0.0330277	0.0138472	0.0234374			KOG1706	metabolism	Amino acid transport and metabolism	Argininosuccinate synthase					PF00764	Arginosuccinate synthase
BAGiLS_007668	host	| IPR000892 | Ribosomal protein S26e | length: 133	14	0.0314595		0.0157298	0.039772	0.0314161	0.0355941		0.0850347	0.0425173						0.13501	0.0675051			KOG1768	information storage and processing	Translation, ribosomal structure and biogenesis	40s ribosomal protein S26					PF01283	Ribosomal protein S26e
BAGiLS_017095	host	| IPR004154 | Anticodon-binding | length: 62	7	0.0314595		0.0157298																KOG1637	information storage and processing	Translation, ribosomal structure and biogenesis	Threonyl-tRNA synthetase					PF03129	Anticodon binding domain
BAGiLS_009534	host	| IPR008854 | Thiopurine S-methyltransferase | length: 119	14	0.0314595		0.0157298																								PF05724	Thiopurine S-methyltransferase (TPMT)
BAGiLS_004503	host	| IPR000439 | Ribosomal protein L15e | length: 166	19	0.0154538	0.0159086	0.0156812					0.0289187	0.0144593						0.0114786	0.0057393	0.0645913		KOG1678	information storage and processing	Translation, ribosomal structure and biogenesis	60s ribosomal protein L15					PF00827	Ribosomal L15
BAGiLS_000999	host	| IPR002198 | Short-chain dehydrogenase/reductase SDR | length: 259	29		0.0312686	0.0156343					0.0852602	0.0426301		0.0743761	0.0319039	0.0354267		0.0175478	0.00877388		0.152127	KOG1208	metabolism	Secondary metabolites biosynthesis, transport and catabolism	Dehydrogenases with different specificities (related to short-chain alcohol dehydrogenases)					PF00106	short chain dehydrogenase
BAGiLS_000612	host	| IPR001353 | Proteasome, subunit alpha/beta | length: 286	31	0.0165754	0.0146257	0.0156005											0.0120473	0.0281411	0.0200942	0.0131961		KOG0173	cellular processes and signaling	Posttranslational modification, protein turnover, chaperones	20S proteasome, regulatory subunit beta type PSMB7/PSMB10/PUP1					PF00227	Proteasome subunit
BAGiLS_005809	host	| IPR002472 | Palmitoyl protein thioesterase | length: 151	17		0.0311154	0.0155577	0.0163767	0.0258721	0.0211244	0.0678183	0.0323209	0.0500696	0.0701318	0.0576713	0.0272122	0.0516718	0.0156919	0.0256581	0.020675	0.0120317		KOG2541	metabolism	Lipid transport and metabolism	Palmitoyl protein thioesterase					PF02089	Palmitoyl protein thioesterase
BAGiLS_005899	host	| noIPR | length: 150	17		0.0311154	0.0155577	0.237462	0.419128	0.328295								0.0376605		0.0188302			KOG3634	cellular processes and signaling	Cytoskeleton	Troponin					PF00992	Troponin
BAGiLS_002066	host	| IPR002198 | Short-chain dehydrogenase/reductase SDR | length: 215	24	0.0152928	0.0157429	0.0155179	0.0174003		0.00870013	0.0336266		0.0168133			0.0192753	0.0064251		0.0121163	0.00605815			KOG1205	metabolism	Secondary metabolites biosynthesis, transport and catabolism	Predicted dehydrogenase					PF00106	short chain dehydrogenase
BAGiLS_002791	host	| IPR002198 | Short-chain dehydrogenase/reductase SDR | length: 197	22		0.0309133	0.0154567	0.0316368	0.0119953	0.021816	0.020962	0.191477	0.106219	0.0774182	0.178257		0.085225		0.0132178	0.00660889	0.10227	0.259948	KOG1208	metabolism	Secondary metabolites biosynthesis, transport and catabolism	Dehydrogenases with different specificities (related to short-chain alcohol dehydrogenases)					PF00106	short chain dehydrogenase
BAGiLS_002734	host	| IPR009028 | Clathrin/coatomer adaptor, adaptin-like, appendage, C-terminal subdomain | length: 198	22		0.0309133	0.0154567				0.010481		0.00524051								0.0139459		KOG1078	cellular processes and signaling	Intracellular trafficking, secretion, and vesicular transport	Vesicle coat complex COPI, gamma subunit					PF16381	Coatomer subunit gamma-1 C-terminal appendage platform
BAGiLS_000256	host	| IPR001540 | Glycoside hydrolase, family 20 | length: 333	38	0.0309076		0.0154538	0.00732643	0.0208339	0.0140801								0.0126361	0.0095655	0.0111008			KOG2499	metabolism	Carbohydrate transport and metabolism	Beta-N-acetylhexosaminidase					PF00728	Glycosyl hydrolase family 20, catalytic domain
BAGiLS_006474	host	| IPR000804 | Clathrin adaptor, sigma subunit/coatomer, zeta subunit | length: 144	17	0.0129539	0.0177802	0.0153671	0.0163767		0.00818836													KOG0934	cellular processes and signaling	Intracellular trafficking, secretion, and vesicular transport	Clathrin adaptor complex, small subunit					PF01217	Clathrin adaptor complex small chain
BAGiLS_006004	host	| IPR003038 | Defender against death DAD protein | length: 149	17	0.0172719	0.0133352	0.0153035	0.090072	0.0931396	0.0916058		0.0269341	0.013467	0.230433	0.16148	0.0634951	0.151803	0.00941512		0.00470756	0.0601586	0.115338	KOG1746	cellular processes and signaling	Cell cycle control, cell division, chromosome partitioning	Defender against cell death protein/oligosaccharyltransferase, epsilon subunit					PF02109	DAD family
BAGiLS_000124	host	| IPR002624 | Deoxynucleoside kinase | length: 374	44	0.0133465	0.0171741	0.0152603	0.0142366	0.00599763	0.0101171	0.020962	0.0811695	0.0510658	0.0348382	0.0490206	0.0490644	0.0443077				0.030216	0.0631303	KOG3877	metabolism	Energy production and conversion	NADH:ubiquinone oxidoreductase, NDUFA10/42kDa subunit					PF01712	Deoxynucleoside kinase
BAGiLS_001291	host	| IPR005788 | Disulphide isomerase | length: 244	27	0.0163123	0.0139937	0.015153	0.172714	0.0423536	0.107534	0.0256203	0.0576589	0.0416396					0.0138321	0.0215401	0.0176861	0.0492409	0.0423619	KOG0191	cellular processes and signaling	Posttranslational modification, protein turnover, chaperones	Thioredoxin/protein disulfide isomerase	TIGR01126	Protein fate	Protein folding and stabilization	protein disulfide-isomerase domain	PF00085	Thioredoxin
BAGiLS_008096	host	| IPR001567 | Peptidase M3A/M3B, thimet/oligopeptidase F | length: 130	15		0.0302263	0.0151132	0.0139202		0.00696011	0.0845468	0.0488404	0.0666936			0.0411206	0.0137069				0.0272719	0.0326792	KOG2089	cellular processes and signaling	Posttranslational modification, protein turnover, chaperones	Metalloendopeptidase family - saccharolysin & thimet oligopeptidase					PF01432	Peptidase family M3
BAGiLS_008678	host	| IPR001404 | Chaperone protein htpG | length: 126	15		0.0302263	0.0151132				0.0461165	0.0610505	0.0535835			0.0308405	0.0102802				0.0340899		KOG0019	cellular processes and signaling	Posttranslational modification, protein turnover, chaperones	Molecular chaperone (HSP90 family)					PF00183	Hsp90 protein
BAGiLS_003620	host	| IPR000426 | Proteasome, alpha-subunit, conserved site | length: 179	20		0.0302263	0.0151132	0.062641		0.0313205						0.0154202	0.00514008	0.0773609		0.0386805			KOG0182	cellular processes and signaling	Posttranslational modification, protein turnover, chaperones	20S proteasome, regulatory subunit alpha type PSMA6/SCL1					PF00227	Proteasome subunit
BAGiLS_014418	host	| Unknown | length: 84	10		0.0302263	0.0151132											0.0213409		0.0106705
BAGiLS_006930	host	| IPR001926 | Pyridoxal phosphate-dependent enzyme, beta subunit | length: 140	15		0.0302263	0.0151132				0.115291		0.0576456										KOG1481	metabolism	Amino acid transport and metabolism	Cysteine synthase					PF00291	Pyridoxal-phosphate dependent enzyme
BAGiLS_007530	host	| IPR007648 | ATPase inhibitor, IATP, mitochondria | length: 135	15		0.0302263	0.0151132																KOG2002	metabolism	Inorganic ion transport and metabolism	TPR-containing nuclear phosphoprotein that regulates K(+) uptake					PF04568	Mitochondrial ATPase inhibitor, IATP
BAGiLS_006249	host	| IPR003577 | Ras small GTPase, Ras type | length: 146	17	0.0302258		0.0151129	0.090072		0.045036					0.0807399	0.099778	0.0601726						KOG0395	poorly characterized	General function prediction only	Ras-related GTPase	TIGR00231	Unknown function	General	small GTP-binding protein domain	PF00071	Ras family
BAGiLS_003148	host	| IPR001179 | Peptidyl-prolyl cis-trans isomerase, FKBP-type | length: 188	22	0.0300295		0.0150148	0.00632737	0.0359858	0.0211566								0.0194009	0.0363489	0.0278749	0.0185945		KOG0543	cellular processes and signaling	Posttranslational modification, protein turnover, chaperones	FKBP-type peptidyl-prolyl cis-trans isomerase					PF13414	TPR repeat
BAGiLS_007140	host	| IPR001753 | Crotonase, core | length: 138	15	0.0097874	0.0201509	0.0149692		0.0117287	0.00586435	0.107605	0.0244202	0.0660126	0.0227093		0.0308405	0.0178499						KOG1681	metabolism	Lipid transport and metabolism	Enoyl-CoA isomerase					PF00378	Enoyl-CoA hydratase/isomerase
BAGiLS_001187	host	| IPR001754 | Orotidine 5-phosphate decarboxylase, core | length: 249	27	0.029906		0.014953	0.0154669	0.0456116	0.0305392								0.00790405	0.0134626	0.0106833			KOG1377	metabolism	Nucleotide transport and metabolism	Uridine 5'- monophosphate synthase/orotate phosphoribosyltransferase	TIGR01740	Purines, pyrimidines, nucleosides, and nucleotides	Pyrimidine ribonucleotide biosynthesis	orotidine 5'-phosphate decarboxylase	PF00215	Orotidine 5'-phosphate decarboxylase / HUMPS family
BAGiLS_003443	host	| IPR001907 | Peptidase S14, ClpP | length: 182	20	0.0146811	0.0151132	0.0148971				0.0230582		0.0115291			0.0385506	0.0128502				0.0153404		KOG0840	cellular processes and signaling	Posttranslational modification, protein turnover, chaperones	ATP-dependent Clp protease, proteolytic subunit					PF00574	Clp protease
BAGiLS_008731	host	| IPR005124 | Vacuolar (H+)-ATPase G subunit | length: 125	15	0.0146811	0.0151132	0.0148971		0.0938295	0.0469148		0.0244202	0.0122101			0.0514008	0.0171336	0.0426819	0.0387722	0.040727			KOG1772	metabolism	Energy production and conversion	Vacuolar H+-ATPase V1 sector, subunit G	TIGR01147	Energy metabolism	ATP-proton motive force interconversion	V-type ATPase, G subunit	PF03179	Vacuolar (H+)-ATPase G subunit
BAGiLS_000549	host	| IPR009764 | Ovarian carcinoma immunoreactive antigen | length: 294	33		0.0297684	0.0148842				0.031443	0.130426	0.0809346									0.153493									PF07051	Ovarian carcinoma immunoreactive antigen (OCIA)
BAGiLS_028809	host	| Unknown | length: 127	15	0.0195748	0.0100754	0.0148251					0.0305253	0.0152626
BAGiLS_003291	host	| Unknown | length: 185	20	0.0220217	0.00755659	0.0147891				0.0115291	0.0274727	0.0195009										KOG2349	metabolism	Inorganic ion transport and metabolism	Na+:iodide/myo-inositol/multivitamin symporters
BAGiLS_000668	host	| IPR000435 | Tektin | length: 280	33	0.011122	0.018319	0.0147205	0.0126547		0.00632737	0.020962	0.0555005	0.0382313	0.0464509		0.023364	0.0232716						KOG2685	cellular processes and signaling	Cytoskeleton	Cystoskeletal protein Tektin					PF03148	Tektin family
BAGiLS_004958	host	| IPR005468 | Avidin/streptavidin | length: 160	18		0.0293867	0.0146934	0.042534	0.0390956	0.0408148	0.0768608	0.188239	0.13255		0.152509	0.0771012	0.0765366	0.0829926	0.0888529	0.0859227	0.0113633	0.118008									PF01382	Avidin family
BAGiLS_004905	host	| IPR003204 | Cytochrome c oxidase, subunit Va | length: 161	18		0.0293867	0.0146934				0.0640506	0.101751	0.0829008	0.501498	0.544674	0.394073	0.480081						KOG4077	metabolism	Energy production and conversion	Cytochrome c oxidase, subunit Va/COX6					PF02284	Cytochrome c oxidase subunit Va
BAGiLS_007855	host	| IPR000183 | Orn/DAP/Arg decarboxylase 2 | length: 132	15	0.0293622		0.0146811											0.0106705	0.0242326	0.0174515	0.0204539		KOG0622	metabolism	Amino acid transport and metabolism	Ornithine decarboxylase					PF02784	Pyridoxal-dependent decarboxylase, pyridoxal binding domain
BAGiLS_000867	host	| IPR012307 | Xylose isomerase, TIM barrel domain | length: 267	30	0.0293622		0.0146811	0.0139202	0.0615756	0.0377479								0.0124489	0.0121163	0.0122826
BAGiLS_012206	host	| IPR004788 | Ribose 5-phosphate isomerase | length: 100	10	0.0293622		0.0146811	0.0348005		0.0174003								0.0160057	0.0218093	0.0189075			KOG3075	metabolism	Carbohydrate transport and metabolism	Ribose 5-phosphate isomerase					PF06026	Ribose 5-phosphate isomerase A (phosphoriboisomerase A)
BAGiLS_001757	host	| IPR002529 | Fumarylacetoacetase, C-terminal-like | length: 224	25	0.0293622		0.0146811	0.0306245		0.0153122								0.0106705		0.00533524			KOG1535	poorly characterized	General function prediction only	Predicted fumarylacetoacetate hydralase					PF01557	Fumarylacetoacetate (FAA) hydrolase family
BAGiLS_007247	host	| IPR001837 | Adenylate cyclase-associated CAP | length: 137	15	0.0293622		0.0146811		0.0293217	0.0146609													KOG2675	cellular processes and signaling	Cytoskeleton	Adenylate cyclase-associated protein (CAP/Srv2p)					PF08603	Adenylate cyclase associated (CAP) C terminal
BAGiLS_000562	host	| IPR015590 | Aldehyde dehydrogenase | length: 293	33	0.0177953	0.0114494	0.0146223	0.0253095		0.0126547								0.0210176	0.0176237	0.0193207	0.0123963		KOG2450	metabolism	Energy production and conversion	Aldehyde dehydrogenase					PF00171	Aldehyde dehydrogenase family
BAGiLS_001319	host	| IPR007863 | Peptidase M16, C-terminal | length: 242	28	0.020973	0.00809634	0.0145347		0.0125665	0.00628323								0.017149	0.0155781	0.0163635	0.0182624		KOG0959	cellular processes and signaling	Posttranslational modification, protein turnover, chaperones	N-arginine dibasic convertase NRD1 and related Zn2+-dependent endopeptidases, insulinase superfamily					PF05193	Peptidase M16 inactive domain
BAGiLS_009853	host	| IPR002155 | Thiolase | length: 117	13		0.0290638	0.0145319								0.0301665		0.0100555						KOG1391	metabolism	Lipid transport and metabolism	Acetyl-CoA acetyltransferase					PF00108	Thiolase, N-terminal domain
BAGiLS_009923	host	| IPR002198 | Short-chain dehydrogenase/reductase SDR | length: 117	13		0.0290638	0.0145319		0.0541324	0.0270662								0.0369363	0.0503293	0.0436328			KOG1208	metabolism	Secondary metabolites biosynthesis, transport and catabolism	Dehydrogenases with different specificities (related to short-chain alcohol dehydrogenases)					PF00106	short chain dehydrogenase
BAGiLS_000874	host	| noIPR | length: 266	31	0.0142075	0.0146257	0.0144166	0.022452	0.0454014	0.0339267								0.0154894	0.0140705	0.01478	0.0164951		KOG1498	cellular processes and signaling	Posttranslational modification, protein turnover, chaperones	26S proteasome regulatory complex, subunit RPN5/PSMD12
BAGiLS_003272	host	| IPR001073 | Complement C1q protein | length: 186	21		0.028787	0.0143935					0.0741328	0.0370664		0.0933726	0.0587437	0.0507055				0.0243499										PF00386	C1q domain
BAGiLS_002526	host	| IPR002108 | Actin-binding, cofilin/tropomyosin type | length: 203	23	0.0287239		0.0143619	0.0272352	0.0688423	0.0480388		0.0159262	0.00796311					0.0603114	0.0410901	0.0507007			KOG3655	cellular processes and signaling	Cytoskeleton	Drebrins and related actin binding proteins					PF00241	Cofilin/tropomyosin-type actin-binding protein
BAGiLS_004813	host	| IPR000530 | Ribosomal protein S12e | length: 162	18	0.0285466		0.0142733																KOG3406	information storage and processing	Translation, ribosomal structure and biogenesis	40S ribosomal protein S12					PF01248	Ribosomal protein L7Ae/L30e/S12e/Gadd45 family
BAGiLS_000545	host	| IPR008160 | Collagen triple helix repeat | length: 294	29	0.00506245	0.0234515	0.014257														0.0282123	0.0281717	KOG3546	cellular processes and signaling	Extracellular structures	Collagens (type XV)					PF01391	Collagen triple helix repeat (20 copies)
BAGiLS_021361	host	| Unknown | length: 68	8		0.0283372	0.0141686											0.0333452	0.0272617	0.0303035	0.0255674
BAGiLS_006322	host	| IPR000866 | Alkyl hydroperoxide reductase/ Thiol specific antioxidant/ Mal allergen | length: 145	16		0.0283372	0.0141686		0.120952	0.0604761								0.0666905	0.059067	0.0628787	0.0191756		KOG2501	poorly characterized	General function prediction only	Thioredoxin, nucleoredoxin and related proteins					PF13905	Thioredoxin-like
BAGiLS_015931	host	| noIPR | length: 72	8		0.0283372	0.0141686																KOG1256	metabolism	Lipid transport and metabolism	Long-chain acyl-CoA synthetases (AMP-forming)
BAGiLS_009778	host	| IPR003204 | Cytochrome c oxidase, subunit Va | length: 118	13	0.0282329		0.0141164																KOG4077	metabolism	Energy production and conversion	Cytochrome c oxidase, subunit Va/COX6					PF02284	Cytochrome c oxidase subunit Va
BAGiLS_003209	host	| noIPR | length: 187	21	0.020973	0.00719675	0.0140849				0.104311	0.00872151	0.0565163			0.0220289	0.00734297				0.0146099	0.0233423	KOG3888	metabolism	Lipid transport and metabolism	Gamma-butyrobetaine,2-oxoglutarate dioxygenase					PF02668	Taurine catabolism dioxygenase TauD, TfdA family
BAGiLS_002281	host	| IPR019399 | Parkin co-regulated protein | length: 209	24	0.0122343	0.0157429	0.0139886	0.0203003		0.0101502	0.024019	0.0343409	0.02918	0.0922567	0.0490206	0.0706761	0.0706511				0.0383511	0.0544653	KOG3961	poorly characterized	Function unknown	Uncharacterized conserved protein					PF10274	Parkin co-regulated protein
BAGiLS_003085	host	| IPR008856 | Translocon-associated beta | length: 190	21	0.027964		0.013982																KOG3317	cellular processes and signaling	Intracellular trafficking, secretion, and vesicular transport	Translocon-associated complex TRAP, beta subunit					PF05753	Translocon-associated protein beta (TRAPB)
BAGiLS_007110	host	| noIPR | length: 138	16	0.0137635	0.0141686	0.0139661												0.0181745	0.00908723	0.0127837		KOG0102	cellular processes and signaling	Posttranslational modification, protein turnover, chaperones	Molecular chaperones mortalin/PBP74/GRP75, HSP70 superfamily
BAGiLS_006328	host	| IPR000463 | Cytosolic fatty-acid binding | length: 145	16	0.0137635	0.0141686	0.0139661					0.0801288	0.0400644			0.0674635	0.0224878	0.123377	0.0772414	0.100309			KOG4015	metabolism	Lipid transport and metabolism	Fatty acid-binding protein FABP					PF14651	Lipocalin / cytosolic fatty-acid binding protein family
BAGiLS_000042	host	| IPR003593 | ATPase, AAA+ type, core | length: 427	48	0.0168221	0.01102	0.0139211	0.0116002		0.00580009		0.00763132	0.00381566		0.00817011		0.00272337	0.0288992	0.0257471	0.0273232	0.00426123		KOG2680	information storage and processing	Transcription	DNA helicase TIP49, TBP-interacting protein					PF06068	TIP49 C-terminus
BAGiLS_004548	host	| Unknown | length: 166	19		0.0278401	0.01392				0.0364077	0.106035	0.0712214	0.0268926	0.0309604	0.0243477	0.0274003				0.0215304	0.0343992
BAGiLS_004895	host	| IPR006055 | Exonuclease | length: 161	19		0.0278401	0.01392				0.0910193		0.0455097					0.0589684		0.0294842	0.0430609		KOG3242	information storage and processing	RNA processing and modification	Oligoribonuclease (3'->5' exoribonuclease)					PF00929	Exonuclease
BAGiLS_005027	host	| IPR008011 | Complex 1 LYR protein | length: 160	19		0.0278401	0.01392					0.0915758	0.0457879	0.134463	0.175442		0.103302						KOG3466	metabolism	Energy production and conversion	NADH:ubiquinone oxidoreductase, NDUFB9/B22 subunit					PF05347	Complex 1 protein (LYR family)
BAGiLS_001553	host	| IPR002048 | Calcium-binding EF-hand | length: 232	27	0.00815617	0.0195912	0.0138737	0.0386673	0.0195478	0.0291075								0.0474243	0.0565428	0.0519835	0.0303021		KOG0041	poorly characterized	General function prediction only	Predicted Ca2+-binding protein, EF-Hand protein superfamily					PF00036	EF hand
BAGiLS_000380	host	| IPR003421 | Opine dehydrogenase | length: 314	35	0.0125838	0.0151132	0.0138485	0.0656239	0.196037	0.13083								0.0396332	0.0394645	0.0395489	0.011688										PF02317	NAD/NADP octopine/nopaline dehydrogenase, alpha-helical domain
BAGiLS_006708	host	| IPR000033 | Low-density lipoprotein receptor, YWTD repeat | length: 142	16	0.0275271		0.0137635					0.103023	0.0515114		0.171572		0.0571907						KOG1214	cellular processes and signaling	Cell wall/membrane/envelope biogenesis	Nidogen and related basement membrane protein proteins					PF00058	Low-density lipoprotein receptor repeat class B
BAGiLS_007323	host	| Unknown | length: 136	16	0.0275271		0.0137635
BAGiLS_013006	host	| IPR002101 | Myristoylated alanine-rich C-kinase substrate MARCKS | length: 94	11		0.0274785	0.0137392	0.12022	0.0559778	0.0880989						0.0280368	0.00934559	0.0291013		0.0145506											PF01852	START domain
BAGiLS_000917	host	| IPR001753 | Crotonase, core | length: 264	30	0.0146811	0.0125943	0.0136377	0.00696011	0.0117287	0.0093444	0.0422734		0.0211367			0.066821	0.0222737						KOG1683	metabolism	Lipid transport and metabolism	Hydroxyacyl-CoA dehydrogenase/enoyl-CoA hydratase					PF00378	Enoyl-CoA hydratase/isomerase
BAGiLS_000403	host	| IPR000169 | Peptidase, cysteine peptidase active site | length: 311	35	0.0272649		0.0136325		0.00502658	0.00251329													KOG1543	cellular processes and signaling	Posttranslational modification, protein turnover, chaperones	Cysteine proteinase Cathepsin L					PF00112	Papain family cysteine protease
BAGiLS_001829	host	| IPR003593 | ATPase, AAA+ type, core | length: 221	25		0.0272037	0.0136019	0.0445447	0.080928	0.0627363		0.0109891	0.00549455					0.0384137	0.031987	0.0352004	0.0531802		KOG0727	cellular processes and signaling	Posttranslational modification, protein turnover, chaperones	26S proteasome regulatory complex, ATPase RPT3					PF00004	ATPase family associated with various cellular activities (AAA)
BAGiLS_001027	host	| IPR002155 | Thiolase | length: 257	27	0.0271872		0.0135936		0.0130319	0.00651594	0.0512405		0.0256203					0.00395203		0.00197601	0.0151511		KOG1389	metabolism	Lipid transport and metabolism	3-oxoacyl CoA thiolase	TIGR01930	Fatty acid and phospholipid metabolism	Other	acetyl-CoA C-acyltransferase	PF02803	Thiolase, C-terminal domain
BAGiLS_002996	host	| IPR012762 | Ubiquinone biosynthesis protein COQ9 | length: 192	22	0.0100098	0.0171741	0.013592				0.0366835	0.0832507	0.0599671	0.0464509		0.0560736	0.0341748					0.0297084	KOG2969	poorly characterized	Function unknown	Uncharacterized conserved protein	TIGR02396	Unknown function	General	rpsU-divergently transcribed protein	PF08511	COQ9
BAGiLS_002745	host	| IPR006137 | NADH:ubiquinone oxidoreductase-like, 20kDa subunit | length: 198	22	0.0133465	0.0137392	0.0135429	0.0221458		0.0110729		0.0374628	0.0187314	0.0309673	0.0445642	0.0911195	0.0555503				0.0232431	0.081698	KOG1687	metabolism	Energy production and conversion	NADH-ubiquinone oxidoreductase, NUFS7/PSST/20 kDa subunit	TIGR01957	Energy metabolism	Electron transport	NADH-quinone oxidoreductase, B subunit	PF01058	NADH ubiquinone oxidoreductase, 20 Kd subunit
BAGiLS_004490	host	| IPR005708 | Homogentisate 1,2-dioxygenase | length: 167	19	0.0270441		0.0135221	0.0183161	0.0277785	0.0230473													KOG1417	metabolism	Amino acid transport and metabolism	Homogentisate 1,2-dioxygenase					PF04209	homogentisate 1,2-dioxygenase
BAGiLS_000183	host	| IPR003767 | Malate/L-lactate dehydrogenase | length: 351	38	0.0270441		0.0135221		0.0208339	0.0104169								0.0126361	0.0057393	0.00918769											PF02615	Malate/L-lactate dehydrogenase
BAGiLS_005070	host	| Unknown | length: 159	19	0.0270441		0.0135221		0.018519	0.00925949
BAGiLS_001352	host	| Unknown | length: 241	28		0.0269878	0.0134939				0.0864684	0.0490585	0.0677634									0.0641913	COG3415	information storage and processing	Replication, recombination and repair	Transposase and inactivated derivatives					PF13592	Winged helix-turn helix
BAGiLS_006991	host	| IPR000998 | MAM | length: 139	14		0.0269878	0.0134939				0.0576456		0.0288228																		PF00629	MAM domain, meprin/A5/mu
BAGiLS_019905	host	| IPR011992 | EF-Hand type | length: 118	14		0.0269878	0.0134939																KOG0027	cellular processes and signaling	Signal transduction mechanisms	Calmodulin and related proteins (EF-Hand superfamily)					PF00036	EF hand
BAGiLS_019657	host	| Unknown | length: 130	14		0.0269878	0.0134939
BAGiLS_012463	host	| Unknown | length: 98	11	0.0266929		0.0133465	0.0189821	0.111956	0.0654689								0.0145506		0.00727532	0.0185945
BAGiLS_009040	host	| Unknown | length: 123	14	0.0104865	0.0161927	0.0133396				0.0247052	0.0654113	0.0450583								0.0146099
BAGiLS_006766	host	| noIPR | length: 141	17		0.0266703	0.0133352		0.0517442	0.0258721	0.0474728	0.102349	0.0749111			0.0272122	0.00907072	0.0533524	0.0513161	0.0523342	0.0601586	0.0865038	KOG0163	cellular processes and signaling	Cytoskeleton	Myosin class VI heavy chain
BAGiLS_000390	host	| IPR002529 | Fumarylacetoacetase, C-terminal-like | length: 313	34		0.0266703	0.0133352	0.0266122	0.0465698	0.036591								0.0486448	0.0427634	0.0457041	0.0180476		KOG1535	poorly characterized	General function prediction only	Predicted fumarylacetoacetate hydralase					PF01557	Fumarylacetoacetate (FAA) hydrolase family
BAGiLS_000335	host	| IPR003598 | Immunoglobulin subtype 2 | length: 321	37		0.0265502	0.0132751	0.00376222	0.0166421	0.0102021	0.00934793		0.00467397						0.0117888	0.00589442			KOG4221	cellular processes and signaling	Signal transduction mechanisms	Receptor mediating netrin-dependent axon guidance					PF07679	Immunoglobulin I-set domain
BAGiLS_008813	host	| IPR004328 | BRO1 | length: 125	14	0.0157298	0.0107951	0.0132624	0.019886	0.0314161	0.0256511								0.0304871		0.0152435			KOG2220	poorly characterized	General function prediction only	Predicted signal transduction protein					PF03097	BRO1-like domain
BAGiLS_003606	host	| IPR000172 | Glucose-methanol-choline oxidoreductase, N-terminal | length: 180	20		0.0264481	0.013224					0.0274727	0.0137364								0.0204539	0.0490188	KOG1238	poorly characterized	General function prediction only	Glucose dehydrogenase/choline dehydrogenase/mandelonitrile lyase (GMC oxidoreductase family)					PF00732	GMC oxidoreductase
BAGiLS_004261	host	| IPR011400 | Translation initiation factor eIF-3b | length: 170	20		0.0264481	0.013224									0.0154202	0.00514008	0.0293438		0.0146719	0.0357944	0.0163396	KOG2314	information storage and processing	Translation, ribosomal structure and biogenesis	Translation initiation factor 3, subunit b (eIF-3b)					PF08662	Eukaryotic translation initiation factor eIF2A
BAGiLS_003629	host	| IPR002181 | Fibrinogen, alpha/beta/gamma chain, C-terminal globular | length: 179	20		0.0264481	0.013224					0.0366303	0.0183152	0.025548	0.0392165	0.0231303	0.0292983						KOG2579	poorly characterized	General function prediction only	Ficolin and related extracellular proteins					PF00147	Fibrinogen beta and gamma chains, C-terminal globular domain
BAGiLS_001082	host	| IPR005900 | 6-phosphogluconolactonase | length: 254	28	0.0183514	0.00809634	0.0132239	0.019886	0.0157081	0.017797									0.0103854	0.0051927	0.0109575		KOG3147	metabolism	Carbohydrate transport and metabolism	6-phosphogluconolactonase - like protein	TIGR01198	Energy metabolism	Pentose phosphate pathway	6-phosphogluconolactonase	PF01182	Glucosamine-6-phosphate isomerases/6-phosphogluconolactonase
BAGiLS_005390	host	| Unknown | length: 155	17	0.00863594	0.0177802	0.0132081		0.0258721	0.0129361											0.0180476
BAGiLS_006124	host	| IPR001299 | Ependymin | length: 148	17	0.0129539	0.0133352	0.0131445					0.0107736	0.00538681								0.0180476										PF00811	Ependymin
BAGiLS_002541	host	| IPR001304 | C-type lectin | length: 203	23		0.0262838	0.0131419					0.00796311	0.00398156	0.0148104			0.00493681					0.0284167									PF00059	Lectin C-type domain
BAGiLS_009011	host	| IPR000994 | Peptidase M24, structural domain | length: 123	14	0.0262163		0.0131081														0.0219149		KOG2413	metabolism	Amino acid transport and metabolism	Xaa-Pro aminopeptidase					PF16188	C-terminal region of peptidase_M24
BAGiLS_001419	host	| IPR002529 | Fumarylacetoacetase, C-terminal-like | length: 238	26		0.0261574	0.0130787				0.048777		0.0243885			0.0889629	0.0296543				0.0118003		KOG1535	poorly characterized	General function prediction only	Predicted fumarylacetoacetate hydralase					PF01557	Fumarylacetoacetate (FAA) hydrolase family
BAGiLS_000802	host	| IPR013216 | Methyltransferase type 11 | length: 272	31	0.0260471		0.0130236
BAGiLS_000274	host	| IPR003593 | ATPase, AAA+ type, core | length: 331	37	0.0257911		0.0128956	0.0357411	0.0570585	0.0463998								0.0216293	0.0255425	0.0235859	0.0331685		KOG0727	cellular processes and signaling	Posttranslational modification, protein turnover, chaperones	26S proteasome regulatory complex, ATPase RPT3					PF00004	ATPase family associated with various cellular activities (AAA)
BAGiLS_001753	host	| IPR000717 | Proteasome component region PCI | length: 224	26	0.0141164	0.0116255	0.012871	0.0133848		0.00669241		0.0105664	0.00528322								0.0236007		KOG2758	information storage and processing	Translation, ribosomal structure and biogenesis	Translation initiation factor 3, subunit e (eIF-3e)					PF01399	PCI domain
BAGiLS_000431	host	| noIPR | length: 308	35	0.0125838	0.0129541	0.012769	0.0039772		0.0019886		0.00784936	0.00392468			0.0132173	0.00440578	0.0685959	0.0706207	0.0696083	0.0525958	0.0420161
BAGiLS_001698	host	| IPR002305 | Aminoacyl-tRNA synthetase, class Ib | length: 227	26	0.0254096		0.0127048	0.00803089	0.0405993	0.0243151								0.0225722	0.0223686	0.0224704			KOG2145	information storage and processing	Translation, ribosomal structure and biogenesis	Cytoplasmic tryptophanyl-tRNA synthetase	TIGR00233	Protein synthesis	tRNA aminoacylation	tryptophan--tRNA ligase	PF00579	tRNA synthetases class I (W and Y)
BAGiLS_000725	host	| IPR000504 | RNA recognition motif, RNP-1 | length: 276	32	0.0252331		0.0126166									0.0433694	0.0144565						KOG0106	information storage and processing	RNA processing and modification	Alternative splicing factor SRp55/B52/SRp75 (RRM superfamily)					PF00076	RNA recognition motif. (a.k.a. RRM, RBD, or RNP domain)
BAGiLS_000473	host	| IPR011990 | Tetratricopeptide-like helical | length: 302	36		0.0251886	0.0125943					0.0305253	0.0152626	0.0473111		0.0342672	0.0271928				0.0255674	0.0862368	KOG3060	poorly characterized	Function unknown	Uncharacterized conserved protein					PF07719	Tetratricopeptide repeat
BAGiLS_001199	host	| noIPR | length: 248	27		0.0251886	0.0125943		0.00977391	0.00488695	0.0170802	0.0474838	0.032282					0.0533524	0.0403877	0.04687	0.0265143	0.0181551
BAGiLS_004617	host	| IPR001752 | Kinesin, motor region | length: 165	18		0.0251886	0.0125943	0.150802	0.210139	0.180471								0.0296402	0.0605815	0.0451109	0.0397715		KOG0240	cellular processes and signaling	Cytoskeleton	Kinesin (SMY1 subfamily)					PF00225	Kinesin motor domain
BAGiLS_014872	host	| noIPR | length: 80	9		0.0251886	0.0125943					0.122101	0.0610505	0.132471			0.0441571						KOG4083	information storage and processing	Transcription	Head-elevated expression protein
BAGiLS_002265	host	| noIPR | length: 210	24		0.0251886	0.0125943					0.0343409	0.0171705			0.0514008	0.0171336						KOG3595	cellular processes and signaling	Cytoskeleton	Dyneins, heavy chain					PF12781	ATP-binding dynein motor region D5
BAGiLS_004408	host	| IPR001757 | ATPase, P-type, K/Mg/Cd/Cu/Zn/Na/Ca/Na/H-transporter | length: 168	18		0.0251886	0.0125943	0.0116002	0.0684174	0.0400088		0.0152626	0.00763132										KOG0204	metabolism	Inorganic ion transport and metabolism	Calcium transporting ATPase	TIGR01494			HAD ATPase, P-type, family IC	PF00122	E1-E2 ATPase
BAGiLS_015530	host	| IPR019955 | Ubiquitin supergroup | length: 75	9		0.0251886	0.0125943	0.0386673		0.0193336								0.0177841		0.00889206			KOG3493	cellular processes and signaling	Posttranslational modification, protein turnover, chaperones	Ubiquitin-like protein					PF00240	Ubiquitin family
BAGiLS_010763	host	| IPR001926 | Pyridoxal phosphate-dependent enzyme, beta subunit | length: 111	12		0.0251886	0.0125943				0.0576456		0.0288228										KOG1481	metabolism	Amino acid transport and metabolism	Cysteine synthase					PF00291	Pyridoxal-phosphate dependent enzyme
BAGiLS_021955	host	| noIPR | length: 52	6		0.0251886	0.0125943																KOG1824	poorly characterized	General function prediction only	TATA-binding protein-interacting protein
BAGiLS_011556	host	| Unknown | length: 105	12		0.0251886	0.0125943
BAGiLS_003968	host	| noIPR | length: 174	21	0.0104865	0.0143935	0.01244					0.0872151	0.0436075		0.186745	0.0367148	0.0744867	0.0127029	0.0415416	0.0271223	0.0194799	0.0544653									PF14704	Dermatopontin
BAGiLS_002032	host	| IPR001135 | NADH-quinone oxidoreductase, subunit D | length: 216	24	0.0122343	0.0125943	0.0124143	0.0174003	0.0146609	0.0160306	0.0192152	0.129732	0.0744738	0.0709667	0.122552		0.0645061				0.055396	0.102123	KOG2870	metabolism	Energy production and conversion	NADH:ubiquinone oxidoreductase, NDUFS2/49 kDa subunit					PF00346	Respiratory-chain NADH dehydrogenase, 49 Kd subunit
BAGiLS_003289	host	| IPR003226 | Metal-dependent protein hydrolase | length: 185	21	0.013982	0.0107951	0.0123886		0.0251329	0.0125665								0.0381088	0.051927	0.0450179	0.0194799		KOG2948	poorly characterized	General function prediction only	Predicted metal-binding protein					PF03690	Uncharacterised protein family (UPF0160)
BAGiLS_006005	host	| Unknown | length: 149	18	0.0163123	0.00839621	0.0123543				0.0128101	0.0864883	0.0496492		0.0435739		0.0145246				0.0681797	0.127086
BAGiLS_005315	host	| IPR001503 | Glycosyl transferase, family 10 | length: 156	18	0.0163123	0.00839621	0.0123543					0.0508755	0.0254377	0.0189245	0.0326804		0.0172016					0.0363102	KOG2619	metabolism	Carbohydrate transport and metabolism	Fucosyltransferase					PF00852	Glycosyltransferase family 10 (fucosyltransferase) C-term
BAGiLS_000154	host	| IPR001424 | Superoxide dismutase, copper/zinc binding | length: 362	40		0.0245589	0.0122795	0.00696011		0.00348005									0.0109047	0.00545234	0.0204539		KOG0441	metabolism	Inorganic ion transport and metabolism	Cu2+/Zn2+ superoxide dismutase SOD1					PF00080	Copper/zinc superoxide dismutase (SODC)
BAGiLS_000189	host	| IPR006802 | Radial spokehead-like protein | length: 350	40		0.0245589	0.0122795					0.00915758	0.00457879	0.029806			0.00993534	0.00266762		0.00133381	0.010227										PF04712	Radial spokehead-like protein
BAGiLS_009375	host	| IPR005609 | Preprotein translocase Sec, Sec61-beta subunit | length: 120	12	0.0244685		0.0122343							0.198707	0.245103	0.0514008	0.16507				0.0340899	0.25871	KOG3457	cellular processes and signaling	Posttranslational modification, protein turnover, chaperones	Sec61 protein translocation complex, beta subunit					PF03911	Sec61beta family
BAGiLS_007414	host	| IPR005680 | Ribosomal protein S23, eukaryotic/archaeal | length: 135	15	0.0244685		0.0122343									0.0514008	0.0171336	0.0284546	0.0290791	0.0287669	0.0409078		KOG1749	information storage and processing	Translation, ribosomal structure and biogenesis	40S ribosomal protein S23	TIGR00982	Protein synthesis	Ribosomal proteins: synthesis and modification	ribosomal protein uS12	PF00164	Ribosomal protein S12/S23
BAGiLS_001287	host	| IPR000519 | P-type trefoil | length: 244	27	0.0244685		0.0122343				0.0427004		0.0213502						0.0215401	0.01077	0.0340899										PF00088	Trefoil (P-type) domain
BAGiLS_003541	host	| noIPR | length: 181	21	0.0244685		0.0122343		0.0209441	0.010472								0.0355682	0.0311562	0.0333622	0.0194799		KOG2908	cellular processes and signaling	Posttranslational modification, protein turnover, chaperones	26S proteasome regulatory complex, subunit RPN9/PSMD13
BAGiLS_004841	host	| IPR003577 | Ras small GTPase, Ras type | length: 162	18	0.0244685		0.0122343					0.0712256	0.0356128	0.0283867	0.0217869	0.0342672	0.0281469	0.0207481		0.0103741	0.0113633		KOG0088	poorly characterized	General function prediction only	GTPase Rab21, small G protein superfamily	TIGR00231	Unknown function	General	small GTP-binding protein domain	PF00071	Ras family
BAGiLS_007772	host	| IPR001398 | Macrophage migration inhibitory factor | length: 133	15	0.0244685		0.0122343	0.0835213	0.334268	0.208894		0.0427354	0.0213677										KOG1759	cellular processes and signaling	Defense mechanisms	Macrophage migration inhibitory factor					PF01187	Macrophage migration inhibitory factor (MIF)
BAGiLS_007669	host	| IPR001398 | Macrophage migration inhibitory factor | length: 133	15	0.0244685		0.0122343	0.0696011	0.205252	0.137427								0.0533524	0.0533117	0.0533321			KOG1759	cellular processes and signaling	Defense mechanisms	Macrophage migration inhibitory factor					PF01187	Macrophage migration inhibitory factor (MIF)
BAGiLS_017903	host	| IPR005772 | ATPase, V1 complex, subunit F, eukaryotic | length: 53	6	0.0244685		0.0122343		0.102626	0.051313													KOG3432	metabolism	Energy production and conversion	Vacuolar H+-ATPase V1 sector, subunit F					PF01990	ATP synthase (F/14-kDa) subunit
BAGiLS_015407	host	| IPR004788 | Ribose 5-phosphate isomerase | length: 76	9	0.0244685		0.0122343	0.0232004		0.0116002													KOG3075	metabolism	Carbohydrate transport and metabolism	Ribose 5-phosphate isomerase					PF06026	Ribose 5-phosphate isomerase A (phosphoriboisomerase A)
BAGiLS_021076	host	| Unknown | length: 76	9	0.0244685		0.0122343											0.0237122		0.0118561
BAGiLS_003096	host	| IPR000235 | Ribosomal protein S7 | length: 190	21	0.0244685		0.0122343																KOG3291	information storage and processing	Translation, ribosomal structure and biogenesis	Ribosomal protein S7	TIGR01028	Protein synthesis	Ribosomal proteins: synthesis and modification	ribosomal protein uS7	PF00177	Ribosomal protein S7p/S5e
BAGiLS_000296	host	| IPR010987 | Glutathione S-transferase, C-terminal-like | length: 327	37	0.0059518	0.0183809	0.0121663	0.0188111	0.0118872	0.0153491	0.00623195	0.0470254	0.0266287	0.018413	0.0211981	0.0166705	0.0187605		0.00392961	0.00196481	0.0193483	0.0176644	KOG1147	information storage and processing	Translation, ribosomal structure and biogenesis	Glutamyl-tRNA synthetase					PF14497	Glutathione S-transferase, C-terminal domain
BAGiLS_000003	host	| IPR002687 | Pre-mRNA processing ribonucleoprotein, binding region | length: 554	63	0.0034955	0.0203908	0.0119431	0.00773345	0.00698136	0.00735741	0.0274503	0.094483	0.0609666	0.0405524	0.0280118	0.0244766	0.0310136				0.0340899	0.0389038	KOG2572	information storage and processing	RNA processing and modification	Ribosome biogenesis protein - Nop58p/Nop5p					PF01798	snoRNA binding domain, fibrillarin
BAGiLS_004379	host	| noIPR | length: 168	19		0.0238629	0.0119315				0.0546116	0.0289187	0.0417651									0.0343992	KOG3769	information storage and processing	Translation, ribosomal structure and biogenesis	Ribonuclease III domain proteins
BAGiLS_004119	host	| IPR000089 | Biotin/lipoyl attachment | length: 172	19		0.0238629	0.0119315				0.0970873	0.0144593	0.0557733		0.0206403		0.00688009				0.0107652		KOG0238	metabolism	Lipid transport and metabolism	3-Methylcrotonyl-CoA carboxylase, biotin-containing subunit/Propionyl-CoA carboxylase, alpha chain/Acetyl-CoA carboxylase, biotin carboxylase subunit					PF00364	Biotin-requiring enzyme
BAGiLS_004787	host	| IPR019174 | NADH dehydrogenase [ubiquinone] 1, beta subcomplex, subunit 6 | length: 163	19		0.0238629	0.0119315				0.0303398		0.0151699										KOG4633	metabolism	Energy production and conversion	NADH:ubiquinone oxidoreductase, NDUFB6/B17 subunit					PF09782	NADH:ubiquinone oxidoreductase, NDUFB6/B17 subunit
BAGiLS_004541	host	| Unknown | length: 166	19	0.0077269	0.0159086	0.0118178		0.0277785	0.0138892													KOG1052	metabolism	Inorganic ion transport and metabolism	Glutamate-gated kainate-type ion channel receptor subunit GluR5 and related subunits
BAGiLS_019465	host	| Unknown | length: 144	16		0.0236143	0.0118072
BAGiLS_004188	host	| IPR008584 | Protein of unknown function DUF866, eukaryotic | length: 171	19	0.0115903	0.0119315	0.0117609	0.0256425	0.00925949	0.017451								0.0196561	0.0153048	0.0174805			KOG1296	poorly characterized	Function unknown	Uncharacterized conserved protein					PF05907	Eukaryotic protein of unknown function (DUF866)
BAGiLS_000826	host	| IPR002818 | ThiJ/PfpI | length: 270	29		0.0234515	0.0117257	0.062401	0.0272995	0.0448502	0.103364	0.0126311	0.0579978			0.0691252	0.0230417	0.0165576		0.00827882	0.0105796		KOG2764	poorly characterized	General function prediction only	Putative transcriptional regulator DJ-1					PF01965	DJ-1/PfpI family
BAGiLS_002574	host	| IPR001949 | NADH:ubiquinone oxidoreductase, 51kDa subunit, conserved site | length: 202	22	0.0233563		0.0116782		0.0119953	0.00599763	0.0262025	0.0624381	0.0443203	0.0541927	0.0802156	0.0420552	0.0588212				0.0371889	0.0668438	KOG2658	metabolism	Energy production and conversion	NADH:ubiquinone oxidoreductase, NDUFV1/51kDa subunit					PF10589	NADH-ubiquinone oxidoreductase-F iron-sulfur binding region
BAGiLS_006749	host	| IPR001848 | Ribosomal protein S10 | length: 141	16	0.00917569	0.0141686	0.0116721							0.02129		0.0385506	0.0199469						KOG4060	poorly characterized	Function unknown	Uncharacterized conserved protein					PF00338	Ribosomal protein S10p/S20e
BAGiLS_000793	host	| Unknown | length: 272	32	0.0114696	0.0118072	0.0116384											0.0133381	0.0159026	0.0146204			KOG0161	cellular processes and signaling	Cytoskeleton	Myosin class II heavy chain
BAGiLS_010732	host	| noIPR | length: 111	13		0.023251	0.0116255				0.0443427	0.0563544	0.0503485	0.0524062	0.0301665	0.0474469	0.0433399		0.0223686	0.0111843	0.0314676	0.0628446	KOG1455	metabolism	Lipid transport and metabolism	Lysophospholipase					PF12146	Serine aminopeptidase, S33
BAGiLS_010015	host	| IPR011710 | Coatomer, beta subunit, C-terminal | length: 116	13		0.023251	0.0116255	0.0160618		0.00803089		0.0211329	0.0105664					0.0410403		0.0205201	0.0550682		KOG1058	cellular processes and signaling	Intracellular trafficking, secretion, and vesicular transport	Vesicle coat complex COPI, beta subunit					PF14806	Coatomer beta subunit appendage platform
BAGiLS_011084	host	| IPR006885 | ETC complex I subunit conserved region | length: 108	13		0.023251	0.0116255	0.0481854		0.0240927					0.196083	0.0593086	0.0851304						KOG3389	metabolism	Energy production and conversion	NADH:ubiquinone oxidoreductase, NDUFS4/18 kDa subunit					PF04800	ETC complex I subunit conserved region
BAGiLS_001499	host	| IPR003117 | cAMP-dependent protein kinase, regulatory subunit, type I/II alpha/beta | length: 234	26		0.023251	0.0116255				0.0399085	0.0352215	0.037565	0.0393046		0.0296543	0.0229863
BAGiLS_001433	host	| IPR002925 | Dienelactone hydrolase | length: 238	26		0.023251	0.0116255	0.0455084		0.0227542	0.0221714		0.0110857			0.0296543	0.00988476	0.149797		0.0748985			KOG3043	poorly characterized	General function prediction only	Predicted hydrolase related to dienelactone hydrolase					PF01738	Dienelactone hydrolase family
BAGiLS_009373	host	| IPR001163 | Like-Sm ribonucleoprotein, core | length: 120	13		0.023251	0.0116255																KOG3482	information storage and processing	RNA processing and modification	Small nuclear ribonucleoprotein (snRNP) SMF					PF01423	LSM domain
BAGiLS_000355	host	| IPR001104 | 3-oxo-5-alpha-steroid 4-dehydrogenase, C-terminal | length: 318	36		0.0230896	0.0115448					0.0737694	0.0368847		0.0326804	0.0128502	0.0151769				0.0624981	0.0771592	KOG1639	metabolism	Lipid transport and metabolism	Steroid reductase required for elongation of the very long chain fatty acids					PF02544	3-oxo-5-alpha-steroid 4-dehydrogenase
BAGiLS_000287	host	| IPR006139 | D-isomer specific 2-hydroxyacid dehydrogenase, catalytic region | length: 328	36		0.0230896	0.0115448	0.119868	0.195478	0.157673								0.0444603	0.0323101	0.0383852	0.0170449		KOG0069	metabolism	Energy production and conversion	Glyoxylate/hydroxypyruvate reductase (D-isomer-specific 2-hydroxy acid dehydrogenase superfamily)					PF02826	D-isomer specific 2-hydroxyacid dehydrogenase, NAD binding domain
BAGiLS_006466	host	| IPR006808 | ATPase, F0 complex, subunit G, mitochondrial | length: 144	16	0.0229392		0.0114696					0.125917	0.0629584					0.0100036		0.00500178			KOG4103	metabolism	Energy production and conversion	Mitochondrial F1F0-ATP synthase, subunit g/ATP20					PF04718	Mitochondrial ATP synthase g subunit
BAGiLS_006658	host	| IPR000043 | S-adenosyl-L-homocysteine hydrolase | length: 142	16	0.0229392		0.0114696																KOG1370	metabolism	Coenzyme transport and metabolism	S-adenosylhomocysteine hydrolase					PF05221	S-adenosyl-L-homocysteine hydrolase
BAGiLS_001672	host	| IPR000010 | Proteinase inhibitor I25, cystatin | length: 228	26	0.0112932	0.0116255	0.0114593	0.0133848	0.0101498	0.0117673	0.0133028		0.00665141						0.00559214	0.00279607											PF00031	Cystatin domain
BAGiLS_000522	host	| IPR002995 | Surfeit locus 4 | length: 296	33		0.0228987	0.0114494	0.0421825	0.0533122	0.0477473		0.0915758	0.0457879		0.0356514	0.0280368	0.0212294				0.0464862	0.0891251	KOG3998	cellular processes and signaling	Intracellular trafficking, secretion, and vesicular transport	Putative cargo transport protein ERV29					PF02077	SURF4 family
BAGiLS_001502	host	| IPR002110 | Ankyrin | length: 234	26	0.0141164	0.00871914	0.0114178	0.0294466		0.0147233								0.0123121	0.0279607	0.0201364			KOG2505	poorly characterized	General function prediction only	Ankyrin repeat protein
BAGiLS_004268	host	| IPR006602 | Domain of unknown function DM10 | length: 170	20		0.0226698	0.0113349					0.0183152	0.00915758	0.017032			0.00567734				0.010227	0.0490188	KOG0043	poorly characterized	Function unknown	Uncharacterized conserved protein, contains DM10 domain					PF06565	DUF1126 PH-like domain
BAGiLS_003592	host	| IPR002015 | Proteasome/cyclosome, regulatory subunit | length: 180	20		0.0226698	0.0113349											0.0240086		0.0120043	0.0511348		KOG2005	cellular processes and signaling	Posttranslational modification, protein turnover, chaperones	26S proteasome regulatory complex, subunit RPN1/PSMD2					PF01851	Proteasome/cyclosome repeat
BAGiLS_000995	host	| IPR004882 | LUC7 related | length: 259	30		0.0226698	0.0113349	0.00464007	0.00586435	0.00525221								0.0213409	0.0169628	0.0191519	0.0136359		KOG0796	information storage and processing	RNA processing and modification	Spliceosome subunit					PF03194	LUC7 N_terminus
BAGiLS_003793	host	| IPR019166 | Apolipoprotein O | length: 177	20		0.0226698	0.0113349							0.059612	0.11765		0.0590872						KOG4798	poorly characterized	Function unknown	Uncharacterized conserved protein					PF09769	Apolipoprotein O
BAGiLS_012775	host	| IPR002159 | CD36 antigen | length: 96	10		0.0226698	0.0113349	0.0278404		0.0139202													KOG3776	cellular processes and signaling	Signal transduction mechanisms	Plasma membrane glycoprotein CD36 and related membrane receptors					PF01130	CD36 family
BAGiLS_014025	host	| IPR001611 | Leucine-rich repeat | length: 87	10		0.0226698	0.0113349											0.0586876		0.0293438			KOG4237	cellular processes and signaling	Extracellular structures	Extracellular matrix protein slit, contains leucine-rich and EGF-like repeats					PF13855	Leucine rich repeat
BAGiLS_000554	host	| IPR009080 | Aminoacyl-tRNA synthetase, class 1a, anticodon-binding | length: 294	33	0.00889764	0.0137392	0.0113184	0.0210912		0.0105456								0.0129339	0.0154208	0.0141773			KOG2007	information storage and processing	Translation, ribosomal structure and biogenesis	Cysteinyl-tRNA synthetase
BAGiLS_011016	host	| IPR004154 | Anticodon-binding | length: 109	13	0.0225863		0.0112932				0.0354742	0.0140886	0.0247814								0.0157338		KOG2324	information storage and processing	Translation, ribosomal structure and biogenesis	Prolyl-tRNA synthetase					PF03129	Anticodon binding domain
BAGiLS_009637	host	| IPR004217 | Mitochondrial inner membrane translocase complex, Tim8/9/10/13-zinc finger-like | length: 118	13	0.0225863		0.0112932		0.0473659	0.0236829	0.0266056	0.0140886	0.0203471										KOG3489	cellular processes and signaling	Intracellular trafficking, secretion, and vesicular transport	Mitochondrial import inner membrane translocase, subunit TIM8					PF02953	Tim10/DDP family zinc finger
BAGiLS_004250	host	| IPR004023 | Mago nashi protein | length: 170	20	0.00734055	0.0151132	0.0112269									0.0462607	0.0154202	0.00533524		0.00266762	0.0153404		KOG3392	information storage and processing	RNA processing and modification	Exon-exon junction complex, Magoh component					PF02792	Mago nashi protein
BAGiLS_001299	host	| IPR002939 | Chaperone DnaJ, C-terminal | length: 243	27	0.00543745	0.0167924	0.0111149				0.0384304	0.0101751	0.0243027					0.0434723	0.0430802	0.0432762			KOG0714	cellular processes and signaling	Posttranslational modification, protein turnover, chaperones	Molecular chaperone (DnaJ superfamily)					PF01556	DnaJ C terminal domain
BAGiLS_005919	host	| Unknown | length: 150	17		0.0222253	0.0111126	0.0245651	0.0413954	0.0329802								0.025107	0.0213817	0.0232444	0.0240634		KOG3995	metabolism	Amino acid transport and metabolism	3-hydroxyanthranilate oxygenase HAAO
BAGiLS_006113	host	| noIPR | length: 148	17		0.0222253	0.0111126	0.0491302	0.0569186	0.0530244								0.0156919		0.00784594			KOG3704	cellular processes and signaling	Posttranslational modification, protein turnover, chaperones	Heparan sulfate D-glucosaminyl 3-O-sulfotransferase					PF01931	Protein of unknown function DUF84
BAGiLS_005755	host	| IPR001440 | Tetratricopeptide TPR-1 | length: 151	17		0.0222253	0.0111126																KOG0543	cellular processes and signaling	Posttranslational modification, protein turnover, chaperones	FKBP-type peptidyl-prolyl cis-trans isomerase					PF00515	Tetratricopeptide repeat
BAGiLS_002624	host	| IPR004888 | Glycoside hydrolase, family 63 | length: 201	24		0.02204	0.01102	0.0232004		0.0116002		0.0724975	0.0362488		0.0326804	0.0321255	0.021602				0.0213062	0.0612735	KOG2161	metabolism	Carbohydrate transport and metabolism	Glucosidase I					PF03200	Glycosyl hydrolase family 63 C-terminal domain
BAGiLS_002069	host	| IPR001564 | Nucleoside diphosphate kinase, core | length: 215	24		0.02204	0.01102					0.0267096	0.0133548			0.0514008	0.0171336				0.0127837		KOG0888	metabolism	Nucleotide transport and metabolism	Nucleoside diphosphate kinase					PF00334	Nucleoside diphosphate kinase
BAGiLS_013533	host	| IPR013753 | Ras | length: 90	10	0.0220217		0.0110108				0.0461165	0.0274727	0.0367946										KOG0395	poorly characterized	General function prediction only	Ras-related GTPase					PF00071	Ras family
BAGiLS_000412	host	| IPR002015 | Proteasome/cyclosome, regulatory subunit | length: 310	34	0.00863594	0.0133352	0.0109855	0.0163767	0.0465698	0.0314733								0.0172611		0.00863053	0.0270714		KOG2062	cellular processes and signaling	Posttranslational modification, protein turnover, chaperones	26S proteasome regulatory complex, subunit RPN2/PSMD1					PF01851	Proteasome/cyclosome repeat
BAGiLS_000792	host	| IPR010987 | Glutathione S-transferase, C-terminal-like | length: 272	31		0.0219385	0.0109692					0.0531731	0.0265865	0.027471	0.0316262	0.0198971	0.0263314				0.0263922	0.105417	KOG3028	cellular processes and signaling	Intracellular trafficking, secretion, and vesicular transport	Translocase of outer mitochondrial membrane complex, subunit TOM37/Metaxin 1					PF11801	Tom37 C-terminal domain
BAGiLS_000769	host	| IPR002198 | Short-chain dehydrogenase/reductase SDR | length: 273	31		0.0219385	0.0109692				0.00743814	0.0590812	0.0332597	0.0329652	0.0189757	0.0248713	0.0256041				0.00989706	0.0737918	KOG1014	metabolism	Lipid transport and metabolism	17 beta-hydroxysteroid dehydrogenase type 3, HSD17B3					PF00106	short chain dehydrogenase
BAGiLS_000696	host	| IPR006941 | Ribonuclease CAF1 | length: 278	31	0.00710376	0.0146257	0.0108647		0.0113503	0.00567517								0.037863	0.0398666	0.0388648			KOG1990	information storage and processing	Replication, recombination and repair	Poly(A)-specific exoribonuclease PARN					PF08675	RNA binding domain
BAGiLS_001111	host	| IPR000519 | P-type trefoil | length: 253	28		0.0215902	0.0107951					0.0196234	0.0098117			0.0330434	0.0110145	0.0247707		0.0123854		0.10504									PF00088	Trefoil (P-type) domain
BAGiLS_001397	host	| IPR000435 | Tektin | length: 239	28		0.0215902	0.0107951					0.0196234	0.0098117	0.0121657	0.0280118		0.0133925						KOG2685	cellular processes and signaling	Cytoskeleton	Cystoskeletal protein Tektin					PF03148	Tektin family
BAGiLS_010245	host	| IPR001079 | Galectin, carbohydrate recognition domain | length: 114	14		0.0215902	0.0107951	0.0348005	0.056549	0.0456748													KOG3587	cellular processes and signaling	Extracellular structures	Galectin, galactose-binding lectin					PF00337	Galactoside-binding lectin
BAGiLS_008475	host	| IPR001309 | Peptidase C14, ICE, catalytic subunit p20 | length: 127	14		0.0215902	0.0107951		0.0125665	0.00628323								0.0571633	0.0571197	0.0571415			KOG3573	cellular processes and signaling	Cell cycle control, cell division, chromosome partitioning	Caspase, apoptotic cysteine protease					PF00656	Caspase domain
BAGiLS_003783	host	| IPR000863 | Sulfotransferase | length: 177	21		0.0215902	0.0107951																KOG1584	poorly characterized	General function prediction only	Sulfotransferase					PF00685	Sulfotransferase domain
BAGiLS_004927	host	| IPR000120 | Amidase | length: 161	17	0.0215899		0.0107949		0.036221	0.0181105	0.0881638		0.0440819	0.0801506	0.0807399		0.0536302					0.134561	KOG1212	information storage and processing	Translation, ribosomal structure and biogenesis	Amidases					PF01425	Amidase
BAGiLS_002222	host	| IPR004127 | Prefoldin alpha-like | length: 211	24	0.0214099		0.010705	0.0551008		0.0275504								0.0355682	0.0242326	0.0299004	0.0213062		KOG3313	cellular processes and signaling	Posttranslational modification, protein turnover, chaperones	Molecular chaperone Prefoldin, subunit 3					PF02996	Prefoldin subunit
BAGiLS_000679	host	| IPR000086 | NUDIX hydrolase domain | length: 280	32		0.0212529	0.0106265				0.0324256	0.00858523	0.0205054			0.0385506	0.0128502						KOG4548	information storage and processing	Translation, ribosomal structure and biogenesis	Mitochondrial ribosomal protein L17					PF11788	39S mitochondrial ribosomal protein L46
BAGiLS_002085	host	| IPR011685 | LETM1-like | length: 215	25		0.0211584	0.0105792	0.0139202		0.00696011		0.150184	0.0750922	0.0272512	0.0470598	0.0616809	0.0453306					0.209147	KOG1043	poorly characterized	Function unknown	Ca2+-binding transmembrane protein LETM1/MRS7					PF07766	LETM1-like protein
BAGiLS_002148	host	| IPR001865 | Ribosomal protein S2 | length: 213	25		0.0211584	0.0105792				0.0507281	0.0109891	0.0308586			0.0246724	0.00822412				0.0122724	0.0196075	KOG0832	information storage and processing	Translation, ribosomal structure and biogenesis	Mitochondrial/chloroplast ribosomal protein S2	TIGR01011	Protein synthesis	Ribosomal proteins: synthesis and modification	ribosomal protein uS2	PF00318	Ribosomal protein S2
BAGiLS_004983	host	| IPR003514 | Capsid protein F | length: 160	18		0.0209905	0.0104953															0.263249									PF02305	Capsid protein (F protein)
BAGiLS_019289	host	| IPR018247 | EF-HAND 1, calcium-binding site | length: 161	18		0.0209905	0.0104953												0.0282714	0.0141357	0.0454532		KOG0044	cellular processes and signaling	Signal transduction mechanisms	Ca2+ sensor (EF-Hand superfamily)					PF13202	EF hand
BAGiLS_005014	host	| noIPR | length: 160	18		0.0209905	0.0104953																KOG1275	information storage and processing	Replication, recombination and repair	PAB-dependent poly(A) ribonuclease, subunit PAN2					PF13423	Ubiquitin carboxyl-terminal hydrolase
BAGiLS_019332	host	| IPR000169 | Peptidase, cysteine peptidase active site | length: 155	18		0.0209905	0.0104953																KOG0517	cellular processes and signaling	Cytoskeleton	Beta-spectrin
BAGiLS_002987	host	| IPR005484 | Ribosomal protein L18/L5 | length: 192	21	0.020973		0.0104865	0.0596581	0.0125665	0.0361123											0.194799		KOG0875	information storage and processing	Translation, ribosomal structure and biogenesis	60S ribosomal protein L5					PF14204	Ribosomal L18 C-terminal region
BAGiLS_017559	host	| IPR000889 | Glutathione peroxidase | length: 57	7	0.020973		0.0104865	0.0596581		0.029829													KOG1651	cellular processes and signaling	Posttranslational modification, protein turnover, chaperones	Glutathione peroxidase
BAGiLS_007572	host	| IPR000031 | 1-(5-Phosphoribosyl)-5-amino-4-imidazole-carboxylate (AIR) carboxylase | length: 134	14	0.020973		0.0104865											0.0114327		0.00571633			KOG2835	metabolism	Nucleotide transport and metabolism	Phosphoribosylamidoimidazole-succinocarboxamide synthase					PF00731	AIR carboxylase
BAGiLS_009649	host	| IPR001519 | Ferritin, N-terminal | length: 118	14	0.020973		0.0104865																KOG2332	metabolism	Inorganic ion transport and metabolism	Ferritin					PF00210	Ferritin-like domain
BAGiLS_018967	host	| Unknown | length: 292	32	0.0114696	0.00944573	0.0104577												0.011359	0.00567952
BAGiLS_001956	host	| IPR006597 | Sel1-like | length: 218	25	0.00880866	0.0120905	0.0104496				0.00922329	0.0293043	0.0192638								0.0163631	0.0457509	KOG1550	cellular processes and signaling	Cell wall/membrane/envelope biogenesis	Extracellular protein SEL-1 and related proteins					PF08238	Sel1 repeat
BAGiLS_001047	host	| IPR002143 | Ribosomal protein L1 | length: 256	29		0.0208458	0.0104229				0.0556578	0.0315779	0.0436178	0.0176193		0.0212693	0.0129629				0.0282123	0.0112687	KOG1569	information storage and processing	Translation, ribosomal structure and biogenesis	50S ribosomal protein L1
BAGiLS_000225	host	| IPR004095 | TGS | length: 342	40		0.0207806	0.0103903				0.0345873	0.022894	0.0287406	0.008516		0.0231303	0.0105488	0.00266762		0.00133381	0.0153404	0.0285943	KOG1637	information storage and processing	Translation, ribosomal structure and biogenesis	Threonyl-tRNA synthetase					PF02824	TGS domain
BAGiLS_004745	host	| IPR004154 | Anticodon-binding | length: 163	18	0.0122343	0.00839621	0.0103152	0.0116002	0.0488695	0.0302349									0.0323101	0.0161551			KOG1936	information storage and processing	Translation, ribosomal structure and biogenesis	Histidyl-tRNA synthetase					PF03129	Anticodon binding domain
BAGiLS_000539	host	| IPR001179 | Peptidyl-prolyl cis-trans isomerase, FKBP-type | length: 295	33		0.0206089	0.0103044				0.00698734	0.0360753	0.0215313	0.0309673			0.0103224	0.00808369	0.00440593	0.00624481	0.00929724	0.0396112	KOG0543	cellular processes and signaling	Posttranslational modification, protein turnover, chaperones	FKBP-type peptidyl-prolyl cis-trans isomerase					PF00515	Tetratricopeptide repeat
[truncated: 3,380 more rows]
