# Supplementary material for: Comparative proteomics of related symbiotic mussel species reveals high variability of host–symbiont interactions
Source: ISME J. 2019 Nov 4;14(2):649–56. doi: 10.1038/s41396-019-0517-6 (PMC6976577; doi:10.1038/s41396-019-0517-6)
Supplement: Supplementary file 10 — Supplementary Table S4 [file 41396_2019_517_MOESM10_ESM.xlsx]

## Sheet: Supplementary Table S4a
Supplementary Table S4a: Comparison of thiotrophic symbiont proteins of B. thermophilus and B. azoricus identified in symbiont-enriched fractions. Protein orthologs were cross-assigned between both species using Orthovenn and Proteinortho. B. thermophilus samples were compared in three separate ways: a) against B. azoricus samples identified in an LTQ-Orbitrap Velos (V) mass spectrometer (Group A…
B. thermophilus thiotroph protein accession	B. thermophilus thiotroph protein function	B. azoricus thiotroph protein accession	B. azoricus thiotroph protein function	B. thermophilus %OrgNSAF n = 3 (V)			B. azoricus %OrgNSAF n = 2 (V)		B. azoricus %OrgNSAF n = 3 (O)			Statistical significance			B. thermophilus functional annotation (COG/KOG, TIGRFAM, PFAM)										B. azoricus functional annotation (COG/KOG, TIGRFAM, PFAM)
				Sym1	Sym2	Sym3	Sym1	Sym2	Sym1	Sym2	Sym3	Group A	Group B	Group C	COG/KOG number	COG/KOG main role	COG/KOG subrole	COG/KOG descrip-tion	TIGRFAM ID	TIGRFAM main role	TIGRFAM subrole	TIGRFAM descrip-tion	PFAM ID	PFAM family	COG/KOG number	COG/KOG main role	COG/KOG subrole	COG/KOG descrip-tion	TIGRFAM ID	TIGRFAM main role	TIGRFAM subrole	TIGRFAM descrip-tion	PFAM ID	PFAM family
ONF42097.1	acriflavin resistance protein [Bathymodiolus thermophilus thioautotrophic gill symbiont]	SEH89358.1	multidrug transporter AcrB [Bathymodiolus azoricus thioautotrophic gill symbiont]	0.00922202	0.0438486	0.00504111	0	0.0386194	0	0	0.00913022				COG0841	cellular processes and signaling	Defense mechanisms	Cation/multidrug efflux pump					PF00873.15	AcrB/AcrD/AcrF family	COG0841	cellular processes and signaling	Defense mechanisms	Cation/multidrug efflux pump					PF00873.15	AcrB/AcrD/AcrF family
ONF42096.1	DNA methyltransferase, partial [Bathymodiolus thermophilus thioautotrophic gill symbiont]			0.0296422	0	0									COG2189	information storage and processing	Replication, recombination and repair	Adenine specific DNA methylase Mod					PF01555.14	DNA methylase
ONF42094.1	ribonuclease [Bathymodiolus thermophilus thioautotrophic gill symbiont]	BAT00216	ribonuclease E [LSA_porfs_bathyt]	0.138885	0.196644	0.132177	0.0734333	0.120885	0	0	0.0581971				COG1530	information storage and processing	Translation, ribosomal structure and biogenesis	Ribonucleases G and E	TIGR00757	Transcription	Degradation of RNA	ribonuclease, Rne/Rng family	PF10150.5	Ribonuclease E/G family	COG1530	information storage and processing	Translation, ribosomal structure and biogenesis	Ribonucleases G and E	TIGR00757	Transcription	Degradation of RNA	ribonuclease, Rne/Rng family	PF10150.5	Ribonuclease E/G family
ONF42093.1	4-(cytidine 5'-diphospho)-2-C-methyl-D-erythritol kinase [Bathymodiolus thermophilus thioautotrophic gill symbiont]			0.00555791	0.00804288	0.0121527						X	X	X	COG1947	metabolism	Lipid transport and metabolism	4-diphosphocytidyl-2C-methyl-D-erythritol 2-phosphate synthase	TIGR00154	Biosynthesis of cofactors, prosthetic groups, and carriers	Other	4-(cytidine 5'-diphospho)-2-C-methyl-D-erythritol kinase	PF00288.22	GHMP kinases N terminal domain
ONF42092.1	ribonuclease R [Bathymodiolus thermophilus thioautotrophic gill symbiont]	SEH78817.1	Ribonuclease R, bacterial [Bathymodiolus azoricus thioautotrophic gill symbiont]	0.1056	0.175335	0.13611	0.0585172	0.0700581	0.0627757	0.0395681	0.0559454	X	X	X	COG0557	information storage and processing	Transcription	Exoribonuclease R	TIGR02063	Transcription	Degradation of RNA	ribonuclease R	PF00773.15	RNB domain	COG0557	information storage and processing	Transcription	Exoribonuclease R	TIGR02063	Transcription	Degradation of RNA	ribonuclease R	PF00773.15	RNB domain
ONF42091.1	leucyl aminopeptidase [Bathymodiolus thermophilus thioautotrophic gill symbiont]	SEH71970.1	multifunctional aminopeptidase A [Bathymodiolus azoricus thioautotrophic gill symbiont]	0.0980007	0.14707	0.0952373	0.332012	0	0	0	0.155369				COG0260	metabolism	Amino acid transport and metabolism	Leucyl aminopeptidase					PF00883.17	Cytosol aminopeptidase family, catalytic domain	COG0260	metabolism	Amino acid transport and metabolism	Leucyl aminopeptidase					PF00883.17	Cytosol aminopeptidase family, catalytic domain
ONF42090.1	hypothetical protein BGC33_06380 [Bathymodiolus thermophilus thioautotrophic gill symbiont]	SEH55411.1	heat shock protein G homolog [Bathymodiolus azoricus thioautotrophic gill symbiont]	0	0	0.0105104	0.0222923	0	0	0	0				COG0326	cellular processes and signaling	Posttranslational modification, protein turnover, chaperones	Molecular chaperone, HSP90 family					PF13589.2	Histidine kinase-, DNA gyrase B-, and HSP90-like ATPase	COG0326	cellular processes and signaling	Posttranslational modification, protein turnover, chaperones	Molecular chaperone, HSP90 family					PF13589.2	Histidine kinase-, DNA gyrase B-, and HSP90-like ATPase
ONF42089.1	ABC transporter [Bathymodiolus thermophilus thioautotrophic gill symbiont]	SEH67924.1	type I secretion system ATPase [Bathymodiolus azoricus thioautotrophic gill symbiont]	0.234544	0.524396	0.258852	0.0237032	0.354724	0.135087	0.0667817	0.0506901		X		COG2274	cellular processes and signaling	Defense mechanisms	ABC-type bacteriocin/lantibiotic exporters, contain an N-terminal double-glycine peptidase domain					PF00005.23	ABC transporter	COG2274	cellular processes and signaling	Defense mechanisms	ABC-type bacteriocin/lantibiotic exporters, contain an N-terminal double-glycine peptidase domain					PF00005.23	ABC transporter
ONF42088.1	preprotein translocase subunit SecG [Bathymodiolus thermophilus thioautotrophic gill symbiont]	SEH74088.1	Preprotein translocase SecG subunit [Bathymodiolus azoricus thioautotrophic gill symbiont]	0.177853	0.0529884	0.0400323	0.100315	0.822904	0.313878	0.226104	0.0841285				COG1314	cellular processes and signaling	Intracellular trafficking, secretion, and vesicular transport	Preprotein translocase subunit SecG	TIGR00810	Protein fate	Protein and peptide secretion and trafficking	preprotein translocase, SecG subunit	PF03840.10	Preprotein translocase SecG subunit	COG1314	cellular processes and signaling	Intracellular trafficking, secretion, and vesicular transport	Preprotein translocase subunit SecG	TIGR00810	Protein fate	Protein and peptide secretion and trafficking	preprotein translocase, SecG subunit	PF03840.10	Preprotein translocase SecG subunit
OJA03871.1	hypothetical protein BGC33_07650, partial [Bathymodiolus thermophilus thioautotrophic gill symbiont]			0.00613287	0.0133124	0.0167623						X	X	X
OJA03860.1	thiol:disulfide interchange protein, partial [Bathymodiolus thermophilus thioautotrophic gill symbiont]	SEH59426.1	Cytochrome c-type biogenesis protein CcmG/DsbE,thiol:disulfide oxidoreductase [Bathymodiolus azoricus thioautotrophic gill symbiont]	0.0342025	0.0197979	0	0	0	0	0.0527575	0.0824459				COG0526	cellular processes and signaling	Posttranslational modification, protein turnover, chaperones	Thiol-disulfide isomerase and thioredoxins					PF08534.6	Redoxin	COG0526	cellular processes and signaling	Posttranslational modification, protein turnover, chaperones	Thiol-disulfide isomerase and thioredoxins	TIGR00385	Protein fate	Protein folding and stabilization	periplasmic protein thiol:disulfide oxidoreductases, DsbE subfamily	PF08534.6	Redoxin
OJA03810.1	hypothetical protein BGC33_00615, partial [Bathymodiolus thermophilus thioautotrophic gill symbiont]			0	0	0.441916
OJA03782.1	hypothetical protein BGC33_00475, partial [Bathymodiolus thermophilus thioautotrophic gill symbiont]			0.187734	0	0.475305						X	X	X
OJA03776.1	hypothetical protein BGC33_07250, partial [Bathymodiolus thermophilus thioautotrophic gill symbiont]			0.0197615	0	0
OJA03770.1	hypothetical protein BGC33_00425, partial [Bathymodiolus thermophilus thioautotrophic gill symbiont]			0.0790459	0	0.0432095						X	X	X
OJA03744.1	hypothetical protein BGC33_00310, partial [Bathymodiolus thermophilus thioautotrophic gill symbiont]			0.155622	0.386058	0						X	X	X
OJA03732.1	dTMP kinase, partial [Bathymodiolus thermophilus thioautotrophic gill symbiont]			0	0	0.0324071									COG0125	metabolism	Nucleotide transport and metabolism	Thymidylate kinase					PF02223.13	Thymidylate kinase
OJA03731.1	hypothetical protein BGC33_13695, partial [Bathymodiolus thermophilus thioautotrophic gill symbiont]			0.0804574	0.067407	0.078703						X	X	X
OJA03729.1	hypothetical protein BGC33_07035, partial [Bathymodiolus thermophilus thioautotrophic gill symbiont]			0.00707371	0.00584937	0.00331437						X	X	X	COG0457	poorly characterized	General function prediction only	FOG: TPR repeat					PF07719.13	Tetratricopeptide repeat
OJA03728.1	hypothetical protein BGC33_07030, partial [Bathymodiolus thermophilus thioautotrophic gill symbiont]			0	0	0.0216048									KOG2076	information storage and processing	Transcription	RNA polymerase III transcription factor TFIIIC					PF00515.24	Tetratricopeptide repeat
OJA03681.1	tRNA 2-thiocytidine(32) synthetase TtcA, partial [Bathymodiolus thermophilus thioautotrophic gill symbiont]	SEH91268.1	tRNA 2-thiocytidine biosynthesis protein ttcA [Bathymodiolus azoricus thioautotrophic gill symbiont]	0.0254076	0	0.0416663	0.0222923	0.0222407	0	0	0.0420642				COG0037	cellular processes and signaling	Cell cycle control, cell division, chromosome partitioning	Predicted ATPase of the PP-loop superfamily implicated in cell cycle control					PF01171.16	PP-loop family	COG0037	cellular processes and signaling	Cell cycle control, cell division, chromosome partitioning	Predicted ATPase of the PP-loop superfamily implicated in cell cycle control					PF01171.16	PP-loop family
OJA03677.1	hypothetical protein BGC33_06680, partial [Bathymodiolus thermophilus thioautotrophic gill symbiont]			0	0	0.0299143
OJA03675.1	hypothetical protein BGC33_06625, partial [Bathymodiolus thermophilus thioautotrophic gill symbiont]			0	0.0244685	0.00273863						X	X	X
OJA03674.1	hypothetical protein BGC33_06620, partial [Bathymodiolus thermophilus thioautotrophic gill symbiont]			0	0.0180612	0																	PF11713.4	Peptidase C80 family
OJA03670.1	hypothetical protein BGC33_13335, partial [Bathymodiolus thermophilus thioautotrophic gill symbiont]			0	0.0245116	0.0324071						X	X	X
OJA03667.1	hypothetical protein BGC33_06420, partial [Bathymodiolus thermophilus thioautotrophic gill symbiont]			0.0342025	0.00989893	0.0149571						X	X	X
OJA03665.1	hypothetical protein BGC33_06360, partial [Bathymodiolus thermophilus thioautotrophic gill symbiont]			0.00741055	0	0.00405089						X	X	X
OJA03662.1	hypothetical protein BGC33_06230, partial [Bathymodiolus thermophilus thioautotrophic gill symbiont]			0.153322	0.119811	0.194443						X	X	X									PF13539.2	D-alanyl-D-alanine carboxypeptidase
OJA03661.1	hypothetical protein BGC33_06205, partial [Bathymodiolus thermophilus thioautotrophic gill symbiont]			0.0296422	0	0.0208332						X	X	X
OJA03660.1	hypothetical protein BGC33_06200, partial [Bathymodiolus thermophilus thioautotrophic gill symbiont]			0.0694061	0.0486496	0.0723232						X	X	X									PF00028.13	Cadherin domain
OJA03659.1	hypothetical protein BGC33_06160, partial [Bathymodiolus thermophilus thioautotrophic gill symbiont]			0.0372251	0	0									COG0613	poorly characterized	General function prediction only	Predicted metal-dependent phosphoesterases (PHP family)
OJA03658.1	dTMP kinase, partial [Bathymodiolus thermophilus thioautotrophic gill symbiont]			0.148211	0	0									COG0125	metabolism	Nucleotide transport and metabolism	Thymidylate kinase					PF02223.13	Thymidylate kinase
OJA03656.1	hypothetical protein BGC33_06105, partial [Bathymodiolus thermophilus thioautotrophic gill symbiont]			0.0857278	0.179605	0.107713						X	X	X									PF13754.2	Domain of unknown function
OJA03651.1	hypothetical protein BGC33_05990, partial [Bathymodiolus thermophilus thioautotrophic gill symbiont]			0	0.00268096	0.00270059						X	X	X									PF13589.2	Histidine kinase-, DNA gyrase B-, and HSP90-like ATPase
OJA03650.1	hypothetical protein BGC33_05980, partial [Bathymodiolus thermophilus thioautotrophic gill symbiont]			0.0195205	0.0204015	0.00355688						X	X	X	COG1846	information storage and processing	Transcription	Transcriptional regulators					PF13424.2	Tetratricopeptide repeat
OJA03649.1	hypothetical protein BGC33_05975, partial [Bathymodiolus thermophilus thioautotrophic gill symbiont]			0.0292187	0.0110302	0.0194443						X	X	X									PF00028.13	Cadherin domain
OJA03648.1	hypothetical protein BGC33_05970, partial [Bathymodiolus thermophilus thioautotrophic gill symbiont]			0	0.0156934	0
OJA03646.1	hypothetical protein BGC33_13065, partial [Bathymodiolus thermophilus thioautotrophic gill symbiont]			0.188798	0.0376159	0.385146						X	X	X									PF13754.2	Domain of unknown function
OJA03645.1	hypothetical protein BGC33_13060, partial [Bathymodiolus thermophilus thioautotrophic gill symbiont]			0.154139	0.191599	0.278701						X	X	X
OJA03644.1	hypothetical protein BGC33_05960, partial [Bathymodiolus thermophilus thioautotrophic gill symbiont]			0.0355706	0.0214477	0.0299766						X	X	X	COG5243	cellular processes and signaling	Posttranslational modification, protein turnover, chaperones	HRD ubiquitin ligase complex, ER membrane component					PF00028.13	Cadherin domain
OJA03643.1	hypothetical protein BGC33_05940, partial [Bathymodiolus thermophilus thioautotrophic gill symbiont]			0	0.00367675	0
OJA03642.1	hypothetical protein BGC33_05915, partial [Bathymodiolus thermophilus thioautotrophic gill symbiont]			0	0.0119154	0.0108024						X	X	X									PF01839.19	FG-GAP repeat
OJA03626.1	hypothetical protein BGC33_05600, partial [Bathymodiolus thermophilus thioautotrophic gill symbiont]	SEH54744.1	hypothetical protein BAZSYMB_V2SCAFFOLD00009_5 [Bathymodiolus azoricus thioautotrophic gill symbiont]	0	0.0124535	0.00784044	0.286084	0	0	0	0				COG3209	cellular processes and signaling	Cell wall/membrane/envelope biogenesis	Rhs family protein	TIGR03696			RHS repeat-associated core domain	PF04151.11	Bacterial pre-peptidase C-terminal domain
OJA03624.1	hypothetical protein BGC33_05555, partial [Bathymodiolus thermophilus thioautotrophic gill symbiont]			0.00606318	0	0.0099431						X	X	X									PF13754.2	Domain of unknown function
OJA03606.1	hypothetical protein BGC33_05300, partial [Bathymodiolus thermophilus thioautotrophic gill symbiont]			0.0165445	0.0508759	0.0226096						X	X	X									PF00041.17	Fibronectin type III domain
OJA03604.1	acetyl-CoA carboxylase carboxyltransferase subunit alpha, partial [Bathymodiolus thermophilus thioautotrophic gill symbiont]			0.0741055	0.128686	0.13773						X	X	X	COG0825	metabolism	Lipid transport and metabolism	Acetyl-CoA carboxylase alpha subunit
OJA03603.1	hypothetical protein BGC33_05275, partial [Bathymodiolus thermophilus thioautotrophic gill symbiont]			0	0	0.0451385
OJA03600.1	hypothetical protein BGC33_05200, partial [Bathymodiolus thermophilus thioautotrophic gill symbiont]	SEH79545.1	protein containing DUF285, lipoproteinpredicted [Bathymodiolus azoricus thioautotrophic gill symbiont]	0	0.0029927	0	0.0113488	0.0311369	0	0	0				COG2931	metabolism	Secondary metabolites biosynthesis, transport and catabolism	RTX toxins and related Ca2+-binding proteins	TIGR03661	Cellular processes	Pathogenesis	type I secretion C-terminal target domain (VC_A0849 subclass)	PF03382.10	Mycoplasma protein of unknown function, DUF285	COG2931	metabolism	Secondary metabolites biosynthesis, transport and catabolism	RTX toxins and related Ca2+-binding proteins	TIGR02167			bacterial surface protein 26-residue repeat	PF03382.10	Mycoplasma protein of unknown function, DUF285
OJA03597.1	hypothetical protein BGC33_12320, partial [Bathymodiolus thermophilus thioautotrophic gill symbiont]			0.0317595	0.0275756	0.0624995						X	X	X
OJA03596.1	hypothetical protein BGC33_12315, partial [Bathymodiolus thermophilus thioautotrophic gill symbiont]	SEH90708.1	conserved hypothetical protein [Bathymodiolus azoricus thioautotrophic gill symbiont]	0.0555791	0.0402144	0.0425344	0	0.0778423	0.112099	0.0942098	0.0420642
OJA03595.1	hypothetical protein BGC33_05185, partial [Bathymodiolus thermophilus thioautotrophic gill symbiont]			0.0325341	0.0266788	0.0379401						X	X	X									PF13754.2	Domain of unknown function
OJA03591.1	hypothetical protein BGC33_12265, partial [Bathymodiolus thermophilus thioautotrophic gill symbiont]			0	0.0135459	0
OJA03588.1	hypothetical protein BGC33_05045, partial [Bathymodiolus thermophilus thioautotrophic gill symbiont]			0.0229488	0	0									COG1117	metabolism	Inorganic ion transport and metabolism	ABC-type phosphate transport system, ATPase component					PF13304.2	AAA domain, putative AbiEii toxin, Type IV TA system
OJA03587.1	DNA methyltransferase, partial [Bathymodiolus thermophilus thioautotrophic gill symbiont]			0.0222317	0	0
OJA03586.1	hypothetical protein BGC33_05030, partial [Bathymodiolus thermophilus thioautotrophic gill symbiont]			0.0229488	0	0									COG4637	poorly characterized	General function prediction only	Predicted ATPase					PF13304.2	AAA domain, putative AbiEii toxin, Type IV TA system
OJA03582.1	hypothetical protein BGC33_04965, partial [Bathymodiolus thermophilus thioautotrophic gill symbiont]			0.0083893	0	0									COG3209	cellular processes and signaling	Cell wall/membrane/envelope biogenesis	Rhs family protein	TIGR03696			RHS repeat-associated core domain
OJA03574.1	hypothetical protein BGC33_12025, partial [Bathymodiolus thermophilus thioautotrophic gill symbiont]			0	0.00559505	0									COG3302	poorly characterized	General function prediction only	DMSO reductase anchor subunit					PF04976.8	DMSO reductase anchor subunit (DmsC)
OJA03570.1	hypothetical protein BGC33_04835, partial [Bathymodiolus thermophilus thioautotrophic gill symbiont]			0.0653872	0	0.0814944						X	X	X									PF01839.19	FG-GAP repeat
OJA03567.1	hypothetical protein BGC33_04810, partial [Bathymodiolus thermophilus thioautotrophic gill symbiont]	BAT01117	YD repeat-containing protein [LSA_porfs_bathyt]	0.00459965	0	0.00670493	0	0	0	0	0.00812275				COG3209	cellular processes and signaling	Cell wall/membrane/envelope biogenesis	Rhs family protein	TIGR03696			RHS repeat-associated core domain
OJA03562.1	hypothetical protein BGC33_04780, partial [Bathymodiolus thermophilus thioautotrophic gill symbiont]			0.0142283	0.0360321	0.0194443						X	X	X	COG3209	cellular processes and signaling	Cell wall/membrane/envelope biogenesis	Rhs family protein	TIGR01643			YD repeat (two copies)	PF05593.10	RHS Repeat
OJA03561.1	hypothetical protein BGC33_04765, partial [Bathymodiolus thermophilus thioautotrophic gill symbiont]			0	0	0.0986304																	PF00028.13	Cadherin domain
OJA03558.1	hypothetical protein BGC33_04740, partial [Bathymodiolus thermophilus thioautotrophic gill symbiont]			0.0187214	0	0
OJA03556.1	hypothetical protein BGC33_11915, partial [Bathymodiolus thermophilus thioautotrophic gill symbiont]			0.00936069	0.0203189	0						X	X	X
OJA03555.1	hypothetical protein BGC33_11900, partial [Bathymodiolus thermophilus thioautotrophic gill symbiont]			0.0063519	0.0153198	0.00694439						X	X	X
OJA03554.1	hypothetical protein BGC33_11895, partial [Bathymodiolus thermophilus thioautotrophic gill symbiont]			0	0.0102949	0
OJA03548.1	hypothetical protein BGC33_04640, partial [Bathymodiolus thermophilus thioautotrophic gill symbiont]			0.0588063	0	0.0752682						X	X	X									PF01839.19	FG-GAP repeat
OJA03546.1	hypothetical protein BGC33_04615, partial [Bathymodiolus thermophilus thioautotrophic gill symbiont]			0	0.00571938	0																	PF00028.13	Cadherin domain
OJA03540.1	hypothetical protein BGC33_04565, partial [Bathymodiolus thermophilus thioautotrophic gill symbiont]			0	0	0.0151908																	PF00028.13	Cadherin domain
OJA03534.1	hypothetical protein BGC33_04525, partial [Bathymodiolus thermophilus thioautotrophic gill symbiont]			0.13833	0.0667261	0.13503						X	X	X
OJA03532.1	hypothetical protein BGC33_04485, partial [Bathymodiolus thermophilus thioautotrophic gill symbiont]	SEH55498.1	hypothetical protein BAZSYMB_V2SCAFFOLD00116_0 [Bathymodiolus azoricus thioautotrophic gill symbiont]	0.100897	0.205403	0.1047	0.0115589	0	0	0	0												PF05345.8	Putative Ig domain
OJA03530.1	hypothetical protein BGC33_04465, partial [Bathymodiolus thermophilus thioautotrophic gill symbiont]			0.00808424	0	0																	PF13424.2	Tetratricopeptide repeat
OJA03528.1	hypothetical protein BGC33_11665, partial [Bathymodiolus thermophilus thioautotrophic gill symbiont]			0.0063519	0.0183837	0.0121527						X	X	X									PF00041.17	Fibronectin type III domain
OJA03527.1	hypothetical protein BGC33_11660, partial [Bathymodiolus thermophilus thioautotrophic gill symbiont]			0.104704	0.147366	0.0972214						X	X	X									PF07603.7	Protein of unknown function (DUF1566)
OJA03522.1	hypothetical protein BGC33_04415, partial [Bathymodiolus thermophilus thioautotrophic gill symbiont]			0.0302015	0.0242804	0.0311842						X	X	X	COG3209	cellular processes and signaling	Cell wall/membrane/envelope biogenesis	Rhs family protein	TIGR03696			RHS repeat-associated core domain
OJA03511.1	hypothetical protein BGC33_04355, partial [Bathymodiolus thermophilus thioautotrophic gill symbiont]			0.0413612	0	0.0768727						X	X	X									PF01839.19	FG-GAP repeat
OJA03510.1	hypothetical protein BGC33_04315, partial [Bathymodiolus thermophilus thioautotrophic gill symbiont]			0.00889266	0	0.0129629						X	X	X
OJA03507.1	hypothetical protein BGC33_04320, partial [Bathymodiolus thermophilus thioautotrophic gill symbiont]			0.0391277	0	0.0486107						X	X	X									PF01839.19	FG-GAP repeat
OJA03506.1	hypothetical protein BGC33_04310, partial [Bathymodiolus thermophilus thioautotrophic gill symbiont]			0.0331295	0	0.0800647						X	X	X									PF13754.2	Domain of unknown function
OJA03504.1	hypothetical protein BGC33_04300, partial [Bathymodiolus thermophilus thioautotrophic gill symbiont]			0	0.00919187	0.00520829						X	X	X
OJA03503.1	hypothetical protein BGC33_04280, partial [Bathymodiolus thermophilus thioautotrophic gill symbiont]			0.0084692	0	0
OJA03501.1	hypothetical protein BGC33_04275, partial [Bathymodiolus thermophilus thioautotrophic gill symbiont]			0	0	0.00422702									COG1357	poorly characterized	Function unknown	Uncharacterized low-complexity proteins					PF00805.18	Pentapeptide repeats (8 copies)
OJA03499.1	hypothetical protein BGC33_04260, partial [Bathymodiolus thermophilus thioautotrophic gill symbiont]			0.0268848	0.029927	0						X	X	X	COG1224	information storage and processing	Transcription	DNA helicase TIP49, TBP-interacting protein					PF07728.10	AAA domain (dynein-related subfamily)
OJA03497.1	hypothetical protein BGC33_04250, partial [Bathymodiolus thermophilus thioautotrophic gill symbiont]	SEH80246.1	WD-40 repeat-containing protein [Bathymodiolus azoricus thioautotrophic gill symbiont]	0.0115275	0.0119154	0	0.0312092	0	0	0	0				KOG0266	poorly characterized	General function prediction only	WD40 repeat-containing protein					PF00400.28	WD domain, G-beta repeat	COG2319	poorly characterized	General function prediction only	FOG: WD40 repeat					PF00400.28	WD domain, G-beta repeat
OJA03489.1	hypothetical protein BGC33_04205, partial [Bathymodiolus thermophilus thioautotrophic gill symbiont]			0.0121264	0	0									COG1401	cellular processes and signaling	Defense mechanisms	GTPase subunit of restriction endonuclease					PF07728.10	AAA domain (dynein-related subfamily)
OJA03488.1	hypothetical protein BGC33_04200, partial [Bathymodiolus thermophilus thioautotrophic gill symbiont]			0.0132444	0	0.0227539						X	X	X									PF01839.19	FG-GAP repeat
OJA03482.1	hypothetical protein BGC33_11270, partial [Bathymodiolus thermophilus thioautotrophic gill symbiont]			0.026635	0.0167851	0.0347555						X	X	X									PF01839.19	FG-GAP repeat
OJA03480.1	hypothetical protein BGC33_04155, partial [Bathymodiolus thermophilus thioautotrophic gill symbiont]	SEH74916.1	Tetratricopeptide TPR_1 repeat-containingprotein [Bathymodiolus azoricus thioautotrophic gill symbiont]	0.013833	0	0	0	0.132498	0.0667826	0.0898	0.0350834				COG0457	poorly characterized	General function prediction only	FOG: TPR repeat					PF00515.24	Tetratricopeptide repeat	COG0457	poorly characterized	General function prediction only	FOG: TPR repeat					PF00515.24	Tetratricopeptide repeat
OJA03480.1	hypothetical protein BGC33_04155, partial [Bathymodiolus thermophilus thioautotrophic gill symbiont]	SEI05858.1	serine/threonine protein kinase [Bathymodiolus azoricus thioautotrophic gill symbiont]	0.013833	0	0	0.0357605	0	0	0	0				COG0457	poorly characterized	General function prediction only	FOG: TPR repeat					PF00515.24	Tetratricopeptide repeat	COG5010	cellular processes and signaling	Intracellular trafficking, secretion, and vesicular transport	Flp pilus assembly protein TadD, contains TPR repeats					PF00515.24	Tetratricopeptide repeat
OJA03478.1	hypothetical protein BGC33_04145, partial [Bathymodiolus thermophilus thioautotrophic gill symbiont]			0	0.0139876	0																	PF13676.2	TIR domain
OJA03476.1	hypothetical protein BGC33_04115, partial [Bathymodiolus thermophilus thioautotrophic gill symbiont]			0.111158	0	0.145832						X	X	X									PF01839.19	FG-GAP repeat
OJA03475.1	hypothetical protein BGC33_04110, partial [Bathymodiolus thermophilus thioautotrophic gill symbiont]			0.0768002	0	0																	PF01839.19	FG-GAP repeat
OJA03469.1	hypothetical protein BGC33_04065, partial [Bathymodiolus thermophilus thioautotrophic gill symbiont]			0	0.0160858	0.00405089						X	X	X
OJA03467.1	hypothetical protein BGC33_04035, partial [Bathymodiolus thermophilus thioautotrophic gill symbiont]			0.0646739	0.155008	0.0905927						X	X	X									PF00041.17	Fibronectin type III domain
OJA03465.1	hypothetical protein BGC33_04020, partial [Bathymodiolus thermophilus thioautotrophic gill symbiont]			0	0.0146234	0.00441916						X	X	X
OJA03461.1	hypothetical protein BGC33_03990, partial [Bathymodiolus thermophilus thioautotrophic gill symbiont]			0	0.00584937	0.00662873						X	X	X									PF00028.13	Cadherin domain
OJA03452.1	hypothetical protein BGC33_03915, partial [Bathymodiolus thermophilus thioautotrophic gill symbiont]			0.0113523	0	0									COG2189	information storage and processing	Replication, recombination and repair	Adenine specific DNA methylase Mod					PF01555.14	DNA methylase
OJA03451.1	hypothetical protein BGC33_03910, partial [Bathymodiolus thermophilus thioautotrophic gill symbiont]			0	0.0395957	0.0186964						X	X	X
OJA03450.1	hypothetical protein BGC33_03895, partial [Bathymodiolus thermophilus thioautotrophic gill symbiont]			0.0232903	0	0									COG0613	poorly characterized	General function prediction only	Predicted metal-dependent phosphoesterases (PHP family)					PF13476.2	AAA domain
OJA03444.1	hypothetical protein BGC33_03880, partial [Bathymodiolus thermophilus thioautotrophic gill symbiont]			0.0127038	0	0									COG4783	poorly characterized	General function prediction only	Putative Zn-dependent protease, contains TPR repeats	TIGR00756			pentatricopeptide repeat domain	PF13424.2	Tetratricopeptide repeat
OJA03432.1	hypothetical protein BGC33_03785, partial [Bathymodiolus thermophilus thioautotrophic gill symbiont]			0	0	0.0108024									COG4783	poorly characterized	General function prediction only	Putative Zn-dependent protease, contains TPR repeats					PF13414.2	TPR repeat
OJA03427.1	hypothetical protein BGC33_03760, partial [Bathymodiolus thermophilus thioautotrophic gill symbiont]			0.213424	0.302412	0.332983						X	X	X
OJA03424.1	hypothetical protein BGC33_03755, partial [Bathymodiolus thermophilus thioautotrophic gill symbiont]			0	0.00714923	0									COG4783	poorly characterized	General function prediction only	Putative Zn-dependent protease, contains TPR repeats					PF13424.2	Tetratricopeptide repeat
OJA03422.1	hypothetical protein BGC33_03745, partial [Bathymodiolus thermophilus thioautotrophic gill symbiont]			0	0	0.01897																	PF13754.2	Domain of unknown function
OJA03404.1	hypothetical protein BGC33_03605, partial [Bathymodiolus thermophilus thioautotrophic gill symbiont]			0.0819061	0	0.117689						X	X	X									PF13205.2	Bacterial Ig-like domain
OJA03403.1	hypothetical protein BGC33_03590, partial [Bathymodiolus thermophilus thioautotrophic gill symbiont]			0.0608445	0.0541836	0.0690784						X	X	X									PF13205.2	Bacterial Ig-like domain
OJA03399.1	hypothetical protein BGC33_03575, partial [Bathymodiolus thermophilus thioautotrophic gill symbiont]			0	0	0.0149571																	PF12256.4	Insecticide toxin TcdB middle/N-terminal region
OJA03393.1	hypothetical protein BGC33_03525, partial [Bathymodiolus thermophilus thioautotrophic gill symbiont]			0	0.0116987	0
OJA03390.1	hypothetical protein BGC33_03480, partial [Bathymodiolus thermophilus thioautotrophic gill symbiont]			0.0444633	0.0482573	0						X	X	X	COG1336	information storage and processing	Replication, recombination and repair	Uncharacterized protein predicted to be involved in DNA repair (RAMP superfamily)
OJA03387.1	aspartate carbamoyltransferase, partial [Bathymodiolus thermophilus thioautotrophic gill symbiont]			0	0.0247473	0									COG0437	metabolism	Energy production and conversion	Fe-S-cluster-containing hydrogenase components 1					PF13247.2	4Fe-4S dicluster domain
OJA03379.1	hypothetical protein BGC33_10320, partial [Bathymodiolus thermophilus thioautotrophic gill symbiont]	SEH89352.1	[similarity to] repeat-containing protein [Bathymodiolus azoricus thioautotrophic gill symbiont]	0	0	0.00329564	0.074902	0.124548	0	0	0.0376896				COG5635	cellular processes and signaling	Signal transduction mechanisms	Predicted NTPase (NACHT family)					PF05729.8	NACHT domain	COG5635	cellular processes and signaling	Signal transduction mechanisms	Predicted NTPase (NACHT family)					PF05729.8	NACHT domain
OJA03377.1	hypothetical protein BGC33_03390, partial [Bathymodiolus thermophilus thioautotrophic gill symbiont]			0.155622	0.160858	0.172838						X	X	X									PF01839.19	FG-GAP repeat
OJA03370.1	hypothetical protein BGC33_03335, partial [Bathymodiolus thermophilus thioautotrophic gill symbiont]			0	0.0506945	0																	PF01839.19	FG-GAP repeat
OJA03365.1	hypothetical protein BGC33_03300, partial [Bathymodiolus thermophilus thioautotrophic gill symbiont]			0	0	0.183005
OJA03361.1	hypothetical protein BGC33_03280, partial [Bathymodiolus thermophilus thioautotrophic gill symbiont]			0	0	0.0138888
OJA03358.1	hypothetical protein BGC33_03265, partial [Bathymodiolus thermophilus thioautotrophic gill symbiont]			0.0242527	0	0.0324071						X	X	X									PF13754.2	Domain of unknown function
OJA03352.1	hypothetical protein BGC33_03220, partial [Bathymodiolus thermophilus thioautotrophic gill symbiont]	SEH89352.1	[similarity to] repeat-containing protein [Bathymodiolus azoricus thioautotrophic gill symbiont]	0	0	0.00555551	0.074902	0.124548	0	0	0.0376896				COG5635	cellular processes and signaling	Signal transduction mechanisms	Predicted NTPase (NACHT family)					PF05729.8	NACHT domain	COG5635	cellular processes and signaling	Signal transduction mechanisms	Predicted NTPase (NACHT family)					PF05729.8	NACHT domain
OJA03348.1	hypothetical protein BGC33_03185, partial [Bathymodiolus thermophilus thioautotrophic gill symbiont]			0.0465806	0	0									COG3039	information storage and processing	Replication, recombination and repair	Transposase and inactivated derivatives, IS5 family					PF05598.7	Transposase domain (DUF772)
OJA03344.1	hypothetical protein BGC33_03180, partial [Bathymodiolus thermophilus thioautotrophic gill symbiont]			0	0.0160858	0																	PF00028.13	Cadherin domain
OJA03340.1	hypothetical protein BGC33_03120, partial [Bathymodiolus thermophilus thioautotrophic gill symbiont]			0.0836956	0.181675	0.160129						X	X	X									PF07603.7	Protein of unknown function (DUF1566)
OJA03339.1	hypothetical protein BGC33_03105, partial [Bathymodiolus thermophilus thioautotrophic gill symbiont]			0	0.0756977	0.0400323						X	X	X									PF07603.7	Protein of unknown function (DUF1566)
OJA03336.1	cysteine synthase B, partial [Bathymodiolus thermophilus thioautotrophic gill symbiont]			0.053356	0.0686326	0.0972214						X	X	X	COG0031	metabolism	Amino acid transport and metabolism	Cysteine synthase					PF00291.21	Pyridoxal-phosphate dependent enzyme
OJA03330.1	hypothetical protein BGC33_03060, partial [Bathymodiolus thermophilus thioautotrophic gill symbiont]			0.00741055	0.0107238	0						X	X	X									PF03534.9	Salmonella virulence plasmid 65kDa B protein
OJA03329.1	hypothetical protein BGC33_03055, partial [Bathymodiolus thermophilus thioautotrophic gill symbiont]			0.0333475	0	0.0607634						X	X	X
OJA03326.1	conjugal transfer protein TraT, partial [Bathymodiolus thermophilus thioautotrophic gill symbiont]			0.237138	0.0857907	0.243054						X	X	X									PF05818.8	Enterobacterial TraT complement resistance protein
OJA03325.1	UDP-glucose 4-epimerase, partial [Bathymodiolus thermophilus thioautotrophic gill symbiont]			0	0.0257372	0									COG1087	cellular processes and signaling	Cell wall/membrane/envelope biogenesis	UDP-glucose 4-epimerase					PF01370.17	NAD dependent epimerase/dehydratase family
OJA03323.1	hypothetical protein BGC33_03020, partial [Bathymodiolus thermophilus thioautotrophic gill symbiont]			0.071715	0	0.0784044						X	X	X
OJA03319.1	hypothetical protein BGC33_02980, partial [Bathymodiolus thermophilus thioautotrophic gill symbiont]			0.054344	0.0643431	0.0378083						X	X	X
OJA03316.1	hypothetical protein BGC33_02965, partial [Bathymodiolus thermophilus thioautotrophic gill symbiont]			0.021558	0	0									COG2189	information storage and processing	Replication, recombination and repair	Adenine specific DNA methylase Mod					PF01555.14	DNA methylase
OJA03310.1	hypothetical protein BGC33_02915, partial [Bathymodiolus thermophilus thioautotrophic gill symbiont]			0.0404212	0	0									COG1196	cellular processes and signaling	Cell cycle control, cell division, chromosome partitioning	Chromosome segregation ATPases
OJA03308.1	hypothetical protein BGC33_02880, partial [Bathymodiolus thermophilus thioautotrophic gill symbiont]			0.0222317	0.0183837	0.14236						X	X	X									PF00028.13	Cadherin domain
OJA03295.1	hypothetical protein BGC33_02810, partial [Bathymodiolus thermophilus thioautotrophic gill symbiont]			0	0.0257372	0									COG1222	cellular processes and signaling	Posttranslational modification, protein turnover, chaperones	ATP-dependent 26S proteasome regulatory subunit
OJA03293.1	hypothetical protein BGC33_02790, partial [Bathymodiolus thermophilus thioautotrophic gill symbiont]			0.371875	0.327565	0.185605						X	X	X									PF00041.17	Fibronectin type III domain
OJA03292.1	hypothetical protein BGC33_02785, partial [Bathymodiolus thermophilus thioautotrophic gill symbiont]	BAGiLS_001664	| IPR001343 | Haemolysin-type calcium-binding region | BAZSymB HostEST bin | length: 228	0	0.0238308	0	0.0260076	0.142711	0	0	0												PF00353.15	Haemolysin-type calcium-binding repeat (2 copies)
OJA03291.1	cysteine synthase B, partial [Bathymodiolus thermophilus thioautotrophic gill symbiont]	SEH91513.1	cysteine synthase B [Bathymodiolus azoricus thioautotrophic gill symbiont]	0.0311243	0.0450401	0.0534718	0.126787	0	0	0.0329734	0.0588899				COG0031	metabolism	Amino acid transport and metabolism	Cysteine synthase					PF00291.21	Pyridoxal-phosphate dependent enzyme	COG0031	metabolism	Amino acid transport and metabolism	Cysteine synthase	TIGR01138	Amino acid biosynthesis	Serine family	cysteine synthase B	PF00291.21	Pyridoxal-phosphate dependent enzyme
OJA03288.1	hypothetical protein BGC33_02765, partial [Bathymodiolus thermophilus thioautotrophic gill symbiont]			0	0	0.10111																	PF01839.19	FG-GAP repeat
OJA03285.1	hypothetical protein BGC33_02740, partial [Bathymodiolus thermophilus thioautotrophic gill symbiont]			0.0355706	0	0.054444						X	X	X									PF01839.19	FG-GAP repeat
OJA03284.1	hypothetical protein BGC33_02735, partial [Bathymodiolus thermophilus thioautotrophic gill symbiont]			0.0259369	0	0
OJA03283.1	hypothetical protein BGC33_02725, partial [Bathymodiolus thermophilus thioautotrophic gill symbiont]			0	0	0.104999																	PF01839.19	FG-GAP repeat
OJA03282.1	hypothetical protein BGC33_02730, partial [Bathymodiolus thermophilus thioautotrophic gill symbiont]			0	0.0183837	0.00925918						X	X	X	COG3039	information storage and processing	Replication, recombination and repair	Transposase and inactivated derivatives, IS5 family					PF05598.7	Transposase domain (DUF772)
OJA03273.1	hypothetical protein BGC33_02660, partial [Bathymodiolus thermophilus thioautotrophic gill symbiont]			0.289011	0.300268	0						X	X	X	COG1566	cellular processes and signaling	Defense mechanisms	Multidrug resistance efflux pump					PF13437.2	HlyD family secretion protein
OJA03269.1	hypothetical protein BGC33_14295, partial [Bathymodiolus thermophilus thioautotrophic gill symbiont]			0	0	0.0564511
OJA03268.1	hypothetical protein BGC33_09485, partial [Bathymodiolus thermophilus thioautotrophic gill symbiont]			0.0307823	0.0692925	0.05235						X	X	X
OJA03267.1	hypothetical protein BGC33_02640, partial [Bathymodiolus thermophilus thioautotrophic gill symbiont]			0	0	0.0850687
OJA03261.1	hypothetical protein BGC33_02585, partial [Bathymodiolus thermophilus thioautotrophic gill symbiont]			0.0106712	0.0411796	0.0116666						X	X	X
OJA03259.1	hypothetical protein BGC33_02580, partial [Bathymodiolus thermophilus thioautotrophic gill symbiont]			0.014041	0	0									COG0175	metabolism	Amino acid transport and metabolism	3'-phosphoadenosine 5'-phosphosulfate sulfotransferase (PAPS reductase)/FAD synthetase and related enzymes
OJA03251.1	hypothetical protein BGC33_02510, partial [Bathymodiolus thermophilus thioautotrophic gill symbiont]			0.0307823	0	0.0411321						X	X	X	COG3209	cellular processes and signaling	Cell wall/membrane/envelope biogenesis	Rhs family protein	TIGR03696			RHS repeat-associated core domain
OJA03250.1	hypothetical protein BGC33_02515, partial [Bathymodiolus thermophilus thioautotrophic gill symbiont]			0	0.0160858	0																	PF00028.13	Cadherin domain
OJA03242.1	hypothetical protein BGC33_02460, partial [Bathymodiolus thermophilus thioautotrophic gill symbiont]			0	0.0107238	0.0121527						X	X	X					TIGR01643			YD repeat (two copies)	PF05593.10	RHS Repeat
OJA03237.1	hypothetical protein BGC33_02425, partial [Bathymodiolus thermophilus thioautotrophic gill symbiont]			0.0115991	0.0279752	0						X	X	X									PF00028.13	Cadherin domain
OJA03228.1	hypothetical protein BGC33_09085, partial [Bathymodiolus thermophilus thioautotrophic gill symbiont]			0.0156929	0	0									COG2189	information storage and processing	Replication, recombination and repair	Adenine specific DNA methylase Mod					PF01555.14	DNA methylase
OJA03226.1	hypothetical protein BGC33_02365, partial [Bathymodiolus thermophilus thioautotrophic gill symbiont]			0	0	0.171295																	PF13754.2	Domain of unknown function
OJA03223.1	hypothetical protein BGC33_02350, partial [Bathymodiolus thermophilus thioautotrophic gill symbiont]			0.114864	0.101877	0.153934						X	X	X									PF00754.21	F5/8 type C domain
OJA03220.1	hypothetical protein BGC33_02335, partial [Bathymodiolus thermophilus thioautotrophic gill symbiont]			0.0508152	0	0.148147						X	X	X									PF01839.19	FG-GAP repeat
OJA03215.1	hypothetical protein BGC33_08955, partial [Bathymodiolus thermophilus thioautotrophic gill symbiont]			0.00658716	0.0095323	0.00720159						X	X	X									PF13020.2	Domain of unknown function (DUF3883)
OJA03208.1	histidine--tRNA ligase, partial [Bathymodiolus thermophilus thioautotrophic gill symbiont]			0.0478836	0.0593936	0						X	X	X	COG0124	information storage and processing	Translation, ribosomal structure and biogenesis	Histidyl-tRNA synthetase					PF13393.2	Histidyl-tRNA synthetase
OJA03207.1	hypothetical protein BGC33_08950, partial [Bathymodiolus thermophilus thioautotrophic gill symbiont]			0.0119292	0.0204015	0.00948502						X	X	X	COG3227	metabolism	Amino acid transport and metabolism	Zinc metalloprotease (elastase)					PF02868.11	Thermolysin metallopeptidase, alpha-helical domain
OJA03194.1	hypothetical protein BGC33_14200, partial [Bathymodiolus thermophilus thioautotrophic gill symbiont]			0	0	0.00082391									COG3209	cellular processes and signaling	Cell wall/membrane/envelope biogenesis	Rhs family protein	TIGR01643			YD repeat (two copies)	PF05593.10	RHS Repeat
OJA03193.1	hypothetical protein BGC33_08720, partial [Bathymodiolus thermophilus thioautotrophic gill symbiont]			0.0355706	0.0643431	0						X	X	X	COG1106	poorly characterized	General function prediction only	Predicted ATPases
OJA03184.1	hypothetical protein BGC33_08690, partial [Bathymodiolus thermophilus thioautotrophic gill symbiont]	SEI00155.1	conserved hypothetical protein [Bathymodiolus azoricus thioautotrophic gill symbiont]	0.15668	0.0735349	0.0555551	0	0	0	0	0.224853
OJA03176.1	hypothetical protein BGC33_02085, partial [Bathymodiolus thermophilus thioautotrophic gill symbiont]			0.0311243	0	0									COG1106	poorly characterized	General function prediction only	Predicted ATPases
OJA03149.1	hypothetical protein BGC33_01945, partial [Bathymodiolus thermophilus thioautotrophic gill symbiont]			0.37663	0.348209	0.617642						X	X	X
OJA03142.1	hypothetical protein BGC33_01880, partial [Bathymodiolus thermophilus thioautotrophic gill symbiont]			0	0.0832675	0
OJA03139.1	hypothetical protein BGC33_08435, partial [Bathymodiolus thermophilus thioautotrophic gill symbiont]			0.00302729	0.00985681	0.00910158						X	X	X	COG2931	metabolism	Secondary metabolites biosynthesis, transport and catabolism	RTX toxins and related Ca2+-binding proteins	TIGR03661	Cellular processes	Pathogenesis	type I secretion C-terminal target domain (VC_A0849 subclass)	PF03382.10	Mycoplasma protein of unknown function, DUF285
OJA03138.1	hypothetical protein BGC33_08430, partial [Bathymodiolus thermophilus thioautotrophic gill symbiont]			0.00490147	0	0.00612418						X	X	X									PF13754.2	Domain of unknown function
OJA03128.1	hypothetical protein BGC33_01825, partial [Bathymodiolus thermophilus thioautotrophic gill symbiont]			0.0389054	0	0.018229						X	X	X									PF00028.13	Cadherin domain
OJA03126.1	hypothetical protein BGC33_08425, partial [Bathymodiolus thermophilus thioautotrophic gill symbiont]			0	0	0.00762521
OJA03108.1	site-specific DNA-methyltransferase, partial [Bathymodiolus thermophilus thioautotrophic gill symbiont]			0.0177853	0.0102949	0						X	X	X	COG2189	information storage and processing	Replication, recombination and repair	Adenine specific DNA methylase Mod					PF01555.14	DNA methylase
OJA03090.1	hypothetical protein BGC33_08290, partial [Bathymodiolus thermophilus thioautotrophic gill symbiont]			0	0.0095323	0																	PF13424.2	Tetratricopeptide repeat
OJA03086.1	hypothetical protein BGC33_01600, partial [Bathymodiolus thermophilus thioautotrophic gill symbiont]			0	0.0241286	0									COG1367	information storage and processing	Replication, recombination and repair	Uncharacterized protein predicted to be involved in DNA repair (RAMP superfamily)					PF03787.11	RAMP superfamily
OJA03082.1	hypothetical protein BGC33_08245, partial [Bathymodiolus thermophilus thioautotrophic gill symbiont]			0.0495937	0	0.0897428						X	X	X	COG2931	metabolism	Secondary metabolites biosynthesis, transport and catabolism	RTX toxins and related Ca2+-binding proteins	TIGR02059			cyanobacterial long protein repeat	PF03382.10	Mycoplasma protein of unknown function, DUF285
OJA03078.1	hypothetical protein BGC33_01545, partial [Bathymodiolus thermophilus thioautotrophic gill symbiont]			0	0.0257372	0
OJA03074.1	hypothetical protein BGC33_01540, partial [Bathymodiolus thermophilus thioautotrophic gill symbiont]			0.0254076	0	0.0277775						X	X	X									PF01839.19	FG-GAP repeat
OJA03068.1	hypothetical protein BGC33_01510, partial [Bathymodiolus thermophilus thioautotrophic gill symbiont]			0	0	0.0972214																	PF13754.2	Domain of unknown function
OJA03062.1	DNA helicase UvrD, partial [Bathymodiolus thermophilus thioautotrophic gill symbiont]			0	0.0735349	0.0347219						X	X	X	COG0210	information storage and processing	Replication, recombination and repair	Superfamily I DNA and RNA helicases					PF13361.2	UvrD-like helicase C-terminal domain
OJA03057.1	hypothetical protein BGC33_01460, partial [Bathymodiolus thermophilus thioautotrophic gill symbiont]			0.558967	0.358483	0.743049						X	X	X
OJA03037.1	hypothetical protein BGC33_01345, partial [Bathymodiolus thermophilus thioautotrophic gill symbiont]			0.10163	0.165454	0.0694439						X	X	X	COG0495	information storage and processing	Translation, ribosomal structure and biogenesis	Leucyl-tRNA synthetase
OJA03036.1	hypothetical protein BGC33_08035, partial [Bathymodiolus thermophilus thioautotrophic gill symbiont]			0.0978193	0.234393	0.13611						X	X	X	COG1538	cellular processes and signaling	Cell wall/membrane/envelope biogenesis	Outer membrane protein					PF13754.2	Domain of unknown function
OJA03029.1	hypothetical protein BGC33_01315, partial [Bathymodiolus thermophilus thioautotrophic gill symbiont]			0.103748	0	0																	PF01839.19	FG-GAP repeat
OJA03019.1	hypothetical protein BGC33_01265, partial [Bathymodiolus thermophilus thioautotrophic gill symbiont]			0	0.0275756	0.0416663						X	X	X	COG3209	cellular processes and signaling	Cell wall/membrane/envelope biogenesis	Rhs family protein	TIGR03696			RHS repeat-associated core domain
OJA03018.1	hypothetical protein BGC33_07970, partial [Bathymodiolus thermophilus thioautotrophic gill symbiont]			0.00741055	0.00536192	0						X	X	X
OJA03007.1	hypothetical protein BGC33_01180, partial [Bathymodiolus thermophilus thioautotrophic gill symbiont]			0	0	0.10606
OJA03004.1	hypothetical protein BGC33_01195, partial [Bathymodiolus thermophilus thioautotrophic gill symbiont]			0.0485054	0.105289	0						X	X	X
OJA02982.1	hypothetical protein BGC33_01095, partial [Bathymodiolus thermophilus thioautotrophic gill symbiont]			0.733644	0.225201	0.947909						X	X	X
OJA02976.1	hypothetical protein BGC33_07760, partial [Bathymodiolus thermophilus thioautotrophic gill symbiont]			0.0650682	0.205584	0.0924789						X	X	X									PF08329.6	Chitinase A, N-terminal domain
OJA02975.1	hypothetical protein BGC33_07750, partial [Bathymodiolus thermophilus thioautotrophic gill symbiont]			0.0153322	0.0133124	0.0402296						X	X	X
OJA02962.1	hypothetical protein BGC33_01000, partial [Bathymodiolus thermophilus thioautotrophic gill symbiont]			0.704002	0	0.931705						X	X	X
OJA02952.1	hypothetical protein BGC33_07695, partial [Bathymodiolus thermophilus thioautotrophic gill symbiont]			0.297053	0.019166	0.335104						X	X	X									PF01839.19	FG-GAP repeat
OIR25781.1	(p)ppGpp synthetase [Bathymodiolus thermophilus thioautotrophic gill symbiont]	SEH78348.1	guanosine-3', 5'-bis(diphosphate)3'-pyrophosphohy drolase [Bathymodiolus azoricus thioautotrophic gill symbiont]	0.00219572	0.0095323	0.00360079	0	0.00788276	0	0	0				COG0317	cellular processes and signaling	Signal transduction mechanisms	Guanosine polyphosphate pyrophosphohydrolases/synthetases	TIGR00691	Cellular processes	Adaptations to atypical conditions	RelA/SpoT family protein	PF13328.2	HD domain	COG0317	cellular processes and signaling	Signal transduction mechanisms	Guanosine polyphosphate pyrophosphohydrolases/synthetases	TIGR00691	Cellular processes	Adaptations to atypical conditions	RelA/SpoT family protein	PF13328.2	HD domain
OIR25780.1	hypothetical protein BGC33_15400 [Bathymodiolus thermophilus thioautotrophic gill symbiont]			0.105095	0.0935899	0.10606						X	X	X	COG0590	metabolism	Nucleotide transport and metabolism	Cytosine/adenosine deaminases					PF00383.18	Cytidine and deoxycytidylate deaminase zinc-binding region
OIR25779.1	hypothetical protein BGC33_15310 [Bathymodiolus thermophilus thioautotrophic gill symbiont]	SEH91298.1	[weak similarity to] Outer membrane effluxprotein [Bathymodiolus azoricus thioautotrophic gill symbiont]	0.056913	0.0540482	0.0427774	0.0183583	0.146527	0.0615448	0.0310338	0				COG1538	cellular processes and signaling	Cell wall/membrane/envelope biogenesis	Outer membrane protein					PF02321.14	Outer membrane efflux protein	COG1538	cellular processes and signaling	Cell wall/membrane/envelope biogenesis	Outer membrane protein					PF02321.14	Outer membrane efflux protein
OIR25775.1	ferrochelatase [Bathymodiolus thermophilus thioautotrophic gill symbiont]	SEH63428.1	ferrochelatase [Bathymodiolus azoricus thioautotrophic gill symbiont]	0.0312445	0.010434	0.0315313	0	0.0252462	0	0	0				COG0276	metabolism	Coenzyme transport and metabolism	Protoheme ferro-lyase (ferrochelatase)	TIGR00109	Biosynthesis of cofactors, prosthetic groups, and carriers	Heme, porphyrin, and cobalamin	ferrochelatase	PF00762.15	Ferrochelatase	COG0276	metabolism	Coenzyme transport and metabolism	Protoheme ferro-lyase (ferrochelatase)	TIGR00109	Biosynthesis of cofactors, prosthetic groups, and carriers	Heme, porphyrin, and cobalamin	ferrochelatase	PF00762.15	Ferrochelatase
OIR25772.1	ABC transporter ATP-binding protein [Bathymodiolus thermophilus thioautotrophic gill symbiont]	SEH78200.1	arginine ABC transporter ATP-binding protein [Bathymodiolus azoricus thioautotrophic gill symbiont]	0.0349355	0.0275756	0.0833326	0	0	0	0	0.0267682				COG1126	metabolism	Amino acid transport and metabolism	ABC-type polar amino acid transport system, ATPase component					PF00005.23	ABC transporter	COG1126	metabolism	Amino acid transport and metabolism	ABC-type polar amino acid transport system, ATPase component					PF00005.23	ABC transporter
OIR25771.1	amino acid ABC transporter permease [Bathymodiolus thermophilus thioautotrophic gill symbiont]			0	0.00627737	0									COG0765	metabolism	Amino acid transport and metabolism	ABC-type amino acid transport system, permease component	TIGR01726	Transport and binding proteins	Amino acids, peptides and amines	amino ABC transporter, permease protein, 3-TM region, His/Glu/Gln/Arg/opine family	PF00528.18	Binding-protein-dependent transport system inner membrane component
OIR25770.1	amino acid ABC transporter permease [Bathymodiolus thermophilus thioautotrophic gill symbiont]			0.0124084	0.0089781	0.0113048						X	X	X	COG4597	metabolism	Amino acid transport and metabolism	ABC-type amino acid transport system, permease component	TIGR01726	Transport and binding proteins	Amino acids, peptides and amines	amino ABC transporter, permease protein, 3-TM region, His/Glu/Gln/Arg/opine family	PF00528.18	Binding-protein-dependent transport system inner membrane component
OIR25769.1	amino acid ABC transporter substrate-binding protein [Bathymodiolus thermophilus thioautotrophic gill symbiont]	BAT01981	family 3 extracellular solute-binding protein [LSA_porfs_bathyt]	0.908493	0.886891	1.30592	0	0	0	0.0879292	0.0327166				COG0834	metabolism	Amino acid transport and metabolism	ABC-type amino acid transport/signal transduction systems, periplasmic component/domain					PF00497.16	Bacterial extracellular solute-binding proteins, family 3	COG0834	metabolism	Amino acid transport and metabolism	ABC-type amino acid transport/signal transduction systems, periplasmic component/domain					PF00497.16	Bacterial extracellular solute-binding proteins, family 3
OIR25769.1	amino acid ABC transporter substrate-binding protein [Bathymodiolus thermophilus thioautotrophic gill symbiont]	SEH78249.1	bacterial extracellular solute-binding s, 3family protein [Bathymodiolus azoricus thioautotrophic gill symbiont]	0.908493	0.886891	1.30592	0.0476807	0.147035	0	0	0				COG0834	metabolism	Amino acid transport and metabolism	ABC-type amino acid transport/signal transduction systems, periplasmic component/domain					PF00497.16	Bacterial extracellular solute-binding proteins, family 3	COG0834	metabolism	Amino acid transport and metabolism	ABC-type amino acid transport/signal transduction systems, periplasmic component/domain					PF00497.16	Bacterial extracellular solute-binding proteins, family 3
OIR25768.1	NAD+ synthetase [Bathymodiolus thermophilus thioautotrophic gill symbiont]			0.00381114	0.0110302	0.00555551						X	X	X	COG0171	metabolism	Coenzyme transport and metabolism	NAD synthase	TIGR00552	Biosynthesis of cofactors, prosthetic groups, and carriers	Pyridine nucleotides	NAD+ synthetase	PF02540.13	NAD synthase
OIR25767.1	aminodeoxychorismate synthase, component I [Bathymodiolus thermophilus thioautotrophic gill symbiont]			0.00362966	0	0									COG0147	metabolism	Amino acid transport and metabolism	Anthranilate/para-aminobenzoate synthases component I					PF00425.14	chorismate binding enzyme
OIR25766.1	hypothetical protein BGC33_15450 [Bathymodiolus thermophilus thioautotrophic gill symbiont]	SEH78296.1	peptidoglycan-associated lipoprotein [Bathymodiolus azoricus thioautotrophic gill symbiont]	0.52509	0.349291	0.333331	0.0312092	0.108979	0	0.131894	0.0942239				COG2885	cellular processes and signaling	Cell wall/membrane/envelope biogenesis	Outer membrane protein and related peptidoglycan-associated (lipo)proteins					PF00691.16	OmpA family	COG2885	cellular processes and signaling	Cell wall/membrane/envelope biogenesis	Outer membrane protein and related peptidoglycan-associated (lipo)proteins					PF00691.16	OmpA family
OIR25765.1	Tol-Pal system beta propeller repeat protein TolB [Bathymodiolus thermophilus thioautotrophic gill symbiont]	SEH63550.1	translocation protein TolB [Bathymodiolus azoricus thioautotrophic gill symbiont]	0.0725931	0.173332	0.0813485	0	0.108026	0	0	0.0384587				COG0823	cellular processes and signaling	Intracellular trafficking, secretion, and vesicular transport	Periplasmic component of the Tol biopolymer transport system	TIGR02800	Transport and binding proteins	Other	Tol-Pal system beta propeller repeat protein TolB	PF07676.8	WD40-like Beta Propeller Repeat	COG0823	cellular processes and signaling	Intracellular trafficking, secretion, and vesicular transport	Periplasmic component of the Tol biopolymer transport system	TIGR02800	Transport and binding proteins	Other	Tol-Pal system beta propeller repeat protein TolB	PF07676.8	WD40-like Beta Propeller Repeat
OIR25763.1	outer membrane protein assembly factor BamD [Bathymodiolus thermophilus thioautotrophic gill symbiont]	SEH78368.1	competence lipoprotein ComL [Bathymodiolus azoricus thioautotrophic gill symbiont]	0.0118569	0	0.0129629	0.0501576	0.200166	0.134519	0.0565259	0.151431				COG4105	poorly characterized	General function prediction only	DNA uptake lipoprotein	TIGR03302	Protein fate	Protein and peptide secretion and trafficking	outer membrane assembly lipoprotein YfiO	PF13525.2	Outer membrane lipoprotein	COG4105	poorly characterized	General function prediction only	DNA uptake lipoprotein	TIGR03302	Protein fate	Protein and peptide secretion and trafficking	outer membrane assembly lipoprotein YfiO	PF13525.2	Outer membrane lipoprotein
OIR25761.1	single-stranded DNA-binding protein [Bathymodiolus thermophilus thioautotrophic gill symbiont]	BAT02120	Single-strand DNA-binding [LSA_porfs_bathyt]	0.26678	0.0681279	0.0686269	0	0	0	0	0.0588899				COG0629	information storage and processing	Replication, recombination and repair	Single-stranded DNA-binding protein	TIGR00621	DNA metabolism	DNA replication, recombination, and repair	single-stranded DNA-binding protein	PF00436.21	Single-strand binding protein family
OIR25758.1	methionine synthase [Bathymodiolus thermophilus thioautotrophic gill symbiont]	SEH58762.1	B12-dependent methionine synthase [Bathymodiolus azoricus thioautotrophic gill symbiont]	0.0139363	0.0297707	0.0195894	0.0959393	0.0392095	0	0	0.0261733				COG1410	metabolism	Amino acid transport and metabolism	Methionine synthase I, cobalamin-binding domain	TIGR02082	Amino acid biosynthesis	Aspartate family	methionine synthase	PF02965.13	Vitamin B12 dependent methionine synthase, activation domain	COG1410	metabolism	Amino acid transport and metabolism	Methionine synthase I, cobalamin-binding domain	TIGR02082	Amino acid biosynthesis	Aspartate family	methionine synthase	PF02965.13	Vitamin B12 dependent methionine synthase, activation domain
OIR25755.1	hypothetical protein BGC33_15385 [Bathymodiolus thermophilus thioautotrophic gill symbiont]			0.0416843	0.0321715	0.0698779						X	X	X	COG4969	cellular processes and signaling	Cell motility	Tfp pilus assembly protein, major pilin PilA	TIGR02532	Cell envelope	Surface structures	prepilin-type N-terminal cleavage/methylation domain	PF13544.2
OIR25754.2	hypothetical protein BGC33_15380 [Bathymodiolus thermophilus thioautotrophic gill symbiont]			0	0	0.00462959
OIR25753.1	hypothetical protein BGC33_15375 [Bathymodiolus thermophilus thioautotrophic gill symbiont]			0.0523098	0.0227093	0.0400323						X	X	X	COG2165	cellular processes and signaling	Cell motility	Type II secretory pathway, pseudopilin PulG	TIGR02532	Cell envelope	Surface structures	prepilin-type N-terminal cleavage/methylation domain	PF13544.2
OIR25752.1	hypothetical protein BGC33_15370 [Bathymodiolus thermophilus thioautotrophic gill symbiont]	SEH58941.1	general secretion pathway protein E [Bathymodiolus azoricus thioautotrophic gill symbiont]	0.0372918	0.0415116	0.0439064	0.0327193	0	0	0	0				COG2804	cellular processes and signaling	Cell motility	Type II secretory pathway, ATPase PulE/Tfp pilus assembly pathway, ATPase PilB					PF00437.16	Type II/IV secretion system protein	COG2804	cellular processes and signaling	Cell motility	Type II secretory pathway, ATPase PulE/Tfp pilus assembly pathway, ATPase PilB					PF00437.16	Type II/IV secretion system protein
OIR25751.1	hypothetical protein BGC33_15365 [Bathymodiolus thermophilus thioautotrophic gill symbiont]			0.0366168	0.0227093	0.0228756						X	X	X
OIR25749.1	hypothetical protein BGC33_15355 [Bathymodiolus thermophilus thioautotrophic gill symbiont]			0	0.00779916	0
OIR25748.1	hypothetical protein BGC33_15350 [Bathymodiolus thermophilus thioautotrophic gill symbiont]	SEH58832.1	protein containing Type II and III secretionsystem domain [Bathymodiolus azoricus thioautotrophic gill symbiont]	0.0355706	0.0350962	0.0335856	0	0.0122909	0	0	0				COG1450	cellular processes and signaling	Cell motility	Type II secretory pathway, component PulD					PF00263.17	Bacterial type II and III secretion system protein	COG1450	cellular processes and signaling	Cell motility	Type II secretory pathway, component PulD	TIGR03748	Mobile and extrachromosomal element functions	Plasmid functions	integrating conjugative element protein PilL, PFGI-1 class	PF00263.17	Bacterial type II and III secretion system protein
OIR25747.1	hypothetical protein BGC33_15345 [Bathymodiolus thermophilus thioautotrophic gill symbiont]			0.0800339	0.0300268	0.0615736						X	X	X					TIGR03748	Mobile and extrachromosomal element functions	Plasmid functions	integrating conjugative element protein PilL, PFGI-1 class
OIR25746.1	hypothetical protein BGC33_15340 [Bathymodiolus thermophilus thioautotrophic gill symbiont]			0.0202106	0	0																	PF11198.4	Protein of unknown function (DUF2857)
OIR25744.1	16S rRNA (cytosine(1402)-N(4))-methyltransferase [Bathymodiolus thermophilus thioautotrophic gill symbiont]			0.0282948	0	0									COG4122	poorly characterized	General function prediction only	Predicted O-methyltransferase					PF13578.2	Methyltransferase domain
OIR25743.1	ATP-dependent DNA helicase RecQ [Bathymodiolus thermophilus thioautotrophic gill symbiont]			0.00768501	0.00635487	0.00600132						X	X	X	COG0514	information storage and processing	Replication, recombination and repair	Superfamily II DNA helicase	TIGR01389	DNA metabolism	DNA replication, recombination, and repair	ATP-dependent DNA helicase RecQ	PF09382.6	RQC domain
OIR25740.1	shikimate kinase [Bathymodiolus thermophilus thioautotrophic gill symbiont]	SEH91307.1	shikimate kinase [Bathymodiolus azoricus thioautotrophic gill symbiont]	0.0187214	0	0	0.028372	0	0	0	0.0642436				COG0703	metabolism	Amino acid transport and metabolism	Shikimate kinase					PF01202.18	Shikimate kinase	COG0703	metabolism	Amino acid transport and metabolism	Shikimate kinase					PF01202.18	Shikimate kinase
OIR25739.1	branched chain amino acid aminotransferase [Bathymodiolus thermophilus thioautotrophic gill symbiont]			0.0686005	0.0698582	0.0777771						X	X	X	COG0115	metabolism	Amino acid transport and metabolism	Branched-chain amino acid aminotransferase/4-amino-4-deoxychorismate lyase	TIGR01122	Amino acid biosynthesis	Pyruvate family	branched-chain amino acid aminotransferase	PF01063.15	Amino-transferase class IV
OIR25738.1	aspartate kinase [Bathymodiolus thermophilus thioautotrophic gill symbiont]	SEH91337.1	aspartokinase [Bathymodiolus azoricus thioautotrophic gill symbiont]	0.0545686	0.0935899	0.0375628	0.102848	0.0283063	0	0	0.0856581				COG0527	metabolism	Amino acid transport and metabolism	Aspartokinases	TIGR00657	Amino acid biosynthesis	Aspartate family	aspartate kinase	PF00696.24	Amino acid kinase family	COG0527	metabolism	Amino acid transport and metabolism	Aspartokinases	TIGR00657	Amino acid biosynthesis	Aspartate family	aspartate kinase	PF00696.24	Amino acid kinase family
OIR25737.1	hypothetical protein BGC33_15285 [Bathymodiolus thermophilus thioautotrophic gill symbiont]			0.373492	0.3689	0.304627						X	X	X
OIR25736.1	hypothetical protein BGC33_15280 [Bathymodiolus thermophilus thioautotrophic gill symbiont]			0.066695	0.0597471	0.053819						X	X	X	COG5411	cellular processes and signaling	Signal transduction mechanisms	Phosphatidylinositol 5-phosphate phosphatase					PF03372.19	Endonuclease/Exonuclease/phosphatase family
OIR25733.1	hypothetical protein BGC33_15265 [Bathymodiolus thermophilus thioautotrophic gill symbiont]			0.557273	0.712063	0.602773						X	X	X
OIR25730.1	valine--tRNA ligase [Bathymodiolus thermophilus thioautotrophic gill symbiont]	SEH91547.1	Valyl-tRNA synthetase [Bathymodiolus azoricus thioautotrophic gill symbiont]	0.0658399	0.128686	0.0663723	0.133754	0	0	0	0.0403817				COG0525	information storage and processing	Translation, ribosomal structure and biogenesis	Valyl-tRNA synthetase	TIGR00422	Protein synthesis	tRNA aminoacylation	valine--tRNA ligase	PF00133.18	tRNA synthetases class I (I, L, M and V)	COG0525	information storage and processing	Translation, ribosomal structure and biogenesis	Valyl-tRNA synthetase	TIGR00422	Protein synthesis	tRNA aminoacylation	valine--tRNA ligase	PF00133.18	tRNA synthetases class I (I, L, M and V)
OIR25729.1	peptide-binding protein [Bathymodiolus thermophilus thioautotrophic gill symbiont]	SEH91539.1	SH3 type 3 domain-containing protein [Bathymodiolus azoricus thioautotrophic gill symbiont]	0.0604701	0.0154423	0	0	0	0	0	0.0428291								TIGR04211			SH3 domain protein							TIGR04211			SH3 domain protein	PF08239.7	Bacterial SH3 domain
OIR25728.1	IMP dehydrogenase [Bathymodiolus thermophilus thioautotrophic gill symbiont]	SEH91528.1	inosine-5'-monophosphate dehydrogenase [Bathymodiolus azoricus thioautotrophic gill symbiont]	0.164172	0.165807	0.147702	0.051015	0.101794	0	0	0				COG0516	metabolism	Nucleotide transport and metabolism	IMP dehydrogenase/GMP reductase	TIGR01302	Purines, pyrimidines, nucleosides, and nucleotides	Purine ribonucleotide biosynthesis	inosine-5'-monophosphate dehydrogenase	PF00478.21	IMP dehydrogenase / GMP reductase domain	COG0516	metabolism	Nucleotide transport and metabolism	IMP dehydrogenase/GMP reductase	TIGR01302	Purines, pyrimidines, nucleosides, and nucleotides	Purine ribonucleotide biosynthesis	inosine-5'-monophosphate dehydrogenase	PF00478.21	IMP dehydrogenase / GMP reductase domain
OIR25727.1	phosphatidylserine decarboxylase [Bathymodiolus thermophilus thioautotrophic gill symbiont]			0.023055	0.0333631	0.0324071						X	X	X	COG0688	metabolism	Lipid transport and metabolism	Phosphatidylserine decarboxylase	TIGR00163	Fatty acid and phospholipid metabolism	Biosynthesis	phosphatidylserine decarboxylase	PF02666.11	Phosphatidylserine decarboxylase
OIR25723.1	phosphopyruvate hydratase [Bathymodiolus thermophilus thioautotrophic gill symbiont]	SEH60139.1	phosphopyruvate hydratase [Bathymodiolus azoricus thioautotrophic gill symbiont]	0.156588	0.167851	0.192329	0.29513	0	0	0	0.0716921				COG0148	metabolism	Carbohydrate transport and metabolism	Enolase	TIGR01060	Energy metabolism	Glycolysis/gluconeogenesis	phosphopyruvate hydratase	PF00113.18	Enolase, C-terminal TIM barrel domain	COG0148	metabolism	Carbohydrate transport and metabolism	Enolase	TIGR01060	Energy metabolism	Glycolysis/gluconeogenesis	phosphopyruvate hydratase	PF00113.18	Enolase, C-terminal TIM barrel domain
OIR25722.1	cobalt transporter [Bathymodiolus thermophilus thioautotrophic gill symbiont]			0.0227047	0.01369	0.0103427						X	X	X	COG4536	metabolism	Inorganic ion transport and metabolism	Putative Mg2+ and Co2+ transporter CorB					PF01595.16	Domain of unknown function DUF21
OIR25721.1	proline--tRNA ligase [Bathymodiolus thermophilus thioautotrophic gill symbiont]	SEH60104.1	prolyl-tRNA synthetase [Bathymodiolus azoricus thioautotrophic gill symbiont]	0.0479921	0.0571938	0.0462959	0.0767844	0	0	0	0.0224343				COG0442	information storage and processing	Translation, ribosomal structure and biogenesis	Prolyl-tRNA synthetase	TIGR00409	Protein synthesis	tRNA aminoacylation	proline--tRNA ligase	PF00587.21	tRNA synthetase class II core domain (G, H, P, S and T)	COG0442	information storage and processing	Translation, ribosomal structure and biogenesis	Prolyl-tRNA synthetase	TIGR00409	Protein synthesis	tRNA aminoacylation	proline--tRNA ligase	PF00587.21	tRNA synthetase class II core domain (G, H, P, S and T)
OIR25720.1	hypothetical protein BGC33_13870 [Bathymodiolus thermophilus thioautotrophic gill symbiont]	BAT01771	conserved hypothetical protein, membrane [LSA_porfs_bathyt]	0.0117009	0.0338648	0.00767537	0	0.0925692	0.0508992	0	0
OIR25718.1	aspartyl/glutamyl-tRNA amidotransferase subunit B [Bathymodiolus thermophilus thioautotrophic gill symbiont]	SEH60052.1	glutamyl-tRNA(Gln) and/or aspartyl-tRNA(Asn)amidotransferase, B subunit [Bathymodiolus azoricus thioautotrophic gill symbiont]	0.0402686	0.0679851	0.0403561	0.120285	0	0	0	0.0785199				COG0064	information storage and processing	Translation, ribosomal structure and biogenesis	Asp-tRNAAsn/Glu-tRNAGln amidotransferase B subunit (PET112 homolog)	TIGR00133	Protein synthesis	tRNA aminoacylation	aspartyl/glutamyl-tRNA(Asn/Gln) amidotransferase, B subunit	PF02934.11	GatB/GatE catalytic domain	COG0064	information storage and processing	Translation, ribosomal structure and biogenesis	Asp-tRNAAsn/Glu-tRNAGln amidotransferase B subunit (PET112 homolog)	TIGR00133	Protein synthesis	tRNA aminoacylation	aspartyl/glutamyl-tRNA(Asn/Gln) amidotransferase, B subunit	PF02934.11	GatB/GatE catalytic domain
OIR25716.1	hypothetical protein BGC33_13850 [Bathymodiolus thermophilus thioautotrophic gill symbiont]			0.013301	0.0714923	0.0157881						X	X	X	COG5492	cellular processes and signaling	Cell motility	Bacterial surface proteins containing Ig-like domains	TIGR02145	Cell envelope	Other	fibrobacter succinogenes major paralogous domain	PF09603.6	Fibrobacter succinogenes major domain (Fib_succ_major)
OIR25715.1	hypothetical protein BGC33_13845 [Bathymodiolus thermophilus thioautotrophic gill symbiont]			0.00503358	0.0291365	0.00825465						X	X	X									PF00754.21	F5/8 type C domain
OIR25713.1	hypothetical protein BGC33_13835 [Bathymodiolus thermophilus thioautotrophic gill symbiont]			0.0144506	0.0257372	0.0145832						X	X	X
OIR25708.1	tRNA-specific adenosine deaminase [Bathymodiolus thermophilus thioautotrophic gill symbiont]			0.0156929	0	0									COG0590	metabolism	Nucleotide transport and metabolism	Cytosine/adenosine deaminases					PF00383.18	Cytidine and deoxycytidylate deaminase zinc-binding region
OIR25707.1	glutamine-hydrolyzing GMP synthase [Bathymodiolus thermophilus thioautotrophic gill symbiont]	BAT01502	bifunctional GMP synthase/glutamine amidotransferase protein [LSA_porfs_bathyt]	0.0512458	0.0501658	0.0494346	0	0.0283063	0	0	0				COG0519	metabolism	Nucleotide transport and metabolism	GMP synthase, PP-ATPase domain/subunit	TIGR00884	Purines, pyrimidines, nucleosides, and nucleotides	Purine ribonucleotide biosynthesis	GMP synthase (glutamine-hydrolyzing), C-terminal domain	PF00117.24	Glutamine amidotransferase class-I	COG0519	metabolism	Nucleotide transport and metabolism	GMP synthase, PP-ATPase domain/subunit	TIGR00884	Purines, pyrimidines, nucleosides, and nucleotides	Purine ribonucleotide biosynthesis	GMP synthase (glutamine-hydrolyzing), C-terminal domain	PF00958.18	GMP synthase C terminal domain
OIR25707.1	glutamine-hydrolyzing GMP synthase [Bathymodiolus thermophilus thioautotrophic gill symbiont]	SEH95449.1	protein containing GMP synthase, N-terminal //GMP synthase, C-terminal // Glutamine amidotransferasetype 1 [Bathymodiolus azoricus thioautotrophic gill symbiont]	0.0512458	0.0501658	0.0494346	0.0423175	0	0	0	0				COG0519	metabolism	Nucleotide transport and metabolism	GMP synthase, PP-ATPase domain/subunit	TIGR00884	Purines, pyrimidines, nucleosides, and nucleotides	Purine ribonucleotide biosynthesis	GMP synthase (glutamine-hydrolyzing), C-terminal domain	PF00117.24	Glutamine amidotransferase class-I	COG0519	metabolism	Nucleotide transport and metabolism	GMP synthase, PP-ATPase domain/subunit	TIGR00884	Purines, pyrimidines, nucleosides, and nucleotides	Purine ribonucleotide biosynthesis	GMP synthase (glutamine-hydrolyzing), C-terminal domain	PF00117.24	Glutamine amidotransferase class-I
OIR25705.1	hypothetical protein BGC33_07620, partial [Bathymodiolus thermophilus thioautotrophic gill symbiont]			0.00889266	0	0.013611						X	X	X									PF01839.19	FG-GAP repeat
OIR25704.1	hypothetical protein BGC33_07615, partial [Bathymodiolus thermophilus thioautotrophic gill symbiont]	BAGiLS_000303	| IPR001343 | Haemolysin-type calcium-binding region | BAZSymB HostEST bin | length: 327	0.0179712	0.0103128	0.02439	0.133098	0.192316	0.0923172	0.0465507	0												PF01839.19	FG-GAP repeat									PF01839.19	FG-GAP repeat
OIR25701.1	hypothetical protein BGC33_07600 [Bathymodiolus thermophilus thioautotrophic gill symbiont]			0	0.00695601	0									COG0859	cellular processes and signaling	Cell wall/membrane/envelope biogenesis	ADP-heptose:LPS heptosyltransferase					PF01075.13	Glycosyltransferase family 9 (heptosyltransferase)
OIR25699.1	hypothetical protein BGC33_07590 [Bathymodiolus thermophilus thioautotrophic gill symbiont]			0.0275979	0	0.0134099						X	X	X	COG0515	poorly characterized	General function prediction only	Serine/threonine protein kinase					PF06293.10	Lipopolysaccharide kinase (Kdo/WaaP) family
OIR25697.1	lipopolysaccharide heptosyltransferase I [Bathymodiolus thermophilus thioautotrophic gill symbiont]			0	0	0.00767537									COG0859	cellular processes and signaling	Cell wall/membrane/envelope biogenesis	ADP-heptose:LPS heptosyltransferase	TIGR02193	Cell envelope	Biosynthesis and degradation of surface polysaccharides and lipopolysaccharides	lipopolysaccharide heptosyltransferase I	PF01075.13	Glycosyltransferase family 9 (heptosyltransferase)
OIR25689.1	hypothetical protein BGC33_07535 [Bathymodiolus thermophilus thioautotrophic gill symbiont]			0.0502005	0.00415116	0						X	X	X	COG1403	cellular processes and signaling	Defense mechanisms	Restriction endonuclease					PF01844.19	HNH endonuclease
OIR25687.1	hypothetical protein BGC33_07525 [Bathymodiolus thermophilus thioautotrophic gill symbiont]			0.026678	0	0									COG2827	information storage and processing	Replication, recombination and repair	Predicted endonuclease containing a URI domain					PF01541.20	GIY-YIG catalytic domain
OIR25686.1	hypothetical protein BGC33_07510 [Bathymodiolus thermophilus thioautotrophic gill symbiont]	SEH67547.1	bilirubin oxidase [Bathymodiolus azoricus thioautotrophic gill symbiont]	0.0237138	0.037176	0.0259257	0	0.0288305	0	0	0				COG2132	metabolism	Secondary metabolites biosynthesis, transport and catabolism	Putative multicopper oxidases					PF07731.10	Multicopper oxidase	COG2132	metabolism	Secondary metabolites biosynthesis, transport and catabolism	Putative multicopper oxidases					PF07732.11	Multicopper oxidase
OIR25682.1	acetylglutamate kinase [Bathymodiolus thermophilus thioautotrophic gill symbiont]	BAT00688	acetylglutamate kinase [LSA_porfs_bathyt]	0.0275979	0.0221873	0.043582	0.0468137	0	0	0	0				COG0548	metabolism	Amino acid transport and metabolism	Acetylglutamate kinase	TIGR00761	Amino acid biosynthesis	Glutamate family	acetylglutamate kinase	PF00696.24	Amino acid kinase family	COG0548	metabolism	Amino acid transport and metabolism	Acetylglutamate kinase	TIGR00761	Amino acid biosynthesis	Glutamate family	acetylglutamate kinase	PF00696.24	Amino acid kinase family
OIR25681.1	dihydroorotate dehydrogenase electron transfer subunit [Bathymodiolus thermophilus thioautotrophic gill symbiont]			0.014343	0.024907	0.0313617						X	X	X	COG0543	metabolism	Coenzyme transport and metabolism	2-polyprenylphenol hydroxylase and related flavodoxin oxidoreductases					PF10418.5	Iron-sulfur cluster binding domain of dihydroorotate dehydrogenase B
OIR25679.1	conjugal transfer protein TraT, partial [Bathymodiolus thermophilus thioautotrophic gill symbiont]			0.347974	0.173446	0.232486						X	X	X									PF05818.8	Enterobacterial TraT complement resistance protein
OIR25677.1	enoyl-[acyl-carrier-protein] reductase [Bathymodiolus thermophilus thioautotrophic gill symbiont]			0.168325	0.165454	0.270831						X	X	X	COG0623	metabolism	Lipid transport and metabolism	Enoyl-[acyl-carrier-protein] reductase (NADH)					PF13561.2	Enoyl-(Acyl carrier protein) reductase
OIR25672.1	single-stranded-DNA-specific exonuclease RecJ [Bathymodiolus thermophilus thioautotrophic gill symbiont]	SEH68281.1	single-stranded-DNA-specific exonuclease RecJ [Bathymodiolus azoricus thioautotrophic gill symbiont]	0.0200802	0.0290582	0.018817	0.0151012	0	0	0	0.0113981				COG0608	information storage and processing	Replication, recombination and repair	Single-stranded DNA-specific exonuclease	TIGR00644	DNA metabolism	DNA replication, recombination, and repair	single-stranded-DNA-specific exonuclease RecJ	PF02272.15	DHHA1 domain	COG0608	information storage and processing	Replication, recombination and repair	Single-stranded DNA-specific exonuclease	TIGR00644	DNA metabolism	DNA replication, recombination, and repair	single-stranded-DNA-specific exonuclease RecJ	PF02272.15	DHHA1 domain
OIR25671.1	hypothetical protein BGC33_07450 [Bathymodiolus thermophilus thioautotrophic gill symbiont]			0.0190557	0.0183837	0.0208332						X	X	X
OIR25670.1	hypothetical protein BGC33_07440 [Bathymodiolus thermophilus thioautotrophic gill symbiont]			0	0.012173	0									COG1368	cellular processes and signaling	Cell wall/membrane/envelope biogenesis	Phosphoglycerol transferase and related proteins, alkaline phosphatase superfamily					PF00884.19	Sulfatase
OIR25669.1	hypothetical protein BGC33_07435, partial [Bathymodiolus thermophilus thioautotrophic gill symbiont]			0	0.00701924	0									COG1368	cellular processes and signaling	Cell wall/membrane/envelope biogenesis	Phosphoglycerol transferase and related proteins, alkaline phosphatase superfamily					PF00884.19	Sulfatase
OIR25666.1	sulfatase [Bathymodiolus thermophilus thioautotrophic gill symbiont]			0.00988073	0.0125111	0						X	X	X	COG1368	cellular processes and signaling	Cell wall/membrane/envelope biogenesis	Phosphoglycerol transferase and related proteins, alkaline phosphatase superfamily					PF00884.19	Sulfatase
OIR25665.1	lipopolysaccharide heptosyltransferase II [Bathymodiolus thermophilus thioautotrophic gill symbiont]			0.00988073	0.0107238	0						X	X	X	COG0859	cellular processes and signaling	Cell wall/membrane/envelope biogenesis	ADP-heptose:LPS heptosyltransferase	TIGR02195	Cell envelope	Biosynthesis and degradation of surface polysaccharides and lipopolysaccharides	lipopolysaccharide heptosyltransferase II	PF01075.13	Glycosyltransferase family 9 (heptosyltransferase)
OIR25663.1	serine O-acetyltransferase [Bathymodiolus thermophilus thioautotrophic gill symbiont]	SEH62453.1	serine O-acetyltransferase [Bathymodiolus azoricus thioautotrophic gill symbiont]	0.104392	0.0391653	0.0380432	0	0.0838302	0.048289	0	0.0634199				COG1045	metabolism	Amino acid transport and metabolism	Serine acetyltransferase	TIGR01172	Amino acid biosynthesis	Serine family	serine O-acetyltransferase	PF00132.20	Bacterial transferase hexapeptide (six repeats)	COG1045	metabolism	Amino acid transport and metabolism	Serine acetyltransferase	TIGR01172	Amino acid biosynthesis	Serine family	serine O-acetyltransferase	PF00132.20	Bacterial transferase hexapeptide (six repeats)
OIR25661.1	[Fe-S]-binding protein [Bathymodiolus thermophilus thioautotrophic gill symbiont]	SEH91234.1	BadM/Rrf2 family transcriptional regulator [Bathymodiolus azoricus thioautotrophic gill symbiont]	0.0222317	0	0.018229	0	0.0622738	0.376654	0.281373	0.298376				COG1959	information storage and processing	Transcription	Predicted transcriptional regulator	TIGR00738	Unknown function	General	Rrf2 family protein	PF02082.16	Transcriptional regulator	COG1959	information storage and processing	Transcription	Predicted transcriptional regulator	TIGR00738	Unknown function	General	Rrf2 family protein	PF02082.16	Transcriptional regulator
OIR25660.1	IscS subfamily cysteine desulfurase [Bathymodiolus thermophilus thioautotrophic gill symbiont]	SEH91224.1	Aminotransferase, class V/Cysteine desulfurase [Bathymodiolus azoricus thioautotrophic gill symbiont]	0.0928789	0.0943698	0.131789	0.388381	0.152225	0	0	0.0994586				COG1104	metabolism	Amino acid transport and metabolism	Cysteine sulfinate desulfinase/cysteine desulfurase and related enzymes	TIGR02006	Biosynthesis of cofactors, prosthetic groups, and carriers	Other	cysteine desulfurase IscS	PF00266.15	Aminotransferase class-V	COG1104	metabolism	Amino acid transport and metabolism	Cysteine sulfinate desulfinase/cysteine desulfurase and related enzymes	TIGR02006	Biosynthesis of cofactors, prosthetic groups, and carriers	Other	cysteine desulfurase IscS	PF00266.15	Aminotransferase class-V
OIR25659.1	Fe-S cluster assembly scaffold IscU [Bathymodiolus thermophilus thioautotrophic gill symbiont]	SEH91213.1	scaffold protein [Bathymodiolus azoricus thioautotrophic gill symbiont]	0	0	0.0224357	0.396116	0	0	0	0.3624				COG0822	metabolism	Energy production and conversion	NifU homolog involved in Fe-S cluster formation	TIGR01999	Biosynthesis of cofactors, prosthetic groups, and carriers	Other	FeS cluster assembly scaffold IscU	PF01592.12	NifU-like N terminal domain	COG0822	metabolism	Energy production and conversion	NifU homolog involved in Fe-S cluster formation	TIGR01999	Biosynthesis of cofactors, prosthetic groups, and carriers	Other	FeS cluster assembly scaffold IscU	PF01592.12	NifU-like N terminal domain
OIR25658.1	iron-sulfur cluster assembly protein IscA [Bathymodiolus thermophilus thioautotrophic gill symbiont]	SEH91204.1	ISC system FeS cluster assembly, IscA scaffold [Bathymodiolus azoricus thioautotrophic gill symbiont]	0.0242527	0	0	0	0	0	0	0.0642436				COG0316	poorly characterized	Function unknown	Uncharacterized conserved protein	TIGR02011	Biosynthesis of cofactors, prosthetic groups, and carriers	Other	iron-sulfur cluster assembly protein IscA	PF01521.16	Iron-sulphur cluster biosynthesis
OIR25657.1	Fe-S protein assembly co-chaperone HscB [Bathymodiolus thermophilus thioautotrophic gill symbiont]	SEH62355.1	Co-chaperone Hsc20 [Bathymodiolus azoricus thioautotrophic gill symbiont]	0.014041	0	0	0	0	0	0	0.0942239				COG1076	cellular processes and signaling	Posttranslational modification, protein turnover, chaperones	DnaJ-domain-containing proteins 1	TIGR00714	Protein fate	Protein folding and stabilization	Fe-S protein assembly co-chaperone HscB	PF07743.9	HSCB C-terminal oligomerisation domain
OIR25654.1	Fe-S protein assembly chaperone HscA [Bathymodiolus thermophilus thioautotrophic gill symbiont]			0.0106181	0.0192069	0.0275703						X	X	X	COG0443	cellular processes and signaling	Posttranslational modification, protein turnover, chaperones	Molecular chaperone	TIGR01991	Protein fate	Protein folding and stabilization	Fe-S protein assembly chaperone HscA	PF00012.16	Hsp70 protein
OIR25653.1	hypothetical protein BGC33_07350 [Bathymodiolus thermophilus thioautotrophic gill symbiont]			0.00238729	0.00690932	0.00260997						X	X	X
OIR25651.1	homoserine dehydrogenase [Bathymodiolus thermophilus thioautotrophic gill symbiont]	SEH87354.1	homoserine dehydrogenase [Bathymodiolus azoricus thioautotrophic gill symbiont]	0.11264	0.131546	0.110184	0.110966	0.0207579	0	0	0.0418773				COG0460	metabolism	Amino acid transport and metabolism	Homoserine dehydrogenase					PF00742.15	Homoserine dehydrogenase	COG0460	metabolism	Amino acid transport and metabolism	Homoserine dehydrogenase					PF00742.15	Homoserine dehydrogenase
OIR25650.1	threonine synthase [Bathymodiolus thermophilus thioautotrophic gill symbiont]			0.238698	0.335261	0.278872						X	X	X	COG0498	metabolism	Amino acid transport and metabolism	Threonine synthase	TIGR00260	Amino acid biosynthesis	Aspartate family	threonine synthase	PF00291.21	Pyridoxal-phosphate dependent enzyme
OIR25624.1	serine hydroxymethyltransferase [Bathymodiolus thermophilus thioautotrophic gill symbiont]			0.195639	0.237354	0.194443						X	X	X	COG0112	metabolism	Amino acid transport and metabolism	Glycine/serine hydroxymethyltransferase					PF00464.15	Serine hydroxymethyltransferase
OIR25622.1	DNA repair protein RadA [Bathymodiolus thermophilus thioautotrophic gill symbiont]	SEH78115.1	DNA repair protein RadA [Bathymodiolus azoricus thioautotrophic gill symbiont]	0.0181483	0.0131312	0.00396822	0.0075506	0	0	0	0				COG1066	cellular processes and signaling	Posttranslational modification, protein turnover, chaperones	Predicted ATP-dependent serine protease	TIGR00416	DNA metabolism	DNA replication, recombination, and repair	DNA repair protein RadA	PF13481.2	AAA domain	COG1066	cellular processes and signaling	Posttranslational modification, protein turnover, chaperones	Predicted ATP-dependent serine protease	TIGR00416	DNA metabolism	DNA replication, recombination, and repair	DNA repair protein RadA	PF13481.2	AAA domain
OIR25621.2	hypothetical protein BGC33_07310 [Bathymodiolus thermophilus thioautotrophic gill symbiont]			0.0501637	0.0445452	0.0511036						X	X	X									PF01839.19	FG-GAP repeat
OIR25620.1	hypothetical protein BGC33_07300 [Bathymodiolus thermophilus thioautotrophic gill symbiont]			0.0171013	0	0									COG1083	cellular processes and signaling	Cell wall/membrane/envelope biogenesis	CMP-N-acetylneuraminic acid synthetase					PF02348.15	Cytidylyltransferase
OIR25619.2	hypothetical protein BGC33_07295 [Bathymodiolus thermophilus thioautotrophic gill symbiont]			0	0.00536192	0									COG1887	cellular processes and signaling	Cell wall/membrane/envelope biogenesis	Putative glycosyl/glycerophosphate transferases involved in teichoic acid biosynthesis TagF/TagB/EpsJ/RodC					PF02350.15	UDP-N-acetylglucosamine 2-epimerase
OIR25618.1	asparagine synthase (glutamine-hydrolyzing) [Bathymodiolus thermophilus thioautotrophic gill symbiont]	BAT01800	asparagine synthetase (glutamine-hydrolyzing) [LSA_porfs_bathyt]	0.00523098	0	0	0	0	0	0	0.0107073				COG0367	metabolism	Amino acid transport and metabolism	Asparagine synthase (glutamine-hydrolyzing)	TIGR01536	Amino acid biosynthesis	Aspartate family	asparagine synthase (glutamine-hydrolyzing)	PF00733.17	Asparagine synthase
OIR25617.1	sugar transferase [Bathymodiolus thermophilus thioautotrophic gill symbiont]			0.0169384	0	0									COG2148	cellular processes and signaling	Cell wall/membrane/envelope biogenesis	Sugar transferases involved in lipopolysaccharide synthesis					PF02397.12	Bacterial sugar transferase
OIR25614.1	hypothetical protein BGC33_07270, partial [Bathymodiolus thermophilus thioautotrophic gill symbiont]			0.0122189	0.00589402	0.0233777						X	X	X									PF13205.2	Bacterial Ig-like domain
OIR25613.1	hypothetical protein BGC33_07265, partial [Bathymodiolus thermophilus thioautotrophic gill symbiont]			0.073913	0.111974	0.0479794						X	X	X									PF01839.19	FG-GAP repeat
OIR25611.1	hypothetical protein BGC33_07255 [Bathymodiolus thermophilus thioautotrophic gill symbiont]			0.0767751	0.0479576	0.126811						X	X	X									PF01839.19	FG-GAP repeat
OIR25592.1	ribulose-bisphosphate carboxylase large subunit [Bathymodiolus thermophilus thioautotrophic gill symbiont]	SEH86531.1	ribulose-1,5-bisphosphate carboxylase/oxygenaselarge subunit [Bathymodiolus azoricus thioautotrophic gill symbiont]	0.733225	0.900803	0.81079	1.16434	0.203588	0	0.111602	0.715739				COG1850	metabolism	Carbohydrate transport and metabolism	Ribulose 1,5-bisphosphate carboxylase, large subunit					PF00016.16	Ribulose bisphosphate carboxylase large chain, catalytic domain	COG1850	metabolism	Carbohydrate transport and metabolism	Ribulose 1,5-bisphosphate carboxylase, large subunit					PF00016.16	Ribulose bisphosphate carboxylase large chain, catalytic domain
OIR25591.1	ribulose bisphosphate carboxylase small subunit [Bathymodiolus thermophilus thioautotrophic gill symbiont]	SEH73147.1	ribulose bisphosphate carboxylase small chain [Bathymodiolus azoricus thioautotrophic gill symbiont]	0.205215	0.158383	0.15705	0.480141	0.215563	0.48289	0.284079	0.670439				COG4451	metabolism	Energy production and conversion	Ribulose bisphosphate carboxylase small subunit					PF00101.16	Ribulose bisphosphate carboxylase, small chain	COG4451	metabolism	Energy production and conversion	Ribulose bisphosphate carboxylase small subunit					PF00101.16	Ribulose bisphosphate carboxylase, small chain
OIR25589.1	AAA family ATPase [Bathymodiolus thermophilus thioautotrophic gill symbiont]	SEH73180.1	nitric oxide reductase activation protein NorQ [Bathymodiolus azoricus thioautotrophic gill symbiont]	0.0978193	0.0815012	0.145832	0.275681	0.155685	0.0627757	0.0703433	0.251264				COG0714	poorly characterized	General function prediction only	MoxR-like ATPases					PF08406.6	CbbQ/NirQ/NorQ C-terminal	COG0714	poorly characterized	General function prediction only	MoxR-like ATPases					PF08406.6	CbbQ/NirQ/NorQ C-terminal
OIR25588.1	cell filamentation protein Fic [Bathymodiolus thermophilus thioautotrophic gill symbiont]			0.00988073	0	0.018004						X	X	X	COG3177	poorly characterized	Function unknown	Uncharacterized conserved protein					PF02661.14	Fic/DOC family
OIR25586.1	ribonucleotide-diphosphate reductase subunit beta [Bathymodiolus thermophilus thioautotrophic gill symbiont]	SEH61302.1	ribonucleotide-diphosphate reductase subunitbeta [Bathymodiolus azoricus thioautotrophic gill symbiont]	0.0404212	0.0818912	0.0243054	0.0580636	0	0	0	0.0273907				COG0208	metabolism	Nucleotide transport and metabolism	Ribonucleotide reductase, beta subunit					PF00268.17	Ribonucleotide reductase, small chain	COG0208	metabolism	Nucleotide transport and metabolism	Ribonucleotide reductase, beta subunit					PF00268.17	Ribonucleotide reductase, small chain
OIR25584.1	phosphoserine phosphatase [Bathymodiolus thermophilus thioautotrophic gill symbiont]			0.0305685	0.0160858	0.0486107						X	X	X	COG4359	metabolism	Amino acid transport and metabolism	Uncharacterized conserved protein, possibly involved in methylthioadenosine recycling					PF12710.3	haloacid dehalogenase-like hydrolase
OIR25583.1	ribonucleoside-diphosphate reductase subunit alpha [Bathymodiolus thermophilus thioautotrophic gill symbiont]	SEI00040.1	ribonucleotide-diphosphate reductase subunitalpha [Bathymodiolus azoricus thioautotrophic gill symbiont]	0.0248167	0.0433942	0.0361754	0.0544346	0.0144823	0	0	0.0273907				COG0209	metabolism	Nucleotide transport and metabolism	Ribonucleotide reductase, alpha subunit	TIGR02506	Purines, pyrimidines, nucleosides, and nucleotides	2'-Deoxyribonucleotide metabolism	ribonucleoside-diphosphate reductase, alpha subunit	PF02867.11	Ribonucleotide reductase, barrel domain	COG0209	metabolism	Nucleotide transport and metabolism	Ribonucleotide reductase, alpha subunit	TIGR02506	Purines, pyrimidines, nucleosides, and nucleotides	2'-Deoxyribonucleotide metabolism	ribonucleoside-diphosphate reductase, alpha subunit	PF02867.11	Ribonucleotide reductase, barrel domain
OIR25581.1	hypothetical protein BGC33_07095 [Bathymodiolus thermophilus thioautotrophic gill symbiont]			0	0	0.0159985									COG2931	metabolism	Secondary metabolites biosynthesis, transport and catabolism	RTX toxins and related Ca2+-binding proteins					PF00353.15	Haemolysin-type calcium-binding repeat (2 copies)
OIR25579.1	UDP-N-acetylglucosamine diphosphorylase/glucosamine-1-phosphate N-acetyltransferase [Bathymodiolus thermophilus thioautotrophic gill symbiont]	SEH66255.1	bifunctional N-acetylglucosamine-1-phosphateuridyltransferase/glucosami ne-1-phosphateacetyltransferase [Bathymodiolus azoricus thioautotrophic gill symbiont]	0.0222317	0.0428954	0.018229	0.00975286	0	0	0	0				COG1207	cellular processes and signaling	Cell wall/membrane/envelope biogenesis	N-acetylglucosamine-1-phosphate uridyltransferase (contains nucleotidyltransferase and I-patch acetyltransferase domains)	TIGR01173	Cell envelope	Biosynthesis and degradation of murein sacculus and peptidoglycan	UDP-N-acetylglucosamine diphosphorylase/glucosamine-1-phosphate N-acetyltransferase	PF00132.20	Bacterial transferase hexapeptide (six repeats)	COG1207	cellular processes and signaling	Cell wall/membrane/envelope biogenesis	N-acetylglucosamine-1-phosphate uridyltransferase (contains nucleotidyltransferase and I-patch acetyltransferase domains)	TIGR01173	Cell envelope	Biosynthesis and degradation of murein sacculus and peptidoglycan	UDP-N-acetylglucosamine diphosphorylase/glucosamine-1-phosphate N-acetyltransferase	PF00132.20	Bacterial transferase hexapeptide (six repeats)
OIR25576.1	hypothetical protein BGC33_07075 [Bathymodiolus thermophilus thioautotrophic gill symbiont]			0.111982	0.06196	0.13683						X	X	X
OIR25575.1	hypothetical protein BGC33_07065 [Bathymodiolus thermophilus thioautotrophic gill symbiont]			0.00773275	0	0									COG3467	poorly characterized	General function prediction only	Predicted flavin-nucleotide-binding protein					PF12900.3	Pyridoxamine 5'-phosphate oxidase
OIR25574.1	tRNA (adenosine(37)-N6)-dimethylallyltransferase MiaA [Bathymodiolus thermophilus thioautotrophic gill symbiont]	BAT01107	tRNA delta(2)-isopentenylpyrophosphate transferase [LSA_porfs_bathyt]	0.010462	0	0.0142973	0	0.0177925	0	0	0				COG0324	information storage and processing	Translation, ribosomal structure and biogenesis	tRNA delta(2)-isopentenylpyrophosphate transferase	TIGR00174	Protein synthesis	tRNA and rRNA base modification	tRNA dimethylallyltransferase	PF01715.13	IPP transferase	COG0324	information storage and processing	Translation, ribosomal structure and biogenesis	tRNA delta(2)-isopentenylpyrophosphate transferase	TIGR00174	Protein synthesis	tRNA and rRNA base modification	tRNA dimethylallyltransferase	PF01715.13	IPP transferase
OIR25574.1	tRNA (adenosine(37)-N6)-dimethylallyltransferase MiaA [Bathymodiolus thermophilus thioautotrophic gill symbiont]	SEH86466.1	tRNA delta(2)-isopentenylpyrophosphatetransferase [Bathymodiolus azoricus thioautotrophic gill symbiont]	0.010462	0	0.0142973	0	0	0	0	0.0134606				COG0324	information storage and processing	Translation, ribosomal structure and biogenesis	tRNA delta(2)-isopentenylpyrophosphate transferase	TIGR00174	Protein synthesis	tRNA and rRNA base modification	tRNA dimethylallyltransferase	PF01715.13	IPP transferase
OIR25573.1	CDP-6-deoxy-delta-3,4-glucoseen reductase [Bathymodiolus thermophilus thioautotrophic gill symbiont]	SEH87687.1	oxidoreductase fad/NAD(P)-bindingdomain-containing protein [Bathymodiolus azoricus thioautotrophic gill symbiont]	0.016824	0.03478	0.0210208	0.0295222	0.0252462	0	0	0.0190994				COG0543	metabolism	Coenzyme transport and metabolism	2-polyprenylphenol hydroxylase and related flavodoxin oxidoreductases					PF00175.17	Oxidoreductase NAD-binding domain	COG0543	metabolism	Coenzyme transport and metabolism	2-polyprenylphenol hydroxylase and related flavodoxin oxidoreductases					PF00175.17	Oxidoreductase NAD-binding domain
OIR25571.1	lytic transglycosylase [Bathymodiolus thermophilus thioautotrophic gill symbiont]			0.00889266	0.0107238	0.0113425						X	X	X	COG1388	cellular processes and signaling	Cell wall/membrane/envelope biogenesis	FOG: LysM repeat					PF01476.16	LysM domain
OIR25569.1	hypothetical protein BGC33_13665 [Bathymodiolus thermophilus thioautotrophic gill symbiont]			0.00592844	0	0.0129629						X	X	X	COG1589	cellular processes and signaling	Cell wall/membrane/envelope biogenesis	Cell division septal protein					PF03799.11	Cell division protein FtsQ
OIR25564.1	2-C-methyl-D-erythritol 4-phosphate cytidylyltransferase [Bathymodiolus thermophilus thioautotrophic gill symbiont]			0.0171013	0	0.0186964						X	X	X	COG1211	metabolism	Lipid transport and metabolism	4-diphosphocytidyl-2-methyl-D-erithritol synthase	TIGR00453	Biosynthesis of cofactors, prosthetic groups, and carriers	Other	2-C-methyl-D-erythritol 4-phosphate cytidylyltransferase	PF01128.15	2-C-methyl-D-erythritol 4-phosphate cytidylyltransferase
OIR25561.1	peptidase M23 [Bathymodiolus thermophilus thioautotrophic gill symbiont]	SEH84467.1	peptidase M23B [Bathymodiolus azoricus thioautotrophic gill symbiont]	0	0	0.00940852	0	0.0214737	0	0	0				COG0739	cellular processes and signaling	Cell wall/membrane/envelope biogenesis	Membrane proteins related to metalloendopeptidases					PF01551.18	Peptidase family M23	COG0739	cellular processes and signaling	Cell wall/membrane/envelope biogenesis	Membrane proteins related to metalloendopeptidases					PF01551.18	Peptidase family M23
OIR25560.1	exodeoxyribonuclease VII large subunit [Bathymodiolus thermophilus thioautotrophic gill symbiont]			0.00329358	0.00476615	0						X	X	X	COG1570	information storage and processing	Replication, recombination and repair	Exonuclease VII, large subunit	TIGR00237	DNA metabolism	Degradation of DNA	exodeoxyribonuclease VII, large subunit	PF02601.11	Exonuclease VII, large subunit
OIR25559.1	hypothetical protein BGC33_13615 [Bathymodiolus thermophilus thioautotrophic gill symbiont]			0.00988073	0	0									COG2840	poorly characterized	Function unknown	Uncharacterized protein conserved in bacteria					PF01713.17	Smr domain
OIR25558.1	30S ribosomal protein S20 [Bathymodiolus thermophilus thioautotrophic gill symbiont]	SEH91605.1	30S ribosomal protein S20 [Bathymodiolus azoricus thioautotrophic gill symbiont]	0.106712	0.141555	0.13611	0.0780229	0	0	0	0.11778				COG0268	information storage and processing	Translation, ribosomal structure and biogenesis	Ribosomal protein S20	TIGR00029	Protein synthesis	Ribosomal proteins: synthesis and modification	ribosomal protein bS20	PF01649.14	Ribosomal protein S20	COG0268	information storage and processing	Translation, ribosomal structure and biogenesis	Ribosomal protein S20	TIGR00029	Protein synthesis	Ribosomal proteins: synthesis and modification	ribosomal protein bS20	PF01649.14	Ribosomal protein S20
OIR25557.1	lysogenization regulator HflD [Bathymodiolus thermophilus thioautotrophic gill symbiont]			0.00808424	0	0									COG2915	poorly characterized	General function prediction only	Uncharacterized protein involved in purine metabolism					PF04356.8	Protein of unknown function (DUF489)
OIR25555.1	phosphate starvation-inducible protein PhoH [Bathymodiolus thermophilus thioautotrophic gill symbiont]	SEH93261.1	PhoH family protein [Bathymodiolus azoricus thioautotrophic gill symbiont]	0.0235394	0	0.0228756	0	0.0259474	0	0	0.0327166				COG1702	cellular processes and signaling	Signal transduction mechanisms	Phosphate starvation-inducible protein PhoH, predicted ATPase					PF02562.12	PhoH-like protein	COG1702	cellular processes and signaling	Signal transduction mechanisms	Phosphate starvation-inducible protein PhoH, predicted ATPase					PF02562.12	PhoH-like protein
OIR25554.1	hypothetical protein BGC33_13585 [Bathymodiolus thermophilus thioautotrophic gill symbiont]			0.0374428	0.0406377	0.0204677						X	X	X	COG2847	poorly characterized	Function unknown	Uncharacterized protein conserved in bacteria					PF04314.9	Copper chaperone PCu(A)C
OIR25553.1	electron transporter SenC [Bathymodiolus thermophilus thioautotrophic gill symbiont]	SEH93286.1	electron transport protein SCO1/SenC [Bathymodiolus azoricus thioautotrophic gill symbiont]	0.0444633	0.00989893	0	0	0	0	0	0.0453				COG1999	poorly characterized	General function prediction only	Uncharacterized protein SCO1/SenC/PrrC, involved in biogenesis of respiratory and photosynthetic systems					PF02630.10	SCO1/SenC	COG1999	poorly characterized	General function prediction only	Uncharacterized protein SCO1/SenC/PrrC, involved in biogenesis of respiratory and photosynthetic systems					PF02630.10	SCO1/SenC
OIR25551.1	tRNA (N6-isopentenyl adenosine(37)-C2)-methylthiotransferase MiaB [Bathymodiolus thermophilus thioautotrophic gill symbiont]	SEH67711.1	tRNA-i(6)A37 thiotransferase enzyme MiaB [Bathymodiolus azoricus thioautotrophic gill symbiont]	0.00907414	0.00525249	0.00793644	0.0312092	0.00958059	0	0	0				COG0621	information storage and processing	Translation, ribosomal structure and biogenesis	2-methylthioadenine synthetase	TIGR01574	Protein synthesis	tRNA and rRNA base modification	tRNA-i(6)A37 thiotransferase enzyme MiaB	PF04055.17	Radical SAM superfamily	COG0621	information storage and processing	Translation, ribosomal structure and biogenesis	2-methylthioadenine synthetase	TIGR01574	Protein synthesis	tRNA and rRNA base modification	tRNA-i(6)A37 thiotransferase enzyme MiaB	PF04055.17	Radical SAM superfamily
OIR25550.1	mechanosensitive ion channel protein MscS [Bathymodiolus thermophilus thioautotrophic gill symbiont]	SEH80722.1	small-conductance mechanosensitive channel [Bathymodiolus azoricus thioautotrophic gill symbiont]	0.0342025	0.00989893	0.0373929	0	0.0983271	0.0825996	0	0.0309947				COG0668	cellular processes and signaling	Cell wall/membrane/envelope biogenesis	Small-conductance mechanosensitive channel					PF00924.14	Mechanosensitive ion channel	COG0668	cellular processes and signaling	Cell wall/membrane/envelope biogenesis	Small-conductance mechanosensitive channel					PF00924.14	Mechanosensitive ion channel
OIR25549.1	hypothetical protein BGC33_13560 [Bathymodiolus thermophilus thioautotrophic gill symbiont]			0.0608445	0.0406377	0.0255846						X	X	X	COG0739	cellular processes and signaling	Cell wall/membrane/envelope biogenesis	Membrane proteins related to metalloendopeptidases					PF01551.18	Peptidase family M23
OIR25547.1	glycine--tRNA ligase subunit alpha [Bathymodiolus thermophilus thioautotrophic gill symbiont]			0.0313859	0.0378489	0.0514702						X	X	X	COG0752	information storage and processing	Translation, ribosomal structure and biogenesis	Glycyl-tRNA synthetase, alpha subunit	TIGR00388	Protein synthesis	tRNA aminoacylation	glycine--tRNA ligase, alpha subunit	PF02091.11	Glycyl-tRNA synthetase alpha subunit
OIR25546.1	adenosylhomocysteinase [Bathymodiolus thermophilus thioautotrophic gill symbiont]	BAT01078	adenosylhomocysteinase [LSA_porfs_bathyt]	0.25433	0.3526	0.225554	0.193497	0	0	0	0.0612455				COG0499	metabolism	Coenzyme transport and metabolism	S-adenosylhomocysteine hydrolase	TIGR00936	Energy metabolism	Amino acids and amines	adenosylhomocysteinase	PF05221.13	S-adenosyl-L-homocysteine hydrolase	COG0499	metabolism	Coenzyme transport and metabolism	S-adenosylhomocysteine hydrolase	TIGR00936	Energy metabolism	Amino acids and amines	adenosylhomocysteinase	PF05221.13	S-adenosyl-L-homocysteine hydrolase
OIR25545.1	methionine adenosyltransferase [Bathymodiolus thermophilus thioautotrophic gill symbiont]	SEH91914.1	S-adenosylmethionine synthetase [Bathymodiolus azoricus thioautotrophic gill symbiont]	0.104489	0.0804288	0.0972214	0.0668768	0	0	0	0.0336514				COG0192	metabolism	Coenzyme transport and metabolism	S-adenosylmethionine synthetase	TIGR01034	Central intermediary metabolism	Other	methionine adenosyltransferase	PF02773.12	S-adenosylmethionine synthetase, C-terminal domain	COG0192	metabolism	Coenzyme transport and metabolism	S-adenosylmethionine synthetase	TIGR01034	Central intermediary metabolism	Other	methionine adenosyltransferase	PF02773.12	S-adenosylmethionine synthetase, C-terminal domain
OIR25541.1	ATPase [Bathymodiolus thermophilus thioautotrophic gill symbiont]	SEH59249.1	ATPase family protein associated with variouscellular activities (AAA) [Bathymodiolus azoricus thioautotrophic gill symbiont]	0.0501637	0.0395957	0.0249286	0.0440129	0.0319353	0	0	0.0664399				COG0714	poorly characterized	General function prediction only	MoxR-like ATPases					PF07728.10	AAA domain (dynein-related subfamily)	COG0714	poorly characterized	General function prediction only	MoxR-like ATPases					PF07728.10	AAA domain (dynein-related subfamily)
OIR25540.1	hypothetical protein BGC33_07025, partial [Bathymodiolus thermophilus thioautotrophic gill symbiont]			0	0.0311966	0.0176766						X	X	X	COG1106	poorly characterized	General function prediction only	Predicted ATPases					PF13304.2	AAA domain, putative AbiEii toxin, Type IV TA system
OIR25538.1	DNA topoisomerase I, partial [Bathymodiolus thermophilus thioautotrophic gill symbiont]	SEH63778.1	DNA topoisomerase I [Bathymodiolus azoricus thioautotrophic gill symbiont]	0.129812	0.229268	0.146391	0.191112	0.0944603	0.063481	0.0770615	0.119103				COG0550	information storage and processing	Replication, recombination and repair	Topoisomerase IA	TIGR01051	DNA metabolism	DNA replication, recombination, and repair	DNA topoisomerase I	PF01131.16	DNA topoisomerase	COG0550	information storage and processing	Replication, recombination and repair	Topoisomerase IA	TIGR01051	DNA metabolism	DNA replication, recombination, and repair	DNA topoisomerase I	PF01131.16	DNA topoisomerase
OIR25536.1	50S ribosomal protein L34 [Bathymodiolus thermophilus thioautotrophic gill symbiont]	SEH63826.1	Ribosomal protein L34 [Bathymodiolus azoricus thioautotrophic gill symbiont]	0.0355706	0	0	0	0	0	0	0.100954				COG0230	information storage and processing	Translation, ribosomal structure and biogenesis	Ribosomal protein L34	TIGR01030	Protein synthesis	Ribosomal proteins: synthesis and modification	ribosomal protein bL34	PF00468.13	Ribosomal protein L34
OIR25533.1	membrane protein insertase YidC [Bathymodiolus thermophilus thioautotrophic gill symbiont]	SEI01968.1	protein translocase subunit yidC [Bathymodiolus azoricus thioautotrophic gill symbiont]	0.086011	0.0653979	0.0844711	0	0.0255221	0	0	0				COG0706	cellular processes and signaling	Intracellular trafficking, secretion, and vesicular transport	Preprotein translocase subunit YidC	TIGR03593	Protein fate	Protein and peptide secretion and trafficking	membrane protein insertase, YidC/Oxa1 family, N-terminal domain	PF14849.2	YidC periplasmic domain	COG0706	cellular processes and signaling	Intracellular trafficking, secretion, and vesicular transport	Preprotein translocase subunit YidC	TIGR03593	Protein fate	Protein and peptide secretion and trafficking	membrane protein insertase, YidC/Oxa1 family, N-terminal domain	PF14849.2	YidC periplasmic domain
OIR25532.1	DNA methyltransferase [Bathymodiolus thermophilus thioautotrophic gill symbiont]			0.0254076	0	0									COG0286	cellular processes and signaling	Defense mechanisms	Type I restriction-modification system methyltransferase subunit					PF02384.12	N-6 DNA Methylase
OIR25531.1	hypothetical protein BGC33_06975 [Bathymodiolus thermophilus thioautotrophic gill symbiont]			0.00513038	0	0									COG0732	cellular processes and signaling	Defense mechanisms	Restriction endonuclease S subunits					PF01420.15	Type I restriction modification DNA specificity domain
OIR25529.1	hypothetical protein BGC33_06960 [Bathymodiolus thermophilus thioautotrophic gill symbiont]			0	0.00654336	0
OIR25526.1	N-6 DNA methylase [Bathymodiolus thermophilus thioautotrophic gill symbiont]			0.00329358	0.0301856	0						X	X	X	COG0286	cellular processes and signaling	Defense mechanisms	Type I restriction-modification system methyltransferase subunit					PF02384.12	N-6 DNA Methylase
OIR25525.1	imidazoleglycerol-phosphate dehydratase [Bathymodiolus thermophilus thioautotrophic gill symbiont]			0.0296422	0.0551512	0						X	X	X	COG0131	metabolism	Amino acid transport and metabolism	Imidazoleglycerol-phosphate dehydratase					PF00475.14	Imidazoleglycerol-phosphate dehydratase
OIR25524.1	hypothetical protein BGC33_06895 [Bathymodiolus thermophilus thioautotrophic gill symbiont]	SEH72050.1	Uncharacterised conserved protein with TPR-likerepeats [Bathymodiolus azoricus thioautotrophic gill symbiont]	0.0820861	0.108888	0.1047	0	0.16766	0.917491	0.365244	0.12684				COG4259	poorly characterized	Function unknown	Uncharacterized protein conserved in bacteria					PF16068.1	Domain of unknown function (DUF4810)	COG4259	poorly characterized	Function unknown	Uncharacterized protein conserved in bacteria					PF16068.1	Domain of unknown function (DUF4810)
OIR25523.1	endonuclease III [Bathymodiolus thermophilus thioautotrophic gill symbiont]	SEH82900.1	endonuclease IV [Bathymodiolus azoricus thioautotrophic gill symbiont]	0.0704002	0.0214477	0.0486107	0.0585172	0.0648686	0.0523131	0	0.0883349				COG0177	information storage and processing	Replication, recombination and repair	Predicted EndoIII-related endonuclease	TIGR01083	DNA metabolism	DNA replication, recombination, and repair	endonuclease III	PF00730.21	HhH-GPD superfamily base excision DNA repair protein	COG0177	information storage and processing	Replication, recombination and repair	Predicted EndoIII-related endonuclease	TIGR01083	DNA metabolism	DNA replication, recombination, and repair	endonuclease III	PF00730.21	HhH-GPD superfamily base excision DNA repair protein
OIR25520.1	imidazole glycerol phosphate synthase subunit HisH [Bathymodiolus thermophilus thioautotrophic gill symbiont]	SEH82955.1	imidazole glycerol phosphate synthase subunitHisH [Bathymodiolus azoricus thioautotrophic gill symbiont]	0.0193319	0	0	0.0499347	0	0	0	0.0565343				COG0118	metabolism	Amino acid transport and metabolism	Glutamine amidotransferase	TIGR01855	Amino acid biosynthesis	Histidine family	imidazole glycerol phosphate synthase, glutamine amidotransferase subunit	PF00117.24	Glutamine amidotransferase class-I	COG0118	metabolism	Amino acid transport and metabolism	Glutamine amidotransferase	TIGR01855	Amino acid biosynthesis	Histidine family	imidazole glycerol phosphate synthase, glutamine amidotransferase subunit	PF00117.24	Glutamine amidotransferase class-I
OIR25518.1	aspartate-semialdehyde dehydrogenase [Bathymodiolus thermophilus thioautotrophic gill symbiont]	SEH82997.1	aspartate-semialdehyde dehydrogenase [Bathymodiolus azoricus thioautotrophic gill symbiont]	0.163433	0.264328	0.162912	0.195057	0	0	0	0.104693				COG0136	metabolism	Amino acid transport and metabolism	Aspartate-semialdehyde dehydrogenase	TIGR01296	Amino acid biosynthesis	Aspartate family	aspartate-semialdehyde dehydrogenase	PF02774.14	Semialdehyde dehydrogenase, dimerisation domain	COG0136	metabolism	Amino acid transport and metabolism	Aspartate-semialdehyde dehydrogenase	TIGR01296	Amino acid biosynthesis	Aspartate family	aspartate-semialdehyde dehydrogenase	PF02774.14	Semialdehyde dehydrogenase, dimerisation domain
OIR25516.1	hypothetical protein BGC33_06900 [Bathymodiolus thermophilus thioautotrophic gill symbiont]	SEH72034.1	lipoprotein [Bathymodiolus azoricus thioautotrophic gill symbiont]	0.0778108	0.0482573	0.0324071	0	0	0.0545875	0	0.0921756				COG4380	poorly characterized	Function unknown	Uncharacterized protein conserved in bacteria					PF05643.7	Putative bacterial lipoprotein (DUF799)	COG4380	poorly characterized	Function unknown	Uncharacterized protein conserved in bacteria					PF05643.7	Putative bacterial lipoprotein (DUF799)
OIR25515.1	curli production assembly protein CsgG [Bathymodiolus thermophilus thioautotrophic gill symbiont]	SEH72062.1	lipoprotein [Bathymodiolus azoricus thioautotrophic gill symbiont]	0.500212	0.268096	0.162036	0.168529	0.734831	0.502205	0.42206	0.179025				COG1462	cellular processes and signaling	Cell wall/membrane/envelope biogenesis	Uncharacterized protein involved in formation of curli polymers					PF03783.10	Curli production assembly/transport component CsgG	COG1462	cellular processes and signaling	Cell wall/membrane/envelope biogenesis	Uncharacterized protein involved in formation of curli polymers					PF03783.10	Curli production assembly/transport component CsgG
OIR25513.1	hypothetical protein BGC33_06880 [Bathymodiolus thermophilus thioautotrophic gill symbiont]			0.0148211	0	0									COG3422	poorly characterized	Function unknown	Uncharacterized conserved protein					PF07411.8	Domain of unknown function (DUF1508)
OIR25509.1	hypothetical protein BGC33_06855 [Bathymodiolus thermophilus thioautotrophic gill symbiont]			0.0197615	0.0285969	0.0270059						X	X	X
OIR25508.1	hypothetical protein BGC33_06850 [Bathymodiolus thermophilus thioautotrophic gill symbiont]	SEH56117.1	hypothetical protein BAZSYMB_V2GCONTIG01012_0 [Bathymodiolus azoricus thioautotrophic gill symbiont]	0.0156929	0.0151395	0	0.523212	1.28211	0.70161	2.14133	0.263273				COG1317	cellular processes and signaling	Cell motility	Flagellar biosynthesis/type III secretory pathway protein
OIR25507.1	NADP-dependent isocitrate dehydrogenase [Bathymodiolus thermophilus thioautotrophic gill symbiont]	SEH57715.1	NADP-dependent isocitrate dehydrogenase [Bathymodiolus azoricus thioautotrophic gill symbiont]	0.0869934	0.0867232	0.0697458	0.124837	0	0	0	0.0366426				COG0538	metabolism	Energy production and conversion	Isocitrate dehydrogenases	TIGR00183	Energy metabolism	TCA cycle	isocitrate dehydrogenase, NADP-dependent	PF00180.16	Isocitrate/isopropylmalate dehydrogenase	COG0538	metabolism	Energy production and conversion	Isocitrate dehydrogenases	TIGR00183	Energy metabolism	TCA cycle	isocitrate dehydrogenase, NADP-dependent	PF00180.16	Isocitrate/isopropylmalate dehydrogenase
OIR25506.1	PLP-dependent threonine dehydratase [Bathymodiolus thermophilus thioautotrophic gill symbiont]	SEH57685.1	threonine dehydratase, biosynthetic [Bathymodiolus azoricus thioautotrophic gill symbiont]	0.0517391	0.0584937	0.0282826	0.028372	0	0	0	0				COG1171	metabolism	Amino acid transport and metabolism	Threonine dehydratase	TIGR01124	Amino acid biosynthesis	Pyruvate family	threonine ammonia-lyase, biosynthetic	PF00291.21	Pyridoxal-phosphate dependent enzyme	COG1171	metabolism	Amino acid transport and metabolism	Threonine dehydratase	TIGR01124	Amino acid biosynthesis	Pyruvate family	threonine ammonia-lyase, biosynthetic	PF00291.21	Pyridoxal-phosphate dependent enzyme
OIR25505.1	phosphatase [Bathymodiolus thermophilus thioautotrophic gill symbiont]	BAT00014	HAD-superfamily hydrolase, subfamily IA, variant 3 [LSA_porfs_bathyt]	0.0317595	0.0275756	0.0381941	0	0	0	0	0.0252385				COG0637	poorly characterized	General function prediction only	Predicted phosphatase/phosphohexomutase	TIGR01509	Unknown function	Enzymes of unknown specificity	HAD hydrolase, family IA, variant 3	PF13419.2	Haloacid dehalogenase-like hydrolase
OIR25505.1	phosphatase [Bathymodiolus thermophilus thioautotrophic gill symbiont]	SEH57669.1	HAD-superfamily hydrolase, subfamily IA,variant 3 [Bathymodiolus azoricus thioautotrophic gill symbiont]	0.0317595	0.0275756	0.0381941	0.0334384	0	0	0	0				COG0637	poorly characterized	General function prediction only	Predicted phosphatase/phosphohexomutase	TIGR01509	Unknown function	Enzymes of unknown specificity	HAD hydrolase, family IA, variant 3	PF13419.2	Haloacid dehalogenase-like hydrolase	COG0637	poorly characterized	General function prediction only	Predicted phosphatase/phosphohexomutase	TIGR01509	Unknown function	Enzymes of unknown specificity	HAD hydrolase, family IA, variant 3	PF13419.2	Haloacid dehalogenase-like hydrolase
OIR25504.1	RNA polymerase-binding protein DksA [Bathymodiolus thermophilus thioautotrophic gill symbiont]	SEH61122.1	TraR/DksA family transcriptional regulator [Bathymodiolus azoricus thioautotrophic gill symbiont]	0.0444633	0.0563002	0.0425344	0.0585172	0	0	0	0.11778				COG1734	cellular processes and signaling	Signal transduction mechanisms	DnaK suppressor protein	TIGR02420	Transcription	Transcription factors	RNA polymerase-binding protein DksA	PF01258.13	Prokaryotic dksA/traR C4-type zinc finger	COG1734	cellular processes and signaling	Signal transduction mechanisms	DnaK suppressor protein	TIGR02420	Transcription	Transcription factors	RNA polymerase-binding protein DksA	PF01258.13	Prokaryotic dksA/traR C4-type zinc finger
OIR25501.1	4-hydroxy-tetrahydrodipicolinate reductase [Bathymodiolus thermophilus thioautotrophic gill symbiont]	BAT00467	dihydrodipicolinate reductase [LSA_porfs_bathyt]	0.0718253	0.0494947	0.0822643	0	0	0	0.0405827	0			X	COG0289	metabolism	Amino acid transport and metabolism	Dihydrodipicolinate reductase	TIGR00036	Amino acid biosynthesis	Aspartate family	4-hydroxy-tetrahydrodipicolinate reductase	PF05173.10	Dihydrodipicolinate reductase, C-terminus
OIR25501.1	4-hydroxy-tetrahydrodipicolinate reductase [Bathymodiolus thermophilus thioautotrophic gill symbiont]	SEH77720.1	dihydrodipicolinate reductase [Bathymodiolus azoricus thioautotrophic gill symbiont]	0.0718253	0.0494947	0.0822643	0.192056	0.0359272	0	0	0.21744				COG0289	metabolism	Amino acid transport and metabolism	Dihydrodipicolinate reductase	TIGR00036	Amino acid biosynthesis	Aspartate family	4-hydroxy-tetrahydrodipicolinate reductase	PF05173.10	Dihydrodipicolinate reductase, C-terminus	COG0289	metabolism	Amino acid transport and metabolism	Dihydrodipicolinate reductase	TIGR00036	Amino acid biosynthesis	Aspartate family	4-hydroxy-tetrahydrodipicolinate reductase	PF05173.10	Dihydrodipicolinate reductase, C-terminus
OIR25499.1	3-deoxy-8-phosphooctulonate synthase [Bathymodiolus thermophilus thioautotrophic gill symbiont]	SEH87024.1	2-dehydro-3-deoxyphosphooctonate aldolase [Bathymodiolus azoricus thioautotrophic gill symbiont]	0.0631092	0.074721	0.0815405	0.13524	0	0	0	0.0628159				COG2877	cellular processes and signaling	Cell wall/membrane/envelope biogenesis	3-deoxy-D-manno-octulosonic acid (KDO) 8-phosphate synthase	TIGR01362	Cell envelope	Biosynthesis and degradation of surface polysaccharides and lipopolysaccharides	3-deoxy-8-phosphooctulonate synthase	PF00793.16	DAHP synthetase I family	COG2877	cellular processes and signaling	Cell wall/membrane/envelope biogenesis	3-deoxy-D-manno-octulosonic acid (KDO) 8-phosphate synthase	TIGR01362	Cell envelope	Biosynthesis and degradation of surface polysaccharides and lipopolysaccharides	3-deoxy-8-phosphooctulonate synthase	PF00793.16	DAHP synthetase I family
OIR25498.1	indole-3-glycerol-phosphate synthase [Bathymodiolus thermophilus thioautotrophic gill symbiont]	SEH87008.1	indole-3-glycerol-phosphate synthase [Bathymodiolus azoricus thioautotrophic gill symbiont]	0.026678	0.0386058	0.0356479	0.0352361	0	0	0	0.0835857				COG0134	metabolism	Amino acid transport and metabolism	Indole-3-glycerol phosphate synthase					PF00218.17	Indole-3-glycerol phosphate synthase	COG0134	metabolism	Amino acid transport and metabolism	Indole-3-glycerol phosphate synthase					PF00218.17	Indole-3-glycerol phosphate synthase
OIR25493.1	hypothetical protein BGC33_06760 [Bathymodiolus thermophilus thioautotrophic gill symbiont]			0.0148211	0	0																	PF13643.2	Domain of unknown function (DUF4145)
OIR25492.1	restriction endonuclease [Bathymodiolus thermophilus thioautotrophic gill symbiont]			0.0429301	0	0																	PF09553.6	Eco47II restriction endonuclease
OIR25487.1	tryptophan synthase subunit beta [Bathymodiolus thermophilus thioautotrophic gill symbiont]			0.0372251	0.059854	0.0429583						X	X	X	COG0133	metabolism	Amino acid transport and metabolism	Tryptophan synthase beta chain	TIGR00263	Amino acid biosynthesis	Aromatic amino acid family	tryptophan synthase, beta subunit	PF00291.21	Pyridoxal-phosphate dependent enzyme
OIR25486.1	hypothetical protein BGC33_06700 [Bathymodiolus thermophilus thioautotrophic gill symbiont]			0.0177853	0.0142985	0.0151233						X	X	X	COG3177	poorly characterized	Function unknown	Uncharacterized conserved protein					PF02661.14	Fic/DOC family
OIR25485.1	N-(5'-phosphoribosyl)anthranilate isomerase [Bathymodiolus thermophilus thioautotrophic gill symbiont]			0.00808424	0.0175481	0.0397724						X	X	X	COG0135	metabolism	Amino acid transport and metabolism	Phosphoribosylanthranilate isomerase					PF00697.18	N-(5'phosphoribosyl)anthranilate (PRA) isomerase
OIR25484.1	hypothetical protein BGC33_06690 [Bathymodiolus thermophilus thioautotrophic gill symbiont]	SEH65481.1	conserved hypothetical protein [Bathymodiolus azoricus thioautotrophic gill symbiont]	0.0329358	0	0.0432095	0.0404563	0	0	0	0.139591
OIR25481.1	hypothetical protein BGC33_13535 [Bathymodiolus thermophilus thioautotrophic gill symbiont]	SEH78337.1	conserved hypothetical protein [Bathymodiolus azoricus thioautotrophic gill symbiont]	0.0352351	0.0291365	0.0311842	0.0751332	0.121088	0	0.0781593	0.0654333				COG4938	poorly characterized	Function unknown	Uncharacterized conserved protein					PF13304.2	AAA domain, putative AbiEii toxin, Type IV TA system	COG4938	poorly characterized	Function unknown	Uncharacterized conserved protein					PF13304.2	AAA domain, putative AbiEii toxin, Type IV TA system
OIR25479.1	tryptophan synthase subunit alpha [Bathymodiolus thermophilus thioautotrophic gill symbiont]	SEH66171.1	tryptophan synthase subunit alpha [Bathymodiolus azoricus thioautotrophic gill symbiont]	0.0127038	0.0137878	0.017361	0.0322853	0	0	0	0.0731048				COG0159	metabolism	Amino acid transport and metabolism	Tryptophan synthase alpha chain	TIGR00262	Amino acid biosynthesis	Aromatic amino acid family	tryptophan synthase, alpha subunit	PF00290.16	Tryptophan synthase alpha chain	COG0159	metabolism	Amino acid transport and metabolism	Tryptophan synthase alpha chain	TIGR00262	Amino acid biosynthesis	Aromatic amino acid family	tryptophan synthase, alpha subunit	PF00290.16	Tryptophan synthase alpha chain
OIR25478.1	hypothetical protein BGC33_13520 [Bathymodiolus thermophilus thioautotrophic gill symbiont]			0	0.0193029	0									COG1106	poorly characterized	General function prediction only	Predicted ATPases					PF13304.2	AAA domain, putative AbiEii toxin, Type IV TA system
OIR25477.1	hypothetical protein BGC33_13515 [Bathymodiolus thermophilus thioautotrophic gill symbiont]			0.021173	0	0
OIR25476.1	acetyl-CoA carboxylase subunit beta [Bathymodiolus thermophilus thioautotrophic gill symbiont]	SEH66156.1	acetyl-CoA carboxylase, carboxyl transferasesubunit beta [Bathymodiolus azoricus thioautotrophic gill symbiont]	0.0659778	0.0539651	0.0972214	0.095641	0.130574	0	0.0680742	0.0455922				COG0777	metabolism	Lipid transport and metabolism	Acetyl-CoA carboxylase beta subunit	TIGR00515	Fatty acid and phospholipid metabolism	Biosynthesis	acetyl-CoA carboxylase, carboxyl transferase, beta subunit	PF01039.18	Carboxyl transferase domain	COG0777	metabolism	Lipid transport and metabolism	Acetyl-CoA carboxylase beta subunit	TIGR00515	Fatty acid and phospholipid metabolism	Biosynthesis	acetyl-CoA carboxylase, carboxyl transferase, beta subunit	PF01039.18	Carboxyl transferase domain
OIR25474.1	4-hydroxy-3-methylbut-2-enyl diphosphate reductase [Bathymodiolus thermophilus thioautotrophic gill symbiont]			0	0	0.00571891									COG0761	metabolism	Lipid transport and metabolism	Penicillin tolerance protein	TIGR00216	Biosynthesis of cofactors, prosthetic groups, and carriers	Other	4-hydroxy-3-methylbut-2-enyl diphosphate reductase	PF02401.14	LytB protein
OIR25473.1	carbohydrate kinase family protein [Bathymodiolus thermophilus thioautotrophic gill symbiont]	SEH66096.1	sugar kinase [Bathymodiolus azoricus thioautotrophic gill symbiont]	0.0340013	0.0756977	0.0343134	0.0229479	0	0	0	0				COG0524	metabolism	Carbohydrate transport and metabolism	Sugar kinases, ribokinase family					PF00294.20	pfkB family carbohydrate kinase	COG0524	metabolism	Carbohydrate transport and metabolism	Sugar kinases, ribokinase family					PF00294.20	pfkB family carbohydrate kinase
OIR25472.1	transcription-repair coupling factor [Bathymodiolus thermophilus thioautotrophic gill symbiont]	SEH73994.1	transcription-repair coupling factor [Bathymodiolus azoricus thioautotrophic gill symbiont]	0.00689353	0.029927	0.00979751	0.0302414	0.0362057	0	0	0.0109563				COG1197	information storage and processing	Replication, recombination and repair	Transcription-repair coupling factor (superfamily II helicase)	TIGR00580	DNA metabolism	DNA replication, recombination, and repair	transcription-repair coupling factor	PF03461.11	TRCF domain	COG1197	information storage and processing	Replication, recombination and repair	Transcription-repair coupling factor (superfamily II helicase)	TIGR00580	DNA metabolism	DNA replication, recombination, and repair	transcription-repair coupling factor	PF02559.12	CarD-like/TRCF domain
OIR25471.1	septum formation protein Maf [Bathymodiolus thermophilus thioautotrophic gill symbiont]	SEH74010.1	septum formation protein Maf [Bathymodiolus azoricus thioautotrophic gill symbiont]	0.0444633	0	0.0132575	0.0271384	0	0	0	0.0204835				COG0424	cellular processes and signaling	Cell cycle control, cell division, chromosome partitioning	Nucleotide-binding protein implicated in inhibition of septum formation	TIGR00172	Cellular processes	Cell division	septum formation protein Maf	PF02545.10	Maf-like protein	COG0424	cellular processes and signaling	Cell cycle control, cell division, chromosome partitioning	Nucleotide-binding protein implicated in inhibition of septum formation	TIGR00172	Cellular processes	Cell division	septum formation protein Maf	PF02545.10	Maf-like protein
OIR25469.1	triose-phosphate isomerase [Bathymodiolus thermophilus thioautotrophic gill symbiont]	BAT01148	Triose-phosphate isomerase [LSA_porfs_bathyt]	0.111982	0.0810246	0.129629	0.0982511	0	0	0	0				COG0149	metabolism	Carbohydrate transport and metabolism	Triosephosphate isomerase	TIGR00419	Energy metabolism	Glycolysis/gluconeogenesis	triose-phosphate isomerase	PF00121.14	Triosephosphate isomerase	COG0149	metabolism	Carbohydrate transport and metabolism	Triosephosphate isomerase	TIGR00419	Energy metabolism	Glycolysis/gluconeogenesis	triose-phosphate isomerase	PF00121.14	Triosephosphate isomerase
OIR25469.1	triose-phosphate isomerase [Bathymodiolus thermophilus thioautotrophic gill symbiont]	SEH74103.1	triosephosphate isomerase [Bathymodiolus azoricus thioautotrophic gill symbiont]	0.111982	0.0810246	0.129629	0.260076	0.0230644	0	0	0.296631				COG0149	metabolism	Carbohydrate transport and metabolism	Triosephosphate isomerase	TIGR00419	Energy metabolism	Glycolysis/gluconeogenesis	triose-phosphate isomerase	PF00121.14	Triosephosphate isomerase	COG0149	metabolism	Carbohydrate transport and metabolism	Triosephosphate isomerase	TIGR00419	Energy metabolism	Glycolysis/gluconeogenesis	triose-phosphate isomerase	PF00121.14	Triosephosphate isomerase
OIR25468.1	chromosomal replication initiator protein DnaA [Bathymodiolus thermophilus thioautotrophic gill symbiont]	SEH97538.1	chromosomal replication initiator protein DnaA [Bathymodiolus azoricus thioautotrophic gill symbiont]	0.0181483	0.0157575	0.0119047	0.0191076	0	0	0	0				COG0593	information storage and processing	Replication, recombination and repair	ATPase involved in DNA replication initiation	TIGR00362	DNA metabolism	DNA replication, recombination, and repair	chromosomal replication initiator protein DnaA	PF00308.14	Bacterial dnaA protein	COG0593	information storage and processing	Replication, recombination and repair	ATPase involved in DNA replication initiation	TIGR00362	DNA metabolism	DNA replication, recombination, and repair	chromosomal replication initiator protein DnaA	PF00308.14	Bacterial dnaA protein
OIR25467.1	DNA polymerase III subunit beta [Bathymodiolus thermophilus thioautotrophic gill symbiont]	SEH74166.1	DNA polymerase III beta subunit [Bathymodiolus azoricus thioautotrophic gill symbiont]	0.0868093	0.137878	0.108795	0.137469	0	0	0	0.0448685				COG0592	information storage and processing	Replication, recombination and repair	DNA polymerase sliding clamp subunit (PCNA homolog)	TIGR00663	DNA metabolism	DNA replication, recombination, and repair	DNA polymerase III, beta subunit	PF02767.12	DNA polymerase III beta subunit, central domain	COG0592	information storage and processing	Replication, recombination and repair	DNA polymerase sliding clamp subunit (PCNA homolog)	TIGR00663	DNA metabolism	DNA replication, recombination, and repair	DNA polymerase III, beta subunit	PF02767.12	DNA polymerase III beta subunit, central domain
OIR25465.1	DNA gyrase subunit B [Bathymodiolus thermophilus thioautotrophic gill symbiont]	SEH74213.1	DNA gyrase subunit B [Bathymodiolus azoricus thioautotrophic gill symbiont]	0.140884	0.196644	0.163856	0.150786	0.125947	0.0423207	0.0474225	0.103223				COG0187	information storage and processing	Replication, recombination and repair	Type IIA topoisomerase (DNA gyrase/topo II, topoisomerase IV), B subunit	TIGR01059	DNA metabolism	DNA replication, recombination, and repair	DNA gyrase, B subunit	PF00204.21	DNA gyrase B	COG0187	information storage and processing	Replication, recombination and repair	Type IIA topoisomerase (DNA gyrase/topo II, topoisomerase IV), B subunit	TIGR01059	DNA metabolism	DNA replication, recombination, and repair	DNA gyrase, B subunit	PF00204.21	DNA gyrase B
OIR25464.1	phosphoribulokinase [Bathymodiolus thermophilus thioautotrophic gill symbiont]	SEH74228.1	phosphoribulokinase [Bathymodiolus azoricus thioautotrophic gill symbiont]	0.296422	0.226176	0.40067	0.680927	0.235886	0	0.0639485	0.292665				COG3954	metabolism	Energy production and conversion	Phosphoribulokinase					PF00485.14	Phosphoribulokinase / Uridine kinase family	COG3954	metabolism	Energy production and conversion	Phosphoribulokinase					PF00485.14	Phosphoribulokinase / Uridine kinase family
OIR25460.1	hypothetical protein BGC33_13415 [Bathymodiolus thermophilus thioautotrophic gill symbiont]			0.0963372	0.0643431	0.0972214						X	X	X
OIR25458.1	GTP cyclohydrolase [Bathymodiolus thermophilus thioautotrophic gill symbiont]	BAT00491	GTP cyclohydrolase I [LSA_porfs_bathyt]	0.0563202	0.0514744	0.0939807	0.0676198	0.0207579	0	0	0				COG1469	poorly characterized	Function unknown	Uncharacterized conserved protein	TIGR00294	Biosynthesis of cofactors, prosthetic groups, and carriers	Other	GTP cyclohydrolase	PF02649.10	Type I GTP cyclohydrolase folE2	COG1469	poorly characterized	Function unknown	Uncharacterized conserved protein	TIGR00294	Biosynthesis of cofactors, prosthetic groups, and carriers	Other	GTP cyclohydrolase	PF02649.10	Type I GTP cyclohydrolase folE2
OIR25458.1	GTP cyclohydrolase [Bathymodiolus thermophilus thioautotrophic gill symbiont]	SEH70889.1	GTP cyclohydrolase [Bathymodiolus azoricus thioautotrophic gill symbiont]	0.0563202	0.0514744	0.0939807	0	0	0	0	0.11778				COG1469	poorly characterized	Function unknown	Uncharacterized conserved protein	TIGR00294	Biosynthesis of cofactors, prosthetic groups, and carriers	Other	GTP cyclohydrolase	PF02649.10	Type I GTP cyclohydrolase folE2	COG1469	poorly characterized	Function unknown	Uncharacterized conserved protein	TIGR00294	Biosynthesis of cofactors, prosthetic groups, and carriers	Other	GTP cyclohydrolase	PF02649.10	Type I GTP cyclohydrolase folE2
OIR25457.1	3-deoxy-7-phosphoheptulonate synthase [Bathymodiolus thermophilus thioautotrophic gill symbiont]	SEH70908.1	phospho-2-dehydro-3-deoxyheptonate aldolase [Bathymodiolus azoricus thioautotrophic gill symbiont]	0.0820861	0.0758918	0.0473643	0	0.047903	0	0	0				COG0722	metabolism	Amino acid transport and metabolism	3-deoxy-D-arabino-heptulosonate 7-phosphate (DAHP) synthase	TIGR00034	Amino acid biosynthesis	Aromatic amino acid family	3-deoxy-7-phosphoheptulonate synthase	PF00793.16	DAHP synthetase I family	COG0722	metabolism	Amino acid transport and metabolism	3-deoxy-D-arabino-heptulosonate 7-phosphate (DAHP) synthase	TIGR00034	Amino acid biosynthesis	Aromatic amino acid family	3-deoxy-7-phosphoheptulonate synthase	PF00793.16	DAHP synthetase I family
OIR25456.1	DNA gyrase subunit A [Bathymodiolus thermophilus thioautotrophic gill symbiont]	SEH70920.1	DNA gyrase, subunit A [Bathymodiolus azoricus thioautotrophic gill symbiont]	0.158401	0.231903	0.218748	0.379438	0.252373	0.158591	0.222137	0.23308				COG0188	information storage and processing	Replication, recombination and repair	Type IIA topoisomerase (DNA gyrase/topo II, topoisomerase IV), A subunit	TIGR01063	DNA metabolism	DNA replication, recombination, and repair	DNA gyrase, A subunit	PF00521.16	DNA gyrase/topoisomerase IV, subunit A	COG0188	information storage and processing	Replication, recombination and repair	Type IIA topoisomerase (DNA gyrase/topo II, topoisomerase IV), A subunit	TIGR01063	DNA metabolism	DNA replication, recombination, and repair	DNA gyrase, A subunit	PF00521.16	DNA gyrase/topoisomerase IV, subunit A
OIR25454.1	hypothetical protein BGC33_06675 [Bathymodiolus thermophilus thioautotrophic gill symbiont]			1.67364	0.633532	1.34365						X	X	X
OIR25449.1	ATP-dependent DNA helicase RecG [Bathymodiolus thermophilus thioautotrophic gill symbiont]			0.00228017	0.00494947	0						X	X	X	COG1200	information storage and processing	Replication, recombination and repair	RecG-like helicase	TIGR00643	DNA metabolism	DNA replication, recombination, and repair	ATP-dependent DNA helicase RecG	PF00271.27	Helicase conserved C-terminal domain
OIR25442.1	hypothetical protein BGC33_06605 [Bathymodiolus thermophilus thioautotrophic gill symbiont]			0.0154655	0	0									COG1432	poorly characterized	Function unknown	Uncharacterized conserved protein					PF01936.14	NYN domain
OIR25441.1	anthranilate/aminodeoxychorismate synthase component II [Bathymodiolus thermophilus thioautotrophic gill symbiont]	SEH82298.1	glutamine amidotransferase of anthranilatesynthase or para-aminobenzoate synthase [Bathymodiolus azoricus thioautotrophic gill symbiont]	0.0161685	0.0116987	0	0	0	0	0	0.0224343				COG0512	metabolism	Amino acid transport and metabolism	Anthranilate/para-aminobenzoate synthases component II	TIGR00566			glutamine amidotransferase of anthranilate synthase or aminodeoxychorismate synthase	PF00117.24	Glutamine amidotransferase class-I
OIR25440.1	sulfurtransferase [Bathymodiolus thermophilus thioautotrophic gill symbiont]	SEH82309.1	rhodanese domain-containing protein [Bathymodiolus azoricus thioautotrophic gill symbiont]	0.0555791	0.0241286	0.0303817	0	0	0.196174	0.164867	0.132502				COG0607	metabolism	Inorganic ion transport and metabolism	Rhodanese-related sulfurtransferase					PF00581.16	Rhodanese-like domain	COG0607	metabolism	Inorganic ion transport and metabolism	Rhodanese-related sulfurtransferase					PF00581.16	Rhodanese-like domain
OIR25439.1	glycerol-3-phosphate dehydrogenase [Bathymodiolus thermophilus thioautotrophic gill symbiont]	SEH82341.1	NAD(P)H-dependent glycerol-3-phosphatedehydrogenase [Bathymodiolus azoricus thioautotrophic gill symbiont]	0.010163	0	0.00833326	0.0356676	0	0	0	0.0269211				COG0240	metabolism	Energy production and conversion	Glycerol-3-phosphate dehydrogenase					PF07479.10	NAD-dependent glycerol-3-phosphate dehydrogenase C-terminus	COG0240	metabolism	Energy production and conversion	Glycerol-3-phosphate dehydrogenase					PF07479.10	NAD-dependent glycerol-3-phosphate dehydrogenase C-terminus
OIR25434.1	dTMP kinase, partial [Bathymodiolus thermophilus thioautotrophic gill symbiont]	SEH71840.1	thymidylate kinase [Bathymodiolus azoricus thioautotrophic gill symbiont]	0.10163	0.0183837	0.0185184	0.0455134	0	0	0	0.127595				COG0125	metabolism	Nucleotide transport and metabolism	Thymidylate kinase	TIGR00041	Purines, pyrimidines, nucleosides, and nucleotides	Nucleotide and nucleoside interconversions	dTMP kinase	PF02223.13	Thymidylate kinase	COG0125	metabolism	Nucleotide transport and metabolism	Thymidylate kinase	TIGR00041	Purines, pyrimidines, nucleosides, and nucleotides	Nucleotide and nucleoside interconversions	dTMP kinase	PF02223.13	Thymidylate kinase
OIR25433.1	histidine kinase [Bathymodiolus thermophilus thioautotrophic gill symbiont]	SEH71922.1	protein containing Cystathionine beta-synthase,core domains [Bathymodiolus azoricus thioautotrophic gill symbiont]	0.053356	0.0428954	0	0.0520153	0	0	0	0.109928				COG2905	cellular processes and signaling	Signal transduction mechanisms	Predicted signal-transduction protein containing cAMP-binding and CBS domains					PF00571.24	CBS domain	COG2905	cellular processes and signaling	Signal transduction mechanisms	Predicted signal-transduction protein containing cAMP-binding and CBS domains					PF00571.24	CBS domain
OIR25432.1	transcriptional regulator [Bathymodiolus thermophilus thioautotrophic gill symbiont]	SEH71908.1	nitrogen regulatory protein P-II [Bathymodiolus azoricus thioautotrophic gill symbiont]	0.0342025	0.0197979	0.0149571	0	0	0	0	0.05436
OIR25426.1	hypothetical protein BGC33_06510, partial [Bathymodiolus thermophilus thioautotrophic gill symbiont]			0.0859624	0.0428954	0.0972214						X	X	X									PF07603.7	Protein of unknown function (DUF1566)
OIR25423.1	hypothetical protein BGC33_06490 [Bathymodiolus thermophilus thioautotrophic gill symbiont]			0.0179971	0.0137878	0						X	X	X	COG2931	metabolism	Secondary metabolites biosynthesis, transport and catabolism	RTX toxins and related Ca2+-binding proteins					PF01839.19	FG-GAP repeat
OIR25416.1	23S rRNA methyltransferase [Bathymodiolus thermophilus thioautotrophic gill symbiont]			0.00808424	0	0									COG0293	information storage and processing	Translation, ribosomal structure and biogenesis	23S rRNA methylase					PF01728.15	FtsJ-like methyltransferase
OIR25414.1	octaprenyl diphosphate synthase [Bathymodiolus thermophilus thioautotrophic gill symbiont]	SEH86107.1	trans-hexaprenyltranstransferase [Bathymodiolus azoricus thioautotrophic gill symbiont]	0.00988073	0.0214477	0.0108024	0	0	0	0	0.03926				COG0142	metabolism	Coenzyme transport and metabolism	Geranylgeranyl pyrophosphate synthase					PF00348.13	Polyprenyl synthetase
OIR25413.1	ATP-dependent DNA helicase DinG [Bathymodiolus thermophilus thioautotrophic gill symbiont]			0.0163812	0.0152391	0.0127923						X	X	X	COG1199	information storage and processing	Transcription	Rad3-related DNA helicases					PF13307.2	Helicase C-terminal domain
OIR25412.1	hypothetical protein BGC33_13390 [Bathymodiolus thermophilus thioautotrophic gill symbiont]			0.0057372	0	0																	PF11150.4	Protein of unknown function (DUF2927)
OIR25411.1	hypothetical protein BGC33_13385 [Bathymodiolus thermophilus thioautotrophic gill symbiont]	SEH86055.1	hemolysin secretion protein D [Bathymodiolus azoricus thioautotrophic gill symbiont]	0.285392	0.251387	0.250967	0.0222923	0.259474	0.119573	0.113052	0.0729114		X		COG1566	cellular processes and signaling	Defense mechanisms	Multidrug resistance efflux pump	TIGR01843	Protein fate	Protein and peptide secretion and trafficking	type I secretion membrane fusion protein, HlyD family	PF13437.2	HlyD family secretion protein	COG1566	cellular processes and signaling	Defense mechanisms	Multidrug resistance efflux pump	TIGR01843	Protein fate	Protein and peptide secretion and trafficking	type I secretion membrane fusion protein, HlyD family	PF13437.2	HlyD family secretion protein
OIR25410.1	hypothetical protein BGC33_13375 [Bathymodiolus thermophilus thioautotrophic gill symbiont]	SEH67902.1	outer membrane efflux protein [Bathymodiolus azoricus thioautotrophic gill symbiont]	0.173332	0.141773	0.136769	0.026561	0.311369	0.160278	0.280625	0.110262				COG1538	cellular processes and signaling	Cell wall/membrane/envelope biogenesis	Outer membrane protein					PF02321.14	Outer membrane efflux protein	COG1538	cellular processes and signaling	Cell wall/membrane/envelope biogenesis	Outer membrane protein					PF02321.14	Outer membrane efflux protein
OIR25409.1	hypothetical protein BGC33_13370 [Bathymodiolus thermophilus thioautotrophic gill symbiont]			0.0137718	0.0170822	0.0154866						X	X	X	COG2931	metabolism	Secondary metabolites biosynthesis, transport and catabolism	RTX toxins and related Ca2+-binding proteins					PF13754.2	Domain of unknown function
OIR25407.1	Trk system potassium transport protein TrkA [Bathymodiolus thermophilus thioautotrophic gill symbiont]			0.0226676	0.0277558	0.0152504						X	X	X	COG0569	metabolism	Inorganic ion transport and metabolism	K+ transport systems, NAD-binding component					PF02254.14	TrkA-N domain
OIR25406.1	histidine kinase [Bathymodiolus thermophilus thioautotrophic gill symbiont]	SEH83243.1	two-component system response regulator [Bathymodiolus azoricus thioautotrophic gill symbiont]	0.0465806	0.0428954	0.0277775	0	0	0	0	0.0448685				COG2204	cellular processes and signaling	Signal transduction mechanisms	Response regulator containing CheY-like receiver, AAA-type ATPase, and DNA-binding domains					PF00072.20	Response regulator receiver domain
OIR25405.1	two-component sensor histidine kinase [Bathymodiolus thermophilus thioautotrophic gill symbiont]	SEH85938.1	two-component sensor histidine kinase [Bathymodiolus azoricus thioautotrophic gill symbiont]	0.00216894	0	0	0	0.00759437	0	0	0				COG5000	cellular processes and signaling	Signal transduction mechanisms	Signal transduction histidine kinase involved in nitrogen fixation and metabolism regulation					PF02518.22	Histidine kinase-, DNA gyrase B-, and HSP90-like ATPase	COG5000	cellular processes and signaling	Signal transduction mechanisms	Signal transduction histidine kinase involved in nitrogen fixation and metabolism regulation					PF02518.22	Histidine kinase-, DNA gyrase B-, and HSP90-like ATPase
OIR25403.1	hypothetical protein BGC33_13340 [Bathymodiolus thermophilus thioautotrophic gill symbiont]	SEH94925.1	conserved hypothetical protein, secreted [Bathymodiolus azoricus thioautotrophic gill symbiont]	0.00961369	0.015651	0.00394141	0.0271384	0.172607	0.0204703	0	0												PF00754.21	F5/8 type C domain	COG5184	cellular processes and signaling	Cell cycle control, cell division, chromosome partitioning	Alpha-tubulin suppressor and related RCC1 domain-containing proteins
OIR25396.1	histidine--tRNA ligase, partial [Bathymodiolus thermophilus thioautotrophic gill symbiont]	SEI00288.1	histidyl-tRNA ligase [Bathymodiolus azoricus thioautotrophic gill symbiont]	0.0421231	0.0474107	0.0204677	0.0455134	0	0	0	0.029445				COG0124	information storage and processing	Translation, ribosomal structure and biogenesis	Histidyl-tRNA synthetase	TIGR00442	Protein synthesis	tRNA aminoacylation	histidine--tRNA ligase	PF13393.2	Histidyl-tRNA synthetase	COG0124	information storage and processing	Translation, ribosomal structure and biogenesis	Histidyl-tRNA synthetase	TIGR00442	Protein synthesis	tRNA aminoacylation	histidine--tRNA ligase	PF13393.2	Histidyl-tRNA synthetase
OIR25395.1	ribosome biogenesis GTPase Der [Bathymodiolus thermophilus thioautotrophic gill symbiont]	SEH77927.1	GTP-binding protein engA [Bathymodiolus azoricus thioautotrophic gill symbiont]	0.027362	0.0346463	0.0224357	0	0.0301325	0	0	0				COG1160	poorly characterized	General function prediction only	Predicted GTPases	TIGR03594	Protein synthesis	Other	ribosome-associated GTPase EngA	PF01926.19	50S ribosome-binding GTPase	COG1160	poorly characterized	General function prediction only	Predicted GTPases	TIGR00231	Unknown function	General	small GTP-binding protein domain	PF14714.2	KH-domain-like of EngA bacterial GTPase enzymes, C-terminal
OIR25394.1	hypothetical protein BGC33_06410 [Bathymodiolus thermophilus thioautotrophic gill symbiont]	SEH61627.1	[similarity to] membrane-associated protein [Bathymodiolus azoricus thioautotrophic gill symbiont]	0.150789	0.0671406	0.0464972	0.0814152	0.406134	0.245644	0.22938	0.317494				COG2976	poorly characterized	Function unknown	Uncharacterized protein conserved in bacteria					PF09976.5	Tetratricopeptide repeat-like domain	COG2976	poorly characterized	Function unknown	Uncharacterized protein conserved in bacteria					PF09976.5	Tetratricopeptide repeat-like domain
OIR25393.1	hypothetical protein BGC33_06400 [Bathymodiolus thermophilus thioautotrophic gill symbiont]			0.0873665	0	0.110867						X	X	X									PF01839.19	FG-GAP repeat
OIR25392.1	hypothetical protein BGC33_06395 [Bathymodiolus thermophilus thioautotrophic gill symbiont]			0.0141474	0.00584937	0.0331437						X	X	X									PF01839.19	FG-GAP repeat
OIR25391.1	hypothetical protein BGC33_06390 [Bathymodiolus thermophilus thioautotrophic gill symbiont]			0.0658953	0	0.0881288						X	X	X									PF01839.19	FG-GAP repeat
OIR25390.1	DNA (cytosine-5-)-methyltransferase [Bathymodiolus thermophilus thioautotrophic gill symbiont]	SEH55427.1	DNA-cytosine methyltransferase [Bathymodiolus azoricus thioautotrophic gill symbiont]	0.00456034	0	0.00498571	0	0.0319353	0	0	0				COG0270	information storage and processing	Replication, recombination and repair	Site-specific DNA methylase	TIGR00675	DNA metabolism	DNA replication, recombination, and repair	DNA (cytosine-5-)-methyltransferase	PF00145.13	C-5 cytosine-specific DNA methylase	COG0270	information storage and processing	Replication, recombination and repair	Site-specific DNA methylase	TIGR00675	DNA metabolism	DNA replication, recombination, and repair	DNA (cytosine-5-)-methyltransferase	PF00145.13	C-5 cytosine-specific DNA methylase
OIR25389.1	hypothetical protein BGC33_06375 [Bathymodiolus thermophilus thioautotrophic gill symbiont]			0.0063519	0	0.0104166						X	X	X	COG1502	metabolism	Lipid transport and metabolism	Phosphatidylserine/phosphatidylglycerophosphate/cardiolipin synthases and related enzymes					PF13091.2	PLD-like domain
OIR25383.1	hypothetical protein BGC33_06330 [Bathymodiolus thermophilus thioautotrophic gill symbiont]			0.120686	0.070471	0.121527						X	X	X									PF00028.13	Cadherin domain
OIR25380.1	hypothetical protein BGC33_06310 [Bathymodiolus thermophilus thioautotrophic gill symbiont]			0.0169384	0	0									COG1595	information storage and processing	Transcription	DNA-directed RNA polymerase specialized sigma subunit, sigma24 homolog	TIGR02937			RNA polymerase sigma factor, sigma-70 family	PF04542.10	Sigma-70 region 2
OIR25378.1	hypothetical protein BGC33_06300 [Bathymodiolus thermophilus thioautotrophic gill symbiont]	SEH78940.1	secreted protein [Bathymodiolus azoricus thioautotrophic gill symbiont]	0.0111158	0.00804288	0	0	0.0291909	0	0	0.0441675
OIR25375.1	hypothetical protein BGC33_06265 [Bathymodiolus thermophilus thioautotrophic gill symbiont]			0	0.0116987	0									COG3958	metabolism	Carbohydrate transport and metabolism	Transketolase, C-terminal subunit					PF02779.20	Transketolase, pyrimidine binding domain
OIR25372.1	cell wall biogenesis protein [Bathymodiolus thermophilus thioautotrophic gill symbiont]	SEH65742.1	DegT/DnrJ/EryC1/StrS aminotransferase [Bathymodiolus azoricus thioautotrophic gill symbiont]	0.0108447	0.0125547	0	0.0433461	0	0	0	0.01963				COG0399	cellular processes and signaling	Cell wall/membrane/envelope biogenesis	Predicted pyridoxal phosphate-dependent enzyme apparently involved in regulation of cell wall biogenesis					PF01041.13	DegT/DnrJ/EryC1/StrS aminotransferase family	COG0399	cellular processes and signaling	Cell wall/membrane/envelope biogenesis	Predicted pyridoxal phosphate-dependent enzyme apparently involved in regulation of cell wall biogenesis					PF01041.13	DegT/DnrJ/EryC1/StrS aminotransferase family
OIR25370.1	sugar transferase [Bathymodiolus thermophilus thioautotrophic gill symbiont]			0	0	0.0108024									COG2148	cellular processes and signaling	Cell wall/membrane/envelope biogenesis	Sugar transferases involved in lipopolysaccharide synthesis					PF02397.12	Bacterial sugar transferase
OIR25369.1	16S rRNA (adenine(1518)-N(6)/adenine(1519)-N(6))-dimethyltransferase [Bathymodiolus thermophilus thioautotrophic gill symbiont]	BAT00991	rRNA adenine dimethylase [LSA_porfs_bathyt]	0.0122657	0	0.0167623	0.0215236	0	0	0	0				COG0030	information storage and processing	Translation, ribosomal structure and biogenesis	Dimethyladenosine transferase (rRNA methylation)	TIGR00755	Protein synthesis	tRNA and rRNA base modification	ribosomal RNA small subunit methyltransferase A	PF00398.16	Ribosomal RNA adenine dimethylase	COG0030	information storage and processing	Translation, ribosomal structure and biogenesis	Dimethyladenosine transferase (rRNA methylation)	TIGR00755	Protein synthesis	tRNA and rRNA base modification	ribosomal RNA small subunit methyltransferase A	PF00398.16	Ribosomal RNA adenine dimethylase
OIR25368.1	diaminopimelate epimerase [Bathymodiolus thermophilus thioautotrophic gill symbiont]			0.00592844	0	0.0129629						X	X	X	COG0253	metabolism	Amino acid transport and metabolism	Diaminopimelate epimerase	TIGR00652	Amino acid biosynthesis	Aspartate family	diaminopimelate epimerase	PF01678.15	Diaminopimelate epimerase
OIR25367.1	RNA polymerase factor sigma-32 [Bathymodiolus thermophilus thioautotrophic gill symbiont]	SEH76912.1	alternative sigma factor RpoH [Bathymodiolus azoricus thioautotrophic gill symbiont]	0.027362	0.0593936	0.026175	0.0189146	0	0	0	0.0214145				COG0568	information storage and processing	Transcription	DNA-directed RNA polymerase, sigma subunit (sigma70/sigma32)	TIGR02937			RNA polymerase sigma factor, sigma-70 family	PF04542.10	Sigma-70 region 2	COG0568	information storage and processing	Transcription	DNA-directed RNA polymerase, sigma subunit (sigma70/sigma32)	TIGR02392	Cellular processes	Adaptations to atypical conditions	alternative sigma factor RpoH	PF04542.10	Sigma-70 region 2
OIR25366.1	beta-ketoacyl-[acyl-carrier-protein] synthase II [Bathymodiolus thermophilus thioautotrophic gill symbiont]			0.105471	0.089781	0.0474802						X	X	X	COG0304	metabolism	Lipid transport and metabolism	3-oxoacyl-(acyl-carrier-protein) synthase	TIGR03150	Fatty acid and phospholipid metabolism	Biosynthesis	beta-ketoacyl-acyl-carrier-protein synthase II	PF00109.22	Beta-ketoacyl synthase, N-terminal domain
OIR25365.1	4-hydroxythreonine-4-phosphate dehydrogenase PdxA [Bathymodiolus thermophilus thioautotrophic gill symbiont]	SEH76745.1	4-hydroxythreonine-4-phosphate dehydrogenase [Bathymodiolus azoricus thioautotrophic gill symbiont]	0	0	0.011111	0	0	0	0	0.0207847				COG1995	metabolism	Coenzyme transport and metabolism	Pyridoxal phosphate biosynthesis protein	TIGR00557	Biosynthesis of cofactors, prosthetic groups, and carriers	Pyridoxine	4-hydroxythreonine-4-phosphate dehydrogenase PdxA	PF04166.8	Pyridoxal phosphate biosynthetic protein PdxA
OIR25363.1	bis(5'-nucleosyl)-tetraphosphatase (symmetrical) [Bathymodiolus thermophilus thioautotrophic gill symbiont]			0.0207495	0.00857907	0.0291664						X	X	X	COG0639	cellular processes and signaling	Signal transduction mechanisms	Diadenosine tetraphosphatase and related serine/threonine protein phosphatases	TIGR00668	Cellular processes	Adaptations to atypical conditions	bis(5'-nucleosyl)-tetraphosphatase (symmetrical)	PF00149.24	Calcineurin-like phosphoesterase
OIR25361.1	outer membrane protein assembly factor BamA [Bathymodiolus thermophilus thioautotrophic gill symbiont]	BAT00996	surface antigen (D15) [LSA_porfs_bathyt]	0.0470788	0.0651	0.0594766	0	0.117221	0	0	0				COG4775	cellular processes and signaling	Cell wall/membrane/envelope biogenesis	Outer membrane protein/protective antigen OMA87	TIGR03303	Protein fate	Protein and peptide secretion and trafficking	outer membrane protein assembly complex, YaeT protein	PF01103.19	Surface antigen	COG4775	cellular processes and signaling	Cell wall/membrane/envelope biogenesis	Outer membrane protein/protective antigen OMA87	TIGR03303	Protein fate	Protein and peptide secretion and trafficking	outer membrane protein assembly complex, YaeT protein	PF01103.19	Surface antigen
OIR25361.1	outer membrane protein assembly factor BamA [Bathymodiolus thermophilus thioautotrophic gill symbiont]	SEH89574.1	surface antigen (D15) [Bathymodiolus azoricus thioautotrophic gill symbiont]	0.0470788	0.0651	0.0594766	0.0631614	0.378091	0.149466	0.138174	0.114976				COG4775	cellular processes and signaling	Cell wall/membrane/envelope biogenesis	Outer membrane protein/protective antigen OMA87	TIGR03303	Protein fate	Protein and peptide secretion and trafficking	outer membrane protein assembly complex, YaeT protein	PF01103.19	Surface antigen	COG4775	cellular processes and signaling	Cell wall/membrane/envelope biogenesis	Outer membrane protein/protective antigen OMA87	TIGR03303	Protein fate	Protein and peptide secretion and trafficking	outer membrane protein assembly complex, YaeT protein	PF01103.19	Surface antigen
OIR25360.1	UDP-3-O-(3-hydroxymyristoyl)glucosamine N-acyltransferase [Bathymodiolus thermophilus thioautotrophic gill symbiont]	SEH76843.1	UDP-3-O-[3-hydroxymyristoyl] glucosamineN-acyltransferase [Bathymodiolus azoricus thioautotrophic gill symbiont]	0	0.00735349	0	0.0089169	0	0	0	0				COG1044	cellular processes and signaling	Cell wall/membrane/envelope biogenesis	UDP-3-O-[3-hydroxymyristoyl] glucosamine N-acyltransferase	TIGR01853	Cell envelope	Biosynthesis and degradation of surface polysaccharides and lipopolysaccharides	UDP-3-O-[3-hydroxymyristoyl] glucosamine N-acyltransferase LpxD	PF00132.20	Bacterial transferase hexapeptide (six repeats)	COG1044	cellular processes and signaling	Cell wall/membrane/envelope biogenesis	UDP-3-O-[3-hydroxymyristoyl] glucosamine N-acyltransferase	TIGR01853	Cell envelope	Biosynthesis and degradation of surface polysaccharides and lipopolysaccharides	UDP-3-O-[3-hydroxymyristoyl] glucosamine N-acyltransferase LpxD	PF00132.20	Bacterial transferase hexapeptide (six repeats)
OIR25359.1	3-hydroxyacyl-[acyl-carrier-protein] dehydratase FabZ [Bathymodiolus thermophilus thioautotrophic gill symbiont]	SEH76861.1	3-hydroxyacyl-ACP dehydratase [Bathymodiolus azoricus thioautotrophic gill symbiont]	0.216759	0.369973	0.24913	0.0642542	0.348001	0.443122	0.589643	0.374124				COG0764	metabolism	Lipid transport and metabolism	3-hydroxymyristoyl/3-hydroxydecanoyl-(acyl carrier protein) dehydratases	TIGR01750	Fatty acid and phospholipid metabolism	Biosynthesis	beta-hydroxyacyl-(acyl-carrier-protein) dehydratase FabZ	PF07977.9	FabA-like domain	COG0764	metabolism	Lipid transport and metabolism	3-hydroxymyristoyl/3-hydroxydecanoyl-(acyl carrier protein) dehydratases	TIGR01750	Fatty acid and phospholipid metabolism	Biosynthesis	beta-hydroxyacyl-(acyl-carrier-protein) dehydratase FabZ	PF07977.9	FabA-like domain
OIR25358.1	acyl-[acyl-carrier-protein]--UDP-N-acetylglucosamine O-acyltransferase [Bathymodiolus thermophilus thioautotrophic gill symbiont]	SEH76873.1	acyl-[acyl-carrier-protein]--UDP-N-acetylglucosa mine O-acyltransferase [Bathymodiolus azoricus thioautotrophic gill symbiont]	0	0.0310622	0	0.0269044	0	0	0	0				COG1043	cellular processes and signaling	Cell wall/membrane/envelope biogenesis	Acyl-[acyl carrier protein]--UDP-N-acetylglucosamine O-acyltransferase	TIGR01852	Cell envelope	Biosynthesis and degradation of surface polysaccharides and lipopolysaccharides	acyl-[acyl-carrier-protein]-UDP-N-acetylglucosamine O-acyltransferase	PF00132.20	Bacterial transferase hexapeptide (six repeats)	COG1043	cellular processes and signaling	Cell wall/membrane/envelope biogenesis	Acyl-[acyl carrier protein]--UDP-N-acetylglucosamine O-acyltransferase	TIGR01852	Cell envelope	Biosynthesis and degradation of surface polysaccharides and lipopolysaccharides	acyl-[acyl-carrier-protein]-UDP-N-acetylglucosamine O-acyltransferase	PF13720.2	Udp N-acetylglucosamine O-acyltransferase; Domain 2
OIR25355.1	guanylate kinase [Bathymodiolus thermophilus thioautotrophic gill symbiont]	SEH89732.1	guanylate kinase [Bathymodiolus azoricus thioautotrophic gill symbiont]	0.030931	0.0223802	0	0.0407076	0	0	0	0.0307252				COG0194	metabolism	Nucleotide transport and metabolism	Guanylate kinase	TIGR03263	Purines, pyrimidines, nucleosides, and nucleotides	Nucleotide and nucleoside interconversions	guanylate kinase	PF00625.17	Guanylate kinase	COG0194	metabolism	Nucleotide transport and metabolism	Guanylate kinase	TIGR03263	Purines, pyrimidines, nucleosides, and nucleotides	Nucleotide and nucleoside interconversions	guanylate kinase	PF00625.17	Guanylate kinase
OIR25354.1	co-chaperone GroES [Bathymodiolus thermophilus thioautotrophic gill symbiont]	SEH76926.1	molecular chaperone GroES [Bathymodiolus azoricus thioautotrophic gill symbiont]	0.195639	0.154423	0.145832	0.485476	0	0	0	1.07311				COG0234	cellular processes and signaling	Posttranslational modification, protein turnover, chaperones	Co-chaperonin GroES (HSP10)					PF00166.17	Chaperonin 10 Kd subunit	COG0234	cellular processes and signaling	Posttranslational modification, protein turnover, chaperones	Co-chaperonin GroES (HSP10)					PF00166.17	Chaperonin 10 Kd subunit
OIR25353.1	chaperonin GroL [Bathymodiolus thermophilus thioautotrophic gill symbiont]	SEH76943.1	molecular chaperone GroEL [Bathymodiolus azoricus thioautotrophic gill symbiont]	0.773817	0.925637	0.810178	2.11346	0.442472	0.297358	0.212881	1.04555				COG0459	cellular processes and signaling	Posttranslational modification, protein turnover, chaperones	Chaperonin GroEL (HSP60 family)	TIGR02348	Protein fate	Protein folding and stabilization	chaperonin GroL	PF00118.20	TCP-1/cpn60 chaperonin family	COG0459	cellular processes and signaling	Posttranslational modification, protein turnover, chaperones	Chaperonin GroEL (HSP60 family)	TIGR02348	Protein fate	Protein folding and stabilization	chaperonin GroL	PF00118.20	TCP-1/cpn60 chaperonin family
OIR25352.1	DNA topoisomerase IV subunit B [Bathymodiolus thermophilus thioautotrophic gill symbiont]	SEH76955.1	DNA topoisomerase IV subunit B [Bathymodiolus azoricus thioautotrophic gill symbiont]	0.0254076	0.0275756	0.0347219	0.0111461	0	0	0	0				COG0187	information storage and processing	Replication, recombination and repair	Type IIA topoisomerase (DNA gyrase/topo II, topoisomerase IV), B subunit	TIGR01055	DNA metabolism	DNA replication, recombination, and repair	DNA topoisomerase IV, B subunit	PF00204.21	DNA gyrase B	COG0187	information storage and processing	Replication, recombination and repair	Type IIA topoisomerase (DNA gyrase/topo II, topoisomerase IV), B subunit	TIGR01055	DNA metabolism	DNA replication, recombination, and repair	DNA topoisomerase IV, B subunit	PF00204.21	DNA gyrase B
OIR25351.1	7-cyano-7-deazaguanine synthase QueC [Bathymodiolus thermophilus thioautotrophic gill symbiont]	SEH76964.1	queuosine biosynthesis protein QueC [Bathymodiolus azoricus thioautotrophic gill symbiont]	0.0111158	0	0.00810178	0.0130038	0	0	0	0				COG0603	poorly characterized	General function prediction only	Predicted PP-loop superfamily ATPase	TIGR00364	Unknown function	General	queuosine biosynthesis protein QueC	PF06508.9	Queuosine biosynthesis protein QueC	COG0603	poorly characterized	General function prediction only	Predicted PP-loop superfamily ATPase	TIGR00364	Unknown function	General	queuosine biosynthesis protein QueC	PF06508.9	Queuosine biosynthesis protein QueC
OIR25349.1	hypothetical protein BGC33_13230 [Bathymodiolus thermophilus thioautotrophic gill symbiont]	SEH76998.1	conserved hypothetical protein [Bathymodiolus azoricus thioautotrophic gill symbiont]	0.0254076	0	0	0	0	0.448398	0	0
OIR25348.1	oligopeptidase A [Bathymodiolus thermophilus thioautotrophic gill symbiont]			0.0328907	0.0511219	0.046613						X	X	X	COG0339	metabolism	Amino acid transport and metabolism	Zn-dependent oligopeptidases					PF01432.16	Peptidase family M3
OIR25347.1	methionine--tRNA ligase [Bathymodiolus thermophilus thioautotrophic gill symbiont]	SEH80341.1	methionyl-tRNA synthetase [Bathymodiolus azoricus thioautotrophic gill symbiont]	0.0503137	0.0761957	0.0486107	0.0431179	0	0	0	0.0216963				COG0143	information storage and processing	Translation, ribosomal structure and biogenesis	Methionyl-tRNA synthetase	TIGR00398	Protein synthesis	tRNA aminoacylation	methionine--tRNA ligase	PF09334.7	tRNA synthetases class I (M)	COG0143	information storage and processing	Translation, ribosomal structure and biogenesis	Methionyl-tRNA synthetase	TIGR00398	Protein synthesis	tRNA aminoacylation	methionine--tRNA ligase	PF09334.7	tRNA synthetases class I (M)
OIR25346.1	ATPase [Bathymodiolus thermophilus thioautotrophic gill symbiont]	BAT00116	iron sulfur binding protein [LSA_porfs_bathyt]	0.241698	0.244174	0.229343	0.3401	0	0.160963	0.216441	0				COG0489	cellular processes and signaling	Cell cycle control, cell division, chromosome partitioning	ATPases involved in chromosome partitioning					PF10609.5	NUBPL iron-transfer P-loop NTPase	COG0489	cellular processes and signaling	Cell cycle control, cell division, chromosome partitioning	ATPases involved in chromosome partitioning					PF10609.5	NUBPL iron-transfer P-loop NTPase
OIR25346.1	ATPase [Bathymodiolus thermophilus thioautotrophic gill symbiont]	SEH80353.1	iron sulfur binding protein [Bathymodiolus azoricus thioautotrophic gill symbiont]	0.241698	0.244174	0.229343	0	0.455078	0	0	0.151				COG0489	cellular processes and signaling	Cell cycle control, cell division, chromosome partitioning	ATPases involved in chromosome partitioning					PF10609.5	NUBPL iron-transfer P-loop NTPase	COG0489	cellular processes and signaling	Cell cycle control, cell division, chromosome partitioning	ATPases involved in chromosome partitioning					PF10609.5	NUBPL iron-transfer P-loop NTPase
OIR25345.1	hypothetical protein BGC33_13205, partial [Bathymodiolus thermophilus thioautotrophic gill symbiont]			0.0190557	0	0
OIR25343.1	hypothetical protein BGC33_06235 [Bathymodiolus thermophilus thioautotrophic gill symbiont]			0.00606318	0	0.015467						X	X	X									PF13271.2	Domain of unknown function (DUF4062)
OIR25341.1	hypothetical protein BGC33_06245 [Bathymodiolus thermophilus thioautotrophic gill symbiont]			0	0	0.0114378
OIR25339.1	6-phosphofructokinase [Bathymodiolus thermophilus thioautotrophic gill symbiont]			0.527631	0.591956	0.587649						X	X	X	COG0205	metabolism	Carbohydrate transport and metabolism	6-phosphofructokinase					PF00365.16	Phosphofructokinase
OIR25338.1	hypothetical protein BGC33_06220 [Bathymodiolus thermophilus thioautotrophic gill symbiont]			0.0327624	0	0.0153507						X	X	X	COG2856	metabolism	Amino acid transport and metabolism	Predicted Zn peptidase					PF06114.9	IrrE N-terminal-like domain
OIR25336.1	hypothetical protein BGC33_06210 [Bathymodiolus thermophilus thioautotrophic gill symbiont]	SEH74533.1	conserved hypothetical protein [Bathymodiolus azoricus thioautotrophic gill symbiont]	0.0586107	0.0614184	0.0441916	0.0461044	0	0	0	0.0160609
OIR25333.1	restriction endonuclease [Bathymodiolus thermophilus thioautotrophic gill symbiont]			0.010462	0.0113547	0						X	X	X									PF04556.8	DpnII restriction endonuclease
OIR25328.1	DEAD/DEAH box helicase [Bathymodiolus thermophilus thioautotrophic gill symbiont]			0.0258696	0	0									COG3587	cellular processes and signaling	Defense mechanisms	Restriction endonuclease					PF04851.11	Type III restriction enzyme, res subunit
OIR25323.1	Zn-dependent hydrolase [Bathymodiolus thermophilus thioautotrophic gill symbiont]	SEH77750.1	protein ETHE1, mitochondrial- [Bathymodiolus azoricus thioautotrophic gill symbiont]	0.0342025	0	0.0448714	0.0660194	0	0	0	0.11778				COG0491	poorly characterized	General function prediction only	Zn-dependent hydrolases, including glyoxylases					PF00753.23	Metallo-beta-lactamase superfamily	COG0491	poorly characterized	General function prediction only	Zn-dependent hydrolases, including glyoxylases					PF00753.23	Metallo-beta-lactamase superfamily
OIR25322.1	hypothetical protein BGC33_06115 [Bathymodiolus thermophilus thioautotrophic gill symbiont]			0.0179971	0.0275756	0						X	X	X	COG0286	cellular processes and signaling	Defense mechanisms	Type I restriction-modification system methyltransferase subunit					PF02384.12	N-6 DNA Methylase
OIR25320.1	Nif3-like dinuclear metal center hexameric protein, partial [Bathymodiolus thermophilus thioautotrophic gill symbiont]	SEH83021.1	metal-binding protein [Bathymodiolus azoricus thioautotrophic gill symbiont]	0.0161685	0.0409456	0.0265149	0.0222923	0	0	0	0.0504771				COG0327	poorly characterized	Function unknown	Uncharacterized conserved protein	TIGR00486	Unknown function	General	dinuclear metal center protein, YbgI/SA1388 family	PF01784.14	NIF3 (NGG1p interacting factor 3)	COG0327	poorly characterized	Function unknown	Uncharacterized conserved protein	TIGR00486	Unknown function	General	dinuclear metal center protein, YbgI/SA1388 family	PF01784.14	NIF3 (NGG1p interacting factor 3)
OIR25317.1	bifunctional phosphoribosylaminoimidazolecarboxamide formyltransferase/IMP cyclohydrolase [Bathymodiolus thermophilus thioautotrophic gill symbiont]	SEH81798.1	purine biosynthesis protein purH [Bathymodiolus azoricus thioautotrophic gill symbiont]	0.0824592	0.128686	0.0724741	0.0585172	0	0	0	0				COG0138	metabolism	Nucleotide transport and metabolism	AICAR transformylase/IMP cyclohydrolase PurH (only IMP cyclohydrolase domain in Aful)	TIGR00355	Purines, pyrimidines, nucleosides, and nucleotides	Purine ribonucleotide biosynthesis	phosphoribosylaminoimidazolecarboxamide formyltransferase/IMP cyclohydrolase	PF01808.14	AICARFT/IMPCHase bienzyme	COG0138	metabolism	Nucleotide transport and metabolism	AICAR transformylase/IMP cyclohydrolase PurH (only IMP cyclohydrolase domain in Aful)	TIGR00355	Purines, pyrimidines, nucleosides, and nucleotides	Purine ribonucleotide biosynthesis	phosphoribosylaminoimidazolecarboxamide formyltransferase/IMP cyclohydrolase	PF01808.14	AICARFT/IMPCHase bienzyme
OIR25311.1	hypothetical protein BGC33_13155 [Bathymodiolus thermophilus thioautotrophic gill symbiont]	SEH83319.1	transporter [Bathymodiolus azoricus thioautotrophic gill symbiont]	0.0121264	0.0409456	0.0132575	0.0105199	0.146938	0.0282138	0.0296391	0.0185272				COG1033	poorly characterized	General function prediction only	Predicted exporters of the RND superfamily					PF03176.11	MMPL family	COG1033	poorly characterized	General function prediction only	Predicted exporters of the RND superfamily					PF03176.11	MMPL family
OIR25310.1	protein-L-isoaspartate(D-aspartate) O-methyltransferase [Bathymodiolus thermophilus thioautotrophic gill symbiont]			0.0333475	0.0482573	0.0567125						X	X	X	COG2518	cellular processes and signaling	Posttranslational modification, protein turnover, chaperones	Protein-L-isoaspartate carboxylmethyltransferase					PF01135.15	Protein-L-isoaspartate(D-aspartate) O-methyltransferase (PCMT)
OIR25309.1	DNA ligase [Bathymodiolus thermophilus thioautotrophic gill symbiont]	SEH83336.1	Protein-L-isoaspartate(D-aspartate)O-methyltrans ferase [Bathymodiolus azoricus thioautotrophic gill symbiont]	0.0200802	0.0166047	0.0282256	0.0151012	0.0200883	0.0202502	0.0425464	0				COG1793	information storage and processing	Replication, recombination and repair	ATP-dependent DNA ligase					PF14743.2	DNA ligase OB-like domain	COG2518	cellular processes and signaling	Posttranslational modification, protein turnover, chaperones	Protein-L-isoaspartate carboxylmethyltransferase					PF01135.15	Protein-L-isoaspartate(D-aspartate) O-methyltransferase (PCMT)
OIR25307.1	dihydrolipoyl dehydrogenase [Bathymodiolus thermophilus thioautotrophic gill symbiont]	SEH83211.1	dihydrolipoamide dehydrogenase [Bathymodiolus azoricus thioautotrophic gill symbiont]	0.0444633	0.092654	0.0563884	0.0905066	0.0622738	0	0	0.0518232				COG1249	metabolism	Energy production and conversion	Pyruvate/2-oxoglutarate dehydrogenase complex, dihydrolipoamide dehydrogenase (E3) component, and related enzymes	TIGR01350			dihydrolipoyl dehydrogenase	PF07992.10	Pyridine nucleotide-disulphide oxidoreductase	COG1249	metabolism	Energy production and conversion	Pyruvate/2-oxoglutarate dehydrogenase complex, dihydrolipoamide dehydrogenase (E3) component, and related enzymes	TIGR01350			dihydrolipoyl dehydrogenase	PF07992.10	Pyridine nucleotide-disulphide oxidoreductase
OIR25306.1	branched-chain alpha-keto acid dehydrogenase subunit E2 [Bathymodiolus thermophilus thioautotrophic gill symbiont]	SEH83194.1	pyruvate dehydrogenasedihydrolipoyltransacetylase subunit [Bathymodiolus azoricus thioautotrophic gill symbiont]	0.0711413	0.0959296	0.0760095	0.150371	0.022645	0	0	0.0385461				COG0508	metabolism	Energy production and conversion	Pyruvate/2-oxoglutarate dehydrogenase complex, dihydrolipoamide acyltransferase (E2) component, and related enzymes	TIGR01348	Energy metabolism	Pyruvate dehydrogenase	dihydrolipoyllysine-residue acetyltransferase	PF00198.19	2-oxoacid dehydrogenases acyltransferase (catalytic domain)	COG0508	metabolism	Energy production and conversion	Pyruvate/2-oxoglutarate dehydrogenase complex, dihydrolipoamide acyltransferase (E2) component, and related enzymes	TIGR01348	Energy metabolism	Pyruvate dehydrogenase	dihydrolipoyllysine-residue acetyltransferase	PF00198.19	2-oxoacid dehydrogenases acyltransferase (catalytic domain)
OIR25305.1	ABC transporter [Bathymodiolus thermophilus thioautotrophic gill symbiont]			0.0261549	0.0227093	0.031454						X	X	X	COG1131	cellular processes and signaling	Defense mechanisms	ABC-type multidrug transport system, ATPase component					PF00005.23	ABC transporter
OIR25302.1	dihydroneopterin aldolase [Bathymodiolus thermophilus thioautotrophic gill symbiont]	SEH83141.1	dihydroneopterin aldolase [Bathymodiolus azoricus thioautotrophic gill symbiont]	0	0.0183837	0	0.0557306	0	0	0	0.11778				COG1539	metabolism	Coenzyme transport and metabolism	Dihydroneopterin aldolase	TIGR00526			FolB domain	PF02152.14	Dihydroneopterin aldolase	COG1539	metabolism	Coenzyme transport and metabolism	Dihydroneopterin aldolase	TIGR00526			FolB domain	PF02152.14	Dihydroneopterin aldolase
OIR25301.1	2-amino-4-hydroxy-6-hydroxymethyldihydropteridine diphosphokinase [Bathymodiolus thermophilus thioautotrophic gill symbiont]	SEH83127.1	2-amino-4-hydroxy-6-hydroxymethyldihydropteridin e pyrophosphokinase [Bathymodiolus azoricus thioautotrophic gill symbiont]	0.00988073	0	0	0	0	0	0	0.0495915				COG0801	metabolism	Coenzyme transport and metabolism	7,8-dihydro-6-hydroxymethylpterin-pyrophosphokinase	TIGR01498	Biosynthesis of cofactors, prosthetic groups, and carriers	Folic acid	2-amino-4-hydroxy-6-hydroxymethyldihydropteridine diphosphokinase	PF01288.16	7,8-dihydro-6-hydroxymethylpterin-pyrophosphokinase (HPPK)
OIR25300.1	disulfide bond formation protein DsbA [Bathymodiolus thermophilus thioautotrophic gill symbiont]	SEH83083.1	DsbA family thiol:disulfide interchangeprotein [Bathymodiolus azoricus thioautotrophic gill symbiont]	0.12879	0.110936	0.124041	0.089169	0	0	0	0.0673028				COG1651	cellular processes and signaling	Posttranslational modification, protein turnover, chaperones	Protein-disulfide isomerase					PF01323.16	DSBA-like thioredoxin domain									PF01323.16	DSBA-like thioredoxin domain
OIR25298.1	hypothetical protein BGC33_13085 [Bathymodiolus thermophilus thioautotrophic gill symbiont]			0.0425301	0.0167851	0.0169081						X	X	X
OIR25297.1	histidinol-phosphate transaminase [Bathymodiolus thermophilus thioautotrophic gill symbiont]	SEH83037.1	histidinol-phosphate aminotransferase [Bathymodiolus azoricus thioautotrophic gill symbiont]	0.00889266	0.0321715	0.0145832	0.0337396	0	0	0	0				COG0079	metabolism	Amino acid transport and metabolism	Histidinol-phosphate/aromatic aminotransferase and cobyric acid decarboxylase	TIGR01141	Amino acid biosynthesis	Histidine family	histidinol-phosphate transaminase	PF00155.17	Aminotransferase class I and II	COG0079	metabolism	Amino acid transport and metabolism	Histidinol-phosphate/aromatic aminotransferase and cobyric acid decarboxylase	TIGR01141	Amino acid biosynthesis	Histidine family	histidinol-phosphate transaminase	PF00155.17	Aminotransferase class I and II
OIR25292.1	hypothetical protein BGC33_06065 [Bathymodiolus thermophilus thioautotrophic gill symbiont]	SEH62025.1	Nucleotidyltransferase substrate bindingprotein, HI0074 [Bathymodiolus azoricus thioautotrophic gill symbiont]	0.0261549	0	0	0	0	0	0	0.031408								TIGR01987			nucleotidyltransferase substrate binding protein, HI0074 family	PF08780.7	Nucleotidyltransferase substrate binding protein like
OIR25291.1	hypothetical protein BGC33_06060 [Bathymodiolus thermophilus thioautotrophic gill symbiont]			0.00936069	0	0									COG0732	cellular processes and signaling	Defense mechanisms	Restriction endonuclease S subunits					PF01420.15	Type I restriction modification DNA specificity domain
OIR25287.1	hypothetical protein BGC33_06035 [Bathymodiolus thermophilus thioautotrophic gill symbiont]			0.00480684	0.024346	0						X	X	X									PF13289.2	SIR2-like domain
OIR25286.1	ATPase [Bathymodiolus thermophilus thioautotrophic gill symbiont]	SEH63005.1	nucleotidyltransferase [Bathymodiolus azoricus thioautotrophic gill symbiont]	0.0141153	0.0163411	0	0.00659348	0	0	0	0				COG0433	poorly characterized	General function prediction only	Predicted ATPase					PF01935.13	Domain of unknown function DUF87	COG0433	poorly characterized	General function prediction only	Predicted ATPase					PF01935.13	Domain of unknown function DUF87
OIR25285.1	hypothetical protein BGC33_06010 [Bathymodiolus thermophilus thioautotrophic gill symbiont]			0.0337308	0.0266247	0.0502869						X	X	X									PF13539.2	D-alanyl-D-alanine carboxypeptidase
OIR25283.1	hypothetical protein BGC33_06015 [Bathymodiolus thermophilus thioautotrophic gill symbiont]			0.0261549	0	0
OIR25282.1	aspartate aminotransferase, partial [Bathymodiolus thermophilus thioautotrophic gill symbiont]	SEH65043.1	aspartate aminotransferase [Bathymodiolus azoricus thioautotrophic gill symbiont]	0.238584	0.298175	0.241868	0.14153	0	0	0	0.0931283				COG0436	metabolism	Amino acid transport and metabolism	Aspartate/tyrosine/aromatic aminotransferase					PF00155.17	Aminotransferase class I and II	COG0436	metabolism	Amino acid transport and metabolism	Aspartate/tyrosine/aromatic aminotransferase					PF00155.17	Aminotransferase class I and II
OIR25281.1	excinuclease ABC subunit B [Bathymodiolus thermophilus thioautotrophic gill symbiont]			0.0094855	0.0120107	0.00518514						X	X	X	COG0556	information storage and processing	Replication, recombination and repair	Helicase subunit of the DNA excision repair complex	TIGR00631	DNA metabolism	DNA replication, recombination, and repair	excinuclease ABC subunit B	PF12344.4	Ultra-violet resistance protein B
OIR25280.1	7-carboxy-7-deazaguanine synthase QueE [Bathymodiolus thermophilus thioautotrophic gill symbiont]	SEH63716.1	radical SAM domain-containing protein [Bathymodiolus azoricus thioautotrophic gill symbiont]	0.00741055	0	0.0162036	0.0325095	0.0259474	0	0	0.11778				COG0602	cellular processes and signaling	Posttranslational modification, protein turnover, chaperones	Organic radical activating enzymes	TIGR04349			putative 7-cyano-7-deazaguanosine (preQ0) biosynthesis protein QueE	PF04055.17	Radical SAM superfamily	COG0602	cellular processes and signaling	Posttranslational modification, protein turnover, chaperones	Organic radical activating enzymes	TIGR04349			putative 7-cyano-7-deazaguanosine (preQ0) biosynthesis protein QueE	PF04055.17	Radical SAM superfamily
OIR25278.1	signal recognition particle-docking protein FtsY [Bathymodiolus thermophilus thioautotrophic gill symbiont]	BAT00510	signal recognition particle-docking protein FtsY [LSA_porfs_bathyt]	0.0235394	0.0113547	0.031454	0.0137687	0	0	0	0				COG0552	cellular processes and signaling	Intracellular trafficking, secretion, and vesicular transport	Signal recognition particle GTPase	TIGR00064	Protein fate	Protein and peptide secretion and trafficking	signal recognition particle-docking protein FtsY	PF00448.18	SRP54-type protein, GTPase domain	COG0552	cellular processes and signaling	Intracellular trafficking, secretion, and vesicular transport	Signal recognition particle GTPase	TIGR00064	Protein fate	Protein and peptide secretion and trafficking	signal recognition particle-docking protein FtsY	PF00448.18	SRP54-type protein, GTPase domain
OIR25276.1	hypothetical protein BGC33_13050 [Bathymodiolus thermophilus thioautotrophic gill symbiont]			0	0.0089781	0.00452193						X	X	X	COG4335	information storage and processing	Replication, recombination and repair	DNA alkylation repair enzyme
OIR25275.1	hypothetical protein BGC33_13045 [Bathymodiolus thermophilus thioautotrophic gill symbiont]	SEH60680.1	conserved hypothetical protein, membrane [Bathymodiolus azoricus thioautotrophic gill symbiont]	0.0222317	0.0107238	0	0	0.116763	0.0523131	0.0439646	0.0687049
OIR25274.1	hydroxymethylbilane synthase [Bathymodiolus thermophilus thioautotrophic gill symbiont]	SEH60665.1	porphobilinogen deaminase [Bathymodiolus azoricus thioautotrophic gill symbiont]	0.021558	0.0233975	0.0441916	0.0756586	0	0	0	0.0214145				COG0181	metabolism	Coenzyme transport and metabolism	Porphobilinogen deaminase	TIGR00212	Biosynthesis of cofactors, prosthetic groups, and carriers	Heme, porphyrin, and cobalamin	hydroxymethylbilane synthase	PF01379.16	Porphobilinogen deaminase, dipyromethane cofactor binding domain	COG0181	metabolism	Coenzyme transport and metabolism	Porphobilinogen deaminase	TIGR00212	Biosynthesis of cofactors, prosthetic groups, and carriers	Heme, porphyrin, and cobalamin	hydroxymethylbilane synthase	PF01379.16	Porphobilinogen deaminase, dipyromethane cofactor binding domain
OIR25272.1	argininosuccinate lyase [Bathymodiolus thermophilus thioautotrophic gill symbiont]			0.0697464	0.0681279	0.0362197						X	X	X	COG0165	metabolism	Amino acid transport and metabolism	Argininosuccinate lyase	TIGR00838	Amino acid biosynthesis	Glutamate family	argininosuccinate lyase	PF00206.16	Lyase
OIR25271.1	methionyl-tRNA formyltransferase [Bathymodiolus thermophilus thioautotrophic gill symbiont]			0	0	0.00857836									COG0223	information storage and processing	Translation, ribosomal structure and biogenesis	Methionyl-tRNA formyltransferase	TIGR00460	Protein synthesis	tRNA aminoacylation	methionyl-tRNA formyltransferase	PF00551.15	Formyl transferase
OIR25269.1	hypothetical protein BGC33_13015 [Bathymodiolus thermophilus thioautotrophic gill symbiont]			0.0478836	0	0.0112179						X	X	X
OIR25267.1	hypothetical protein BGC33_13005 [Bathymodiolus thermophilus thioautotrophic gill symbiont]	BAT00528	Polysaccharide deacetylase family protein [LSA_porfs_bathyt]	0	0.0131986	0.00498571	0	0	0	0	0.0123979				COG0726	metabolism	Carbohydrate transport and metabolism	Predicted xylanase/chitin deacetylase					PF01522.17	Polysaccharide deacetylase
OIR25265.1	ATP-dependent chaperone ClpB [Bathymodiolus thermophilus thioautotrophic gill symbiont]	SEH65697.1	protein disaggregation chaperone [Bathymodiolus azoricus thioautotrophic gill symbiont]	0.144155	0.161196	0.110525	0.619255	0.0655514	0.0330398	0	0.23308				COG0542	cellular processes and signaling	Posttranslational modification, protein turnover, chaperones	ATPases with chaperone activity, ATP-binding subunit	TIGR03346	Protein fate	Protein folding and stabilization	ATP-dependent chaperone protein ClpB	PF07724.10	AAA domain (Cdc48 subfamily)	COG0542	cellular processes and signaling	Posttranslational modification, protein turnover, chaperones	ATPases with chaperone activity, ATP-binding subunit	TIGR03346	Protein fate	Protein folding and stabilization	ATP-dependent chaperone protein ClpB	PF07724.10	AAA domain (Cdc48 subfamily)
OIR25263.1	protein-(glutamine-N5) methyltransferase, release factor-specific [Bathymodiolus thermophilus thioautotrophic gill symbiont]			0.00592844	0	0									COG2890	information storage and processing	Translation, ribosomal structure and biogenesis	Methylase of polypeptide chain release factors	TIGR03534	Protein fate	Protein modification and repair	protein-(glutamine-N5) methyltransferase, release factor-specific	PF05175.10	Methyltransferase small domain
OIR25262.1	ABC transporter substrate-binding protein [Bathymodiolus thermophilus thioautotrophic gill symbiont]	BAT00546	TRAP dicarboxylate transporter subunit DctP [LSA_porfs_bathyt]	0.14315	0.172628	0.139904	0	0	0.102193	0	0				COG4663	metabolism	Secondary metabolites biosynthesis, transport and catabolism	TRAP-type mannitol/chloroaromatic compound transport system, periplasmic component					PF03480.9	Bacterial extracellular solute-binding protein, family 7	COG4663	metabolism	Secondary metabolites biosynthesis, transport and catabolism	TRAP-type mannitol/chloroaromatic compound transport system, periplasmic component					PF03480.9	Bacterial extracellular solute-binding protein, family 7
OIR25262.1	ABC transporter substrate-binding protein [Bathymodiolus thermophilus thioautotrophic gill symbiont]	SEH57821.1	TRAP dicarboxylate transporter subunit DctP [Bathymodiolus azoricus thioautotrophic gill symbiont]	0.14315	0.172628	0.139904	0.030448	0.220237	0	0.0643384	0.080435				COG4663	metabolism	Secondary metabolites biosynthesis, transport and catabolism	TRAP-type mannitol/chloroaromatic compound transport system, periplasmic component					PF03480.9	Bacterial extracellular solute-binding protein, family 7	COG4663	metabolism	Secondary metabolites biosynthesis, transport and catabolism	TRAP-type mannitol/chloroaromatic compound transport system, periplasmic component					PF03480.9	Bacterial extracellular solute-binding protein, family 7
OIR25259.1	thiol:disulfide interchange protein [Bathymodiolus thermophilus thioautotrophic gill symbiont]	SEH71985.1	thiol-disulfide interchange protein DsbC [Bathymodiolus azoricus thioautotrophic gill symbiont]	0.218896	0.173231	0.216879	0.0540159	0.311369	0.0724335	0.223205	0.21744				COG1651	cellular processes and signaling	Posttranslational modification, protein turnover, chaperones	Protein-disulfide isomerase					PF13098.2	Thioredoxin-like domain	COG1651	cellular processes and signaling	Posttranslational modification, protein turnover, chaperones	Protein-disulfide isomerase					PF13098.2	Thioredoxin-like domain
OIR25258.1	16S rRNA (cytosine(967)-C(5))-methyltransferase [Bathymodiolus thermophilus thioautotrophic gill symbiont]			0.0135323	0	0									COG0144	information storage and processing	Translation, ribosomal structure and biogenesis	tRNA and rRNA cytosine-C5-methylases	TIGR00563	Protein synthesis	tRNA and rRNA base modification	16S rRNA (cytosine(967)-C(5))-methyltransferase	PF01189.13	16S rRNA methyltransferase RsmB/F
OIR25257.1	hypothetical protein BGC33_05930 [Bathymodiolus thermophilus thioautotrophic gill symbiont]			0.00756822	0.010952	0						X	X	X	COG3550	poorly characterized	General function prediction only	Uncharacterized protein related to capsule biosynthesis enzymes					PF07804.8	HipA-like C-terminal domain
OIR25256.1	polysaccharide biosynthesis protein, partial [Bathymodiolus thermophilus thioautotrophic gill symbiont]			0	0.00932508	0									COG1086	cellular processes and signaling	Cell wall/membrane/envelope biogenesis	Predicted nucleoside-diphosphate sugar epimerases					PF02719.11	Polysaccharide biosynthesis protein
OIR25253.1	addiction module protein [Bathymodiolus thermophilus thioautotrophic gill symbiont]	SEH76480.1	filamentation induced by cAMP protein fic [Bathymodiolus azoricus thioautotrophic gill symbiont]	0	0	0.00474251	0.0351103	0.0467054	0	0	0.035334				COG3177	poorly characterized	Function unknown	Uncharacterized conserved protein					PF13784.2	Fic/DOC family N-terminal	COG3177	poorly characterized	Function unknown	Uncharacterized conserved protein					PF13784.2	Fic/DOC family N-terminal
OIR25247.1	molybdopterin-synthase adenylyltransferase MoeB [Bathymodiolus thermophilus thioautotrophic gill symbiont]	SEH68646.1	molybdopterin biosynthesis protein MoeB [Bathymodiolus azoricus thioautotrophic gill symbiont]	0	0.0095323	0.018004	0.0404563	0	0	0	0.0348977				COG0476	metabolism	Coenzyme transport and metabolism	Dinucleotide-utilizing enzymes involved in molybdopterin and thiamine biosynthesis family 2					PF00899.17	ThiF family	COG0476	metabolism	Coenzyme transport and metabolism	Dinucleotide-utilizing enzymes involved in molybdopterin and thiamine biosynthesis family 2					PF00899.17	ThiF family
OIR25241.1	hypothetical protein BGC33_12920 [Bathymodiolus thermophilus thioautotrophic gill symbiont]			0.0188632	0.0272971	0.0324071						X	X	X	COG0412	metabolism	Secondary metabolites biosynthesis, transport and catabolism	Dienelactone hydrolase and related enzymes					PF01738.14	Dienelactone hydrolase family
OIR25240.1	3-methyl-2-oxobutanoate hydroxymethyltransferase, partial [Bathymodiolus thermophilus thioautotrophic gill symbiont]			0.0164679	0.0095323	0.0144032						X	X	X	COG0413	metabolism	Coenzyme transport and metabolism	Ketopantoate hydroxymethyltransferase	TIGR00222	Biosynthesis of cofactors, prosthetic groups, and carriers	Pantothenate and coenzyme A	3-methyl-2-oxobutanoate hydroxymethyltransferase	PF02548.11	Ketopantoate hydroxymethyltransferase
OIR25238.1	hypothetical protein BGC33_12945 [Bathymodiolus thermophilus thioautotrophic gill symbiont]			0.00841198	0.015651	0.013138						X	X	X	COG1404	cellular processes and signaling	Posttranslational modification, protein turnover, chaperones	Subtilisin-like serine proteases					PF00082.18	Subtilase family
OIR25236.1	glutamate 5-kinase [Bathymodiolus thermophilus thioautotrophic gill symbiont]	SEH80340.1	gamma-glutamyl kinase [Bathymodiolus azoricus thioautotrophic gill symbiont]	0.0197615	0.0190646	0.0288063	0.0115589	0	0	0	0.0348977				COG0263	metabolism	Amino acid transport and metabolism	Glutamate 5-kinase	TIGR01027	Amino acid biosynthesis	Glutamate family	glutamate 5-kinase	PF00696.24	Amino acid kinase family	COG0263	metabolism	Amino acid transport and metabolism	Glutamate 5-kinase	TIGR01027	Amino acid biosynthesis	Glutamate family	glutamate 5-kinase	PF00696.24	Amino acid kinase family
OIR25235.1	GTPase ObgE [Bathymodiolus thermophilus thioautotrophic gill symbiont]	SEH80352.1	GTPase ObgE [Bathymodiolus azoricus thioautotrophic gill symbiont]	0.0216308	0.01739	0.0157656	0	0.0420769	0	0	0				COG0536	poorly characterized	General function prediction only	Predicted GTPase	TIGR02729	Protein synthesis	Other	Obg family GTPase CgtA	PF01018.18	GTP1/OBG	COG0536	poorly characterized	General function prediction only	Predicted GTPase	TIGR02729	Protein synthesis	Other	Obg family GTPase CgtA	PF01018.18	GTP1/OBG
OIR25232.1	hypothetical protein BGC33_12910 [Bathymodiolus thermophilus thioautotrophic gill symbiont]	SEH79545.1	protein containing DUF285, lipoproteinpredicted [Bathymodiolus azoricus thioautotrophic gill symbiont]	0.00173009	0.00550797	0.00151317	0.0113488	0.0311369	0	0	0				COG2931	metabolism	Secondary metabolites biosynthesis, transport and catabolism	RTX toxins and related Ca2+-binding proteins	TIGR02167			bacterial surface protein 26-residue repeat	PF03382.10	Mycoplasma protein of unknown function, DUF285	COG2931	metabolism	Secondary metabolites biosynthesis, transport and catabolism	RTX toxins and related Ca2+-binding proteins	TIGR02167			bacterial surface protein 26-residue repeat	PF03382.10	Mycoplasma protein of unknown function, DUF285
OIR25231.1	hypothetical protein BGC33_12905 [Bathymodiolus thermophilus thioautotrophic gill symbiont]			0.00270842	0.0045726	0						X	X	X	COG2931	metabolism	Secondary metabolites biosynthesis, transport and catabolism	RTX toxins and related Ca2+-binding proteins	TIGR02167			bacterial surface protein 26-residue repeat	PF03382.10	Mycoplasma protein of unknown function, DUF285
OIR25229.1	hypothetical protein BGC33_05825 [Bathymodiolus thermophilus thioautotrophic gill symbiont]			0.0550498	0.0245116	0						X	X	X									PF03235.10	Protein of unknown function DUF262
OIR25228.1	hypothetical protein BGC33_05820 [Bathymodiolus thermophilus thioautotrophic gill symbiont]			0.0275249	0.0183837	0						X	X	X	COG4938	poorly characterized	Function unknown	Uncharacterized conserved protein					PF13304.2	AAA domain, putative AbiEii toxin, Type IV TA system
OIR25227.1	hypothetical protein BGC33_05815 [Bathymodiolus thermophilus thioautotrophic gill symbiont]			0	0.00714923	0.0108024						X	X	X
OIR25225.1	glutamine--fructose-6-phosphate aminotransferase, partial [Bathymodiolus thermophilus thioautotrophic gill symbiont]	SEH82672.1	glucosamine--fructose-6-phosphateaminotransferas e [Bathymodiolus azoricus thioautotrophic gill symbiont]	0.0123129	0.0158383	0.00598286	0.058226	0	0	0	0.0210949				COG0449	cellular processes and signaling	Cell wall/membrane/envelope biogenesis	Glucosamine 6-phosphate synthetase, contains amidotransferase and phosphosugar isomerase domains	TIGR01135	Cell envelope	Biosynthesis and degradation of murein sacculus and peptidoglycan	glutamine-fructose-6-phosphate transaminase (isomerizing)	PF01380.18	SIS domain	COG0449	cellular processes and signaling	Cell wall/membrane/envelope biogenesis	Glucosamine 6-phosphate synthetase, contains amidotransferase and phosphosugar isomerase domains	TIGR01135	Cell envelope	Biosynthesis and degradation of murein sacculus and peptidoglycan	glutamine-fructose-6-phosphate transaminase (isomerizing)	PF01380.18	SIS domain
OIR25224.1	threonylcarbamoyl-AMP synthase [Bathymodiolus thermophilus thioautotrophic gill symbiont]			0.0270646	0	0									COG0009	information storage and processing	Translation, ribosomal structure and biogenesis	Putative translation factor (SUA5)	TIGR00057	Protein synthesis	tRNA and rRNA base modification	tRNA threonylcarbamoyl adenosine modification protein, Sua5/YciO/YrdC/YwlC family	PF01300.14	Telomere recombination
OIR25223.1	cell filamentation protein Fic, partial [Bathymodiolus thermophilus thioautotrophic gill symbiont]	BAT00781	Fic family protein [LSA_porfs_bathyt]	0.00784646	0	0.0114378	0	0	0	0	0.0415694				COG3177	poorly characterized	Function unknown	Uncharacterized conserved protein					PF02661.14	Fic/DOC family
OIR25223.1	cell filamentation protein Fic, partial [Bathymodiolus thermophilus thioautotrophic gill symbiont]	SEH93481.1	cell division protein Fic [Bathymodiolus azoricus thioautotrophic gill symbiont]	0.00784646	0	0.0114378	0.00917917	0	0	0	0				COG3177	poorly characterized	Function unknown	Uncharacterized conserved protein					PF02661.14	Fic/DOC family	COG3177	poorly characterized	Function unknown	Uncharacterized conserved protein					PF02661.14	Fic/DOC family
OIR25221.1	UDP-N-acetylmuramoylalanyl-D-glutamate--2,6-diaminopimelate ligase [Bathymodiolus thermophilus thioautotrophic gill symbiont]			0.0139493	0.0227093	0.00953151						X	X	X	COG0769	cellular processes and signaling	Cell wall/membrane/envelope biogenesis	UDP-N-acetylmuramyl tripeptide synthase	TIGR01085	Cell envelope	Biosynthesis and degradation of murein sacculus and peptidoglycan	UDP-N-acetylmuramyl-tripeptide synthetase	PF08245.8	Mur ligase middle domain
OIR25219.1	hypothetical protein BGC33_05765 [Bathymodiolus thermophilus thioautotrophic gill symbiont]			0.0741055	0.0857907	0.0486107						X	X	X
OIR25217.1	hypothetical protein BGC33_05755 [Bathymodiolus thermophilus thioautotrophic gill symbiont]			0.0164679	0.0190646	0						X	X	X
OIR25215.1	malonic semialdehyde reductase [Bathymodiolus thermophilus thioautotrophic gill symbiont]	SEH77792.1	malonic semialdehyde reductase RutE [Bathymodiolus azoricus thioautotrophic gill symbiont]	0.105865	0.0367675	0.0324071	0.245215	0	0	0	0.336514				COG0778	metabolism	Energy production and conversion	Nitroreductase					PF00881.20	Nitroreductase family	COG0778	metabolism	Energy production and conversion	Nitroreductase					PF00881.20	Nitroreductase family
OIR25213.1	hypothetical protein BGC33_05735 [Bathymodiolus thermophilus thioautotrophic gill symbiont]	SEH77821.1	hypothetical protein BAZSYMB_SCAFFOLD00052_11 [Bathymodiolus azoricus thioautotrophic gill symbiont]	0	0	0.0162036	0.182053	0	0	0	0.1963
OIR25212.1	pyridine nucleotide-disulfide oxidoreductase [Bathymodiolus thermophilus thioautotrophic gill symbiont]	BAT00482	sulfide-quinone reductase [LSA_porfs_bathyt]	0.0254076	0.067407	0.0254628	0.0334384	0	0	0	0				COG1252	metabolism	Energy production and conversion	NADH dehydrogenase, FAD-containing subunit					PF07992.10	Pyridine nucleotide-disulphide oxidoreductase	COG1252	metabolism	Energy production and conversion	NADH dehydrogenase, FAD-containing subunit					PF07992.10	Pyridine nucleotide-disulphide oxidoreductase
OIR25207.1	hypothetical protein BGC33_12890 [Bathymodiolus thermophilus thioautotrophic gill symbiont]			0.0313264	0.0292468	0.0397724						X	X	X	COG2931	metabolism	Secondary metabolites biosynthesis, transport and catabolism	RTX toxins and related Ca2+-binding proteins					PF06594.7	Haemolysin-type calcium binding protein related domain
OIR25206.1	hypothetical protein BGC33_12885 [Bathymodiolus thermophilus thioautotrophic gill symbiont]			0.0420728	0.0290582	0.0637689						X	X	X	COG2931	metabolism	Secondary metabolites biosynthesis, transport and catabolism	RTX toxins and related Ca2+-binding proteins					PF06594.7	Haemolysin-type calcium binding protein related domain
OIR25202.1	cytochrome c oxidase assembly protein [Bathymodiolus thermophilus thioautotrophic gill symbiont]			0.0222317	0	0									COG3175	cellular processes and signaling	Posttranslational modification, protein turnover, chaperones	Cytochrome oxidase assembly factor					PF04442.10	Cytochrome c oxidase assembly protein CtaG/Cox11
OIR25201.1	cytochrome c oxidase subunit I [Bathymodiolus thermophilus thioautotrophic gill symbiont]	BAT01573	[weak similarity to] cytochrome c oxidase subunit I [LSA_porfs_bathyt]	0	0.0343163	0.00972214	0.0208061	0.20239	0.0837009	0.0527575	0				COG0843	metabolism	Energy production and conversion	Heme/copper-type cytochrome/quinol oxidases, subunit 1	TIGR02891	Energy metabolism	Electron transport	cytochrome c oxidase, subunit I	PF00115.16	Cytochrome C and Quinol oxidase polypeptide I	COG0843	metabolism	Energy production and conversion	Heme/copper-type cytochrome/quinol oxidases, subunit 1	TIGR02891	Energy metabolism	Electron transport	cytochrome c oxidase, subunit I	PF00115.16	Cytochrome C and Quinol oxidase polypeptide I
OIR25200.1	cytochrome c oxidase subunit II [Bathymodiolus thermophilus thioautotrophic gill symbiont]	SEH82705.1	cytochrome c oxidase subunit II [Bathymodiolus azoricus thioautotrophic gill symbiont]	0.100042	0.115817	0.119096	0.120936	0.443701	0.282491	0.342924	0.0588899				COG1622	metabolism	Energy production and conversion	Heme/copper-type cytochrome/quinol oxidases, subunit 2	TIGR02866	Energy metabolism	Electron transport	cytochrome c oxidase, subunit II	PF00116.16	Cytochrome C oxidase subunit II, periplasmic domain	COG1622	metabolism	Energy production and conversion	Heme/copper-type cytochrome/quinol oxidases, subunit 2	TIGR02866	Energy metabolism	Electron transport	cytochrome c oxidase, subunit II	PF00116.16	Cytochrome C oxidase subunit II, periplasmic domain
OIR25196.1	hypothetical protein BGC33_12835 [Bathymodiolus thermophilus thioautotrophic gill symbiont]			0.0311243	0.0321715	0						X	X	X
OIR25195.1	imidazole glycerol phosphate synthase subunit HisF [Bathymodiolus thermophilus thioautotrophic gill symbiont]	SEH93893.1	imidazole glycerol phosphate synthase subunitHisF [Bathymodiolus azoricus thioautotrophic gill symbiont]	0.0164679	0.0238308	0.0540119	0.0404563	0	0	0	0.0436222				COG0107	metabolism	Amino acid transport and metabolism	Imidazoleglycerol-phosphate synthase	TIGR00735	Amino acid biosynthesis	Histidine family	imidazoleglycerol phosphate synthase, cyclase subunit	PF00977.17	Histidine biosynthesis protein	COG0107	metabolism	Amino acid transport and metabolism	Imidazoleglycerol-phosphate synthase	TIGR00735	Amino acid biosynthesis	Histidine family	imidazoleglycerol phosphate synthase, cyclase subunit	PF00977.17	Histidine biosynthesis protein
OIR25194.1	di-trans,poly-cis-decaprenylcistransferase [Bathymodiolus thermophilus thioautotrophic gill symbiont]			0.027362	0	0									COG0020	metabolism	Lipid transport and metabolism	Undecaprenyl pyrophosphate synthase	TIGR00055	Cell envelope	Biosynthesis and degradation of surface polysaccharides and lipopolysaccharides	di-trans,poly-cis-decaprenylcistransferase	PF01255.15	Putative undecaprenyl diphosphate synthase
OIR25192.1	1-deoxy-D-xylulose-5-phosphate reductoisomerase [Bathymodiolus thermophilus thioautotrophic gill symbiont]	SEH93928.1	1-deoxy-D-xylulose 5-phosphatereductoisomerase [Bathymodiolus azoricus thioautotrophic gill symbiont]	0.0296422	0.0214477	0.0162036	0.0494779	0	0	0	0				COG0743	metabolism	Lipid transport and metabolism	1-deoxy-D-xylulose 5-phosphate reductoisomerase	TIGR00243	Biosynthesis of cofactors, prosthetic groups, and carriers	Other	1-deoxy-D-xylulose 5-phosphate reductoisomerase	PF02670.12	1-deoxy-D-xylulose 5-phosphate reductoisomerase	COG0743	metabolism	Lipid transport and metabolism	1-deoxy-D-xylulose 5-phosphate reductoisomerase	TIGR00243	Biosynthesis of cofactors, prosthetic groups, and carriers	Other	1-deoxy-D-xylulose 5-phosphate reductoisomerase	PF02670.12	1-deoxy-D-xylulose 5-phosphate reductoisomerase
OIR25190.1	hypothetical protein BGC33_12805 [Bathymodiolus thermophilus thioautotrophic gill symbiont]			0.0722529	0.0321715	0						X	X	X
OIR25189.1	hypothetical protein BGC33_12800 [Bathymodiolus thermophilus thioautotrophic gill symbiont]			0.0115991	0	0
OIR25188.1	phosphoribosylaminoimidazolesuccinocarboxamide synthase, partial [Bathymodiolus thermophilus thioautotrophic gill symbiont]	SEH93961.1	phosphoribosylaminoimidazole-succinocarboxamides ynthase [Bathymodiolus azoricus thioautotrophic gill symbiont]	0.0551958	0.0532494	0.0804591	0.179689	0.0377417	0	0	0.0571054				COG0152	metabolism	Nucleotide transport and metabolism	Phosphoribosylaminoimidazolesuccinocarboxamide (SAICAR) synthase	TIGR00081	Purines, pyrimidines, nucleosides, and nucleotides	Purine ribonucleotide biosynthesis	phosphoribosylaminoimidazolesuccinocarboxamide synthase	PF01259.14	SAICAR synthetase	COG0152	metabolism	Nucleotide transport and metabolism	Phosphoribosylaminoimidazolesuccinocarboxamide (SAICAR) synthase	TIGR00081	Purines, pyrimidines, nucleosides, and nucleotides	Purine ribonucleotide biosynthesis	phosphoribosylaminoimidazolesuccinocarboxamide synthase	PF01259.14	SAICAR synthetase
OIR25183.1	hypothetical protein BGC33_05675 [Bathymodiolus thermophilus thioautotrophic gill symbiont]			0.00741055	0.00357461	0.00540119						X	X	X	COG1401	cellular processes and signaling	Defense mechanisms	GTPase subunit of restriction endonuclease					PF07728.10	AAA domain (dynein-related subfamily)
OIR25182.1	hypothetical protein BGC33_05670, partial [Bathymodiolus thermophilus thioautotrophic gill symbiont]			0	0.0144444	0.0297617						X	X	X									PF01839.19	FG-GAP repeat
OIR25180.1	ATP/GTP-binding protein [Bathymodiolus thermophilus thioautotrophic gill symbiont]			0.0105506	0	0									COG3593	information storage and processing	Replication, recombination and repair	Predicted ATP-dependent endonuclease of the OLD family					PF13175.2	AAA ATPase domain
OIR25175.1	hypothetical protein BGC33_05615 [Bathymodiolus thermophilus thioautotrophic gill symbiont]			0.0404212	0.0526443	0.0353532						X	X	X	COG0790	poorly characterized	General function prediction only	FOG: TPR repeat, SEL1 subfamily					PF08238.8	Sel1 repeat
OIR25172.1	hypothetical protein BGC33_05590 [Bathymodiolus thermophilus thioautotrophic gill symbiont]			0	0	0.0162036
OIR25168.1	geranyl transferase [Bathymodiolus thermophilus thioautotrophic gill symbiont]			0.0086058	0.00830233	0.0156809						X	X	X	COG0142	metabolism	Coenzyme transport and metabolism	Geranylgeranyl pyrophosphate synthase					PF00348.13	Polyprenyl synthetase
OIR25167.1	short-chain dehydrogenase [Bathymodiolus thermophilus thioautotrophic gill symbiont]			0.0057372	0	0.00940852						X	X	X	COG0300	poorly characterized	General function prediction only	Short-chain dehydrogenases of various substrate specificities					PF00106.21	short chain dehydrogenase
OIR25166.1	ubiquinone biosynthesis protein UbiH [Bathymodiolus thermophilus thioautotrophic gill symbiont]	SEH72812.1	ubiquinone biosynthesis hydroxylase,UbiH/UbiF/VisC/COQ6 family [Bathymodiolus azoricus thioautotrophic gill symbiont]	0.0256899	0.0285969	0.0129629	0	0.0345966	0	0	0				COG0654	metabolism	Coenzyme transport and metabolism	2-polyprenyl-6-methoxyphenol hydroxylase and related FAD-dependent oxidoreductases	TIGR01988	Biosynthesis of cofactors, prosthetic groups, and carriers	Menaquinone and ubiquinone	ubiquinone biosynthesis hydroxylase, UbiH/UbiF/VisC/COQ6 family	PF01494.15	FAD binding domain	COG0654	metabolism	Coenzyme transport and metabolism	2-polyprenyl-6-methoxyphenol hydroxylase and related FAD-dependent oxidoreductases	TIGR01988	Biosynthesis of cofactors, prosthetic groups, and carriers	Menaquinone and ubiquinone	ubiquinone biosynthesis hydroxylase, UbiH/UbiF/VisC/COQ6 family	PF01494.15	FAD binding domain
OIR25164.1	RNA methyltransferase [Bathymodiolus thermophilus thioautotrophic gill symbiont]	SEH64818.1	RNA methyltransferase TrmH, group 1 [Bathymodiolus azoricus thioautotrophic gill symbiont]	0.0197615	0.0095323	0.0108024	0.0334384	0	0	0	0				COG0565	information storage and processing	Translation, ribosomal structure and biogenesis	rRNA methylase	TIGR00050	Protein synthesis	tRNA and rRNA base modification	RNA methyltransferase, TrmH family, group 1	PF00588.15	SpoU rRNA Methylase family	COG0565	information storage and processing	Translation, ribosomal structure and biogenesis	rRNA methylase	TIGR00050	Protein synthesis	tRNA and rRNA base modification	RNA methyltransferase, TrmH family, group 1	PF00588.15	SpoU rRNA Methylase family
OIR25163.1	inositol monophosphatase [Bathymodiolus thermophilus thioautotrophic gill symbiont]	SEH94530.1	inositolmonophosphatase/fructose-1, 6-bisphosphat ase familyprotein [Bathymodiolus azoricus thioautotrophic gill symbiont]	0.101192	0.0931865	0.164271	0.0780229	0	0	0	0.0863719				COG0483	metabolism	Carbohydrate transport and metabolism	Archaeal fructose-1,6-bisphosphatase and related enzymes of inositol monophosphatase family					PF00459.21	Inositol monophosphatase family	COG0483	metabolism	Carbohydrate transport and metabolism	Archaeal fructose-1,6-bisphosphatase and related enzymes of inositol monophosphatase family					PF00459.21	Inositol monophosphatase family
OIR25161.1	YciK family oxidoreductase [Bathymodiolus thermophilus thioautotrophic gill symbiont]	SEH94518.1	short chain dehydrogenase/reductase familyoxidoreductase [Bathymodiolus azoricus thioautotrophic gill symbiont]	0.0508152	0.0413634	0.0520829	0.0557306	0.033361	0	0	0.0673028				COG1028	metabolism	Lipid transport and metabolism	Dehydrogenases with different specificities (related to short-chain alcohol dehydrogenases)					PF00106.21	short chain dehydrogenase	COG1028	metabolism	Lipid transport and metabolism	Dehydrogenases with different specificities (related to short-chain alcohol dehydrogenases)					PF00106.21	short chain dehydrogenase
OIR25160.1	recombinase RmuC [Bathymodiolus thermophilus thioautotrophic gill symbiont]			0.030235	0.0154423	0.0116666						X	X	X	COG1322	poorly characterized	Function unknown	Uncharacterized protein conserved in bacteria					PF02646.12	RmuC family
OIR25158.1	1-acyl-sn-glycerol-3-phosphate acyltransferase [Bathymodiolus thermophilus thioautotrophic gill symbiont]			0	0.0095323	0									COG0204	metabolism	Lipid transport and metabolism	1-acyl-sn-glycerol-3-phosphate acyltransferase					PF01553.17	Acyltransferase
OIR25156.1	dihydroxy-acid dehydratase [Bathymodiolus thermophilus thioautotrophic gill symbiont]	SEH94449.1	dihydroxy-acid dehydratase [Bathymodiolus azoricus thioautotrophic gill symbiont]	0.0617965	0.0763392	0.0626172	0.169498	0	0	0	0.0365524				COG0129	metabolism	Amino acid transport and metabolism	Dihydroxyacid dehydratase/phosphogluconate dehydratase	TIGR00110	Amino acid biosynthesis	Pyruvate family	dihydroxy-acid dehydratase	PF00920.17	Dehydratase family	COG0129	metabolism	Amino acid transport and metabolism	Dihydroxyacid dehydratase/phosphogluconate dehydratase	TIGR00110	Amino acid biosynthesis	Pyruvate family	dihydroxy-acid dehydratase	PF00920.17	Dehydratase family
OIR25154.1	adenylosuccinate synthase [Bathymodiolus thermophilus thioautotrophic gill symbiont]	SEH78802.1	adenylosuccinate synthetase [Bathymodiolus azoricus thioautotrophic gill symbiont]	0.068114	0.049284	0.0682618	0.0730427	0	0	0	0.0200476				COG0104	metabolism	Nucleotide transport and metabolism	Adenylosuccinate synthase	TIGR00184	Purines, pyrimidines, nucleosides, and nucleotides	Purine ribonucleotide biosynthesis	adenylosuccinate synthase	PF00709.17	Adenylosuccinate synthetase	COG0104	metabolism	Nucleotide transport and metabolism	Adenylosuccinate synthase	TIGR00184	Purines, pyrimidines, nucleosides, and nucleotides	Purine ribonucleotide biosynthesis	adenylosuccinate synthase	PF00709.17	Adenylosuccinate synthetase
OIR25153.1	ATP phosphoribosyltransferase regulatory subunit [Bathymodiolus thermophilus thioautotrophic gill symbiont]	SEH94405.1	ATP phosphoribosyltransferase regulatorysubunit [Bathymodiolus azoricus thioautotrophic gill symbiont]	0.0482744	0.0514744	0.0749994	0.129295	0.0711701	0	0	0.0874936				COG3705	metabolism	Amino acid transport and metabolism	ATP phosphoribosyltransferase involved in histidine biosynthesis					PF13393.2	Histidyl-tRNA synthetase	COG3705	metabolism	Amino acid transport and metabolism	ATP phosphoribosyltransferase involved in histidine biosynthesis					PF13393.2	Histidyl-tRNA synthetase
OIR25152.1	HflC protein [Bathymodiolus thermophilus thioautotrophic gill symbiont]	SEH94390.1	membane protease HflC [Bathymodiolus azoricus thioautotrophic gill symbiont]	0.23899	0.180965	0.294702	0.151456	0.677686	0.70161	0.279304	0.166277				COG0330	cellular processes and signaling	Posttranslational modification, protein turnover, chaperones	Membrane protease subunits, stomatin/prohibitin homologs	TIGR01932	Protein fate	Degradation of proteins, peptides, and glycopeptides	HflC protein	PF01145.21	SPFH domain / Band 7 family	COG0330	cellular processes and signaling	Posttranslational modification, protein turnover, chaperones	Membrane protease subunits, stomatin/prohibitin homologs	TIGR01932	Protein fate	Degradation of proteins, peptides, and glycopeptides	HflC protein	PF01145.21	SPFH domain / Band 7 family
OIR25151.1	HflK protein [Bathymodiolus thermophilus thioautotrophic gill symbiont]	SEH94383.1	membrane protease subunit HflK [Bathymodiolus azoricus thioautotrophic gill symbiont]	0.304005	0.269343	0.253228	0.0798374	0.608256	0.496366	0.318999	0.136953				COG0330	cellular processes and signaling	Posttranslational modification, protein turnover, chaperones	Membrane protease subunits, stomatin/prohibitin homologs	TIGR01933			HflK protein	PF01145.21	SPFH domain / Band 7 family	COG0330	cellular processes and signaling	Posttranslational modification, protein turnover, chaperones	Membrane protease subunits, stomatin/prohibitin homologs	TIGR01933			HflK protein	PF01145.21	SPFH domain / Band 7 family
OIR25149.1	hypothetical protein BGC33_15150 [Bathymodiolus thermophilus thioautotrophic gill symbiont]			0.0889266	0.0183837	0.0659717						X	X	X
OIR25148.1	organic solvent tolerance protein [Bathymodiolus thermophilus thioautotrophic gill symbiont]	SEH73044.1	organic solvent tolerance protein [Bathymodiolus azoricus thioautotrophic gill symbiont]	0.00952785	0.0122558	0.00810178	0.027308	0.155685	0.10201	0.0989203	0.0795014		X	X	COG1452	cellular processes and signaling	Cell wall/membrane/envelope biogenesis	Organic solvent tolerance protein OstA					PF04453.10	Organic solvent tolerance protein	COG1452	cellular processes and signaling	Cell wall/membrane/envelope biogenesis	Organic solvent tolerance protein OstA					PF04453.10	Organic solvent tolerance protein
OIR25147.1	hypothetical protein BGC33_15140 [Bathymodiolus thermophilus thioautotrophic gill symbiont]	SEH94754.1	[weak similarity to] peptidyl-prolyl cis-transisomerase [Bathymodiolus azoricus thioautotrophic gill symbiont]	0.0929687	0.0526443	0.0265149	0.0378293	0.0566126	0	0	0.0571054														COG0760	cellular processes and signaling	Posttranslational modification, protein turnover, chaperones	Parvulin-like peptidyl-prolyl isomerase					PF13616.2	PPIC-type PPIASE domain
OIR25146.1	23S rRNA (guanosine(2251)-2'-O)-methyltransferase RlmB [Bathymodiolus thermophilus thioautotrophic gill symbiont]			0.0296422	0.0333631	0.0288063						X	X	X	COG0566	information storage and processing	Translation, ribosomal structure and biogenesis	rRNA methylases	TIGR00186	Protein synthesis	tRNA and rRNA base modification	RNA methyltransferase, TrmH family, group 3	PF00588.15	SpoU rRNA Methylase family
OIR25145.1	hypothetical protein BGC33_15130 [Bathymodiolus thermophilus thioautotrophic gill symbiont]			0.0234017	0.0203189	0						X	X	X	COG1399	poorly characterized	General function prediction only	Predicted metal-binding, possibly nucleic acid-binding protein					PF02620.13	Uncharacterized ACR, COG1399
OIR25144.1	50S ribosomal protein L32 [Bathymodiolus thermophilus thioautotrophic gill symbiont]	SEH94811.1	Ribosomal protein L32p [Bathymodiolus azoricus thioautotrophic gill symbiont]	0.0762228	0.0919187	0.0833326	0	0.177925	0	0	0				COG0333	information storage and processing	Translation, ribosomal structure and biogenesis	Ribosomal protein L32	TIGR01031	Protein synthesis	Ribosomal proteins: synthesis and modification	ribosomal protein bL32	PF01783.19	Ribosomal L32p protein family	COG0333	information storage and processing	Translation, ribosomal structure and biogenesis	Ribosomal protein L32	TIGR01031	Protein synthesis	Ribosomal proteins: synthesis and modification	ribosomal protein bL32	PF01783.19	Ribosomal L32p protein family
OIR25143.1	phosphate acyltransferase [Bathymodiolus thermophilus thioautotrophic gill symbiont]	SEH72969.1	glycerol-3-phosphate acyltransferase PlsX [Bathymodiolus azoricus thioautotrophic gill symbiont]	0.0288411	0.055648	0.0683177	0	0	0	0.0439646	0.0523466				COG0416	metabolism	Lipid transport and metabolism	Fatty acid/phospholipid biosynthesis enzyme	TIGR00182	Fatty acid and phospholipid metabolism	Biosynthesis	fatty acid/phospholipid synthesis protein PlsX	PF02504.11	Fatty acid synthesis protein	COG0416	metabolism	Lipid transport and metabolism	Fatty acid/phospholipid biosynthesis enzyme	TIGR00182	Fatty acid and phospholipid metabolism	Biosynthesis	fatty acid/phospholipid synthesis protein PlsX	PF02504.11	Fatty acid synthesis protein
OIR25142.1	3-oxoacyl-ACP synthase [Bathymodiolus thermophilus thioautotrophic gill symbiont]	SEH94831.1	3-oxoacyl-[acyl-carrier-protein] synthase III [Bathymodiolus azoricus thioautotrophic gill symbiont]	0.0646739	0.074092	0.114898	0.055075	0	0	0	0.0277129				COG0332	metabolism	Lipid transport and metabolism	3-oxoacyl-[acyl-carrier-protein] synthase III	TIGR00747	Fatty acid and phospholipid metabolism	Biosynthesis	3-oxoacyl-[acyl-carrier-protein] synthase III	PF08545.6	3-Oxoacyl-[acyl-carrier-protein (ACP)] synthase III	COG0332	metabolism	Lipid transport and metabolism	3-oxoacyl-[acyl-carrier-protein] synthase III	TIGR00747	Fatty acid and phospholipid metabolism	Biosynthesis	3-oxoacyl-[acyl-carrier-protein] synthase III	PF08541.6	3-Oxoacyl-[acyl-carrier-protein (ACP)] synthase III C terminal
OIR25140.1	poly(A) polymerase [Bathymodiolus thermophilus thioautotrophic gill symbiont]			0.0231982	0.0223802	0.0105675						X	X	X	COG0617	information storage and processing	Translation, ribosomal structure and biogenesis	tRNA nucleotidyltransferase/poly(A) polymerase	TIGR01942			poly(A) polymerase	PF01743.16	Poly A polymerase head domain
OIR25139.1	NADPH-dependent 7-cyano-7-deazaguanine reductase QueF [Bathymodiolus thermophilus thioautotrophic gill symbiont]	SEH72890.1	Nitrile oxidoreductase, NADPH-dependent, QueF [Bathymodiolus azoricus thioautotrophic gill symbiont]	0.0177853	0	0	0	0	0	0	0.0942239				COG0780	poorly characterized	General function prediction only	Enzyme related to GTP cyclohydrolase I	TIGR03139			7-cyano-7-deazaguanine reductase	PF14489.2	QueF-like protein
OIR25137.1	transcription termination factor Rho [Bathymodiolus thermophilus thioautotrophic gill symbiont]	SEH94920.1	transcription termination factor Rho [Bathymodiolus azoricus thioautotrophic gill symbiont]	0.26678	0.216302	0.248225	0.395095	0.417367	0.200348	0.15715	0.190453				COG1158	information storage and processing	Transcription	Transcription termination factor	TIGR00767	Transcription	Transcription factors	transcription termination factor Rho	PF07497.8	Rho termination factor, RNA-binding domain	COG1158	information storage and processing	Transcription	Transcription termination factor	TIGR00767	Transcription	Transcription factors	transcription termination factor Rho	PF07497.8	Rho termination factor, RNA-binding domain
OIR25135.1	[protein-PII] uridylyltransferase [Bathymodiolus thermophilus thioautotrophic gill symbiont]	SEH72826.1	[protein-PII] uridylyltransferase [Bathymodiolus azoricus thioautotrophic gill symbiont]	0.00916769	0.0252066	0.00400913	0	0.00962998	0	0	0				COG2844	cellular processes and signaling	Posttranslational modification, protein turnover, chaperones	UTP:GlnB (protein PII) uridylyltransferase	TIGR01693	Central intermediary metabolism	Nitrogen metabolism	protein-P-II uridylyltransferase	PF08335.7	GlnD PII-uridylyltransferase	COG2844	cellular processes and signaling	Posttranslational modification, protein turnover, chaperones	UTP:GlnB (protein PII) uridylyltransferase	TIGR01693	Central intermediary metabolism	Nitrogen metabolism	protein-P-II uridylyltransferase	PF08335.7	GlnD PII-uridylyltransferase
OIR25134.1	hypothetical protein BGC33_15055 [Bathymodiolus thermophilus thioautotrophic gill symbiont]			0	0.00290269	0																	PF00028.13	Cadherin domain
OIR25132.1	thiazole synthase [Bathymodiolus thermophilus thioautotrophic gill symbiont]	SEH67397.1	thiazole synthase [Bathymodiolus azoricus thioautotrophic gill symbiont]	0.0296422	0.0285969	0.0432095	0.0404563	0	0	0	0.0436222				COG2022	metabolism	Coenzyme transport and metabolism	Uncharacterized enzyme of thiazole biosynthesis					PF05690.10	Thiazole biosynthesis protein ThiG	COG2022	metabolism	Coenzyme transport and metabolism	Uncharacterized enzyme of thiazole biosynthesis					PF05690.10	Thiazole biosynthesis protein ThiG
OIR25130.1	hypothetical protein BGC33_12780 [Bathymodiolus thermophilus thioautotrophic gill symbiont]			0.014041	0	0
OIR25129.1	hypothetical protein BGC33_12775 [Bathymodiolus thermophilus thioautotrophic gill symbiont]			0.0142283	0.0102949	0.00777771						X	X	X
OIR25127.1	5-methyltetrahydropteroyltriglutamate--homocysteine S-methyltransferase [Bathymodiolus thermophilus thioautotrophic gill symbiont]			0.0610078	0.0867883	0.0203487						X	X	X	COG0620	metabolism	Amino acid transport and metabolism	Methionine synthase II (cobalamin-independent)	TIGR01371	Amino acid biosynthesis	Aspartate family	5-methyltetrahydropteroyltriglutamate--homocysteine S-methyltransferase	PF01717.14	Cobalamin-independent synthase, Catalytic domain
OIR25125.1	8-amino-7-oxononanoate synthase [Bathymodiolus thermophilus thioautotrophic gill symbiont]			0	0.00677295	0.00511692						X	X	X	COG0156	metabolism	Coenzyme transport and metabolism	7-keto-8-aminopelargonate synthetase and related enzymes					PF00155.17	Aminotransferase class I and II
OIR25123.1	5-(carboxyamino)imidazole ribonucleotide mutase [Bathymodiolus thermophilus thioautotrophic gill symbiont]	SEH84319.1	phosphoribosylaminoimidazole carboxylasecatalytic subunit [Bathymodiolus azoricus thioautotrophic gill symbiont]	0.0732337	0.0605582	0.0514702	0.348808	0	0	0	0.332555				COG0041	metabolism	Nucleotide transport and metabolism	Phosphoribosylcarboxyaminoimidazole (NCAIR) mutase	TIGR01162	Purines, pyrimidines, nucleosides, and nucleotides	Purine ribonucleotide biosynthesis	phosphoribosylaminoimidazole carboxylase, catalytic subunit	PF00731.16	AIR carboxylase	COG0041	metabolism	Nucleotide transport and metabolism	Phosphoribosylcarboxyaminoimidazole (NCAIR) mutase	TIGR01162	Purines, pyrimidines, nucleosides, and nucleotides	Purine ribonucleotide biosynthesis	phosphoribosylaminoimidazole carboxylase, catalytic subunit	PF00731.16	AIR carboxylase
OIR25122.1	5-(carboxyamino)imidazole ribonucleotide synthase [Bathymodiolus thermophilus thioautotrophic gill symbiont]	BAT00437	phosphoribosylaminoimidazole carboxylase ATPase subunit [LSA_porfs_bathyt]	0.0177853	0.0128686	0.00972214	0	0	0	0	0.02416				COG0026	metabolism	Nucleotide transport and metabolism	Phosphoribosylaminoimidazole carboxylase (NCAIR synthetase)	TIGR01161	Purines, pyrimidines, nucleosides, and nucleotides	Purine ribonucleotide biosynthesis	phosphoribosylaminoimidazole carboxylase, ATPase subunit	PF02222.18	ATP-grasp domain	COG0026	metabolism	Nucleotide transport and metabolism	Phosphoribosylaminoimidazole carboxylase (NCAIR synthetase)	TIGR01161	Purines, pyrimidines, nucleosides, and nucleotides	Purine ribonucleotide biosynthesis	phosphoribosylaminoimidazole carboxylase, ATPase subunit	PF02222.18	ATP-grasp domain
OIR25122.1	5-(carboxyamino)imidazole ribonucleotide synthase [Bathymodiolus thermophilus thioautotrophic gill symbiont]	SEH84305.1	phosphoribosylaminoimidazole carboxylase ATPasesubunit [Bathymodiolus azoricus thioautotrophic gill symbiont]	0.0177853	0.0128686	0.00972214	0.0195057	0	0	0	0				COG0026	metabolism	Nucleotide transport and metabolism	Phosphoribosylaminoimidazole carboxylase (NCAIR synthetase)	TIGR01161	Purines, pyrimidines, nucleosides, and nucleotides	Purine ribonucleotide biosynthesis	phosphoribosylaminoimidazole carboxylase, ATPase subunit	PF02222.18	ATP-grasp domain	COG0026	metabolism	Nucleotide transport and metabolism	Phosphoribosylaminoimidazole carboxylase (NCAIR synthetase)	TIGR01161	Purines, pyrimidines, nucleosides, and nucleotides	Purine ribonucleotide biosynthesis	phosphoribosylaminoimidazole carboxylase, ATPase subunit	PF02222.18	ATP-grasp domain
OIR25120.1	glutaredoxin [Bathymodiolus thermophilus thioautotrophic gill symbiont]			0	0.0183837	0									COG0695	cellular processes and signaling	Posttranslational modification, protein turnover, chaperones	Glutaredoxin and related proteins					PF00462.20	Glutaredoxin
OIR25119.1	bifunctional methylenetetrahydrofolate dehydrogenase/methenyltetrahydrofolate cyclohydrolase [Bathymodiolus thermophilus thioautotrophic gill symbiont]	SEH84281.1	methenyltetrahydrofolate cyclohydrolase [Bathymodiolus azoricus thioautotrophic gill symbiont]	0.026678	0.0214477	0.0356479	0.0624183	0	0	0	0.015704				COG0190	metabolism	Coenzyme transport and metabolism	5,10-methylene-tetrahydrofolate dehydrogenase/Methenyl tetrahydrofolate cyclohydrolase					PF02882.15	Tetrahydrofolate dehydrogenase/cyclohydrolase, NAD(P)-binding domain	COG0190	metabolism	Coenzyme transport and metabolism	5,10-methylene-tetrahydrofolate dehydrogenase/Methenyl tetrahydrofolate cyclohydrolase					PF02882.15	Tetrahydrofolate dehydrogenase/cyclohydrolase, NAD(P)-binding domain
OIR25115.1	permease [Bathymodiolus thermophilus thioautotrophic gill symbiont]	SEH84207.1	multidrug ABC transporter substrate-bindingprotein [Bathymodiolus azoricus thioautotrophic gill symbiont]	0	0.0114388	0	0	0.0311369	0	0	0				COG4591	cellular processes and signaling	Cell wall/membrane/envelope biogenesis	ABC-type transport system, involved in lipoprotein release, permease component	TIGR02212	Protein fate	Protein and peptide secretion and trafficking	lipoprotein releasing system, transmembrane protein, LolC/E family	PF02687.17	FtsX-like permease family	COG4591	cellular processes and signaling	Cell wall/membrane/envelope biogenesis	ABC-type transport system, involved in lipoprotein release, permease component	TIGR02212	Protein fate	Protein and peptide secretion and trafficking	lipoprotein releasing system, transmembrane protein, LolC/E family	PF02687.17	FtsX-like permease family
OIR25114.1	lipoprotein ABC transporter ATP-binding protein LolD [Bathymodiolus thermophilus thioautotrophic gill symbiont]	SEH84192.1	peptide ABC transporter ATP-binding protein [Bathymodiolus azoricus thioautotrophic gill symbiont]	0.0333475	0.0160858	0.0283562	0.0195057	0.0778423	0	0.0439646	0.049075				COG1136	cellular processes and signaling	Defense mechanisms	ABC-type antimicrobial peptide transport system, ATPase component					PF00005.23	ABC transporter	COG1136	cellular processes and signaling	Defense mechanisms	ABC-type antimicrobial peptide transport system, ATPase component	TIGR02211	Protein fate	Protein and peptide secretion and trafficking	lipoprotein releasing system, ATP-binding protein	PF00005.23	ABC transporter
OIR25113.1	hypothetical protein BGC33_12690 [Bathymodiolus thermophilus thioautotrophic gill symbiont]			0.068716	0.0175481	0.0132575						X	X	X
OIR25110.1	oxaloacetate decarboxylase subunit alpha [Bathymodiolus thermophilus thioautotrophic gill symbiont]	SEH84101.1	oxaloacetate decarboxylase subunit alpha [Bathymodiolus azoricus thioautotrophic gill symbiont]	0.163253	0.211276	0.179932	0.323737	0.153361	0.037478	0.0393713	0.0703164		X		COG5016	metabolism	Energy production and conversion	Pyruvate/oxaloacetate carboxyltransferase	TIGR01108	Transport and binding proteins	Cations and iron carrying compounds	oxaloacetate decarboxylase alpha subunit	PF02436.14	Conserved carboxylase domain	COG5016	metabolism	Energy production and conversion	Pyruvate/oxaloacetate carboxyltransferase	TIGR01108	Transport and binding proteins	Cations and iron carrying compounds	oxaloacetate decarboxylase alpha subunit	PF02436.14	Conserved carboxylase domain
OIR25107.1	methylenetetrahydrofolate reductase [NAD(P)H] [Bathymodiolus thermophilus thioautotrophic gill symbiont]	SEH84030.1	5,10-methylenetetrahydrofolate reductase [Bathymodiolus azoricus thioautotrophic gill symbiont]	0.0057372	0.00830233	0.0219532	0.0693537	0	0	0	0.0523466				COG0685	metabolism	Amino acid transport and metabolism	5,10-methylenetetrahydrofolate reductase	TIGR00676	Amino acid biosynthesis	Aspartate family	methylenetetrahydrofolate reductase [NAD(P)H]	PF02219.13	Methylenetetrahydrofolate reductase	COG0685	metabolism	Amino acid transport and metabolism	5,10-methylenetetrahydrofolate reductase					PF02219.13	Methylenetetrahydrofolate reductase
OIR25106.1	hypothetical protein BGC33_12650 [Bathymodiolus thermophilus thioautotrophic gill symbiont]			0.010462	0.0151395	0						X	X	X
OIR25105.1	restriction endonuclease [Bathymodiolus thermophilus thioautotrophic gill symbiont]			0.0118569	0	0
OIR25102.1	hypothetical protein BGC33_05535 [Bathymodiolus thermophilus thioautotrophic gill symbiont]			0.00741055	0	0																	PF14103.2	Domain of unknown function (DUF4276)
OIR25101.1	hypothetical protein BGC33_05540, partial [Bathymodiolus thermophilus thioautotrophic gill symbiont]			0.016824	0.020868	0.00788282						X	X	X	COG4637	poorly characterized	General function prediction only	Predicted ATPase					PF13304.2	AAA domain, putative AbiEii toxin, Type IV TA system
OIR25099.1	hypothetical protein BGC33_05525, partial [Bathymodiolus thermophilus thioautotrophic gill symbiont]	SEH74332.1	RloA protein [Bathymodiolus azoricus thioautotrophic gill symbiont]	0	0.0128686	0	0.0222923	0	0	0	0				COG1106	poorly characterized	General function prediction only	Predicted ATPases					PF13304.2	AAA domain, putative AbiEii toxin, Type IV TA system	COG1106	poorly characterized	General function prediction only	Predicted ATPases					PF13304.2	AAA domain, putative AbiEii toxin, Type IV TA system
OIR25095.1	hypothetical protein BGC33_05505 [Bathymodiolus thermophilus thioautotrophic gill symbiont]			0.0296422	0.0306396	0.0185184						X	X	X
OIR25094.1	hypothetical protein BGC33_05485 [Bathymodiolus thermophilus thioautotrophic gill symbiont]			0.0161685	0	0.00552394						X	X	X	COG1401	cellular processes and signaling	Defense mechanisms	GTPase subunit of restriction endonuclease					PF07728.10	AAA domain (dynein-related subfamily)
OIR25093.1	hypothetical protein BGC33_12645, partial [Bathymodiolus thermophilus thioautotrophic gill symbiont]			0.0205389	0.0150243	0.0303508						X	X	X									PF13517.2	Repeat domain in Vibrio, Colwellia, Bradyrhizobium and Shewanella
OIR25091.1	hypothetical protein BGC33_12635 [Bathymodiolus thermophilus thioautotrophic gill symbiont]	SEH68700.1	secreted protein [Bathymodiolus azoricus thioautotrophic gill symbiont]	0.0340013	0.00756977	0.0171567	0	0	0	0	0.0321218				COG3031	cellular processes and signaling	Intracellular trafficking, secretion, and vesicular transport	Type II secretory pathway, component PulC					PF11356.4	Type II secretion system protein C
OIR25090.1	type II secretion system protein GspD, partial [Bathymodiolus thermophilus thioautotrophic gill symbiont]	SEH71241.1	type II secretion system protein D [Bathymodiolus azoricus thioautotrophic gill symbiont]	0.0502629	0.117496	0.0690413	0.0195057	0.190281	0.235409	0.131894	0.049075				COG1450	cellular processes and signaling	Cell motility	Type II secretory pathway, component PulD	TIGR02517	Protein fate	Protein and peptide secretion and trafficking	type II secretion system protein D	PF00263.17	Bacterial type II and III secretion system protein	COG1450	cellular processes and signaling	Cell motility	Type II secretory pathway, component PulD	TIGR02517	Protein fate	Protein and peptide secretion and trafficking	type II secretion system protein D	PF00263.17	Bacterial type II and III secretion system protein
OIR25089.1	type II secretion system protein GspE [Bathymodiolus thermophilus thioautotrophic gill symbiont]	SEH71227.1	type II secretion system protein E (GspE) [Bathymodiolus azoricus thioautotrophic gill symbiont]	0.0411697	0.03098	0.0324071	0.0115589	0	0	0	0				COG2804	cellular processes and signaling	Cell motility	Type II secretory pathway, ATPase PulE/Tfp pilus assembly pathway, ATPase PilB					PF00437.16	Type II/IV secretion system protein	COG2804	cellular processes and signaling	Cell motility	Type II secretory pathway, ATPase PulE/Tfp pilus assembly pathway, ATPase PilB					PF00437.16	Type II/IV secretion system protein
OIR25088.1	hypothetical protein BGC33_12620 [Bathymodiolus thermophilus thioautotrophic gill symbiont]	SEH71212.1	general secretion pathway protein F [Bathymodiolus azoricus thioautotrophic gill symbiont]	0.013833	0.0200178	0.0194443	0	0.0207579	0	0	0				COG1459	cellular processes and signaling	Cell motility	Type II secretory pathway, component PulF					PF00482.19	Type II secretion system (T2SS), protein F	COG1459	cellular processes and signaling	Cell motility	Type II secretory pathway, component PulF					PF00482.19	Type II secretion system (T2SS), protein F
OIR25086.1	type II secretion system protein GspG [Bathymodiolus thermophilus thioautotrophic gill symbiont]	SEH91504.1	general secretion pathway protein G [Bathymodiolus azoricus thioautotrophic gill symbiont]	0.0474275	0.0257372	0.0324071	0	0.0622738	0.167402	0.105515	0.219856				COG2165	cellular processes and signaling	Cell motility	Type II secretory pathway, pseudopilin PulG	TIGR01710	Protein fate	Protein and peptide secretion and trafficking	type II secretion system protein G	PF08334.7	Type II secretion system (T2SS), protein G	COG2165	cellular processes and signaling	Cell motility	Type II secretory pathway, pseudopilin PulG	TIGR01710	Protein fate	Protein and peptide secretion and trafficking	type II secretion system protein G	PF08334.7	Type II secretion system (T2SS), protein G
OIR25080.1	peptidylprolyl isomerase [Bathymodiolus thermophilus thioautotrophic gill symbiont]	SEH73353.1	peptidyl-prolyl cis-trans isomerase D [Bathymodiolus azoricus thioautotrophic gill symbiont]	0.138471	0.150747	0.174999	0.0714108	0.395808	0.531997	0.2772	0.127761				COG0760	cellular processes and signaling	Posttranslational modification, protein turnover, chaperones	Parvulin-like peptidyl-prolyl isomerase					PF13145.2	PPIC-type PPIASE domain	COG0760	cellular processes and signaling	Posttranslational modification, protein turnover, chaperones	Parvulin-like peptidyl-prolyl isomerase					PF13145.2	PPIC-type PPIASE domain
OIR25078.1	hypothetical protein BGC33_05475 [Bathymodiolus thermophilus thioautotrophic gill symbiont]			0.0102608	0	0.026175						X	X	X									PF13391.2	HNH endonuclease
OIR25076.1	hypothetical protein BGC33_05465, partial [Bathymodiolus thermophilus thioautotrophic gill symbiont]			0.00808424	0	0																	PF12256.4	Insecticide toxin TcdB middle/N-terminal region
OIR25073.1	hypothetical protein BGC33_05420, partial [Bathymodiolus thermophilus thioautotrophic gill symbiont]	SEH89299.1	YD repeat-containing protein [Bathymodiolus azoricus thioautotrophic gill symbiont]	0	0.0107238	0.0162036	0	0.0259474	0	0	0												PF12256.4	Insecticide toxin TcdB middle/N-terminal region					TIGR01643			YD repeat (two copies)	PF12256.4	Insecticide toxin TcdB middle/N-terminal region
OIR25072.1	RNA pyrophosphohydrolase [Bathymodiolus thermophilus thioautotrophic gill symbiont]			0.0169384	0	0									COG0494	information storage and processing	Replication, recombination and repair	NTP pyrophosphohydrolases including oxidative damage repair enzymes					PF00293.24	NUDIX domain
OIR25070.1	UDP-N-acetylmuramoylalanine--D-glutamate ligase, partial [Bathymodiolus thermophilus thioautotrophic gill symbiont]			0	0.00857907	0.0108024						X	X	X	COG0771	cellular processes and signaling	Cell wall/membrane/envelope biogenesis	UDP-N-acetylmuramoylalanine-D-glutamate ligase	TIGR01087	Cell envelope	Biosynthesis and degradation of murein sacculus and peptidoglycan	UDP-N-acetylmuramoylalanine--D-glutamate ligase	PF08245.8	Mur ligase middle domain
OIR25069.1	hypothetical protein BGC33_05400, partial [Bathymodiolus thermophilus thioautotrophic gill symbiont]	SEH74332.1	RloA protein [Bathymodiolus azoricus thioautotrophic gill symbiont]	0.013681	0.0560939	0	0.0222923	0	0	0	0				COG1106	poorly characterized	General function prediction only	Predicted ATPases					PF13304.2	AAA domain, putative AbiEii toxin, Type IV TA system	COG1106	poorly characterized	General function prediction only	Predicted ATPases					PF13304.2	AAA domain, putative AbiEii toxin, Type IV TA system
OIR25067.1	hypothetical protein BGC33_05390 [Bathymodiolus thermophilus thioautotrophic gill symbiont]			0.0193319	0	0																	PF14103.2	Domain of unknown function (DUF4276)
OIR25066.1	hypothetical protein BGC33_12540 [Bathymodiolus thermophilus thioautotrophic gill symbiont]	SEH62894.1	conserved hypothetical protein [Bathymodiolus azoricus thioautotrophic gill symbiont]	0.0988073	0.107238	0.0918202	0.0642542	0	0.184634	0.186203	0.180134
OIR25065.1	threonine--tRNA ligase [Bathymodiolus thermophilus thioautotrophic gill symbiont]			0.0345826	0.0411081	0.0405089						X	X	X	COG0441	information storage and processing	Translation, ribosomal structure and biogenesis	Threonyl-tRNA synthetase	TIGR00418	Protein synthesis	tRNA aminoacylation	threonine--tRNA ligase	PF00587.21	tRNA synthetase class II core domain (G, H, P, S and T)
OIR25064.1	translation initiation factor IF-3 [Bathymodiolus thermophilus thioautotrophic gill symbiont]	SEH68469.1	Translation initiation factor 3 [Bathymodiolus azoricus thioautotrophic gill symbiont]	0.108688	0.0857907	0.086419	0	0	0.165199	0	0				COG0290	information storage and processing	Translation, ribosomal structure and biogenesis	Translation initiation factor 3 (IF-3)	TIGR00168	Protein synthesis	Translation factors	translation initiation factor IF-3	PF00707.18	Translation initiation factor IF-3, C-terminal domain
OIR25064.1	translation initiation factor IF-3 [Bathymodiolus thermophilus thioautotrophic gill symbiont]	SEH82362.1	Translation initiation factor 3 [Bathymodiolus azoricus thioautotrophic gill symbiont]	0.108688	0.0857907	0.086419	0.199392	0.172983	0	0.117239	0.143953				COG0290	information storage and processing	Translation, ribosomal structure and biogenesis	Translation initiation factor 3 (IF-3)	TIGR00168	Protein synthesis	Translation factors	translation initiation factor IF-3	PF00707.18	Translation initiation factor IF-3, C-terminal domain	COG0290	information storage and processing	Translation, ribosomal structure and biogenesis	Translation initiation factor 3 (IF-3)	TIGR00168	Protein synthesis	Translation factors	translation initiation factor IF-3	PF00707.18	Translation initiation factor IF-3, C-terminal domain
OIR25063.1	50S ribosomal protein L35 [Bathymodiolus thermophilus thioautotrophic gill symbiont]			0	0.110302	0.0694439						X	X	X	COG0291	information storage and processing	Translation, ribosomal structure and biogenesis	Ribosomal protein L35	TIGR00001	Protein synthesis	Ribosomal proteins: synthesis and modification	ribosomal protein bL35	PF01632.15	Ribosomal protein L35
OIR25062.1	50S ribosomal protein L20 [Bathymodiolus thermophilus thioautotrophic gill symbiont]	SEH68508.1	Ribosomal protein L20 [Bathymodiolus azoricus thioautotrophic gill symbiont]	0.127038	0.128686	0.11111	0.1449	0.133444	0	0.414523	0.35334				COG0292	information storage and processing	Translation, ribosomal structure and biogenesis	Ribosomal protein L20	TIGR01032	Protein synthesis	Ribosomal proteins: synthesis and modification	ribosomal protein bL20	PF00453.14	Ribosomal protein L20	COG0292	information storage and processing	Translation, ribosomal structure and biogenesis	Ribosomal protein L20	TIGR01032	Protein synthesis	Ribosomal proteins: synthesis and modification	ribosomal protein bL20	PF00453.14	Ribosomal protein L20
OIR25061.1	phenylalanine--tRNA ligase subunit alpha [Bathymodiolus thermophilus thioautotrophic gill symbiont]	BAT00197	phenylalanyl-tRNA synthetase alpha subunit [LSA_porfs_bathyt]	0.0702052	0.104981	0.0767537	0	0	0	0	0.0433926				COG0016	information storage and processing	Translation, ribosomal structure and biogenesis	Phenylalanyl-tRNA synthetase alpha subunit	TIGR00468	Protein synthesis	tRNA aminoacylation	phenylalanine--tRNA ligase, alpha subunit	PF01409.16	tRNA synthetases class II core domain (F)
OIR25061.1	phenylalanine--tRNA ligase subunit alpha [Bathymodiolus thermophilus thioautotrophic gill symbiont]	SEH68542.1	phenylalanyl-tRNA synthetase alpha subunit [Bathymodiolus azoricus thioautotrophic gill symbiont]	0.0702052	0.104981	0.0767537	0.0944488	0.0901332	0	0	0				COG0016	information storage and processing	Translation, ribosomal structure and biogenesis	Phenylalanyl-tRNA synthetase alpha subunit	TIGR00468	Protein synthesis	tRNA aminoacylation	phenylalanine--tRNA ligase, alpha subunit	PF01409.16	tRNA synthetases class II core domain (F)	COG0016	information storage and processing	Translation, ribosomal structure and biogenesis	Phenylalanyl-tRNA synthetase alpha subunit	TIGR00468	Protein synthesis	tRNA aminoacylation	phenylalanine--tRNA ligase, alpha subunit	PF01409.16	tRNA synthetases class II core domain (F)
OIR25060.1	phenylalanine--tRNA ligase subunit beta [Bathymodiolus thermophilus thioautotrophic gill symbiont]	BAT00198	phenylalanyl-tRNA synthetase beta subunit [LSA_porfs_bathyt]	0.0754842	0.0972628	0.0825252	0	0	0	0.0184038	0			X	COG0072	information storage and processing	Translation, ribosomal structure and biogenesis	Phenylalanyl-tRNA synthetase beta subunit	TIGR00472	Protein synthesis	tRNA aminoacylation	phenylalanine--tRNA ligase, beta subunit	PF03483.13	B3/4 domain
OIR25060.1	phenylalanine--tRNA ligase subunit beta [Bathymodiolus thermophilus thioautotrophic gill symbiont]	SEH68558.1	phenylalanyl-tRNA synthetase subunit beta [Bathymodiolus azoricus thioautotrophic gill symbiont]	0.0754842	0.0972628	0.0825252	0.0943533	0.0181029	0.0218985	0	0.0273907				COG0072	information storage and processing	Translation, ribosomal structure and biogenesis	Phenylalanyl-tRNA synthetase beta subunit	TIGR00472	Protein synthesis	tRNA aminoacylation	phenylalanine--tRNA ligase, beta subunit	PF03483.13	B3/4 domain	COG0072	information storage and processing	Translation, ribosomal structure and biogenesis	Phenylalanyl-tRNA synthetase beta subunit	TIGR00472	Protein synthesis	tRNA aminoacylation	phenylalanine--tRNA ligase, beta subunit	PF03483.13	B3/4 domain
OIR25057.1	hypothetical protein BGC33_12530 [Bathymodiolus thermophilus thioautotrophic gill symbiont]	BAT01109	[weak similarity to] toxin complex/plasmid viulence protein [LSA_porfs_bathyt]	0.218754	0.490306	0.229639	0.0184727	0.0921498	0.0547576	0.046019	0.0242164		X	X									PF03538.10	Salmonella virulence plasmid 28.1kDa A protein									PF03538.10	Salmonella virulence plasmid 28.1kDa A protein
OIR25056.1	hypothetical protein BGC33_12525 [Bathymodiolus thermophilus thioautotrophic gill symbiont]	SEI03581.1	YD repeat-containing protein [Bathymodiolus azoricus thioautotrophic gill symbiont]	0.0836699	0.190177	0.0957846	0.0942455	0.289789	0.114985	0.107082	0.0536423								TIGR01643			YD repeat (two copies)	PF03534.9	Salmonella virulence plasmid 65kDa B protein									PF03534.9	Salmonella virulence plasmid 65kDa B protein
OIR25052.1	hypothetical protein BGC33_05355 [Bathymodiolus thermophilus thioautotrophic gill symbiont]			0.00889266	0	0
OIR25051.1	hypothetical protein BGC33_05350 [Bathymodiolus thermophilus thioautotrophic gill symbiont]			0.0268848	0.0119708	0						X	X	X
OIR25049.1	hypothetical protein BGC33_05330 [Bathymodiolus thermophilus thioautotrophic gill symbiont]			0	0	0.0105104
OIR25045.1	hypothetical protein BGC33_05305 [Bathymodiolus thermophilus thioautotrophic gill symbiont]			0.00452169	0	0
OIR25044.1	hypothetical protein BGC33_05290 [Bathymodiolus thermophilus thioautotrophic gill symbiont]			0.0177853	0	0									COG4271	information storage and processing	Transcription	Predicted nucleotide-binding protein containing TIR -like domain					PF10137.5	Predicted nucleotide-binding protein containing TIR-like domain
OIR25043.1	hypothetical protein BGC33_05295 [Bathymodiolus thermophilus thioautotrophic gill symbiont]			0.0444633	0	0.0243054						X	X	X
OIR25039.1	primosomal protein N' [Bathymodiolus thermophilus thioautotrophic gill symbiont]			0.00240342	0	0									COG1198	information storage and processing	Replication, recombination and repair	Primosomal protein N' (replication factor Y) - superfamily II helicase	TIGR00595	DNA metabolism	DNA replication, recombination, and repair	primosomal protein N'	PF04851.11	Type III restriction enzyme, res subunit
OIR25038.1	phosphoglycolate phosphatase [Bathymodiolus thermophilus thioautotrophic gill symbiont]	SEH75238.1	2-phosphoglycolate phosphatase, prokaryotic [Bathymodiolus azoricus thioautotrophic gill symbiont]	0.053356	0.0205898	0.0699994	0.0540159	0	0	0	0.10872				COG0546	poorly characterized	General function prediction only	Predicted phosphatases	TIGR01449	Energy metabolism	Sugars	phosphoglycolate phosphatase, bacterial	PF00702.22	haloacid dehalogenase-like hydrolase	COG0546	poorly characterized	General function prediction only	Predicted phosphatases	TIGR01449	Energy metabolism	Sugars	phosphoglycolate phosphatase, bacterial	PF00702.22	haloacid dehalogenase-like hydrolase
OIR25036.1	ATP-dependent RNA helicase RhlE, partial [Bathymodiolus thermophilus thioautotrophic gill symbiont]	SEH75389.1	DEAD/DEAH box helicase [Bathymodiolus azoricus thioautotrophic gill symbiont]	0.119199	0.104044	0.11377	0.0325095	0.0648686	0	0	0				COG0513	information storage and processing	Replication, recombination and repair	Superfamily II DNA and RNA helicases					PF00270.25	DEAD/DEAH box helicase	COG0513	information storage and processing	Replication, recombination and repair	Superfamily II DNA and RNA helicases					PF00270.25	DEAD/DEAH box helicase
OIR25031.1	hypothetical protein BGC33_12480 [Bathymodiolus thermophilus thioautotrophic gill symbiont]			0.171266	0.157283	0.259257						X	X	X	COG3613	metabolism	Nucleotide transport and metabolism	Nucleoside 2-deoxyribosyltransferase					PF05014.11	Nucleoside 2-deoxyribosyltransferase
OIR25029.1	adenosylmethionine--8-amino-7-oxononanoate transaminase [Bathymodiolus thermophilus thioautotrophic gill symbiont]			0	0.0114388	0									COG0161	metabolism	Coenzyme transport and metabolism	Adenosylmethionine-8-amino-7-oxononanoate aminotransferase	TIGR00508	Biosynthesis of cofactors, prosthetic groups, and carriers	Biotin	adenosylmethionine-8-amino-7-oxononanoate transaminase	PF00202.17	Aminotransferase class-III
OIR25028.1	pyrroline-5-carboxylate reductase [Bathymodiolus thermophilus thioautotrophic gill symbiont]	SEH75227.1	pyrroline-5-carboxylate reductase [Bathymodiolus azoricus thioautotrophic gill symbiont]	0.0503917	0.0386058	0.0550921	0.0860942	0.0751581	0	0	0.032491				COG0345	metabolism	Amino acid transport and metabolism	Pyrroline-5-carboxylate reductase	TIGR00112	Amino acid biosynthesis	Glutamate family	pyrroline-5-carboxylate reductase	PF14748.2	Pyrroline-5-carboxylate reductase dimerisation	COG0345	metabolism	Amino acid transport and metabolism	Pyrroline-5-carboxylate reductase	TIGR00112	Amino acid biosynthesis	Glutamate family	pyrroline-5-carboxylate reductase	PF14748.2	Pyrroline-5-carboxylate reductase dimerisation
OIR25026.1	hypothetical protein BGC33_12445 [Bathymodiolus thermophilus thioautotrophic gill symbiont]			0	0.0338648	0
OIR25024.1	Xaa-Pro aminopeptidase [Bathymodiolus thermophilus thioautotrophic gill symbiont]	SEH75137.1	proline aminopeptidase P II [Bathymodiolus azoricus thioautotrophic gill symbiont]	0.0328642	0.0335703	0.0169081	0.0135692	0	0	0	0				COG0006	metabolism	Amino acid transport and metabolism	Xaa-Pro aminopeptidase					PF00557.20	Metallopeptidase family M24	COG0006	metabolism	Amino acid transport and metabolism	Xaa-Pro aminopeptidase					PF00557.20	Metallopeptidase family M24
OIR25023.1	anthranilate phosphoribosyltransferase [Bathymodiolus thermophilus thioautotrophic gill symbiont]	SEH75126.1	anthranilate phosphoribosyltransferase [Bathymodiolus azoricus thioautotrophic gill symbiont]	0.0127038	0.0367675	0.0194443	0.0624183	0.0978589	0	0.0753679	0.0605725				COG0547	metabolism	Amino acid transport and metabolism	Anthranilate phosphoribosyltransferase	TIGR01245	Amino acid biosynthesis	Aromatic amino acid family	anthranilate phosphoribosyltransferase	PF00591.17	Glycosyl transferase family, a/b domain	COG0547	metabolism	Amino acid transport and metabolism	Anthranilate phosphoribosyltransferase	TIGR01245	Amino acid biosynthesis	Aromatic amino acid family	anthranilate phosphoribosyltransferase	PF00591.17	Glycosyl transferase family, a/b domain
OIR25022.1	oligoribonuclease [Bathymodiolus thermophilus thioautotrophic gill symbiont]	SEH75111.1	oligoribonuclease [Bathymodiolus azoricus thioautotrophic gill symbiont]	0.0465806	0.0183837	0.00925918	0.0445845	0	0	0	0.112171				COG1949	information storage and processing	RNA processing and modification	Oligoribonuclease (3'->5' exoribonuclease)					PF00929.20	Exonuclease	COG1949	information storage and processing	RNA processing and modification	Oligoribonuclease (3'->5' exoribonuclease)					PF00929.20	Exonuclease
OIR25020.1	hypothetical protein BGC33_12410 [Bathymodiolus thermophilus thioautotrophic gill symbiont]	SEH75081.1	conserved hypothetical protein [Bathymodiolus azoricus thioautotrophic gill symbiont]	0.0489096	0.0128686	0.00972214	0	0	0	0	0.112171
OIR25018.1	uroporphyrinogen decarboxylase [Bathymodiolus thermophilus thioautotrophic gill symbiont]	SEH66239.1	uroporphyrinogen decarboxylase [Bathymodiolus azoricus thioautotrophic gill symbiont]	0.039783	0.0541836	0.0511692	0.0328517	0	0	0	0.0185968				COG0407	metabolism	Coenzyme transport and metabolism	Uroporphyrinogen-III decarboxylase	TIGR01464	Biosynthesis of cofactors, prosthetic groups, and carriers	Heme, porphyrin, and cobalamin	uroporphyrinogen decarboxylase	PF01208.13	Uroporphyrinogen decarboxylase (URO-D)	COG0407	metabolism	Coenzyme transport and metabolism	Uroporphyrinogen-III decarboxylase	TIGR01464	Biosynthesis of cofactors, prosthetic groups, and carriers	Heme, porphyrin, and cobalamin	uroporphyrinogen decarboxylase	PF01208.13	Uroporphyrinogen decarboxylase (URO-D)
OIR25009.1	hypothetical protein BGC33_05210 [Bathymodiolus thermophilus thioautotrophic gill symbiont]			0	0.0257372	0																	PF07603.7	Protein of unknown function (DUF1566)
OIR25008.1	hypothetical protein BGC33_05205, partial [Bathymodiolus thermophilus thioautotrophic gill symbiont]			0.0545034	0.0373605	0.053315						X	X	X									PF07603.7	Protein of unknown function (DUF1566)
OIR25005.1	hypothetical protein BGC33_05175 [Bathymodiolus thermophilus thioautotrophic gill symbiont]			0.010462	0	0									COG5483	poorly characterized	Function unknown	Uncharacterized conserved protein					PF04343.9	Protein of unknown function, DUF488
OIR25004.1	hypothetical protein BGC33_05170 [Bathymodiolus thermophilus thioautotrophic gill symbiont]			0.0185264	0	0									COG5483	poorly characterized	Function unknown	Uncharacterized conserved protein					PF04343.9	Protein of unknown function, DUF488
OIR25003.1	arginine--tRNA ligase [Bathymodiolus thermophilus thioautotrophic gill symbiont]	SEH65990.1	arginyl-tRNA synthetase [Bathymodiolus azoricus thioautotrophic gill symbiont]	0.0508152	0.0714923	0.0447527	0.11838	0	0	0	0.0568593				COG0018	information storage and processing	Translation, ribosomal structure and biogenesis	Arginyl-tRNA synthetase	TIGR00456	Protein synthesis	tRNA aminoacylation	arginine--tRNA ligase	PF05746.11	DALR anticodon binding domain	COG0018	information storage and processing	Translation, ribosomal structure and biogenesis	Arginyl-tRNA synthetase	TIGR00456	Protein synthesis	tRNA aminoacylation	arginine--tRNA ligase	PF05746.11	DALR anticodon binding domain
OIR25001.1	hypothetical protein BGC33_12380 [Bathymodiolus thermophilus thioautotrophic gill symbiont]			0	0	0.0104915																	PF01839.19	FG-GAP repeat
OIR25000.1	DNA polymerase I [Bathymodiolus thermophilus thioautotrophic gill symbiont]	SEH94583.1	DNA polymerase I [Bathymodiolus azoricus thioautotrophic gill symbiont]	0.0202506	0.0369495	0.0221395	0.0681754	0.012092	0	0	0.0365918				COG0749	information storage and processing	Replication, recombination and repair	DNA polymerase I - 3'-5' exonuclease and polymerase domains	TIGR00593	DNA metabolism	DNA replication, recombination, and repair	DNA polymerase I	PF00476.16	DNA polymerase family A	COG0749	information storage and processing	Replication, recombination and repair	DNA polymerase I - 3'-5' exonuclease and polymerase domains	TIGR00593	DNA metabolism	DNA replication, recombination, and repair	DNA polymerase I	PF00476.16	DNA polymerase family A
OIR24999.1	zinc ABC transporter ATP-binding protein ZnuC [Bathymodiolus thermophilus thioautotrophic gill symbiont]			0.0164679	0	0.0108024						X	X	X	COG1121	metabolism	Inorganic ion transport and metabolism	ABC-type Mn/Zn transport systems, ATPase component					PF00005.23	ABC transporter
OIR24998.1	2,3,4,5-tetrahydropyridine-2,6-dicarboxylate N-succinyltransferase [Bathymodiolus thermophilus thioautotrophic gill symbiont]	SEH86818.1	2,3,4,5-tetrahydropyridine-2, 6-carboxylateN-succ inyltransferase [Bathymodiolus azoricus thioautotrophic gill symbiont]	0.291311	0.354996	0.499517	0.505804	0.0429475	0	0	0.203069				COG2171	metabolism	Amino acid transport and metabolism	Tetrahydrodipicolinate N-succinyltransferase	TIGR00965	Amino acid biosynthesis	Aspartate family	2,3,4,5-tetrahydropyridine-2,6-dicarboxylate N-succinyltransferase	PF14805.2	Tetrahydrodipicolinate N-succinyltransferase N-terminal	COG2171	metabolism	Amino acid transport and metabolism	Tetrahydrodipicolinate N-succinyltransferase	TIGR00965	Amino acid biosynthesis	Aspartate family	2,3,4,5-tetrahydropyridine-2,6-dicarboxylate N-succinyltransferase	PF14805.2	Tetrahydrodipicolinate N-succinyltransferase N-terminal
OIR24996.1	hypothetical protein BGC33_12355 [Bathymodiolus thermophilus thioautotrophic gill symbiont]	SEH94617.1	metallophosphoesterase [Bathymodiolus azoricus thioautotrophic gill symbiont]	0.0811939	0.100711	0.0612918	0.0848075	0.067689	0	0.0458761	0.0307252												PF00149.24	Calcineurin-like phosphoesterase									PF00149.24	Calcineurin-like phosphoesterase
OIR24994.1	23S rRNA pseudouridine(955/2504/2580) synthase [Bathymodiolus thermophilus thioautotrophic gill symbiont]			0.00784646	0.0189244	0.0200162						X	X	X	COG0564	information storage and processing	Translation, ribosomal structure and biogenesis	Pseudouridylate synthases, 23S RNA-specific	TIGR00005	Protein synthesis	tRNA and rRNA base modification	pseudouridine synthase, RluA family	PF00849.18	RNA pseudouridylate synthase
OIR24993.1	DNAase [Bathymodiolus thermophilus thioautotrophic gill symbiont]	SEH86900.1	TatD family hydrolase [Bathymodiolus azoricus thioautotrophic gill symbiont]	0.0153322	0.0310622	0.0134099	0	0	0	0	0.141336				COG0084	information storage and processing	Replication, recombination and repair	Mg-dependent DNase	TIGR00010	Unknown function	Enzymes of unknown specificity	hydrolase, TatD family	PF01026.17	TatD related DNase	COG0084	information storage and processing	Replication, recombination and repair	Mg-dependent DNase					PF01026.17	TatD related DNase
OIR24991.1	hypothetical protein BGC33_12330 [Bathymodiolus thermophilus thioautotrophic gill symbiont]			0	0	0.0114378									COG3440	cellular processes and signaling	Defense mechanisms	Predicted restriction endonuclease					PF13391.2	HNH endonuclease
OIR24989.1	16S rRNA (guanine(527)-N(7))-methyltransferase RsmG [Bathymodiolus thermophilus thioautotrophic gill symbiont]			0.0154655	0	0									COG0357	cellular processes and signaling	Cell wall/membrane/envelope biogenesis	Predicted S-adenosylmethionine-dependent methyltransferase involved in bacterial cell division	TIGR00138	Protein synthesis	tRNA and rRNA base modification	16S rRNA (guanine(527)-N(7))-methyltransferase RsmG	PF02527.11	rRNA small subunit methyltransferase G
OIR24988.1	tRNA uridine-5-carboxymethylaminomethyl(34) synthesis enzyme MnmG [Bathymodiolus thermophilus thioautotrophic gill symbiont]	BAT01235	tRNA uridine 5-carboxymethylaminomethyl modification enzyme GidA [LSA_porfs_bathyt]	0.0206207	0.0223802	0.0197261	0.0175826	0	0	0	0				COG0445	cellular processes and signaling	Cell cycle control, cell division, chromosome partitioning	NAD/FAD-utilizing enzyme apparently involved in cell division	TIGR00136	Protein synthesis	tRNA and rRNA base modification	tRNA uridine 5-carboxymethylaminomethyl modification enzyme GidA	PF01134.18	Glucose inhibited division protein A	COG0445	cellular processes and signaling	Cell cycle control, cell division, chromosome partitioning	NAD/FAD-utilizing enzyme apparently involved in cell division	TIGR00136	Protein synthesis	tRNA and rRNA base modification	tRNA uridine 5-carboxymethylaminomethyl modification enzyme GidA	PF01134.18	Glucose inhibited division protein A
OIR24983.1	hypothetical protein BGC33_05145 [Bathymodiolus thermophilus thioautotrophic gill symbiont]			0.0313859	0.0227093	0.0114378						X	X	X
OIR24982.1	hypothetical protein BGC33_05140 [Bathymodiolus thermophilus thioautotrophic gill symbiont]	SEH86948.1	beta-lactamase domain-containing protein [Bathymodiolus azoricus thioautotrophic gill symbiont]	0.0732337	0.0492035	0.1058	0	0.0366317	0	0	0				COG0491	poorly characterized	General function prediction only	Zn-dependent hydrolases, including glyoxylases					PF00753.23	Metallo-beta-lactamase superfamily	COG0491	poorly characterized	General function prediction only	Zn-dependent hydrolases, including glyoxylases					PF00753.23	Metallo-beta-lactamase superfamily
OIR24979.1	hypothetical protein BGC33_05125 [Bathymodiolus thermophilus thioautotrophic gill symbiont]	SEH70958.1	Lipid/polyisoprenoid-binding, YceI-like [Bathymodiolus azoricus thioautotrophic gill symbiont]	0.185937	0.18718	0.10606	0	0	0.0570688	0.143884	0.139194				COG2353	poorly characterized	Function unknown	Uncharacterized conserved protein					PF04264.9	YceI-like domain
OIR24978.1	peptide-methionine (S)-S-oxide reductase [Bathymodiolus thermophilus thioautotrophic gill symbiont]	SEH70974.1	peptide methionine sulfoxide reductase [Bathymodiolus azoricus thioautotrophic gill symbiont]	0.010889	0.0236362	0.00396822	0.0700614	0.0444813	0	0	0.0192294				COG0225	cellular processes and signaling	Posttranslational modification, protein turnover, chaperones	Peptide methionine sulfoxide reductase	TIGR00401	Protein fate	Protein modification and repair	peptide-methionine (S)-S-oxide reductase	PF01625.17	Peptide methionine sulfoxide reductase	COG0225	cellular processes and signaling	Posttranslational modification, protein turnover, chaperones	Peptide methionine sulfoxide reductase	TIGR00401	Protein fate	Protein modification and repair	peptide-methionine (S)-S-oxide reductase	PF01625.17	Peptide methionine sulfoxide reductase
OIR24977.1	hypothetical protein BGC33_05115, partial [Bathymodiolus thermophilus thioautotrophic gill symbiont]			0	0	0.0254628									COG4938	poorly characterized	Function unknown	Uncharacterized conserved protein					PF13304.2	AAA domain, putative AbiEii toxin, Type IV TA system
OIR24976.1	hypothetical protein BGC33_05110 [Bathymodiolus thermophilus thioautotrophic gill symbiont]			0.035157	0.0448905	0.0859166						X	X	X									PF03235.10	Protein of unknown function DUF262
OIR24971.1	hypothetical protein BGC33_12295 [Bathymodiolus thermophilus thioautotrophic gill symbiont]			0.155622	0.201422	0.183875						X	X	X
OIR24970.1	hypothetical protein BGC33_12290 [Bathymodiolus thermophilus thioautotrophic gill symbiont]			0.195639	0.102949	0.0826382						X	X	X
OIR24967.1	hypothetical protein BGC33_12275 [Bathymodiolus thermophilus thioautotrophic gill symbiont]			0.0637307	0.0514744	0.0421293						X	X	X
OIR24965.1	hypothetical protein BGC33_12260 [Bathymodiolus thermophilus thioautotrophic gill symbiont]			0.0915167	0.072464	0.0783435						X	X	X
OIR24962.1	restriction endonuclease [Bathymodiolus thermophilus thioautotrophic gill symbiont]			0.0127038	0	0									COG3183	cellular processes and signaling	Defense mechanisms	Predicted restriction endonuclease					PF01844.19	HNH endonuclease
OIR24959.1	hypothetical protein BGC33_05060 [Bathymodiolus thermophilus thioautotrophic gill symbiont]			0.0992369	0.0783307	0.0929944						X	X	X
OIR24958.1	hypothetical protein BGC33_05050 [Bathymodiolus thermophilus thioautotrophic gill symbiont]			0.0193319	0	0									COG2865	information storage and processing	Transcription	Predicted transcriptional regulator containing an HTH domain and an uncharacterized domain shared with the mammalian protein Schlafen					PF13749.2	Putative ATP-dependent DNA helicase recG C-terminal
OIR24957.1	hypothetical protein BGC33_05035 [Bathymodiolus thermophilus thioautotrophic gill symbiont]			0.00790459	0	0									COG2865	information storage and processing	Transcription	Predicted transcriptional regulator containing an HTH domain and an uncharacterized domain shared with the mammalian protein Schlafen					PF04326.10	Putative DNA-binding domain
OIR24953.1	hypothetical protein BGC33_05020 [Bathymodiolus thermophilus thioautotrophic gill symbiont]			0.00257758	0	0									COG0846	information storage and processing	Transcription	NAD-dependent protein deacetylases, SIR2 family					PF13431.2	Tetratricopeptide repeat
OIR24952.1	hypothetical protein BGC33_05005 [Bathymodiolus thermophilus thioautotrophic gill symbiont]			0	0	0.0204677
OIR24949.1	hypothetical protein BGC33_04980 [Bathymodiolus thermophilus thioautotrophic gill symbiont]			0	0.0134048	0.00405089						X	X	X	COG1106	poorly characterized	General function prediction only	Predicted ATPases					PF13304.2	AAA domain, putative AbiEii toxin, Type IV TA system
OIR24947.1	hypothetical protein BGC33_12240 [Bathymodiolus thermophilus thioautotrophic gill symbiont]			0.0111158	0	0									COG0500	metabolism	Secondary metabolites biosynthesis, transport and catabolism	SAM-dependent methyltransferases					PF13847.2	Methyltransferase domain
OIR24946.1	branched-chain amino acid--2-keto-4-methylthiobutyrate aminotransferase [Bathymodiolus thermophilus thioautotrophic gill symbiont]	BAT01280	d-alanine aminotransferase [LSA_porfs_bathyt]	0.0306643	0.0266247	0.043582	0.0402699	0	0	0	0				COG0115	metabolism	Amino acid transport and metabolism	Branched-chain amino acid aminotransferase/4-amino-4-deoxychorismate lyase					PF01063.15	Amino-transferase class IV	COG0115	metabolism	Amino acid transport and metabolism	Branched-chain amino acid aminotransferase/4-amino-4-deoxychorismate lyase	TIGR01121	Energy metabolism	Amino acids and amines	D-amino-acid transaminase	PF01063.15	Amino-transferase class IV
OIR24946.1	branched-chain amino acid--2-keto-4-methylthiobutyrate aminotransferase [Bathymodiolus thermophilus thioautotrophic gill symbiont]	SEH95087.1	d-alanine aminotransferase [Bathymodiolus azoricus thioautotrophic gill symbiont]	0.0306643	0.0266247	0.043582	0.0438879	0	0	0	0.0220837				COG0115	metabolism	Amino acid transport and metabolism	Branched-chain amino acid aminotransferase/4-amino-4-deoxychorismate lyase					PF01063.15	Amino-transferase class IV	COG0115	metabolism	Amino acid transport and metabolism	Branched-chain amino acid aminotransferase/4-amino-4-deoxychorismate lyase					PF01063.15	Amino-transferase class IV
OIR24945.1	hypothetical protein BGC33_12175 [Bathymodiolus thermophilus thioautotrophic gill symbiont]	SEH68716.1	Sel1 domain-containing proteinrepeat-containing protein [Bathymodiolus azoricus thioautotrophic gill symbiont]	0.0156929	0	0.0114378	0	0	0	0	0.0554258				COG0790	poorly characterized	General function prediction only	FOG: TPR repeat, SEL1 subfamily					PF08238.8	Sel1 repeat
OIR24944.1	shikimate dehydrogenase [Bathymodiolus thermophilus thioautotrophic gill symbiont]	SEH68778.1	shikimate 5-dehydrogenase [Bathymodiolus azoricus thioautotrophic gill symbiont]	0.0367972	0.0310622	0.0603443	0.0269044	0	0	0	0.032491				COG0169	metabolism	Amino acid transport and metabolism	Shikimate 5-dehydrogenase	TIGR00507	Amino acid biosynthesis	Aromatic amino acid family	shikimate dehydrogenase	PF08501.7	Shikimate dehydrogenase substrate binding domain	COG0169	metabolism	Amino acid transport and metabolism	Shikimate 5-dehydrogenase	TIGR00507	Amino acid biosynthesis	Aromatic amino acid family	shikimate dehydrogenase	PF08501.7	Shikimate dehydrogenase substrate binding domain
OIR24943.1	pteridine reductase [Bathymodiolus thermophilus thioautotrophic gill symbiont]	SEH68833.1	pteridine reductase [Bathymodiolus azoricus thioautotrophic gill symbiont]	0.0171013	0.0148484	0.0186964	0	0.0283063	0	0	0.0321218				COG1028	metabolism	Lipid transport and metabolism	Dehydrogenases with different specificities (related to short-chain alcohol dehydrogenases)					PF00106.21	short chain dehydrogenase	COG1028	metabolism	Lipid transport and metabolism	Dehydrogenases with different specificities (related to short-chain alcohol dehydrogenases)					PF00106.21	short chain dehydrogenase
OIR24939.1	DNA polymerase III, subunit gamma and tau [Bathymodiolus thermophilus thioautotrophic gill symbiont]			0.0557675	0.0436224	0.0411955						X	X	X	COG2812	information storage and processing	Replication, recombination and repair	DNA polymerase III, gamma/tau subunits	TIGR02397	DNA metabolism	DNA replication, recombination, and repair	DNA polymerase III, subunit gamma and tau	PF13177.2	DNA polymerase III, delta subunit
OIR24937.1	hypothetical protein BGC33_12205 [Bathymodiolus thermophilus thioautotrophic gill symbiont]			0	0	0.00540119									COG3178	poorly characterized	General function prediction only	Predicted phosphotransferase related to Ser/Thr protein kinases					PF01636.19	Phosphotransferase enzyme family
OIR24936.1	serine-type D-Ala-D-Ala carboxypeptidase [Bathymodiolus thermophilus thioautotrophic gill symbiont]	SEH95073.1	Serine-type D-Ala-D-Ala carboxypeptidase [Bathymodiolus azoricus thioautotrophic gill symbiont]	0.0932645	0.122409	0.0924789	0.0445845	0.237234	0.104626	0.138174	0.0953456				COG1686	cellular processes and signaling	Cell wall/membrane/envelope biogenesis	D-alanyl-D-alanine carboxypeptidase					PF00768.16	D-alanyl-D-alanine carboxypeptidase	COG1686	cellular processes and signaling	Cell wall/membrane/envelope biogenesis	D-alanyl-D-alanine carboxypeptidase					PF00768.16	D-alanyl-D-alanine carboxypeptidase
OIR24935.1	lytic murein transglycosylase B [Bathymodiolus thermophilus thioautotrophic gill symbiont]	SEH93826.1	membrane-bound lytic murein transglycosylase B [Bathymodiolus azoricus thioautotrophic gill symbiont]	0	0	0.0121527	0	0.0186822	0	0	0				COG2951	cellular processes and signaling	Cell wall/membrane/envelope biogenesis	Membrane-bound lytic murein transglycosylase B	TIGR02282	Cell envelope	Biosynthesis and degradation of murein sacculus and peptidoglycan	lytic murein transglycosylase B	PF13406.2	Transglycosylase SLT domain	COG2951	cellular processes and signaling	Cell wall/membrane/envelope biogenesis	Membrane-bound lytic murein transglycosylase B	TIGR02283	Cell envelope	Biosynthesis and degradation of murein sacculus and peptidoglycan	lytic murein transglycosylase	PF13406.2	Transglycosylase SLT domain
OIR24932.1	glutamate--tRNA ligase [Bathymodiolus thermophilus thioautotrophic gill symbiont]	SEH68732.1	glutamyl-tRNA ligase [Bathymodiolus azoricus thioautotrophic gill symbiont]	0.0324924	0.0321715	0.0243054	0.0360106	0	0	0	0.02265				COG0008	information storage and processing	Translation, ribosomal structure and biogenesis	Glutamyl- and glutaminyl-tRNA synthetases	TIGR00464	Protein synthesis	tRNA aminoacylation	glutamate--tRNA ligase	PF00749.17	tRNA synthetases class I (E and Q), catalytic domain	COG0008	information storage and processing	Translation, ribosomal structure and biogenesis	Glutamyl- and glutaminyl-tRNA synthetases	TIGR00464	Protein synthesis	tRNA aminoacylation	glutamate--tRNA ligase	PF00749.17	tRNA synthetases class I (E and Q), catalytic domain
OIR24931.1	pyridoxamine 5'-phosphate oxidase [Bathymodiolus thermophilus thioautotrophic gill symbiont]	SEH68761.1	Pyridoxamine 5'-phosphate oxidase [Bathymodiolus azoricus thioautotrophic gill symbiont]	0.0185264	0	0.0162036	0.0455134	0	0	0	0.0588899				COG0259	metabolism	Coenzyme transport and metabolism	Pyridoxamine-phosphate oxidase	TIGR00558	Biosynthesis of cofactors, prosthetic groups, and carriers	Pyridoxine	pyridoxamine 5'-phosphate oxidase	PF10590.5	Pyridoxine 5'-phosphate oxidase C-terminal dimerisation region	COG0259	metabolism	Coenzyme transport and metabolism	Pyridoxamine-phosphate oxidase	TIGR00558	Biosynthesis of cofactors, prosthetic groups, and carriers	Pyridoxine	pyridoxamine 5'-phosphate oxidase	PF10590.5	Pyridoxine 5'-phosphate oxidase C-terminal dimerisation region
OIR24928.1	aminopeptidase N [Bathymodiolus thermophilus thioautotrophic gill symbiont]	SEH68904.1	aminopeptidase N [Bathymodiolus azoricus thioautotrophic gill symbiont]	0.0120421	0.0174262	0.01114	0.0756098	0	0	0	0.048569				COG0308	metabolism	Amino acid transport and metabolism	Aminopeptidase N	TIGR02414	Protein fate	Degradation of proteins, peptides, and glycopeptides	aminopeptidase N	PF11940.4	Domain of unknown function (DUF3458) Ig-like fold	COG0308	metabolism	Amino acid transport and metabolism	Aminopeptidase N	TIGR02414	Protein fate	Degradation of proteins, peptides, and glycopeptides	aminopeptidase N	PF11940.4	Domain of unknown function (DUF3458) Ig-like fold
OIR24925.1	hypothetical protein BGC33_04940 [Bathymodiolus thermophilus thioautotrophic gill symbiont]	SEH91488.1	conserved hypothetical protein [Bathymodiolus azoricus thioautotrophic gill symbiont]	0.0119709	0.0296968	0	0.0720211	0.131733	0.0724335	0	0.0588899				COG4938	poorly characterized	Function unknown	Uncharacterized conserved protein					PF13304.2	AAA domain, putative AbiEii toxin, Type IV TA system	COG4938	poorly characterized	Function unknown	Uncharacterized conserved protein					PF13304.2	AAA domain, putative AbiEii toxin, Type IV TA system
OIR24921.1	hypothetical protein BGC33_04930 [Bathymodiolus thermophilus thioautotrophic gill symbiont]			0	0.0124535	0.0156809						X	X	X
OIR24919.1	hypothetical protein BGC33_04910 [Bathymodiolus thermophilus thioautotrophic gill symbiont]			0.013681	0.0197979	0						X	X	X
OIR24917.1	catalase [Bathymodiolus thermophilus thioautotrophic gill symbiont]			0	0.018718	0									COG0753	metabolism	Inorganic ion transport and metabolism	Catalase					PF00199.15	Catalase
OIR24916.1	hypothetical protein BGC33_12105 [Bathymodiolus thermophilus thioautotrophic gill symbiont]			0.0130136	0.0125547	0.00711376						X	X	X	COG1012	metabolism	Energy production and conversion	NAD-dependent aldehyde dehydrogenases					PF00171.18	Aldehyde dehydrogenase family
OIR24914.1	DNA-binding protein [Bathymodiolus thermophilus thioautotrophic gill symbiont]	SEH73288.1	cold-shock DNA-binding domain-containingprotein [Bathymodiolus azoricus thioautotrophic gill symbiont]	0.103748	0.107238	0.0729161	0	0	0	0	0.0588899				COG1278	information storage and processing	Transcription	Cold shock proteins					PF00313.18	'Cold-shock' DNA-binding domain
OIR24912.1	hypothetical protein BGC33_12125 [Bathymodiolus thermophilus thioautotrophic gill symbiont]	SEH62609.1	outer membrane adhesin-like protein [Bathymodiolus azoricus thioautotrophic gill symbiont]	0.0463965	0.0419629	0.0507242	0.146293	0.636892	0.292478	0.263788	0.108411		X	X	COG4625	poorly characterized	Function unknown	Uncharacterized protein with a C-terminal OMP (outer membrane protein) domain					PF03797.15	Autotransporter beta-domain	COG4625	poorly characterized	Function unknown	Uncharacterized protein with a C-terminal OMP (outer membrane protein) domain					PF00028.13	Cadherin domain
OIR24912.1	hypothetical protein BGC33_12125 [Bathymodiolus thermophilus thioautotrophic gill symbiont]	SEH64370.1	Cadherin domain [Bathymodiolus azoricus thioautotrophic gill symbiont]	0.0463965	0.0419629	0.0507242	0.112213	0.335859	0.394993	0.302318	0.108516		X	X	COG4625	poorly characterized	Function unknown	Uncharacterized protein with a C-terminal OMP (outer membrane protein) domain					PF03797.15	Autotransporter beta-domain									PF00028.13	Cadherin domain
OIR24910.1	CTP synthase [Bathymodiolus thermophilus thioautotrophic gill symbiont]	SEH94587.1	CTP synthetase [Bathymodiolus azoricus thioautotrophic gill symbiont]	0.0326064	0.055764	0.0502311	0.0806237	0	0	0	0.011778				COG0504	metabolism	Nucleotide transport and metabolism	CTP synthase (UTP-ammonia lyase)	TIGR00337	Purines, pyrimidines, nucleosides, and nucleotides	Pyrimidine ribonucleotide biosynthesis	CTP synthase	PF06418.10	CTP synthase N-terminus	COG0504	metabolism	Nucleotide transport and metabolism	CTP synthase (UTP-ammonia lyase)	TIGR00337	Purines, pyrimidines, nucleosides, and nucleotides	Pyrimidine ribonucleotide biosynthesis	CTP synthase	PF06418.10	CTP synthase N-terminus
OIR24909.1	lipid A export permease/ATP-binding protein MsbA [Bathymodiolus thermophilus thioautotrophic gill symbiont]	SEH91146.1	lipid transporter ATP-binding protein/permease [Bathymodiolus azoricus thioautotrophic gill symbiont]	0.0042346	0.022469	0.00462959	0	0.0194606	0	0	0				COG1132	cellular processes and signaling	Defense mechanisms	ABC-type multidrug transport system, ATPase and permease components	TIGR02203	Cell envelope	Biosynthesis and degradation of surface polysaccharides and lipopolysaccharides	lipid A export permease/ATP-binding protein MsbA	PF00664.19	ABC transporter transmembrane region	COG1132	cellular processes and signaling	Defense mechanisms	ABC-type multidrug transport system, ATPase and permease components	TIGR02203	Cell envelope	Biosynthesis and degradation of surface polysaccharides and lipopolysaccharides	lipid A export permease/ATP-binding protein MsbA	PF00664.19	ABC transporter transmembrane region
OIR24908.1	acetolactate synthase large subunit [Bathymodiolus thermophilus thioautotrophic gill symbiont]			0.0118569	0.0171581	0.0129629						X	X	X	COG0028	metabolism	Amino acid transport and metabolism	Thiamine pyrophosphate-requiring enzymes [acetolactate synthase, pyruvate dehydrogenase (cytochrome), glyoxylate carboligase, phosphonopyruvate decarboxylase]					PF02776.14	Thiamine pyrophosphate enzyme, N-terminal TPP binding domain
OIR24904.1	anthranilate phosphoribosyltransferase [Bathymodiolus thermophilus thioautotrophic gill symbiont]	SEH73330.1	anthranilate phosphoribosyltransferase [Bathymodiolus azoricus thioautotrophic gill symbiont]	0.067865	0.1253	0.0793122	0.124036	0	0	0	0.0845599				COG0547	metabolism	Amino acid transport and metabolism	Anthranilate phosphoribosyltransferase					PF00591.17	Glycosyl transferase family, a/b domain	COG0547	metabolism	Amino acid transport and metabolism	Anthranilate phosphoribosyltransferase					PF00591.17	Glycosyl transferase family, a/b domain
OIR24901.1	thiopurine S-methyltransferase [Bathymodiolus thermophilus thioautotrophic gill symbiont]	BAT01027	thiopurine S-methyltransferase [LSA_porfs_bathyt]	0.181558	0.0911527	0.170137	0.074902	0	0	0	0.0659567								TIGR03840			thiopurine S-methyltransferase, Se/Te detoxification family	PF05724.7	Thiopurine S-methyltransferase (TPMT)					TIGR03840			thiopurine S-methyltransferase, Se/Te detoxification family	PF05724.7	Thiopurine S-methyltransferase (TPMT)
OIR24901.1	thiopurine S-methyltransferase [Bathymodiolus thermophilus thioautotrophic gill symbiont]	SEH73274.1	thiopurine S-methyltransferase [Bathymodiolus azoricus thioautotrophic gill symbiont]	0.181558	0.0911527	0.170137	0.0436928	0	0	0	0.0753791								TIGR03840			thiopurine S-methyltransferase, Se/Te detoxification family	PF05724.7	Thiopurine S-methyltransferase (TPMT)					TIGR03840			thiopurine S-methyltransferase, Se/Te detoxification family	PF05724.7	Thiopurine S-methyltransferase (TPMT)
OIR24900.1	thioredoxin [Bathymodiolus thermophilus thioautotrophic gill symbiont]	SEH86387.1	thioredoxin [Bathymodiolus azoricus thioautotrophic gill symbiont]	0	0	0.0102338	0	0	0	0.0555342	0				COG0526	cellular processes and signaling	Posttranslational modification, protein turnover, chaperones	Thiol-disulfide isomerase and thioredoxins					PF00578.17	AhpC/TSA family
OIR24899.1	uracil-DNA glycosylase [Bathymodiolus thermophilus thioautotrophic gill symbiont]			0.0111158	0	0.0162036						X	X	X	COG0692	information storage and processing	Replication, recombination and repair	Uracil DNA glycosylase	TIGR00628	DNA metabolism	DNA replication, recombination, and repair	uracil-DNA glycosylase	PF03167.15	Uracil DNA glycosylase superfamily
OIR24898.1	erythronate-4-phosphate dehydrogenase [Bathymodiolus thermophilus thioautotrophic gill symbiont]			0	0.0131986	0.0124643						X	X	X	COG0111	metabolism	Coenzyme transport and metabolism	Phosphoglycerate dehydrogenase and related dehydrogenases					PF02826.15	D-isomer specific 2-hydroxyacid dehydrogenase, NAD binding domain
OIR24896.1	restriction endonuclease [Bathymodiolus thermophilus thioautotrophic gill symbiont]			0.00889266	0.00857907	0						X	X	X
OIR24889.1	hypothetical protein BGC33_04800, partial [Bathymodiolus thermophilus thioautotrophic gill symbiont]			0	0	0.00555551									KOG0271	poorly characterized	Function unknown	Notchless-like WD40 repeat-containing protein					PF00400.28	WD domain, G-beta repeat
OIR24883.1	hypothetical protein BGC33_12000 [Bathymodiolus thermophilus thioautotrophic gill symbiont]			0.00265453	0.00576206	0						X	X	X	COG3950	poorly characterized	General function prediction only	Predicted ATP-binding protein involved in virulence					PF13304.2	AAA domain, putative AbiEii toxin, Type IV TA system
OIR24881.1	peptide transporter [Bathymodiolus thermophilus thioautotrophic gill symbiont]			0.0282948	0	0									COG1192	cellular processes and signaling	Cell cycle control, cell division, chromosome partitioning	ATPases involved in chromosome partitioning					PF01656.19	CobQ/CobB/MinD/ParA nucleotide binding domain
OIR24868.1	helicase [Bathymodiolus thermophilus thioautotrophic gill symbiont]			0.00189206	0.00684501	0						X	X	X	COG1204	poorly characterized	General function prediction only	Superfamily II helicase					PF00270.25	DEAD/DEAH box helicase
OIR24867.1	hypothetical protein BGC33_04775 [Bathymodiolus thermophilus thioautotrophic gill symbiont]	SEH92432.1	conserved hypothetical protein [Bathymodiolus azoricus thioautotrophic gill symbiont]	0.0154655	0	0	0.0148615	0	0	0	0.0560857
OIR24866.1	hypothetical protein BGC33_04770 [Bathymodiolus thermophilus thioautotrophic gill symbiont]			0.0111158	0.0257372	0.036458						X	X	X	COG1106	poorly characterized	General function prediction only	Predicted ATPases					PF13304.2	AAA domain, putative AbiEii toxin, Type IV TA system
OIR24860.1	hypothetical protein BGC33_11905 [Bathymodiolus thermophilus thioautotrophic gill symbiont]			0.0122657	0	0																	PF01569.17	PAP2 superfamily
OIR24859.1	hypothetical protein BGC33_11890 [Bathymodiolus thermophilus thioautotrophic gill symbiont]			0.00222317	0.0295978	0						X	X	X	COG5492	cellular processes and signaling	Cell motility	Bacterial surface proteins containing Ig-like domains	TIGR02145	Cell envelope	Other	fibrobacter succinogenes major paralogous domain	PF09603.6	Fibrobacter succinogenes major domain (Fib_succ_major)
OIR24858.1	hypothetical protein BGC33_11885 [Bathymodiolus thermophilus thioautotrophic gill symbiont]			0.0017965	0.0220976	0.0029461						X	X	X	COG3497	poorly characterized	General function prediction only	Phage tail sheath protein FI					PF00754.21	F5/8 type C domain
OIR24857.1	hypothetical protein BGC33_11880 [Bathymodiolus thermophilus thioautotrophic gill symbiont]			0.0333475	0.0281501	0.0486107						X	X	X									PF00754.21	F5/8 type C domain
OIR24856.1	hypothetical protein BGC33_11875 [Bathymodiolus thermophilus thioautotrophic gill symbiont]			0.00450261	0.00651575	0.00369195						X	X	X
OIR24844.1	transcriptional regulator [Bathymodiolus thermophilus thioautotrophic gill symbiont]			0.00658716	0	0									COG2865	information storage and processing	Transcription	Predicted transcriptional regulator containing an HTH domain and an uncharacterized domain shared with the mammalian protein Schlafen					PF13749.2	Putative ATP-dependent DNA helicase recG C-terminal
OIR24842.1	glutathione synthase [Bathymodiolus thermophilus thioautotrophic gill symbiont]	SEH93769.1	glutathione synthetase [Bathymodiolus azoricus thioautotrophic gill symbiont]	0.00494037	0.0107238	0.0243054	0.0563499	0	0	0	0.01963				COG0189	metabolism	Coenzyme transport and metabolism	Glutathione synthase/Ribosomal protein S6 modification enzyme (glutaminyl transferase)	TIGR01380	Biosynthesis of cofactors, prosthetic groups, and carriers	Glutathione and analogs	glutathione synthase	PF02955.12	Prokaryotic glutathione synthetase, ATP-grasp domain	COG0189	metabolism	Coenzyme transport and metabolism	Glutathione synthase/Ribosomal protein S6 modification enzyme (glutaminyl transferase)	TIGR01380	Biosynthesis of cofactors, prosthetic groups, and carriers	Glutathione and analogs	glutathione synthase	PF02955.12	Prokaryotic glutathione synthetase, ATP-grasp domain
OIR24841.1	hypothetical protein BGC33_15050 [Bathymodiolus thermophilus thioautotrophic gill symbiont]			0.013681	0	0
OIR24840.1	hypothetical protein BGC33_15045 [Bathymodiolus thermophilus thioautotrophic gill symbiont]			0	0	0.0171567									COG3600	poorly characterized	Function unknown	Uncharacterized phage-associated protein					PF13274.2	Protein of unknown function (DUF4065)
OIR24839.1	fructose-1,6-bisphosphate aldolase [Bathymodiolus thermophilus thioautotrophic gill symbiont]	SEH73857.1	fructose-1,6-bisphosphate aldolase [Bathymodiolus azoricus thioautotrophic gill symbiont]	0.353366	0.409764	0.34795	1.08	0.180266	0.148679	0.0694178	0.334743				COG0191	metabolism	Carbohydrate transport and metabolism	Fructose/tagatose bisphosphate aldolase	TIGR01521			fructose-bisphosphate aldolase, class II, Calvin cycle subtype	PF01116.16	Fructose-bisphosphate aldolase class-II	COG0191	metabolism	Carbohydrate transport and metabolism	Fructose/tagatose bisphosphate aldolase	TIGR01521			fructose-bisphosphate aldolase, class II, Calvin cycle subtype	PF01116.16	Fructose-bisphosphate aldolase class-II
OIR24838.1	pyruvate kinase [Bathymodiolus thermophilus thioautotrophic gill symbiont]	SEH73874.1	pyruvate kinase [Bathymodiolus azoricus thioautotrophic gill symbiont]	0.167592	0.247473	0.168268	0.207061	0.0179636	0	0	0.0815399				COG0469	metabolism	Carbohydrate transport and metabolism	Pyruvate kinase	TIGR01064	Energy metabolism	Glycolysis/gluconeogenesis	pyruvate kinase	PF00224.17	Pyruvate kinase, barrel domain	COG0469	metabolism	Carbohydrate transport and metabolism	Pyruvate kinase	TIGR01064	Energy metabolism	Glycolysis/gluconeogenesis	pyruvate kinase	PF00224.17	Pyruvate kinase, barrel domain
OIR24837.1	phosphoglycerate kinase [Bathymodiolus thermophilus thioautotrophic gill symbiont]	SEH73887.1	Phosphoglycerate kinase [Bathymodiolus azoricus thioautotrophic gill symbiont]	0.236415	0.279343	0.28455	0.395824	0.0379719	0	0	0.218324				COG0126	metabolism	Carbohydrate transport and metabolism	3-phosphoglycerate kinase					PF00162.15	Phosphoglycerate kinase	COG0126	metabolism	Carbohydrate transport and metabolism	3-phosphoglycerate kinase					PF00162.15	Phosphoglycerate kinase
OIR24836.1	hypothetical protein BGC33_15025 [Bathymodiolus thermophilus thioautotrophic gill symbiont]	SEH73900.1	endonuclease I [Bathymodiolus azoricus thioautotrophic gill symbiont]	0.062578	0.0285969	0.129629	0.0100675	0.200883	0.141752	0.11913	0.129178				COG2356	information storage and processing	Replication, recombination and repair	Endonuclease I					PF04231.9	Endonuclease I	COG2356	information storage and processing	Replication, recombination and repair	Endonuclease I					PF04231.9	Endonuclease I
OIR24835.1	type I glyceraldehyde-3-phosphate dehydrogenase [Bathymodiolus thermophilus thioautotrophic gill symbiont]	SEH73915.1	glyceraldehyde-3-phosphatedehydrogenase/erythros e-4-phosphate dehydrogenase [Bathymodiolus azoricus thioautotrophic gill symbiont]	0.775638	0.679177	1.22067	0.81924	0.0432457	0	0	0.484206				COG0057	metabolism	Carbohydrate transport and metabolism	Glyceraldehyde-3-phosphate dehydrogenase/erythrose-4-phosphate dehydrogenase	TIGR01534	Energy metabolism	Glycolysis/gluconeogenesis	glyceraldehyde-3-phosphate dehydrogenase, type I	PF02800.16	Glyceraldehyde 3-phosphate dehydrogenase, C-terminal domain	COG0057	metabolism	Carbohydrate transport and metabolism	Glyceraldehyde-3-phosphate dehydrogenase/erythrose-4-phosphate dehydrogenase	TIGR01534	Energy metabolism	Glycolysis/gluconeogenesis	glyceraldehyde-3-phosphate dehydrogenase, type I	PF02800.16	Glyceraldehyde 3-phosphate dehydrogenase, C-terminal domain
OIR24834.1	transketolase [Bathymodiolus thermophilus thioautotrophic gill symbiont]	SEH73930.1	transketolase [Bathymodiolus azoricus thioautotrophic gill symbiont]	0.256899	0.686326	0.394287	0.609012	0	0	0	0.121052				COG0021	metabolism	Carbohydrate transport and metabolism	Transketolase	TIGR00232	Energy metabolism	Pentose phosphate pathway	transketolase	PF00456.17	Transketolase, thiamine diphosphate binding domain	COG0021	metabolism	Carbohydrate transport and metabolism	Transketolase	TIGR00232	Energy metabolism	Pentose phosphate pathway	transketolase	PF00456.17	Transketolase, thiamine diphosphate binding domain
OIR24833.1	hypothetical protein BGC33_15010 [Bathymodiolus thermophilus thioautotrophic gill symbiont]			0.0719882	0.0735349	0.0648143						X	X	X									PF07603.7	Protein of unknown function (DUF1566)
OIR24831.1	hypothetical protein BGC33_15000 [Bathymodiolus thermophilus thioautotrophic gill symbiont]			0.19417	0.334112	0.244391						X	X	X	COG3401	poorly characterized	General function prediction only	Fibronectin type 3 domain-containing protein					PF07603.7	Protein of unknown function (DUF1566)
OIR24830.1	dephospho-CoA kinase [Bathymodiolus thermophilus thioautotrophic gill symbiont]			0.0193319	0	0									COG0237	metabolism	Coenzyme transport and metabolism	Dephospho-CoA kinase	TIGR00152	Biosynthesis of cofactors, prosthetic groups, and carriers	Pantothenate and coenzyme A	dephospho-CoA kinase	PF01121.16	Dephospho-CoA kinase
OIR24829.1	16S rRNA (cytidine(1402)-2'-O)-methyltransferase [Bathymodiolus thermophilus thioautotrophic gill symbiont]	SEH75897.1	uroporphyrin-III C/tetrapyrrolemethyltransferase [Bathymodiolus azoricus thioautotrophic gill symbiont]	0.0118569	0	0.0129629	0.0260076	0	0	0	0				COG0313	poorly characterized	General function prediction only	Predicted methyltransferases	TIGR00096	Protein synthesis	tRNA and rRNA base modification	16S rRNA (cytidine(1402)-2'-O)-methyltransferase	PF00590.16	Tetrapyrrole (Corrin/Porphyrin) Methylases	COG0313	poorly characterized	General function prediction only	Predicted methyltransferases	TIGR00096	Protein synthesis	tRNA and rRNA base modification	16S rRNA (cytidine(1402)-2'-O)-methyltransferase	PF00590.16	Tetrapyrrole (Corrin/Porphyrin) Methylases
OIR24827.1	hypothetical protein BGC33_14965 [Bathymodiolus thermophilus thioautotrophic gill symbiont]	SEH75871.1	transporter [Bathymodiolus azoricus thioautotrophic gill symbiont]	0.0376228	0.0148484	0.026175	0.0312092	0.149457	0	0	0				COG2823	poorly characterized	General function prediction only	Predicted periplasmic or secreted lipoprotein					PF04972.13	BON domain	COG2823	poorly characterized	General function prediction only	Predicted periplasmic or secreted lipoprotein					PF04972.13	BON domain
OIR24825.1	hypothetical protein BGC33_14955 [Bathymodiolus thermophilus thioautotrophic gill symbiont]	SEH75863.1	filamentation induced by cAMP protein fic [Bathymodiolus azoricus thioautotrophic gill symbiont]	0.00871829	0.00504651	0	0.0183583	0.0488422	0	0	0.00923764				COG3177	poorly characterized	Function unknown	Uncharacterized conserved protein					PF02661.14	Fic/DOC family	COG3177	poorly characterized	Function unknown	Uncharacterized conserved protein					PF02661.14	Fic/DOC family
OIR24824.1	phosphoribosylamine--glycine ligase [Bathymodiolus thermophilus thioautotrophic gill symbiont]	SEH75853.1	phosphoribosylamine--glycine ligase [Bathymodiolus azoricus thioautotrophic gill symbiont]	0.0197615	0.037176	0.0194443	0.0208061	0	0	0	0				COG0151	metabolism	Nucleotide transport and metabolism	Phosphoribosylamine-glycine ligase	TIGR00877	Purines, pyrimidines, nucleosides, and nucleotides	Purine ribonucleotide biosynthesis	phosphoribosylamine--glycine ligase	PF01071.15	Phosphoribosylglycinamide synthetase, ATP-grasp (A) domain	COG0151	metabolism	Nucleotide transport and metabolism	Phosphoribosylamine-glycine ligase	TIGR00877	Purines, pyrimidines, nucleosides, and nucleotides	Purine ribonucleotide biosynthesis	phosphoribosylamine--glycine ligase	PF01071.15	Phosphoribosylglycinamide synthetase, ATP-grasp (A) domain
OIR24823.1	hypothetical protein BGC33_14945 [Bathymodiolus thermophilus thioautotrophic gill symbiont]			0.0248994	0	0.0311109						X	X	X
OIR24821.1	ribosome-binding factor A [Bathymodiolus thermophilus thioautotrophic gill symbiont]	SEH75779.1	ribosome-binding factor A [Bathymodiolus azoricus thioautotrophic gill symbiont]	0.027362	0	0.0299143	0	0	0	0	0.05436				COG0858	information storage and processing	Translation, ribosomal structure and biogenesis	Ribosome-binding factor A	TIGR00082	Transcription	RNA processing	ribosome-binding factor A	PF02033.14	Ribosome-binding factor A	COG0858	information storage and processing	Translation, ribosomal structure and biogenesis	Ribosome-binding factor A	TIGR00082	Transcription	RNA processing	ribosome-binding factor A	PF02033.14	Ribosome-binding factor A
OIR24820.1	translation initiation factor IF-2 [Bathymodiolus thermophilus thioautotrophic gill symbiont]	BAT01206	translation initiation factor IF-2 [LSA_porfs_bathyt]	0.110425	0.193736	0.134614	0.119756	0	0	0	0				COG0532	information storage and processing	Translation, ribosomal structure and biogenesis	Translation initiation factor 2 (IF-2; GTPase)	TIGR00487	Protein synthesis	Translation factors	translation initiation factor IF-2	PF00009.23	Elongation factor Tu GTP binding domain	COG0532	information storage and processing	Translation, ribosomal structure and biogenesis	Translation initiation factor 2 (IF-2; GTPase)	TIGR00487	Protein synthesis	Translation factors	translation initiation factor IF-2	PF00009.23	Elongation factor Tu GTP binding domain
OIR24820.1	translation initiation factor IF-2 [Bathymodiolus thermophilus thioautotrophic gill symbiont]	SEH75767.1	translation initiation factor IF-2 [Bathymodiolus azoricus thioautotrophic gill symbiont]	0.110425	0.193736	0.134614	0.152459	0.168211	0.0577248	0.072769	0.097473				COG0532	information storage and processing	Translation, ribosomal structure and biogenesis	Translation initiation factor 2 (IF-2; GTPase)	TIGR00487	Protein synthesis	Translation factors	translation initiation factor IF-2	PF00009.23	Elongation factor Tu GTP binding domain	COG0532	information storage and processing	Translation, ribosomal structure and biogenesis	Translation initiation factor 2 (IF-2; GTPase)	TIGR00487	Protein synthesis	Translation factors	translation initiation factor IF-2	PF00009.23	Elongation factor Tu GTP binding domain
OIR24819.1	transcription termination/antitermination protein NusA [Bathymodiolus thermophilus thioautotrophic gill symbiont]	SEH75751.1	transcription elongation factor NusA [Bathymodiolus azoricus thioautotrophic gill symbiont]	0.182794	0.226392	0.223249	0.130038	0.0749593	0.093001	0.0293097	0.0654333		X	X	COG0195	information storage and processing	Transcription	Transcription elongation factor	TIGR01953	Transcription	Transcription factors	transcription termination factor NusA	PF08529.7	NusA N-terminal domain	COG0195	information storage and processing	Transcription	Transcription elongation factor	TIGR01953	Transcription	Transcription factors	transcription termination factor NusA	PF08529.7	NusA N-terminal domain
OIR24818.1	ribosome maturation factor RimP [Bathymodiolus thermophilus thioautotrophic gill symbiont]			0.0156929	0	0									COG0779	poorly characterized	Function unknown	Uncharacterized protein conserved in bacteria					PF02576.13	RimP N-terminal domain
OIR24817.1	hypothetical protein BGC33_14910 [Bathymodiolus thermophilus thioautotrophic gill symbiont]			0.0177853	0.00735349	0.0388886						X	X	X	COG3586	poorly characterized	Function unknown	Uncharacterized conserved protein
OIR24814.1	hypothetical protein BGC33_14895 [Bathymodiolus thermophilus thioautotrophic gill symbiont]			0.0161685	0	0									COG4122	poorly characterized	General function prediction only	Predicted O-methyltransferase					PF01596.13	O-methyltransferase
OIR24811.1	hypothetical protein BGC33_14880 [Bathymodiolus thermophilus thioautotrophic gill symbiont]			0.0122657	0	0																	PF14355.2	Abortive infection C-terminus
OIR24809.1	hypothetical protein BGC33_14870 [Bathymodiolus thermophilus thioautotrophic gill symbiont]			0.0227047	0.005476	0.00620562						X	X	X
OIR24806.1	recombination factor protein RarA [Bathymodiolus thermophilus thioautotrophic gill symbiont]			0.00773275	0.00839257	0.00845404						X	X	X	COG2256	information storage and processing	Replication, recombination and repair	ATPase related to the helicase subunit of the Holliday junction resolvase					PF12002.4	MgsA AAA+ ATPase C terminal
OIR24804.1	hypothetical protein BGC33_14840 [Bathymodiolus thermophilus thioautotrophic gill symbiont]			0.0127038	0.0643431	0						X	X	X	COG3324	poorly characterized	General function prediction only	Predicted enzyme related to lactoylglutathione lyase					PF12681.3	Glyoxalase-like domain
OIR24802.1	hypothetical protein BGC33_11780 [Bathymodiolus thermophilus thioautotrophic gill symbiont]	SEH63133.1	membrane protein containing DUF989 [Bathymodiolus azoricus thioautotrophic gill symbiont]	0.053356	0.173726	0.0631939	0	0.311369	0.199741	0.287768	0.0856581				COG3748	poorly characterized	Function unknown	Predicted membrane protein					PF06181.7	Urate oxidase N-terminal	COG3748	poorly characterized	Function unknown	Predicted membrane protein					PF06181.7	Urate oxidase N-terminal
OIR24801.1	molybdenum cofactor biosynthesis protein C [Bathymodiolus thermophilus thioautotrophic gill symbiont]	SEH89054.1	molybdenum cofactor biosynthesis protein C [Bathymodiolus azoricus thioautotrophic gill symbiont]	0.0261549	0.0151395	0.0114378	0.0520153	0	0	0	0.11778				COG0315	metabolism	Coenzyme transport and metabolism	Molybdenum cofactor biosynthesis enzyme	TIGR00581	Biosynthesis of cofactors, prosthetic groups, and carriers	Molybdopterin	molybdenum cofactor biosynthesis protein C	PF01967.17	MoaC family	COG0315	metabolism	Coenzyme transport and metabolism	Molybdenum cofactor biosynthesis enzyme	TIGR00581	Biosynthesis of cofactors, prosthetic groups, and carriers	Molybdopterin	molybdenum cofactor biosynthesis protein C	PF01967.17	MoaC family
OIR24800.1	cyclic pyranopterin phosphate synthase MoaA [Bathymodiolus thermophilus thioautotrophic gill symbiont]			0	0	0.00788282									COG2896	metabolism	Coenzyme transport and metabolism	Molybdenum cofactor biosynthesis enzyme	TIGR02666	Biosynthesis of cofactors, prosthetic groups, and carriers	Molybdopterin	molybdenum cofactor biosynthesis protein A	PF06463.9	Molybdenum Cofactor Synthesis C
OIR24796.1	hypothetical protein BGC33_11845 [Bathymodiolus thermophilus thioautotrophic gill symbiont]			0.0156929	0	0
OIR24795.1	nitrate reductase molybdenum cofactor assembly chaperone [Bathymodiolus thermophilus thioautotrophic gill symbiont]			0.0711413	0.0154423	0.0155554						X	X	X	COG2180	metabolism	Energy production and conversion	Nitrate reductase delta subunit	TIGR00684	Protein fate	Protein folding and stabilization	nitrate reductase molybdenum cofactor assembly chaperone	PF02613.11	Nitrate reductase delta subunit
OIR24794.1	nitrate reductase subunit beta [Bathymodiolus thermophilus thioautotrophic gill symbiont]	SEH78612.1	respiratory nitrate reductase subunit beta [Bathymodiolus azoricus thioautotrophic gill symbiont]	0.0950595	0.110936	0.0469345	0	0	0	0.0277671	0			X	COG1140	metabolism	Energy production and conversion	Nitrate reductase beta subunit	TIGR01660	Energy metabolism	Anaerobic	nitrate reductase, beta subunit	PF13247.2	4Fe-4S dicluster domain	COG1140	metabolism	Energy production and conversion	Nitrate reductase beta subunit	TIGR01660	Energy metabolism	Anaerobic	nitrate reductase, beta subunit	PF13247.2	4Fe-4S dicluster domain
OIR24793.1	nitrate reductase subunit alpha [Bathymodiolus thermophilus thioautotrophic gill symbiont]	SEH78628.1	nitrate reductase A subunit alpha [Bathymodiolus azoricus thioautotrophic gill symbiont]	0.103432	0.198049	0.0903263	0.00996037	0.121456	0	0.0187083	0.0334127				COG5013	metabolism	Energy production and conversion	Nitrate reductase alpha subunit	TIGR01580	Energy metabolism	Anaerobic	nitrate reductase, alpha subunit	PF00384.18	Molybdopterin oxidoreductase	COG5013	metabolism	Energy production and conversion	Nitrate reductase alpha subunit	TIGR01580	Energy metabolism	Anaerobic	nitrate reductase, alpha subunit	PF00384.18	Molybdopterin oxidoreductase
OIR24792.1	antiporter [Bathymodiolus thermophilus thioautotrophic gill symbiont]			0.00766609	0.0155311	0						X	X	X	COG2223	metabolism	Inorganic ion transport and metabolism	Nitrate/nitrite transporter					PF07690.12	Major Facilitator Superfamily
OIR24791.1	hypothetical protein BGC33_11810 [Bathymodiolus thermophilus thioautotrophic gill symbiont]			0	0.0152678	0									COG0664	cellular processes and signaling	Signal transduction mechanisms	cAMP-binding proteins - catabolite gene activator and regulatory subunit of cAMP-dependent protein kinases					PF08376.6	Nitrate and nitrite sensing
OIR24790.1	pseudouridine synthase [Bathymodiolus thermophilus thioautotrophic gill symbiont]	SEH63208.1	ribosomal large subunit pseudouridine synthaseB [Bathymodiolus azoricus thioautotrophic gill symbiont]	0.0762228	0.0643431	0.0798604	0	0.0444813	0	0	0.0336514				COG1187	information storage and processing	Translation, ribosomal structure and biogenesis	16S rRNA uridine-516 pseudouridylate synthase and related pseudouridylate synthases	TIGR00093	Protein synthesis	tRNA and rRNA base modification	pseudouridine synthase	PF00849.18	RNA pseudouridylate synthase	COG1187	information storage and processing	Translation, ribosomal structure and biogenesis	16S rRNA uridine-516 pseudouridylate synthase and related pseudouridylate synthases	TIGR00093	Protein synthesis	tRNA and rRNA base modification	pseudouridine synthase	PF00849.18	RNA pseudouridylate synthase
OIR24789.1	tryptophan--tRNA ligase [Bathymodiolus thermophilus thioautotrophic gill symbiont]	SEH63191.1	tryptophanyl-tRNA synthetase [Bathymodiolus azoricus thioautotrophic gill symbiont]	0.0494037	0.0686326	0.0583328	0.0815694	0	0	0	0.0481827				COG0180	information storage and processing	Translation, ribosomal structure and biogenesis	Tryptophanyl-tRNA synthetase	TIGR00233	Protein synthesis	tRNA aminoacylation	tryptophan--tRNA ligase	PF00579.21	tRNA synthetases class I (W and Y)	COG0180	information storage and processing	Translation, ribosomal structure and biogenesis	Tryptophanyl-tRNA synthetase	TIGR00233	Protein synthesis	tRNA aminoacylation	tryptophan--tRNA ligase	PF00579.21	tRNA synthetases class I (W and Y)
OIR24788.1	hypothetical protein BGC33_11795 [Bathymodiolus thermophilus thioautotrophic gill symbiont]			0.00808424	0	0									COG1521	information storage and processing	Transcription	Putative transcriptional regulator, homolog of Bvg accessory factor					PF03309.10	Type III pantothenate kinase
OIR24786.1	hypothetical protein BGC33_11785, partial [Bathymodiolus thermophilus thioautotrophic gill symbiont]	SEH63148.1	Folate-binding, YgfZ [Bathymodiolus azoricus thioautotrophic gill symbiont]	0.0282948	0.0292468	0.0530299	0	0	0	0	0.0687049				COG0354	poorly characterized	General function prediction only	Predicted aminomethyltransferase related to GcvT	TIGR03317	Biosynthesis of cofactors, prosthetic groups, and carriers	Other	folate-binding protein YgfZ	PF01571.17	Aminomethyltransferase folate-binding domain	COG0354	poorly characterized	General function prediction only	Predicted aminomethyltransferase related to GcvT	TIGR03317	Biosynthesis of cofactors, prosthetic groups, and carriers	Other	folate-binding protein YgfZ	PF01571.17	Aminomethyltransferase folate-binding domain
OIR24777.1	tRNA (adenosine(37)-N6)-threonylcarbamoyltransferase complex transferase subunit TsaD [Bathymodiolus thermophilus thioautotrophic gill symbiont]	SEH61927.1	tRNA threonylcarbamoyladenosine biosynthesisprotein Gcp [Bathymodiolus azoricus thioautotrophic gill symbiont]	0.00721026	0	0	0.0130038	0	0	0	0				COG0533	cellular processes and signaling	Posttranslational modification, protein turnover, chaperones	Metal-dependent proteases with possible chaperone activity	TIGR03723	Protein synthesis	tRNA and rRNA base modification	tRNA threonylcarbamoyl adenosine modification protein TsaD	PF00814.21	Glycoprotease family	COG0533	cellular processes and signaling	Posttranslational modification, protein turnover, chaperones	Metal-dependent proteases with possible chaperone activity	TIGR03723	Protein synthesis	tRNA and rRNA base modification	tRNA threonylcarbamoyl adenosine modification protein TsaD	PF00814.21	Glycoprotease family
OIR24775.1	exodeoxyribonuclease III [Bathymodiolus thermophilus thioautotrophic gill symbiont]	SEH93483.1	exodeoxyribonuclease III Xth [Bathymodiolus azoricus thioautotrophic gill symbiont]	0.0385349	0.0214477	0.0421293	0.0312092	0.0415159	0	0	0.031408				COG0708	information storage and processing	Replication, recombination and repair	Exonuclease III	TIGR00633	DNA metabolism	DNA replication, recombination, and repair	exodeoxyribonuclease III (xth)	PF03372.19	Endonuclease/Exonuclease/phosphatase family	COG0708	information storage and processing	Replication, recombination and repair	Exonuclease III	TIGR00633	DNA metabolism	DNA replication, recombination, and repair	exodeoxyribonuclease III (xth)	PF03372.19	Endonuclease/Exonuclease/phosphatase family
OIR24774.1	hypothetical protein BGC33_11765 [Bathymodiolus thermophilus thioautotrophic gill symbiont]			0.00907414	0.0236362	0.00595233						X	X	X	COG2866	metabolism	Amino acid transport and metabolism	Predicted carboxypeptidase					PF00246.20	Zinc carboxypeptidase
OIR24772.1	orotate phosphoribosyltransferase [Bathymodiolus thermophilus thioautotrophic gill symbiont]	SEH93031.1	orotate phosphoribosyltransferase [Bathymodiolus azoricus thioautotrophic gill symbiont]	0.0463965	0.0503554	0.0549512	0.0407076	0	0	0	0.0409669				COG0461	metabolism	Nucleotide transport and metabolism	Orotate phosphoribosyltransferase	TIGR00336	Purines, pyrimidines, nucleosides, and nucleotides	Pyrimidine ribonucleotide biosynthesis	orotate phosphoribosyltransferase	PF00156.23	Phosphoribosyl transferase domain	COG0461	metabolism	Nucleotide transport and metabolism	Orotate phosphoribosyltransferase	TIGR00336	Purines, pyrimidines, nucleosides, and nucleotides	Pyrimidine ribonucleotide biosynthesis	orotate phosphoribosyltransferase	PF00156.23	Phosphoribosyl transferase domain
OIR24771.1	50S ribosomal protein L28 [Bathymodiolus thermophilus thioautotrophic gill symbiont]			0.0988073	0.0571938	0.118826						X	X	X	COG0227	information storage and processing	Translation, ribosomal structure and biogenesis	Ribosomal protein L28	TIGR00009	Protein synthesis	Ribosomal proteins: synthesis and modification	ribosomal protein bL28	PF00830.15	Ribosomal L28 family
OIR24768.1	bifunctional aconitate hydratase 2/2-methylisocitrate dehydratase [Bathymodiolus thermophilus thioautotrophic gill symbiont]	SEI04707.1	bifunctional aconitate hydratase2/2-methylisocitrate dehydratase [Bathymodiolus azoricus thioautotrophic gill symbiont]	0.0560624	0.0741344	0.047554	0.15269	0.0100442	0	0	0.0481251				COG1049	metabolism	Energy production and conversion	Aconitase B	TIGR00117	Energy metabolism	TCA cycle	aconitate hydratase 2	PF06434.9	Aconitate hydratase 2 N-terminus	COG1049	metabolism	Energy production and conversion	Aconitase B	TIGR00117	Energy metabolism	TCA cycle	aconitate hydratase 2	PF06434.9	Aconitate hydratase 2 N-terminus
OIR24767.1	adenylosuccinate lyase [Bathymodiolus thermophilus thioautotrophic gill symbiont]	SEH77378.1	adenylosuccinate lyase [Bathymodiolus azoricus thioautotrophic gill symbiont]	0.0575407	0.0706512	0.0648143	0.11015	0	0	0	0.0554258				COG0015	metabolism	Nucleotide transport and metabolism	Adenylosuccinate lyase	TIGR00928	Purines, pyrimidines, nucleosides, and nucleotides	Purine ribonucleotide biosynthesis	adenylosuccinate lyase	PF00206.16	Lyase	COG0015	metabolism	Nucleotide transport and metabolism	Adenylosuccinate lyase	TIGR00928	Purines, pyrimidines, nucleosides, and nucleotides	Purine ribonucleotide biosynthesis	adenylosuccinate lyase	PF00206.16	Lyase
OIR24766.1	30S ribosomal protein S16 [Bathymodiolus thermophilus thioautotrophic gill symbiont]	SEH77366.1	30S ribosomal protein S16 [Bathymodiolus azoricus thioautotrophic gill symbiont]	0.564945	0.378489	0.125816	0.487643	0.505975	0.392348	0.494602	0.309172				COG0228	information storage and processing	Translation, ribosomal structure and biogenesis	Ribosomal protein S16	TIGR00002	Protein synthesis	Ribosomal proteins: synthesis and modification	ribosomal protein bS16	PF00886.15	Ribosomal protein S16	COG0228	information storage and processing	Translation, ribosomal structure and biogenesis	Ribosomal protein S16	TIGR00002	Protein synthesis	Ribosomal proteins: synthesis and modification	ribosomal protein bS16	PF00886.15	Ribosomal protein S16
OIR24765.1	16S rRNA processing protein RimM [Bathymodiolus thermophilus thioautotrophic gill symbiont]			0.013339	0	0									COG0806	information storage and processing	Translation, ribosomal structure and biogenesis	RimM protein, required for 16S rRNA processing	TIGR02273	Transcription	RNA processing	16S rRNA processing protein RimM	PF01782.14	RimM N-terminal domain
OIR24764.1	hypothetical protein BGC33_11710 [Bathymodiolus thermophilus thioautotrophic gill symbiont]	SEH77338.1	hypothetical protein BAZSYMB_SCAFFOLD00059_5 [Bathymodiolus azoricus thioautotrophic gill symbiont]	0.124497	0.0900803	0.126388	0.368836	0.339676	0.114138	0.143884	0.66385
OIR24763.1	carbonic anhydrase [Bathymodiolus thermophilus thioautotrophic gill symbiont]	SEH77324.1	carbonic anhydrase [Bathymodiolus azoricus thioautotrophic gill symbiont]	0.0142283	0.0154423	0.0155554	0	0	0	0	0.0321218				COG0288	metabolism	Inorganic ion transport and metabolism	Carbonic anhydrase					PF00484.15	Carbonic anhydrase
OIR24762.1	SLC13 family permease [Bathymodiolus thermophilus thioautotrophic gill symbiont]			0	0	0.00555551									COG0471	metabolism	Inorganic ion transport and metabolism	Di- and tricarboxylate transporters					PF03600.12	Citrate transporter
OIR24761.1	tRNA pseudouridine(38-40) synthase TruA [Bathymodiolus thermophilus thioautotrophic gill symbiont]	SEH77281.1	tRNA pseudouridine synthase A [Bathymodiolus azoricus thioautotrophic gill symbiont]	0.00952785	0	0.0208332	0.0222923	0	0	0	0.0420642				COG0101	information storage and processing	Translation, ribosomal structure and biogenesis	Pseudouridylate synthase	TIGR00071	Protein synthesis	tRNA and rRNA base modification	tRNA pseudouridine(38-40) synthase	PF01416.16	tRNA pseudouridine synthase	COG0101	information storage and processing	Translation, ribosomal structure and biogenesis	Pseudouridylate synthase	TIGR00071	Protein synthesis	tRNA and rRNA base modification	tRNA pseudouridine(38-40) synthase	PF01416.16	tRNA pseudouridine synthase
OIR24756.1	hypothetical protein BGC33_04505 [Bathymodiolus thermophilus thioautotrophic gill symbiont]			0.0247018	0.0214477	0.0270059						X	X	X	KOG1219	cellular processes and signaling	Signal transduction mechanisms	Uncharacterized conserved protein, contains laminin, cadherin and EGF domains
OIR24755.1	hypothetical protein BGC33_04515, partial [Bathymodiolus thermophilus thioautotrophic gill symbiont]			0.0346663	0	0.046139						X	X	X									PF01839.19	FG-GAP repeat
OIR24746.1	hypothetical protein BGC33_11645 [Bathymodiolus thermophilus thioautotrophic gill symbiont]			0.0296422	0.0367675	0.0185184						X	X	X									PF07603.7	Protein of unknown function (DUF1566)
OIR24745.1	ornithine carbamoyltransferase [Bathymodiolus thermophilus thioautotrophic gill symbiont]	SEH69097.1	ornithine carbamoyltransferase [Bathymodiolus azoricus thioautotrophic gill symbiont]	0.0377264	0.0389958	0.0765987	0.028372	0	0	0	0				COG0078	metabolism	Amino acid transport and metabolism	Ornithine carbamoyltransferase	TIGR00658	Amino acid biosynthesis	Glutamate family	ornithine carbamoyltransferase	PF00185.20	Aspartate/ornithine carbamoyltransferase, Asp/Orn binding domain	COG0078	metabolism	Amino acid transport and metabolism	Ornithine carbamoyltransferase	TIGR00658	Amino acid biosynthesis	Glutamate family	ornithine carbamoyltransferase	PF00185.20	Aspartate/ornithine carbamoyltransferase, Asp/Orn binding domain
OIR24744.1	aspartate aminotransferase family protein [Bathymodiolus thermophilus thioautotrophic gill symbiont]	SEH69114.1	acetylornithine/succinylornithineaminotransfera s e [Bathymodiolus azoricus thioautotrophic gill symbiont]	0.0216894	0.0156934	0.01897	0.030448	0	0	0	0				COG4992	metabolism	Amino acid transport and metabolism	Ornithine/acetylornithine aminotransferase	TIGR00707			transaminase, acetylornithine/succinylornithine family	PF00202.17	Aminotransferase class-III	COG4992	metabolism	Amino acid transport and metabolism	Ornithine/acetylornithine aminotransferase	TIGR00707			transaminase, acetylornithine/succinylornithine family	PF00202.17	Aminotransferase class-III
OIR24743.1	hypothetical protein BGC33_11630 [Bathymodiolus thermophilus thioautotrophic gill symbiont]	SEH69132.1	conserved hypothetical protein [Bathymodiolus azoricus thioautotrophic gill symbiont]	0.0555791	0.128686	0.0972214	0.234069	0	0	0	0.323895
OIR24741.1	magnesium transporter [Bathymodiolus thermophilus thioautotrophic gill symbiont]			0	0.0205898	0									COG2239	metabolism	Inorganic ion transport and metabolism	Mg/Co/Ni transporter MgtE (contains CBS domain)	TIGR00400	Transport and binding proteins	Cations and iron carrying compounds	magnesium transporter	PF03448.13	MgtE intracellular N domain
OIR24740.1	phosphomannomutase/phosphoglucomutase [Bathymodiolus thermophilus thioautotrophic gill symbiont]	SEI05357.1	protein containing Alpha-D-phosphohexomutase,alpha/beta/alpha domain I // Alpha-D-phosphohexomutase,alpha/beta/alpha domain II // Alpha-D-phosphohexomutase,alpha/beta/alpha domain III [Bathymodiolus azoricus thioautotrophic gill symbiont]	0.0391277	0.0437533	0.0155554	0.0458958	0	0	0	0				COG1109	metabolism	Carbohydrate transport and metabolism	Phosphomannomutase					PF02878.12	Phosphoglucomutase/phosphomannomutase, alpha/beta/alpha domain I	COG1109	metabolism	Carbohydrate transport and metabolism	Phosphomannomutase					PF02878.12	Phosphoglucomutase/phosphomannomutase, alpha/beta/alpha domain I
OIR24738.1	pyruvate dehydrogenase (acetyl-transferring), homodimeric type [Bathymodiolus thermophilus thioautotrophic gill symbiont]	SEH69229.1	pyruvate dehydrogenase subunit e1 [Bathymodiolus azoricus thioautotrophic gill symbiont]	0.134297	0.166767	0.133927	0.378293	0	0	0	0.152281				COG2609	metabolism	Energy production and conversion	Pyruvate dehydrogenase complex, dehydrogenase (E1) component	TIGR00759			pyruvate dehydrogenase (acetyl-transferring), homodimeric type	PF00456.17	Transketolase, thiamine diphosphate binding domain	COG2609	metabolism	Energy production and conversion	Pyruvate dehydrogenase complex, dehydrogenase (E1) component	TIGR00759			pyruvate dehydrogenase (acetyl-transferring), homodimeric type	PF00456.17	Transketolase, thiamine diphosphate binding domain
OIR24727.1	exodeoxyribonuclease I [Bathymodiolus thermophilus thioautotrophic gill symbiont]	SEH82871.1	exonuclease I [Bathymodiolus azoricus thioautotrophic gill symbiont]	0.0388043	0.0701924	0.0530299	0.0498019	0	0	0	0.0200476				COG2925	information storage and processing	Replication, recombination and repair	Exonuclease I					PF08411.6	Exonuclease C-terminal	COG2925	information storage and processing	Replication, recombination and repair	Exonuclease I					PF08411.6	Exonuclease C-terminal
OIR24726.1	hypothetical protein BGC33_11575 [Bathymodiolus thermophilus thioautotrophic gill symbiont]			0.0166737	0	0									COG4704	poorly characterized	Function unknown	Uncharacterized protein conserved in bacteria					PF09912.5	Uncharacterized protein conserved in bacteria (DUF2141)
OIR24725.1	hypothetical protein BGC33_11570 [Bathymodiolus thermophilus thioautotrophic gill symbiont]			0	0.0045153	0									COG3670	metabolism	Secondary metabolites biosynthesis, transport and catabolism	Lignostilbene-alpha,beta-dioxygenase and related enzymes					PF03055.11	Retinal pigment epithelial membrane protein
OIR24724.1	cold-shock protein [Bathymodiolus thermophilus thioautotrophic gill symbiont]	SEH82783.1	Cold shock, CspA [Bathymodiolus azoricus thioautotrophic gill symbiont]	0.393818	0.367675	0.319442	0.356676	0.222407	0	0	2.3556				COG1278	information storage and processing	Transcription	Cold shock proteins					PF00313.18	'Cold-shock' DNA-binding domain	COG1278	information storage and processing	Transcription	Cold shock proteins					PF00313.18	'Cold-shock' DNA-binding domain
OIR24723.1	sodium-independent anion transporter [Bathymodiolus thermophilus thioautotrophic gill symbiont]			0	0.00415116	0									COG0659	metabolism	Inorganic ion transport and metabolism	Sulfate permease and related transporters (MFS superfamily)					PF00916.16	Sulfate permease family
OIR24722.1	ATP-dependent RNA helicase [Bathymodiolus thermophilus thioautotrophic gill symbiont]	SEH82769.1	cold-shock DEAD-box protein A [Bathymodiolus azoricus thioautotrophic gill symbiont]	0.163468	0.147611	0.165848	0.0419228	0.102241	0.093695	0.0708683	0.0210949		X	X	COG0513	information storage and processing	Replication, recombination and repair	Superfamily II DNA and RNA helicases					PF00270.25	DEAD/DEAH box helicase	COG0513	information storage and processing	Replication, recombination and repair	Superfamily II DNA and RNA helicases					PF00270.25	DEAD/DEAH box helicase
OIR24721.1	hypothetical protein BGC33_11545 [Bathymodiolus thermophilus thioautotrophic gill symbiont]			0.0122657	0.0088749	0.0134099						X	X	X	COG0664	cellular processes and signaling	Signal transduction mechanisms	cAMP-binding proteins - catabolite gene activator and regulatory subunit of cAMP-dependent protein kinases					PF13545.2	Crp-like helix-turn-helix domain
OIR24718.1	cytochrome-c oxidase, cbb3-type subunit I [Bathymodiolus thermophilus thioautotrophic gill symbiont]	SEH82558.1	cbb3-type cytochrome c oxidase subunit I [Bathymodiolus azoricus thioautotrophic gill symbiont]	0.0214083	0.0476615	0.0198044	0	0.0316647	0	0	0				COG3278	cellular processes and signaling	Posttranslational modification, protein turnover, chaperones	Cbb3-type cytochrome oxidase, subunit 1	TIGR00780	Energy metabolism	Electron transport	cytochrome c oxidase, cbb3-type, subunit I	PF00115.16	Cytochrome C and Quinol oxidase polypeptide I	COG3278	cellular processes and signaling	Posttranslational modification, protein turnover, chaperones	Cbb3-type cytochrome oxidase, subunit 1	TIGR00780	Energy metabolism	Electron transport	cytochrome c oxidase, cbb3-type, subunit I	PF00115.16	Cytochrome C and Quinol oxidase polypeptide I
OIR24717.1	cytochrome-c oxidase, cbb3-type subunit II [Bathymodiolus thermophilus thioautotrophic gill symbiont]	SEH82545.1	peptidase S41 [Bathymodiolus azoricus thioautotrophic gill symbiont]	0.177853	0.0951158	0.0634053	0	0.230142	0.327525	0.321133	0.153626				COG2993	metabolism	Energy production and conversion	Cbb3-type cytochrome oxidase, cytochrome c subunit	TIGR00781	Energy metabolism	Electron transport	cytochrome c oxidase, cbb3-type, subunit II	PF02433.11	Cytochrome C oxidase, mono-heme subunit/FixO	COG2993	metabolism	Energy production and conversion	Cbb3-type cytochrome oxidase, cytochrome c subunit	TIGR00781	Energy metabolism	Electron transport	cytochrome c oxidase, cbb3-type, subunit II	PF02433.11	Cytochrome C oxidase, mono-heme subunit/FixO
OIR24716.1	cytochrome-c oxidase, cbb3-type subunit III, partial [Bathymodiolus thermophilus thioautotrophic gill symbiont]	SEH82516.1	Cytochrome c oxidase cbb3-type, subunit III [Bathymodiolus azoricus thioautotrophic gill symbiont]	0.116716	0.0683645	0.109374	0.0378293	0.245321	0.32339	0.0959227	0.121349				COG2010	metabolism	Energy production and conversion	Cytochrome c, mono- and diheme variants	TIGR00782	Energy metabolism	Electron transport	cytochrome c oxidase, cbb3-type, subunit III	PF13442.2	Cytochrome C oxidase, cbb3-type, subunit III	COG2010	metabolism	Energy production and conversion	Cytochrome c, mono- and diheme variants	TIGR00782	Energy metabolism	Electron transport	cytochrome c oxidase, cbb3-type, subunit III	PF13442.2	Cytochrome C oxidase, cbb3-type, subunit III
OIR24710.1	50S ribosomal protein L13 [Bathymodiolus thermophilus thioautotrophic gill symbiont]			0.194527	0.128686	0.133679						X	X	X	COG0102	information storage and processing	Translation, ribosomal structure and biogenesis	Ribosomal protein L13	TIGR01066	Protein synthesis	Ribosomal proteins: synthesis and modification	ribosomal protein uL13	PF00572.14	Ribosomal protein L13
OIR24709.1	30S ribosomal protein S9 [Bathymodiolus thermophilus thioautotrophic gill symbiont]	SEH82379.1	30S ribosomal protein S9 [Bathymodiolus azoricus thioautotrophic gill symbiont]	0.361635	0.454691	0.369441	0.208061	0.643496	0.334804	0.63309	0.565343				COG0103	information storage and processing	Translation, ribosomal structure and biogenesis	Ribosomal protein S9					PF00380.15	Ribosomal protein S9/S16	COG0103	information storage and processing	Translation, ribosomal structure and biogenesis	Ribosomal protein S9					PF00380.15	Ribosomal protein S9/S16
OIR24704.1	toluene tolerance protein [Bathymodiolus thermophilus thioautotrophic gill symbiont]	SEH95590.1	toluene tolerance family protein [Bathymodiolus azoricus thioautotrophic gill symbiont]	0.0929687	0.0643431	0.0441916	0	0	0.142672	0.0719421	0.11778				COG2854	metabolism	Secondary metabolites biosynthesis, transport and catabolism	ABC-type transport system involved in resistance to organic solvents, auxiliary component					PF05494.8	MlaC protein
OIR24703.1	3-demethylubiquinone-9 3-O-methyltransferase, partial [Bathymodiolus thermophilus thioautotrophic gill symbiont]	SEH92782.1	bifunctional 3-demethylubiquinone-93-methyltransferase/ 2-octaprenyl-6-hydroxy phenolmethylase [Bathymodiolus azoricus thioautotrophic gill symbiont]	0.0296422	0	0.0518514	0.0300088	0.047903	0	0	0.0905999				COG2227	metabolism	Coenzyme transport and metabolism	2-polyprenyl-3-methyl-5-hydroxy-6-metoxy-1,4-benzoquinol methylase	TIGR01983	Biosynthesis of cofactors, prosthetic groups, and carriers	Menaquinone and ubiquinone	3-demethylubiquinone-9 3-O-methyltransferase	PF13847.2	Methyltransferase domain	COG2227	metabolism	Coenzyme transport and metabolism	2-polyprenyl-3-methyl-5-hydroxy-6-metoxy-1,4-benzoquinol methylase	TIGR01983	Biosynthesis of cofactors, prosthetic groups, and carriers	Menaquinone and ubiquinone	3-demethylubiquinone-9 3-O-methyltransferase	PF13847.2	Methyltransferase domain
OIR24698.1	nucleoside hydrolase [Bathymodiolus thermophilus thioautotrophic gill symbiont]			0.0937334	0.10434	0.0972214						X	X	X	COG1957	metabolism	Nucleotide transport and metabolism	Inosine-uridine nucleoside N-ribohydrolase					PF01156.15	Inosine-uridine preferring nucleoside hydrolase
OIR24696.1	hypothetical protein BGC33_11445 [Bathymodiolus thermophilus thioautotrophic gill symbiont]			0.0127038	0	0.0104166						X	X	X	COG0726	metabolism	Carbohydrate transport and metabolism	Predicted xylanase/chitin deacetylase					PF01522.17	Polysaccharide deacetylase
OIR24694.1	UDP-N-acetylglucosamine 1-carboxyvinyltransferase [Bathymodiolus thermophilus thioautotrophic gill symbiont]	SEH95579.1	UDP-N-acetylglucosamine1-carboxyvinyltransferase [Bathymodiolus azoricus thioautotrophic gill symbiont]	0.00592844	0.0228775	0.00648143	0.00693537	0.0276773	0	0	0				COG0766	cellular processes and signaling	Cell wall/membrane/envelope biogenesis	UDP-N-acetylglucosamine enolpyruvyl transferase	TIGR01072	Cell envelope	Biosynthesis and degradation of murein sacculus and peptidoglycan	UDP-N-acetylglucosamine 1-carboxyvinyltransferase	PF00275.16	EPSP synthase (3-phosphoshikimate 1-carboxyvinyltransferase)	COG0766	cellular processes and signaling	Cell wall/membrane/envelope biogenesis	UDP-N-acetylglucosamine enolpyruvyl transferase	TIGR01072	Cell envelope	Biosynthesis and degradation of murein sacculus and peptidoglycan	UDP-N-acetylglucosamine 1-carboxyvinyltransferase	PF00275.16	EPSP synthase (3-phosphoshikimate 1-carboxyvinyltransferase)
OIR24693.1	ATP phosphoribosyltransferase [Bathymodiolus thermophilus thioautotrophic gill symbiont]	SEH92679.1	ATP phosphoribosyltransferase catalyticsubunit [Bathymodiolus azoricus thioautotrophic gill symbiont]	0.165727	0.0877405	0.0839639	0.035465	0	0	0	0.182023				COG0040	metabolism	Amino acid transport and metabolism	ATP phosphoribosyltransferase	TIGR00070	Amino acid biosynthesis	Histidine family	ATP phosphoribosyltransferase	PF01634.14	ATP phosphoribosyltransferase	COG0040	metabolism	Amino acid transport and metabolism	ATP phosphoribosyltransferase	TIGR00070	Amino acid biosynthesis	Histidine family	ATP phosphoribosyltransferase	PF01634.14	ATP phosphoribosyltransferase
OIR24692.1	histidinol dehydrogenase [Bathymodiolus thermophilus thioautotrophic gill symbiont]	SEH92696.1	histidinol dehydrogenase [Bathymodiolus azoricus thioautotrophic gill symbiont]	0.092793	0.0979133	0.0803133	0.0780229	0	0	0	0.0307252				COG0141	metabolism	Amino acid transport and metabolism	Histidinol dehydrogenase	TIGR00069	Amino acid biosynthesis	Histidine family	histidinol dehydrogenase	PF00815.16	Histidinol dehydrogenase	COG0141	metabolism	Amino acid transport and metabolism	Histidinol dehydrogenase	TIGR00069	Amino acid biosynthesis	Histidine family	histidinol dehydrogenase	PF00815.16	Histidinol dehydrogenase
OIR24691.1	hypothetical protein BGC33_11410 [Bathymodiolus thermophilus thioautotrophic gill symbiont]			0.0102608	0	0
OIR24690.1	signal recognition particle protein [Bathymodiolus thermophilus thioautotrophic gill symbiont]	SEH92726.1	signal recognition particle protein [Bathymodiolus azoricus thioautotrophic gill symbiont]	0.0530139	0.0420705	0.0317839	0.0450132	0.0838302	0	0.030437	0.0453				COG0541	cellular processes and signaling	Intracellular trafficking, secretion, and vesicular transport	Signal recognition particle GTPase	TIGR00959	Protein fate	Protein and peptide secretion and trafficking	signal recognition particle protein	PF00448.18	SRP54-type protein, GTPase domain	COG0541	cellular processes and signaling	Intracellular trafficking, secretion, and vesicular transport	Signal recognition particle GTPase	TIGR00959	Protein fate	Protein and peptide secretion and trafficking	signal recognition particle protein	PF00448.18	SRP54-type protein, GTPase domain
OIR24688.2	hypothetical protein BGC33_11395 [Bathymodiolus thermophilus thioautotrophic gill symbiont]			0.0912668	0.0846619	0.0997799						X	X	X									PF02265.12	S1/P1 Nuclease
OIR24687.1	elongation factor 4 [Bathymodiolus thermophilus thioautotrophic gill symbiont]	SEH92757.1	Elongation factor 4 [Bathymodiolus azoricus thioautotrophic gill symbiont]	0.0218896	0.0415755	0.02094	0	0	0	0	0.0142764				COG0481	cellular processes and signaling	Cell wall/membrane/envelope biogenesis	Membrane GTPase LepA	TIGR01393	Unknown function	General	elongation factor 4	PF00009.23	Elongation factor Tu GTP binding domain	COG0481	cellular processes and signaling	Cell wall/membrane/envelope biogenesis	Membrane GTPase LepA	TIGR01393	Unknown function	General	elongation factor 4	PF00009.23	Elongation factor Tu GTP binding domain
OIR24686.1	peroxiredoxin [Bathymodiolus thermophilus thioautotrophic gill symbiont]	SEH92770.1	alkyl hydroperoxide reductase/ Thiol specificantioxidant/ Mal allergen [Bathymodiolus azoricus thioautotrophic gill symbiont]	0.0627717	0.0454186	0.0285945	0	0	0	0	0.19399				COG1225	cellular processes and signaling	Posttranslational modification, protein turnover, chaperones	Peroxiredoxin					PF00578.17	AhpC/TSA family	COG1225	cellular processes and signaling	Posttranslational modification, protein turnover, chaperones	Peroxiredoxin					PF00578.17	AhpC/TSA family
OIR24684.1	hypothetical protein BGC33_04295, partial [Bathymodiolus thermophilus thioautotrophic gill symbiont]			0	0	0.0330553																	PF01839.19	FG-GAP repeat
OIR24682.1	hypothetical protein BGC33_04285, partial [Bathymodiolus thermophilus thioautotrophic gill symbiont]	SEH71935.1	protein containing DUF302 [Bathymodiolus azoricus thioautotrophic gill symbiont]	0.48465	0.244504	0.262498	0.071521	1.24548	0.837009	0.85731	0.3926				COG3439	poorly characterized	Function unknown	Uncharacterized conserved protein					PF03625.10	Domain of unknown function DUF302	COG3439	poorly characterized	Function unknown	Uncharacterized conserved protein					PF03625.10	Domain of unknown function DUF302
OIR24681.1	cytochrome c4 [Bathymodiolus thermophilus thioautotrophic gill symbiont]	SEH72146.1	cytochrome c, class I [Bathymodiolus azoricus thioautotrophic gill symbiont]	0.135323	0.0951158	0.0676323	0.149261	0.270756	0.191056	0.22938	0.245802				COG2863	metabolism	Energy production and conversion	Cytochrome c553					PF00034.17	Cytochrome c	COG2863	metabolism	Energy production and conversion	Cytochrome c553					PF00034.17	Cytochrome c
OIR24678.1	polynucleotide adenylyltransferase [Bathymodiolus thermophilus thioautotrophic gill symbiont]			0.0222317	0.0321715	0.0243054						X	X	X	COG0617	information storage and processing	Translation, ribosomal structure and biogenesis	tRNA nucleotidyltransferase/poly(A) polymerase					PF01743.16	Poly A polymerase head domain
OIR24677.1	hypothetical protein BGC33_11360 [Bathymodiolus thermophilus thioautotrophic gill symbiont]			0.00538949	0	0.00589221						X	X	X	COG0583	information storage and processing	Transcription	Transcriptional regulator					PF03466.16	LysR substrate binding domain
OIR24676.1	NAD(P)H-dependent oxidoreductase [Bathymodiolus thermophilus thioautotrophic gill symbiont]	SEH89660.1	NAD(P)H-dependent flavin reductase [Bathymodiolus azoricus thioautotrophic gill symbiont]	0.0497989	0.046327	0.0466663	0.0998693	0.0249095	0	0	0.179025				COG0778	metabolism	Energy production and conversion	Nitroreductase					PF00881.20	Nitroreductase family	COG0778	metabolism	Energy production and conversion	Nitroreductase					PF00881.20	Nitroreductase family
OIR24675.1	hypothetical protein BGC33_11350 [Bathymodiolus thermophilus thioautotrophic gill symbiont]	SEH89611.1	modulator of drug activity B [Bathymodiolus azoricus thioautotrophic gill symbiont]	0.0296422	0	0	0	0	0	0	0.0785199				COG2249	poorly characterized	General function prediction only	Putative NADPH-quinone reductase (modulator of drug activity B)					PF02525.13	Flavodoxin-like fold
OIR24674.1	glutathione peroxidase [Bathymodiolus thermophilus thioautotrophic gill symbiont]			0.0349355	0	0.0243054						X	X	X	COG0678	cellular processes and signaling	Posttranslational modification, protein turnover, chaperones	Peroxiredoxin					PF08534.6	Redoxin
OIR24672.1	hypothetical protein BGC33_11335 [Bathymodiolus thermophilus thioautotrophic gill symbiont]	SEH72188.1	DNA repair protein [Bathymodiolus azoricus thioautotrophic gill symbiont]	0.00851425	0.019166	0.00620562	0.0149406	0	0	0	0				COG3857	information storage and processing	Replication, recombination and repair	ATP-dependent nuclease, subunit B	TIGR03623			probable DNA repair protein	PF12705.3	PD-(D/E)XK nuclease superfamily	COG3857	information storage and processing	Replication, recombination and repair	ATP-dependent nuclease, subunit B	TIGR03623			probable DNA repair protein	PF12705.3	PD-(D/E)XK nuclease superfamily
OIR24671.1	YihA family ribosome biogenesis GTP-binding protein [Bathymodiolus thermophilus thioautotrophic gill symbiont]	BAT00728	ribosome biogenesis GTP-binding protein YsxC [LSA_porfs_bathyt]	0.0363791	0.0116987	0	0	0	0	0	0.0321218				COG0218	poorly characterized	General function prediction only	Predicted GTPase	TIGR03598	Protein synthesis	Other	ribosome biogenesis GTP-binding protein YsxC	PF01926.19	50S ribosome-binding GTPase
OIR24670.1	cytochrome C [Bathymodiolus thermophilus thioautotrophic gill symbiont]	SEH72160.1	cytochrome C [Bathymodiolus azoricus thioautotrophic gill symbiont]	0.0622486	0.102949	0.0583328	0	0	0.43943	0.158273	0				COG2863	metabolism	Energy production and conversion	Cytochrome c553					PF00034.17	Cytochrome c	COG2863	metabolism	Energy production and conversion	Cytochrome c553					PF00034.17	Cytochrome c
OIR24669.1	trigger factor [Bathymodiolus thermophilus thioautotrophic gill symbiont]	SEH72133.1	Trigger factor [Bathymodiolus azoricus thioautotrophic gill symbiont]	0.498359	0.407506	0.445598	0.471388	0.311369	0.104626	0.0549557	0.142317		X		COG0544	cellular processes and signaling	Posttranslational modification, protein turnover, chaperones	FKBP-type peptidyl-prolyl cis-trans isomerase (trigger factor)	TIGR00115	Protein fate	Protein folding and stabilization	trigger factor	PF05697.9	Bacterial trigger factor protein (TF)	COG0544	cellular processes and signaling	Posttranslational modification, protein turnover, chaperones	FKBP-type peptidyl-prolyl cis-trans isomerase (trigger factor)	TIGR00115	Protein fate	Protein folding and stabilization	trigger factor	PF05697.9	Bacterial trigger factor protein (TF)
OIR24668.1	ATP-dependent Clp endopeptidase, proteolytic subunit ClpP [Bathymodiolus thermophilus thioautotrophic gill symbiont]			0.0646739	0	0.0441916						X	X	X	COG0740	cellular processes and signaling	Posttranslational modification, protein turnover, chaperones	Protease subunit of ATP-dependent Clp proteases	TIGR00493	Protein fate	Degradation of proteins, peptides, and glycopeptides	ATP-dependent Clp endopeptidase, proteolytic subunit ClpP	PF00574.19	Clp protease
OIR24667.1	ATP-dependent protease ATP-binding subunit ClpX [Bathymodiolus thermophilus thioautotrophic gill symbiont]	SEH72105.1	ClpX, ATPase regulatory subunit [Bathymodiolus azoricus thioautotrophic gill symbiont]	0.166501	0.156066	0.140661	0.0936275	0.116763	0.0313878	0.0527575	0.100113	X			COG1219	cellular processes and signaling	Posttranslational modification, protein turnover, chaperones	ATP-dependent protease Clp, ATPase subunit	TIGR00382	Protein fate	Protein folding and stabilization	ATP-dependent Clp protease, ATP-binding subunit ClpX	PF07724.10	AAA domain (Cdc48 subfamily)	COG1219	cellular processes and signaling	Posttranslational modification, protein turnover, chaperones	ATP-dependent protease Clp, ATPase subunit	TIGR00382	Protein fate	Protein folding and stabilization	ATP-dependent Clp protease, ATP-binding subunit ClpX	PF07724.10	AAA domain (Cdc48 subfamily)
OIR24666.1	GTPase HflX [Bathymodiolus thermophilus thioautotrophic gill symbiont]			0.0145186	0.0157575	0.00793644						X	X	X	COG2262	poorly characterized	General function prediction only	GTPases	TIGR03156	Unknown function	General	GTP-binding protein HflX	PF13167.2	GTP-binding GTPase N-terminal
OIR24665.1	endopeptidase La [Bathymodiolus thermophilus thioautotrophic gill symbiont]	BAT00721	DNA-binding ATP-dependent protease La [LSA_porfs_bathyt]	0.121635	0.167144	0.120689	0.148871	0.157474	0	0	0.0893503				COG0466	cellular processes and signaling	Posttranslational modification, protein turnover, chaperones	ATP-dependent Lon protease, bacterial type	TIGR00763	Protein fate	Degradation of proteins, peptides, and glycopeptides	endopeptidase La	PF05362.9	Lon protease (S16) C-terminal proteolytic domain	COG0466	cellular processes and signaling	Posttranslational modification, protein turnover, chaperones	ATP-dependent Lon protease, bacterial type	TIGR00763	Protein fate	Degradation of proteins, peptides, and glycopeptides	endopeptidase La	PF05362.9	Lon protease (S16) C-terminal proteolytic domain
OIR24665.1	endopeptidase La [Bathymodiolus thermophilus thioautotrophic gill symbiont]	SEH72078.1	DNA-binding ATP-dependent protease La [Bathymodiolus azoricus thioautotrophic gill symbiont]	0.121635	0.167144	0.120689	0.15923	0.158862	0.0384341	0.0430674	0.0913395				COG0466	cellular processes and signaling	Posttranslational modification, protein turnover, chaperones	ATP-dependent Lon protease, bacterial type	TIGR00763	Protein fate	Degradation of proteins, peptides, and glycopeptides	endopeptidase La	PF05362.9	Lon protease (S16) C-terminal proteolytic domain	COG0466	cellular processes and signaling	Posttranslational modification, protein turnover, chaperones	ATP-dependent Lon protease, bacterial type	TIGR00763	Protein fate	Degradation of proteins, peptides, and glycopeptides	endopeptidase La	PF02190.12	ATP-dependent protease La (LON) substrate-binding domain
OIR24659.1	bifunctional heptose 7-phosphate kinase/heptose 1-phosphate adenyltransferase [Bathymodiolus thermophilus thioautotrophic gill symbiont]			0.0497989	0.0617693	0.0311109						X	X	X	COG2870	cellular processes and signaling	Cell wall/membrane/envelope biogenesis	ADP-heptose synthase, bifunctional sugar kinase/adenylyltransferase	TIGR02198	Cell envelope	Biosynthesis and degradation of surface polysaccharides and lipopolysaccharides	bifunctional protein RfaE, domain I	PF00294.20	pfkB family carbohydrate kinase
OIR24658.1	ADP-glyceromanno-heptose 6-epimerase [Bathymodiolus thermophilus thioautotrophic gill symbiont]			0.0865232	0.0730381	0.0945938						X	X	X	COG0451	cellular processes and signaling	Cell wall/membrane/envelope biogenesis	Nucleoside-diphosphate-sugar epimerases	TIGR02197	Cell envelope	Biosynthesis and degradation of surface polysaccharides and lipopolysaccharides	ADP-glyceromanno-heptose 6-epimerase	PF01370.17	NAD dependent epimerase/dehydratase family
OIR24657.1	phosphoheptose isomerase [Bathymodiolus thermophilus thioautotrophic gill symbiont]	SEH65971.1	phosphoheptose isomerase [Bathymodiolus azoricus thioautotrophic gill symbiont]	0	0.0128686	0	0.033923	0	0	0	0				COG0279	metabolism	Carbohydrate transport and metabolism	Phosphoheptose isomerase	TIGR00441	Cell envelope	Biosynthesis and degradation of surface polysaccharides and lipopolysaccharides	phosphoheptose isomerase	PF13580.2	SIS domain	COG0279	metabolism	Carbohydrate transport and metabolism	Phosphoheptose isomerase					PF13580.2	SIS domain
OIR24653.1	hypothetical protein BGC33_04120 [Bathymodiolus thermophilus thioautotrophic gill symbiont]			0.0161685	0	0									KOG1793	poorly characterized	Function unknown	Uncharacterized conserved protein
OIR24652.1	chromosome segregation protein SMC [Bathymodiolus thermophilus thioautotrophic gill symbiont]			0.0154655	0.00839257	0.0147946						X	X	X	COG4637	poorly characterized	General function prediction only	Predicted ATPase					PF13304.2	AAA domain, putative AbiEii toxin, Type IV TA system
OIR24651.1	FAD-binding oxidoreductase, partial [Bathymodiolus thermophilus thioautotrophic gill symbiont]			0.0132444	0.021904	0.0144798						X	X	X	COG0277	metabolism	Energy production and conversion	FAD/FMN-containing dehydrogenases					PF02913.15	FAD linked oxidases, C-terminal domain
OIR24650.1	phosphoribosylformylglycinamidine synthase [Bathymodiolus thermophilus thioautotrophic gill symbiont]	SEH84139.1	phosphoribosylformylglycinamidine synthase [Bathymodiolus azoricus thioautotrophic gill symbiont]	0.0246658	0.0469657	0.0290955	0.0452307	0	0	0	0.0119487				COG0046	metabolism	Nucleotide transport and metabolism	Phosphoribosylformylglycinamidine (FGAM) synthase, synthetase domain	TIGR01735	Purines, pyrimidines, nucleosides, and nucleotides	Purine ribonucleotide biosynthesis	phosphoribosylformylglycinamidine synthase	PF13507.2	CobB/CobQ-like glutamine amidotransferase domain	COG0046	metabolism	Nucleotide transport and metabolism	Phosphoribosylformylglycinamidine (FGAM) synthase, synthetase domain	TIGR01735	Purines, pyrimidines, nucleosides, and nucleotides	Purine ribonucleotide biosynthesis	phosphoribosylformylglycinamidine synthase	PF13507.2	CobB/CobQ-like glutamine amidotransferase domain
OIR24649.1	LemA family protein [Bathymodiolus thermophilus thioautotrophic gill symbiont]	SEH87610.1	LemA family protein [Bathymodiolus azoricus thioautotrophic gill symbiont]	0.425301	0.229397	0.173308	0	1.54331	0.518582	0.481699	0.378944				COG1704	poorly characterized	Function unknown	Uncharacterized conserved protein					PF04011.8	LemA family	COG1704	poorly characterized	Function unknown	Uncharacterized conserved protein					PF04011.8	LemA family
OIR24648.1	peptidase M48 [Bathymodiolus thermophilus thioautotrophic gill symbiont]	SEH98387.1	peptidase M48, Ste24p [Bathymodiolus azoricus thioautotrophic gill symbiont]	0.0257419	0.00677295	0.0230261	0	0.0737453	0.0660797	0	0.0743873				COG0501	cellular processes and signaling	Posttranslational modification, protein turnover, chaperones	Zn-dependent protease with chaperone function					PF01435.14	Peptidase family M48	COG0501	cellular processes and signaling	Posttranslational modification, protein turnover, chaperones	Zn-dependent protease with chaperone function					PF01435.14	Peptidase family M48
OIR24647.1	type I methionyl aminopeptidase [Bathymodiolus thermophilus thioautotrophic gill symbiont]	SEH98399.1	methionine aminopeptidase [Bathymodiolus azoricus thioautotrophic gill symbiont]	0.00952785	0	0.017361	0.0645707	0	0	0	0.0243683				COG0024	information storage and processing	Translation, ribosomal structure and biogenesis	Methionine aminopeptidase	TIGR00500	Protein fate	Protein modification and repair	methionine aminopeptidase, type I	PF00557.20	Metallopeptidase family M24	COG0024	information storage and processing	Translation, ribosomal structure and biogenesis	Methionine aminopeptidase	TIGR00500	Protein fate	Protein modification and repair	methionine aminopeptidase, type I	PF00557.20	Metallopeptidase family M24
OIR24646.1	hypothetical protein BGC33_11245 [Bathymodiolus thermophilus thioautotrophic gill symbiont]	BAT01820	membrane protein containing DUF502 [LSA_porfs_bathyt]	0.0193319	0	0	0	0	0	0	0.0321218				COG2928	poorly characterized	Function unknown	Uncharacterized conserved protein					PF04367.9	Protein of unknown function (DUF502)
OIR24645.1	aspartate--tRNA ligase [Bathymodiolus thermophilus thioautotrophic gill symbiont]	SEH87550.1	aspartyl-tRNA synthetase [Bathymodiolus azoricus thioautotrophic gill symbiont]	0.140914	0.160363	0.151067	0.134767	0	0	0	0.0678127				COG0173	information storage and processing	Translation, ribosomal structure and biogenesis	Aspartyl-tRNA synthetase	TIGR00459	Protein synthesis	tRNA aminoacylation	aspartate--tRNA ligase	PF00152.16	tRNA synthetases class II (D, K and N)	COG0173	information storage and processing	Translation, ribosomal structure and biogenesis	Aspartyl-tRNA synthetase	TIGR00459	Protein synthesis	tRNA aminoacylation	aspartate--tRNA ligase	PF00152.16	tRNA synthetases class II (D, K and N)
OIR24644.1	quinolinate synthase [Bathymodiolus thermophilus thioautotrophic gill symbiont]			0.0127038	0.029414	0.0138888						X	X	X	COG0379	metabolism	Coenzyme transport and metabolism	Quinolinate synthase	TIGR00550	Biosynthesis of cofactors, prosthetic groups, and carriers	Pyridine nucleotides	quinolinate synthetase complex, A subunit	PF02445.12	Quinolinate synthetase A protein
OIR24643.1	hypothetical protein BGC33_11230 [Bathymodiolus thermophilus thioautotrophic gill symbiont]	SEH98463.1	protein containing DUF28 [Bathymodiolus azoricus thioautotrophic gill symbiont]	0.0362294	0.0476615	0.0288063	0.10981	0	0	0	0				COG0217	poorly characterized	Function unknown	Uncharacterized conserved protein	TIGR01033	Regulatory functions	DNA interactions	DNA-binding regulatory protein, YebC/PmpR family	PF01709.16	Transcriptional regulator	COG0217	poorly characterized	Function unknown	Uncharacterized conserved protein	TIGR01033	Regulatory functions	DNA interactions	DNA-binding regulatory protein, YebC/PmpR family	PF01709.16	Transcriptional regulator
OIR24633.1	hypothetical protein BGC33_04070, partial [Bathymodiolus thermophilus thioautotrophic gill symbiont]			0	0	0.185399																	PF01839.19	FG-GAP repeat
OIR24628.1	redoxin [Bathymodiolus thermophilus thioautotrophic gill symbiont]	SEH81985.1	thioredoxin [Bathymodiolus azoricus thioautotrophic gill symbiont]	0.0187214	0	0	0.0734333	0	0	0	0				COG0526	cellular processes and signaling	Posttranslational modification, protein turnover, chaperones	Thiol-disulfide isomerase and thioredoxins					PF00578.17	AhpC/TSA family	COG0526	cellular processes and signaling	Posttranslational modification, protein turnover, chaperones	Thiol-disulfide isomerase and thioredoxins					PF00578.17	AhpC/TSA family
OIR24625.1	hypothetical protein BGC33_11165 [Bathymodiolus thermophilus thioautotrophic gill symbiont]			0.0381114	0	0.0185184						X	X	X	COG5634	poorly characterized	Function unknown	Uncharacterized conserved protein					PF10042.5	Uncharacterized conserved protein (DUF2278)
OIR24623.1	DNA helicase UvrD, partial [Bathymodiolus thermophilus thioautotrophic gill symbiont]	SEI01145.1	DNA-dependent helicase II [Bathymodiolus azoricus thioautotrophic gill symbiont]	0.0184565	0.0534169	0.0146749	0.00761199	0	0	0	0.00574536				COG0210	information storage and processing	Replication, recombination and repair	Superfamily I DNA and RNA helicases					PF00580.17	UvrD/REP helicase N-terminal domain	COG0210	information storage and processing	Replication, recombination and repair	Superfamily I DNA and RNA helicases					PF13361.2	UvrD-like helicase C-terminal domain
OIR24621.1	EF-P beta-lysylation protein EpmB [Bathymodiolus thermophilus thioautotrophic gill symbiont]			0	0	0.00555551									COG1509	metabolism	Amino acid transport and metabolism	Lysine 2,3-aminomutase	TIGR03821	Protein fate	Protein modification and repair	EF-P beta-lysylation protein EpmB	PF13394.2	4Fe-4S single cluster domain
OIR24620.1	arsenate reductase (glutaredoxin) [Bathymodiolus thermophilus thioautotrophic gill symbiont]	BAT01726	arsenate reductase [LSA_porfs_bathyt]	0.027362	0.0197979	0.0149571	0	0	0	0	0.0336514				COG1393	metabolism	Inorganic ion transport and metabolism	Arsenate reductase and related proteins, glutaredoxin family	TIGR00014	Cellular processes	Detoxification	arsenate reductase (glutaredoxin)	PF03960.11	ArsC family
OIR24619.1	hypothetical protein BGC33_11130 [Bathymodiolus thermophilus thioautotrophic gill symbiont]			0.0166737	0.0107238	0.0121527						X	X	X
OIR24618.1	hypothetical protein BGC33_11125 [Bathymodiolus thermophilus thioautotrophic gill symbiont]			0.0296422	0.0428954	0.0356479						X	X	X									PF07044.7	Protein of unknown function (DUF1329)
OIR24617.1	Fis family transcriptional regulator [Bathymodiolus thermophilus thioautotrophic gill symbiont]			0.0139885	0.0347019	0.0196628						X	X	X	COG1033	poorly characterized	General function prediction only	Predicted exporters of the RND superfamily					PF03176.11	MMPL family
OIR24616.1	glutathione S-transferase [Bathymodiolus thermophilus thioautotrophic gill symbiont]	SEH62994.1	glutathione S-transferase domain-containingprotein [Bathymodiolus azoricus thioautotrophic gill symbiont]	0.0853695	0.0411796	0.0699994	0.0312092	0	0	0	0.160181				COG0625	cellular processes and signaling	Posttranslational modification, protein turnover, chaperones	Glutathione S-transferase					PF13417.2	Glutathione S-transferase, N-terminal domain	COG0625	cellular processes and signaling	Posttranslational modification, protein turnover, chaperones	Glutathione S-transferase					PF13417.2	Glutathione S-transferase, N-terminal domain
OIR24615.1	23S rRNA (pseudouridine(1915)-N(3))-methyltransferase RlmH [Bathymodiolus thermophilus thioautotrophic gill symbiont]	SEH63009.1	Conserved hypothetical protein CHP00246 [Bathymodiolus azoricus thioautotrophic gill symbiont]	0	0	0.0108024	0	0	0	0	0.0554258				COG1576	poorly characterized	Function unknown	Uncharacterized conserved protein	TIGR00246	Protein synthesis	tRNA and rRNA base modification	rRNA large subunit m3Psi methyltransferase RlmH	PF02590.13	Predicted SPOUT methyltransferase
OIR24613.1	nicotinate (nicotinamide) nucleotide adenylyltransferase [Bathymodiolus thermophilus thioautotrophic gill symbiont]			0.00808424	0	0									COG1057	metabolism	Coenzyme transport and metabolism	Nicotinic acid mononucleotide adenylyltransferase	TIGR00482	Biosynthesis of cofactors, prosthetic groups, and carriers	Pyridine nucleotides	nicotinate (nicotinamide) nucleotide adenylyltransferase	PF01467.22	Cytidylyltransferase-like
OIR24611.1	RNA pseudouridine synthase [Bathymodiolus thermophilus thioautotrophic gill symbiont]			0.010163	0	0.0194443						X	X	X	COG0564	information storage and processing	Translation, ribosomal structure and biogenesis	Pseudouridylate synthases, 23S RNA-specific	TIGR00005	Protein synthesis	tRNA and rRNA base modification	pseudouridine synthase, RluA family	PF00849.18	RNA pseudouridylate synthase
OIR24610.1	hypothetical protein BGC33_11070 [Bathymodiolus thermophilus thioautotrophic gill symbiont]			0.00684051	0	0.00747857						X	X	X	COG1496	poorly characterized	Function unknown	Uncharacterized conserved protein	TIGR00726	Unknown function	General	YfiH family protein	PF02578.11	Multi-copper polyphenol oxidoreductase laccase
OIR24605.1	NADH:ubiquinone oxidoreductase subunit J [Bathymodiolus thermophilus thioautotrophic gill symbiont]			0	0	0.0211351									COG0839	metabolism	Energy production and conversion	NADH:ubiquinone oxidoreductase subunit 6 (chain J)					PF00499.16	NADH-ubiquinone/plastoquinone oxidoreductase chain 6
OIR24603.1	hypothetical protein BGC33_03995 [Bathymodiolus thermophilus thioautotrophic gill symbiont]			0.0327624	0	0																	PF07603.7	Protein of unknown function (DUF1566)
OIR24602.1	50S ribosomal protein L15 [Bathymodiolus thermophilus thioautotrophic gill symbiont]	SEH72402.1	50S ribosomal protein L15 [Bathymodiolus azoricus thioautotrophic gill symbiont]	0.300127	0.184986	0.200519	0.399867	0.739502	0.510052	0.659469	0.47112				COG0200	information storage and processing	Translation, ribosomal structure and biogenesis	Ribosomal protein L15	TIGR01071	Protein synthesis	Ribosomal proteins: synthesis and modification	ribosomal protein uL15	PF00828.15	Ribosomal proteins 50S-L15, 50S-L18e, 60S-L27A	COG0200	information storage and processing	Translation, ribosomal structure and biogenesis	Ribosomal protein L15	TIGR01071	Protein synthesis	Ribosomal proteins: synthesis and modification	ribosomal protein uL15	PF00828.15	Ribosomal proteins 50S-L15, 50S-L18e, 60S-L27A
OIR24601.1	DNA-directed RNA polymerase subunit alpha [Bathymodiolus thermophilus thioautotrophic gill symbiont]	SEH72302.1	DNA-directed RNA polymerase subunit alpha [Bathymodiolus azoricus thioautotrophic gill symbiont]	0.464959	0.477977	0.488885	0.511483	0.285422	0.191815	0.205168	0.261733				COG0202	information storage and processing	Transcription	DNA-directed RNA polymerase, alpha subunit/40 kD subunit	TIGR02027	Transcription	DNA-dependent RNA polymerase	DNA-directed RNA polymerase, alpha subunit	PF03118.11	Bacterial RNA polymerase, alpha chain C terminal domain	COG0202	information storage and processing	Transcription	DNA-directed RNA polymerase, alpha subunit/40 kD subunit	TIGR02027	Transcription	DNA-dependent RNA polymerase	DNA-directed RNA polymerase, alpha subunit	PF03118.11	Bacterial RNA polymerase, alpha chain C terminal domain
OIR24600.1	30S ribosomal protein S10 [Bathymodiolus thermophilus thioautotrophic gill symbiont]			0.185937	0.210577	0.132575						X	X	X	COG0051	information storage and processing	Translation, ribosomal structure and biogenesis	Ribosomal protein S10	TIGR01049	Protein synthesis	Ribosomal proteins: synthesis and modification	ribosomal protein uS10	PF00338.18	Ribosomal protein S10p/S20e
OIR24599.1	50S ribosomal protein L3 [Bathymodiolus thermophilus thioautotrophic gill symbiont]	SEH91974.1	50S ribosomal protein L3 [Bathymodiolus azoricus thioautotrophic gill symbiont]	0.516458	0.549391	0.673071	0.404563	0.345966	0.255753	0.214938	0.122142		X	X	COG0087	information storage and processing	Translation, ribosomal structure and biogenesis	Ribosomal protein L3	TIGR03625			50S ribosomal protein uL3	PF00297.18	Ribosomal protein L3	COG0087	information storage and processing	Translation, ribosomal structure and biogenesis	Ribosomal protein L3	TIGR03625			50S ribosomal protein uL3	PF00297.18	Ribosomal protein L3
OIR24598.1	50S ribosomal protein L4 [Bathymodiolus thermophilus thioautotrophic gill symbiont]	SEH72681.1	50S ribosomal protein L4 [Bathymodiolus azoricus thioautotrophic gill symbiont]	0.614402	0.391908	0.31376	0.326278	0.325522	0.199741	0.287768	0.331925				COG0088	information storage and processing	Translation, ribosomal structure and biogenesis	Ribosomal protein L4	TIGR03953	Protein synthesis	Ribosomal proteins: synthesis and modification	50S ribosomal protein uL4	PF00573.18	Ribosomal protein L4/L1 family	COG0088	information storage and processing	Translation, ribosomal structure and biogenesis	Ribosomal protein L4	TIGR03953	Protein synthesis	Ribosomal proteins: synthesis and modification	50S ribosomal protein uL4	PF00573.18	Ribosomal protein L4/L1 family
OIR24597.1	50S ribosomal protein L23 [Bathymodiolus thermophilus thioautotrophic gill symbiont]	SEH72668.1	50S ribosomal protein L23 [Bathymodiolus azoricus thioautotrophic gill symbiont]	0.194022	0.175481	0.229796	0.156046	0.22645	0.228275	0.191845	0.278389				COG0089	information storage and processing	Translation, ribosomal structure and biogenesis	Ribosomal protein L23					PF00276.16	Ribosomal protein L23	COG0089	information storage and processing	Translation, ribosomal structure and biogenesis	Ribosomal protein L23					PF00276.16	Ribosomal protein L23
OIR24596.1	50S ribosomal protein L2 [Bathymodiolus thermophilus thioautotrophic gill symbiont]	BAT00761	50S ribosomal protein L2 [LSA_porfs_bathyt]	0.26678	0.205898	0.366201	0	0	0.230177	0.246202	0				COG0090	information storage and processing	Translation, ribosomal structure and biogenesis	Ribosomal protein L2	TIGR01171	Protein synthesis	Ribosomal proteins: synthesis and modification	ribosomal protein uL2	PF03947.14	Ribosomal Proteins L2, C-terminal domain
OIR24596.1	50S ribosomal protein L2 [Bathymodiolus thermophilus thioautotrophic gill symbiont]	SEH92014.1	50S ribosomal protein L2 [Bathymodiolus azoricus thioautotrophic gill symbiont]	0.26678	0.205898	0.366201	0.213263	0.384022	0	0	0.172744				COG0090	information storage and processing	Translation, ribosomal structure and biogenesis	Ribosomal protein L2	TIGR01171	Protein synthesis	Ribosomal proteins: synthesis and modification	ribosomal protein uL2	PF03947.14	Ribosomal Proteins L2, C-terminal domain	COG0090	information storage and processing	Translation, ribosomal structure and biogenesis	Ribosomal protein L2	TIGR01171	Protein synthesis	Ribosomal proteins: synthesis and modification	ribosomal protein uL2	PF03947.14	Ribosomal Proteins L2, C-terminal domain
OIR24595.1	30S ribosomal protein S19 [Bathymodiolus thermophilus thioautotrophic gill symbiont]	SEH72637.1	30S ribosomal protein S19 [Bathymodiolus azoricus thioautotrophic gill symbiont]	0.0622486	0.115817	0.0583328	0.124837	0.0934108	0.502205	0.316545	0.35334		X		COG0185	information storage and processing	Translation, ribosomal structure and biogenesis	Ribosomal protein S19	TIGR01050	Protein synthesis	Ribosomal proteins: synthesis and modification	ribosomal protein uS19	PF00203.17	Ribosomal protein S19	COG0185	information storage and processing	Translation, ribosomal structure and biogenesis	Ribosomal protein S19	TIGR01050	Protein synthesis	Ribosomal proteins: synthesis and modification	ribosomal protein uS19	PF00203.17	Ribosomal protein S19
OIR24594.1	50S ribosomal protein L22 [Bathymodiolus thermophilus thioautotrophic gill symbiont]	SEH72623.1	50S ribosomal protein L22 [Bathymodiolus azoricus thioautotrophic gill symbiont]	0.355706	0.332439	0.283562	0.324095	0	0.193156	0	0.38052				COG0091	information storage and processing	Translation, ribosomal structure and biogenesis	Ribosomal protein L22	TIGR01044	Protein synthesis	Ribosomal proteins: synthesis and modification	ribosomal protein uL22	PF00237.15	Ribosomal protein L22p/L17e	COG0091	information storage and processing	Translation, ribosomal structure and biogenesis	Ribosomal protein L22	TIGR01044	Protein synthesis	Ribosomal proteins: synthesis and modification	ribosomal protein uL22	PF00237.15	Ribosomal protein L22p/L17e
OIR24593.1	30S ribosomal protein S3 [Bathymodiolus thermophilus thioautotrophic gill symbiont]	SEH92052.1	30S ribosomal protein S3 [Bathymodiolus azoricus thioautotrophic gill symbiont]	0.307823	0.262322	0.280446	0.354104	0.455078	0.265589	0.243496	0.41676				COG0092	information storage and processing	Translation, ribosomal structure and biogenesis	Ribosomal protein S3	TIGR01009	Protein synthesis	Ribosomal proteins: synthesis and modification	ribosomal protein uS3	PF00189.16	Ribosomal protein S3, C-terminal domain	COG0092	information storage and processing	Translation, ribosomal structure and biogenesis	Ribosomal protein S3	TIGR01009	Protein synthesis	Ribosomal proteins: synthesis and modification	ribosomal protein uS3	PF00189.16	Ribosomal protein S3, C-terminal domain
OIR24592.1	50S ribosomal protein L16 [Bathymodiolus thermophilus thioautotrophic gill symbiont]	SEH72591.1	50S ribosomal protein L16 [Bathymodiolus azoricus thioautotrophic gill symbiont]	0.0414991	0.0343163	0.0259257	0.0487643	0.155685	0.117704	0	0.132502				COG0197	information storage and processing	Translation, ribosomal structure and biogenesis	Ribosomal protein L16/L10E	TIGR01164	Protein synthesis	Ribosomal proteins: synthesis and modification	ribosomal protein uL16	PF00252.14	Ribosomal protein L16p/L10e	COG0197	information storage and processing	Translation, ribosomal structure and biogenesis	Ribosomal protein L16/L10E	TIGR01164	Protein synthesis	Ribosomal proteins: synthesis and modification	ribosomal protein uL16	PF00252.14	Ribosomal protein L16p/L10e
OIR24590.1	30S ribosomal protein S17 [Bathymodiolus thermophilus thioautotrophic gill symbiont]	SEH72561.1	30S ribosomal protein S17 [Bathymodiolus azoricus thioautotrophic gill symbiont]	0.0889266	0.102949	0.126388	0.140441	0.0622738	0.125551	0	0.23556				COG0186	information storage and processing	Translation, ribosomal structure and biogenesis	Ribosomal protein S17	TIGR03635	Protein synthesis	Ribosomal proteins: synthesis and modification	ribosomal protein uS17	PF00366.16	Ribosomal protein S17	COG0186	information storage and processing	Translation, ribosomal structure and biogenesis	Ribosomal protein S17	TIGR03635	Protein synthesis	Ribosomal proteins: synthesis and modification	ribosomal protein uS17	PF00366.16	Ribosomal protein S17
OIR24589.1	50S ribosomal protein L14 [Bathymodiolus thermophilus thioautotrophic gill symbiont]	SEH72547.1	50S ribosomal protein L14 [Bathymodiolus azoricus thioautotrophic gill symbiont]	0.280461	0.247473	0.231836	0.288085	0.239515	0.193156	0.243496	0.38052				COG0093	information storage and processing	Translation, ribosomal structure and biogenesis	Ribosomal protein L14	TIGR01067	Protein synthesis	Ribosomal proteins: synthesis and modification	ribosomal protein uL14	PF00238.15	Ribosomal protein L14p/L23e	COG0093	information storage and processing	Translation, ribosomal structure and biogenesis	Ribosomal protein L14	TIGR01067	Protein synthesis	Ribosomal proteins: synthesis and modification	ribosomal protein uL14	PF00238.15	Ribosomal protein L14p/L23e
OIR24588.1	50S ribosomal protein L24 [Bathymodiolus thermophilus thioautotrophic gill symbiont]	SEH72531.1	50S ribosomal protein L24 [Bathymodiolus azoricus thioautotrophic gill symbiont]	0.0889266	0.0935899	0.0972214	0.312092	0.113225	0	0.143884	0.171316				COG0198	information storage and processing	Translation, ribosomal structure and biogenesis	Ribosomal protein L24	TIGR01079	Protein synthesis	Ribosomal proteins: synthesis and modification	ribosomal protein uL24	PF00467.25	KOW motif	COG0198	information storage and processing	Translation, ribosomal structure and biogenesis	Ribosomal protein L24	TIGR01079	Protein synthesis	Ribosomal proteins: synthesis and modification	ribosomal protein uL24
OIR24587.1	50S ribosomal protein L5 [Bathymodiolus thermophilus thioautotrophic gill symbiont]	SEH72514.1	50S ribosomal protein L5 [Bathymodiolus azoricus thioautotrophic gill symbiont]	0.36841	0.281884	0.203702	0.319522	0.474467	0.149466	0.200981	0.381383				COG0094	information storage and processing	Translation, ribosomal structure and biogenesis	Ribosomal protein L5					PF00673.17	ribosomal L5P family C-terminus	COG0094	information storage and processing	Translation, ribosomal structure and biogenesis	Ribosomal protein L5					PF00673.17	ribosomal L5P family C-terminus
OIR24586.1	30S ribosomal protein S14 [Bathymodiolus thermophilus thioautotrophic gill symbiont]	SEH72493.1	30S ribosomal protein S14 [Bathymodiolus azoricus thioautotrophic gill symbiont]	0.0889266	0.107238	0.0810178	0.104031	0.0778423	0	0.175858	0				COG0199	information storage and processing	Translation, ribosomal structure and biogenesis	Ribosomal protein S14					PF00253.17	Ribosomal protein S14p/S29e	COG0199	information storage and processing	Translation, ribosomal structure and biogenesis	Ribosomal protein S14					PF00253.17	Ribosomal protein S14p/S29e
OIR24585.1	30S ribosomal protein S8 [Bathymodiolus thermophilus thioautotrophic gill symbiont]	SEH72477.1	30S ribosomal protein S8 [Bathymodiolus azoricus thioautotrophic gill symbiont]	0.381114	0.303332	0.256942	0.378968	0.311369	0	0.113052	0.47112				COG0096	information storage and processing	Translation, ribosomal structure and biogenesis	Ribosomal protein S8					PF00410.15	Ribosomal protein S8	COG0096	information storage and processing	Translation, ribosomal structure and biogenesis	Ribosomal protein S8					PF00410.15	Ribosomal protein S8
OIR24584.1	50S ribosomal protein L6 [Bathymodiolus thermophilus thioautotrophic gill symbiont]	SEH72462.1	50S ribosomal protein L6 [Bathymodiolus azoricus thioautotrophic gill symbiont]	0.453526	0.289544	0.218748	0.327696	0.326938	0.125551	0.131894	0.341562				COG0097	information storage and processing	Translation, ribosomal structure and biogenesis	Ribosomal protein L6P/L9E	TIGR03654	Protein synthesis	Ribosomal proteins: synthesis and modification	ribosomal protein uL6	PF00347.19	Ribosomal protein L6	COG0097	information storage and processing	Translation, ribosomal structure and biogenesis	Ribosomal protein L6P/L9E	TIGR03654	Protein synthesis	Ribosomal proteins: synthesis and modification	ribosomal protein uL6	PF00347.19	Ribosomal protein L6
OIR24583.1	50S ribosomal protein L18 [Bathymodiolus thermophilus thioautotrophic gill symbiont]	SEH72447.1	50S ribosomal protein L18 [Bathymodiolus azoricus thioautotrophic gill symbiont]	0.192674	0.13941	0.0567125	0.221065	0.155685	0.209252	0	0.15704				COG0256	information storage and processing	Translation, ribosomal structure and biogenesis	Ribosomal protein L18	TIGR00060	Protein synthesis	Ribosomal proteins: synthesis and modification	ribosomal protein uL18	PF00861.18	Ribosomal L18 of archaea, bacteria, mitoch. and chloroplast	COG0256	information storage and processing	Translation, ribosomal structure and biogenesis	Ribosomal protein L18	TIGR00060	Protein synthesis	Ribosomal proteins: synthesis and modification	ribosomal protein uL18	PF00861.18	Ribosomal L18 of archaea, bacteria, mitoch. and chloroplast
OIR24582.1	30S ribosomal protein S5 [Bathymodiolus thermophilus thioautotrophic gill symbiont]	BAT00747	30S ribosomal protein S5 [LSA_porfs_bathyt]	0.573083	0.707774	0.442898	0	0.743826	0	0	0				COG0098	information storage and processing	Translation, ribosomal structure and biogenesis	Ribosomal protein S5	TIGR01021	Protein synthesis	Ribosomal proteins: synthesis and modification	ribosomal protein uS5	PF03719.11	Ribosomal protein S5, C-terminal domain	COG0098	information storage and processing	Translation, ribosomal structure and biogenesis	Ribosomal protein S5	TIGR01021	Protein synthesis	Ribosomal proteins: synthesis and modification	ribosomal protein uS5	PF03719.11	Ribosomal protein S5, C-terminal domain
OIR24582.1	30S ribosomal protein S5 [Bathymodiolus thermophilus thioautotrophic gill symbiont]	SEH72432.1	30S ribosomal protein S5 [Bathymodiolus azoricus thioautotrophic gill symbiont]	0.573083	0.707774	0.442898	0.407453	0	0.523131	0.439646	0.3926		X		COG0098	information storage and processing	Translation, ribosomal structure and biogenesis	Ribosomal protein S5	TIGR01021	Protein synthesis	Ribosomal proteins: synthesis and modification	ribosomal protein uS5	PF03719.11	Ribosomal protein S5, C-terminal domain	COG0098	information storage and processing	Translation, ribosomal structure and biogenesis	Ribosomal protein S5	TIGR01021	Protein synthesis	Ribosomal proteins: synthesis and modification	ribosomal protein uS5	PF03719.11	Ribosomal protein S5, C-terminal domain
OIR24581.1	50S ribosomal protein L30 [Bathymodiolus thermophilus thioautotrophic gill symbiont]	SEH72416.1	Ribosomal protein L30, bacterial-type [Bathymodiolus azoricus thioautotrophic gill symbiont]	0.13339	0.128686	0.157985	0.277415	0	0	0	0.183213				COG1841	information storage and processing	Translation, ribosomal structure and biogenesis	Ribosomal protein L30/L7E	TIGR01308	Protein synthesis	Ribosomal proteins: synthesis and modification	ribosomal protein uL30	PF00327.16	Ribosomal protein L30p/L7e	COG1841	information storage and processing	Translation, ribosomal structure and biogenesis	Ribosomal protein L30/L7E	TIGR01308	Protein synthesis	Ribosomal proteins: synthesis and modification	ribosomal protein uL30	PF00327.16	Ribosomal protein L30p/L7e
OIR24580.1	preprotein translocase subunit SecY [Bathymodiolus thermophilus thioautotrophic gill symbiont]	SEH72386.1	preprotein translocase subunit SecY [Bathymodiolus azoricus thioautotrophic gill symbiont]	0.00756822	0	0.0165483	0	0.052999	0	0	0				COG0201	cellular processes and signaling	Intracellular trafficking, secretion, and vesicular transport	Preprotein translocase subunit SecY	TIGR00967	Protein fate	Protein and peptide secretion and trafficking	preprotein translocase, SecY subunit	PF00344.16	SecY translocase	COG0201	cellular processes and signaling	Intracellular trafficking, secretion, and vesicular transport	Preprotein translocase subunit SecY	TIGR00967	Protein fate	Protein and peptide secretion and trafficking	preprotein translocase, SecY subunit	PF00344.16	SecY translocase
OIR24579.1	30S ribosomal protein S13 [Bathymodiolus thermophilus thioautotrophic gill symbiont]	SEH72352.1	30S ribosomal protein S13 [Bathymodiolus azoricus thioautotrophic gill symbiont]	0.198375	0.217776	0.216879	0.288085	0.215563	0.289734	0.243496	0.30804				COG0099	information storage and processing	Translation, ribosomal structure and biogenesis	Ribosomal protein S13	TIGR03631	Protein synthesis	Ribosomal proteins: synthesis and modification	ribosomal protein uS13	PF00416.18	Ribosomal protein S13/S18	COG0099	information storage and processing	Translation, ribosomal structure and biogenesis	Ribosomal protein S13	TIGR03631	Protein synthesis	Ribosomal proteins: synthesis and modification	ribosomal protein uS13	PF00416.18	Ribosomal protein S13/S18
OIR24578.1	30S ribosomal protein S11 [Bathymodiolus thermophilus thioautotrophic gill symbiont]			0.0615646	0.0692925	0.0673071						X	X	X	COG0100	information storage and processing	Translation, ribosomal structure and biogenesis	Ribosomal protein S11	TIGR03632	Protein synthesis	Ribosomal proteins: synthesis and modification	ribosomal protein uS11	PF00411.15	Ribosomal protein S11
OIR24577.1	30S ribosomal protein S4 [Bathymodiolus thermophilus thioautotrophic gill symbiont]	SEH72316.1	30S ribosomal protein S4 [Bathymodiolus azoricus thioautotrophic gill symbiont]	0.255181	0.302133	0.185989	0.217107	0.270756	0.300231	0.252319	0.266285				COG0522	information storage and processing	Translation, ribosomal structure and biogenesis	Ribosomal protein S4 and related proteins	TIGR01017	Protein synthesis	Ribosomal proteins: synthesis and modification	ribosomal protein uS4	PF00163.15	Ribosomal protein S4/S9 N-terminal domain	COG0522	information storage and processing	Translation, ribosomal structure and biogenesis	Ribosomal protein S4 and related proteins	TIGR01017	Protein synthesis	Ribosomal proteins: synthesis and modification	ribosomal protein uS4	PF00163.15	Ribosomal protein S4/S9 N-terminal domain
OIR24576.1	50S ribosomal protein L17 [Bathymodiolus thermophilus thioautotrophic gill symbiont]	SEH72285.1	50S ribosomal protein L17 [Bathymodiolus azoricus thioautotrophic gill symbiont]	0.539488	0.729221	0.343516	0.332898	0.249095	0.795159	0.703433	0.266968				COG0203	information storage and processing	Translation, ribosomal structure and biogenesis	Ribosomal protein L17	TIGR00059	Protein synthesis	Ribosomal proteins: synthesis and modification	ribosomal protein bL17	PF01196.15	Ribosomal protein L17	COG0203	information storage and processing	Translation, ribosomal structure and biogenesis	Ribosomal protein L17	TIGR00059	Protein synthesis	Ribosomal proteins: synthesis and modification	ribosomal protein bL17	PF01196.15	Ribosomal protein L17
OIR24575.1	30S ribosomal protein S21 [Bathymodiolus thermophilus thioautotrophic gill symbiont]			0.148211	0.128686	0.0972214						X	X	X	COG0828	information storage and processing	Translation, ribosomal structure and biogenesis	Ribosomal protein S21	TIGR00030	Protein synthesis	Ribosomal proteins: synthesis and modification	ribosomal protein bS21	PF01165.16	Ribosomal protein S21
OIR24574.1	glutamyl-tRNA amidotransferase [Bathymodiolus thermophilus thioautotrophic gill symbiont]	SEH56816.1	Transamidase GatB domain protein [Bathymodiolus azoricus thioautotrophic gill symbiont]	0.0784646	0.0681279	0.0686269	0.0642542	0	0	0	0.110852				COG1610	poorly characterized	Function unknown	Uncharacterized conserved protein					PF09424.6	Yqey-like protein	COG1610	poorly characterized	Function unknown	Uncharacterized conserved protein					PF09424.6	Yqey-like protein
OIR24573.1	hypothetical protein BGC33_10905 [Bathymodiolus thermophilus thioautotrophic gill symbiont]			0.052196	0.0326378	0.0873584						X	X	X									PF01839.19	FG-GAP repeat
OIR24570.1	hypothetical protein BGC33_03945 [Bathymodiolus thermophilus thioautotrophic gill symbiont]	SEH74520.1	lipid hydroperoxide peroxidase [Bathymodiolus azoricus thioautotrophic gill symbiont]	0.496117	0.216735	0.327483	0.0814152	0.568587	0.191056	0.321133	0.266285				COG2077	cellular processes and signaling	Posttranslational modification, protein turnover, chaperones	Peroxiredoxin					PF00578.17	AhpC/TSA family	COG2077	cellular processes and signaling	Posttranslational modification, protein turnover, chaperones	Peroxiredoxin					PF00578.17	AhpC/TSA family
OIR24567.1	hypothetical protein BGC33_03905, partial [Bathymodiolus thermophilus thioautotrophic gill symbiont]	SEH98429.1	ABC transporter ATP-binding protein [Bathymodiolus azoricus thioautotrophic gill symbiont]	0	0.0111901	0.00634053	0.0611944	0.0854739	0.0615448	0.0310338	0.0184753				COG4938	poorly characterized	Function unknown	Uncharacterized conserved protein					PF13304.2	AAA domain, putative AbiEii toxin, Type IV TA system	COG4938	poorly characterized	Function unknown	Uncharacterized conserved protein					PF13304.2	AAA domain, putative AbiEii toxin, Type IV TA system
OIR24566.1	nucleotide exchange factor GrpE [Bathymodiolus thermophilus thioautotrophic gill symbiont]	SEH85602.1	GrpE nucleotide exchange factor [Bathymodiolus azoricus thioautotrophic gill symbiont]	0.182794	0.100089	0.0810178	0.234069	0.339676	0.142672	0.119903	0.192731				COG0576	cellular processes and signaling	Posttranslational modification, protein turnover, chaperones	Molecular chaperone GrpE (heat shock protein)					PF01025.15	GrpE	COG0576	cellular processes and signaling	Posttranslational modification, protein turnover, chaperones	Molecular chaperone GrpE (heat shock protein)					PF01025.15	GrpE
OIR24565.1	NAD kinase [Bathymodiolus thermophilus thioautotrophic gill symbiont]	SEH85616.1	ATP-NAD/AcoX kinase [Bathymodiolus azoricus thioautotrophic gill symbiont]	0.0177853	0.0128686	0.0486107	0.145643	0	0	0	0.0706679				COG0061	metabolism	Carbohydrate transport and metabolism	Predicted sugar kinase					PF01513.17	ATP-NAD kinase	COG0061	metabolism	Carbohydrate transport and metabolism	Predicted sugar kinase					PF01513.17	ATP-NAD kinase
OIR24564.1	hypothetical protein BGC33_14700 [Bathymodiolus thermophilus thioautotrophic gill symbiont]	SEH83280.1	Cytochrome c family protein [Bathymodiolus azoricus thioautotrophic gill symbiont]	0.364599	0.180161	0.116666	0	0.10379	0	0.0502452	0												PF11845.4	Protein of unknown function (DUF3365)									PF11845.4	Protein of unknown function (DUF3365)
OIR24563.1	redox-regulated ATPase YchF [Bathymodiolus thermophilus thioautotrophic gill symbiont]	SEH81613.1	GTP-dependent nucleic acid-binding proteinEngD [Bathymodiolus azoricus thioautotrophic gill symbiont]	0.0489096	0.0482573	0.0461802	0.0429126	0.0389212	0	0.0263788	0.023556				COG0012	information storage and processing	Translation, ribosomal structure and biogenesis	Predicted GTPase, probable translation factor	TIGR00092	Unknown function	General	GTP-binding protein YchF	PF06071.9	Protein of unknown function (DUF933)	COG0012	information storage and processing	Translation, ribosomal structure and biogenesis	Predicted GTPase, probable translation factor	TIGR00092	Unknown function	General	GTP-binding protein YchF	PF06071.9	Protein of unknown function (DUF933)
OIR24562.1	aminoacyl-tRNA hydrolase [Bathymodiolus thermophilus thioautotrophic gill symbiont]			0.0169384	0	0									COG0193	information storage and processing	Translation, ribosomal structure and biogenesis	Peptidyl-tRNA hydrolase	TIGR00447	Protein synthesis	Other	aminoacyl-tRNA hydrolase	PF01195.15	Peptidyl-tRNA hydrolase
OIR24561.1	50S ribosomal protein L25/general stress protein Ctc [Bathymodiolus thermophilus thioautotrophic gill symbiont]	SEH81646.1	50S ribosomal protein L25/general stressprotein Ctc [Bathymodiolus azoricus thioautotrophic gill symbiont]	0.255664	0.193029	0.437496	0.234069	0.0778423	0.0523131	0	0.206115				COG1825	information storage and processing	Translation, ribosomal structure and biogenesis	Ribosomal protein L25 (general stress protein Ctc)	TIGR00731	Protein synthesis	Ribosomal proteins: synthesis and modification	ribosomal protein bL25, Ctc-form	PF01386.15	Ribosomal L25p family	COG1825	information storage and processing	Translation, ribosomal structure and biogenesis	Ribosomal protein L25 (general stress protein Ctc)	TIGR00731	Protein synthesis	Ribosomal proteins: synthesis and modification	ribosomal protein bL25, Ctc-form	PF01386.15	Ribosomal L25p family
OIR24560.1	ubiquinone biosynthesis regulatory protein kinase UbiB [Bathymodiolus thermophilus thioautotrophic gill symbiont]	SEH81665.1	2-polyprenylphenol 6-hydroxylase [Bathymodiolus azoricus thioautotrophic gill symbiont]	0.0102047	0.0464114	0.00637517	0	0.0518949	0	0	0.011778				COG0661	poorly characterized	General function prediction only	Predicted unusual protein kinase	TIGR01982	Biosynthesis of cofactors, prosthetic groups, and carriers	Menaquinone and ubiquinone	2-polyprenylphenol 6-hydroxylase	PF03109.12	ABC1 family	COG0661	poorly characterized	General function prediction only	Predicted unusual protein kinase	TIGR01982	Biosynthesis of cofactors, prosthetic groups, and carriers	Menaquinone and ubiquinone	2-polyprenylphenol 6-hydroxylase	PF03109.12	ABC1 family
OIR24558.1	bifunctional demethylmenaquinone methyltransferase/2-methoxy-6-polyprenyl-1,4-benzoquinol methylase [Bathymodiolus thermophilus thioautotrophic gill symbiont]	SEH81697.1	ubiquinone/menaquinone biosynthesismethyltransferase UbiE [Bathymodiolus azoricus thioautotrophic gill symbiont]	0.0559908	0.0428954	0.0972214	0.0577947	0.0807254	0	0	0.0348977				COG2226	metabolism	Coenzyme transport and metabolism	Methylase involved in ubiquinone/menaquinone biosynthesis	TIGR01934	Biosynthesis of cofactors, prosthetic groups, and carriers	Menaquinone and ubiquinone	ubiquinone/menaquinone biosynthesis methyltransferase	PF01209.14	ubiE/COQ5 methyltransferase family	COG2226	metabolism	Coenzyme transport and metabolism	Methylase involved in ubiquinone/menaquinone biosynthesis	TIGR01934	Biosynthesis of cofactors, prosthetic groups, and carriers	Menaquinone and ubiquinone	ubiquinone/menaquinone biosynthesis methyltransferase	PF01209.14	ubiE/COQ5 methyltransferase family
OIR24557.1	citrate synthase [Bathymodiolus thermophilus thioautotrophic gill symbiont]	SEH81719.1	2-methylcitrate synthase/citrate synthase II [Bathymodiolus azoricus thioautotrophic gill symbiont]	0.0486979	0.0551512	0.0324071	0.100315	0	0	0	0.0673028				COG0372	metabolism	Energy production and conversion	Citrate synthase					PF00285.17	Citrate synthase, C-terminal domain	COG0372	metabolism	Energy production and conversion	Citrate synthase					PF00285.17	Citrate synthase, C-terminal domain
OIR24555.1	hypothetical protein BGC33_14790 [Bathymodiolus thermophilus thioautotrophic gill symbiont]			0.00395229	0.00571938	0						X	X	X	COG2856	metabolism	Amino acid transport and metabolism	Predicted Zn peptidase					PF06114.9	IrrE N-terminal-like domain
OIR24552.1	hypothetical protein BGC33_14775 [Bathymodiolus thermophilus thioautotrophic gill symbiont]			0.00988073	0.0142985	0						X	X	X	COG1106	poorly characterized	General function prediction only	Predicted ATPases					PF13304.2	AAA domain, putative AbiEii toxin, Type IV TA system
OIR24550.1	N-acetyl-gamma-glutamyl-phosphate reductase [Bathymodiolus thermophilus thioautotrophic gill symbiont]	SEH79720.1	protein containingN-acetyl-gamma-glutamyl-phosphate reductase //Semialdehyde dehydrogenase, dimerisation region [Bathymodiolus azoricus thioautotrophic gill symbiont]	0.0264376	0.038258	0.0367865	0.0590444	0	0	0	0.0254659				COG0002	metabolism	Amino acid transport and metabolism	Acetylglutamate semialdehyde dehydrogenase	TIGR01850	Amino acid biosynthesis	Glutamate family	N-acetyl-gamma-glutamyl-phosphate reductase	PF01118.20	Semialdehyde dehydrogenase, NAD binding domain	COG0002	metabolism	Amino acid transport and metabolism	Acetylglutamate semialdehyde dehydrogenase	TIGR01850	Amino acid biosynthesis	Glutamate family	N-acetyl-gamma-glutamyl-phosphate reductase	PF01118.20	Semialdehyde dehydrogenase, NAD binding domain
OIR24548.1	hypothetical protein BGC33_14755 [Bathymodiolus thermophilus thioautotrophic gill symbiont]			0.0551345	0.0591956	0.00972214						X	X	X	COG4938	poorly characterized	Function unknown	Uncharacterized conserved protein					PF13304.2	AAA domain, putative AbiEii toxin, Type IV TA system
OIR24547.1	acetyl-CoA carboxylase biotin carboxylase subunit [Bathymodiolus thermophilus thioautotrophic gill symbiont]	SEH79784.1	acetyl-CoA carboxylase biotin carboxylasesubunit [Bathymodiolus azoricus thioautotrophic gill symbiont]	0.0889266	0.107676	0.0972214	0.175153	0.0698992	0	0.0430674	0.0336514				COG0439	metabolism	Lipid transport and metabolism	Biotin carboxylase	TIGR00514	Fatty acid and phospholipid metabolism	Biosynthesis	acetyl-CoA carboxylase, biotin carboxylase subunit	PF02786.13	Carbamoyl-phosphate synthase L chain, ATP binding domain	COG0439	metabolism	Lipid transport and metabolism	Biotin carboxylase	TIGR00514	Fatty acid and phospholipid metabolism	Biosynthesis	acetyl-CoA carboxylase, biotin carboxylase subunit	PF02786.13	Carbamoyl-phosphate synthase L chain, ATP binding domain
OIR24544.1	protein-disulfide reductase [Bathymodiolus thermophilus thioautotrophic gill symbiont]	SEH79826.1	protein-disulfide reductase [Bathymodiolus azoricus thioautotrophic gill symbiont]	0.0252508	0.084202	0.022805	0.0346768	0.203735	0.100751	0.0781593	0.020357				COG4232	cellular processes and signaling	Posttranslational modification, protein turnover, chaperones	Thiol:disulfide interchange protein					PF11412.4	Disulphide bond corrector protein DsbC	COG4232	cellular processes and signaling	Posttranslational modification, protein turnover, chaperones	Thiol:disulfide interchange protein					PF11412.4	Disulphide bond corrector protein DsbC
OIR24543.1	hypothetical protein BGC33_14730 [Bathymodiolus thermophilus thioautotrophic gill symbiont]	SEH92929.1	thioredoxin-like protein-like protein [Bathymodiolus azoricus thioautotrophic gill symbiont]	0.0327624	0.0406377	0.0307015	0	0.0327757	0	0	0				COG2143	cellular processes and signaling	Posttranslational modification, protein turnover, chaperones	Thioredoxin-related protein					PF13098.2	Thioredoxin-like domain	COG2143	cellular processes and signaling	Posttranslational modification, protein turnover, chaperones	Thioredoxin-related protein					PF13098.2	Thioredoxin-like domain
OIR24541.1	adenylate kinase [Bathymodiolus thermophilus thioautotrophic gill symbiont]	SEH85586.1	adenylate kinase [Bathymodiolus azoricus thioautotrophic gill symbiont]	0.30931	0.346893	0.393113	0.644537	0.189529	0.0818813	0.0688141	0.53257				COG0563	metabolism	Nucleotide transport and metabolism	Adenylate kinase and related kinases	TIGR01351	Purines, pyrimidines, nucleosides, and nucleotides	Nucleotide and nucleoside interconversions	adenylate kinase	PF00406.18	Adenylate kinase	COG0563	metabolism	Nucleotide transport and metabolism	Adenylate kinase and related kinases	TIGR01351	Purines, pyrimidines, nucleosides, and nucleotides	Nucleotide and nucleoside interconversions	adenylate kinase	PF00406.18	Adenylate kinase
OIR24540.1	DNA repair protein RecN [Bathymodiolus thermophilus thioautotrophic gill symbiont]			0.0102047	0.00632883	0.00796897						X	X	X	COG0497	information storage and processing	Replication, recombination and repair	ATPase involved in DNA repair	TIGR00634	DNA metabolism	DNA replication, recombination, and repair	DNA repair protein RecN	PF02463.15	RecF/RecN/SMC N terminal domain
OIR24539.1	hypothetical protein BGC33_14695 [Bathymodiolus thermophilus thioautotrophic gill symbiont]	SEH84166.1	conserved hypothetical protein, secreted [Bathymodiolus azoricus thioautotrophic gill symbiont]	0.152843	0.0804288	0.142794	0.146293	0.0875726	0.117704	0.0659469	0.0809737
OIR24535.1	aspartate carbamoyltransferase [Bathymodiolus thermophilus thioautotrophic gill symbiont]	SEH93845.1	aspartate carbamoyltransferase catalyticsubunit [Bathymodiolus azoricus thioautotrophic gill symbiont]	0.0431929	0.0625047	0.0861104	0.0178338	0.0622738	0	0	0.0201908				COG0540	metabolism	Nucleotide transport and metabolism	Aspartate carbamoyltransferase, catalytic chain	TIGR00670	Purines, pyrimidines, nucleosides, and nucleotides	Pyrimidine ribonucleotide biosynthesis	aspartate carbamoyltransferase	PF02729.17	Aspartate/ornithine carbamoyltransferase, carbamoyl-P binding domain	COG0540	metabolism	Nucleotide transport and metabolism	Aspartate carbamoyltransferase, catalytic chain	TIGR00670	Purines, pyrimidines, nucleosides, and nucleotides	Pyrimidine ribonucleotide biosynthesis	aspartate carbamoyltransferase	PF02729.17	Aspartate/ornithine carbamoyltransferase, carbamoyl-P binding domain
OIR24534.1	hypothetical protein BGC33_14670 [Bathymodiolus thermophilus thioautotrophic gill symbiont]			0.0508152	0	0									COG3079	poorly characterized	Function unknown	Uncharacterized protein conserved in bacteria					PF03695.9	Uncharacterised protein family (UPF0149)
OIR24533.1	thioredoxin-disulfide reductase [Bathymodiolus thermophilus thioautotrophic gill symbiont]	SEH93864.1	thioredoxin-disulfide reductase [Bathymodiolus azoricus thioautotrophic gill symbiont]	0.0512002	0.0545941	0.111952	0.127674	0	0	0	0.0642436				COG0492	cellular processes and signaling	Posttranslational modification, protein turnover, chaperones	Thioredoxin reductase	TIGR01292	Energy metabolism	Electron transport	thioredoxin-disulfide reductase	PF07992.10	Pyridine nucleotide-disulphide oxidoreductase	COG0492	cellular processes and signaling	Posttranslational modification, protein turnover, chaperones	Thioredoxin reductase	TIGR01292	Energy metabolism	Electron transport	thioredoxin-disulfide reductase	PF07992.10	Pyridine nucleotide-disulphide oxidoreductase
OIR24532.1	cell division protein FtsK [Bathymodiolus thermophilus thioautotrophic gill symbiont]	SEH93870.1	cell division protein FtsK [Bathymodiolus azoricus thioautotrophic gill symbiont]	0.0117855	0.0139539	0.00702805	0	0.0227831	0	0	0				COG1674	cellular processes and signaling	Cell cycle control, cell division, chromosome partitioning	DNA segregation ATPase FtsK/SpoIIIE and related proteins					PF01580.14	FtsK/SpoIIIE family	COG1674	cellular processes and signaling	Cell cycle control, cell division, chromosome partitioning	DNA segregation ATPase FtsK/SpoIIIE and related proteins					PF01580.14	FtsK/SpoIIIE family
OIR24529.1	phosphoglycerate mutase (2,3-diphosphoglycerate-independent) [Bathymodiolus thermophilus thioautotrophic gill symbiont]	SEH81599.1	phosphoglyceromutase [Bathymodiolus azoricus thioautotrophic gill symbiont]	0.040563	0.0564413	0.0596974	0.126787	0	0	0	0.029445				COG0696	metabolism	Carbohydrate transport and metabolism	Phosphoglyceromutase	TIGR01307	Energy metabolism	Glycolysis/gluconeogenesis	phosphoglycerate mutase (2,3-diphosphoglycerate-independent)	PF06415.9	BPG-independent PGAM N-terminus (iPGM_N)	COG0696	metabolism	Carbohydrate transport and metabolism	Phosphoglyceromutase	TIGR01307	Energy metabolism	Glycolysis/gluconeogenesis	phosphoglycerate mutase (2,3-diphosphoglycerate-independent)	PF06415.9	BPG-independent PGAM N-terminus (iPGM_N)
OIR24528.1	ribulose-phosphate 3-epimerase [Bathymodiolus thermophilus thioautotrophic gill symbiont]			0.192674	0.0750669	0.105323						X	X	X	COG0036	metabolism	Carbohydrate transport and metabolism	Pentose-5-phosphate-3-epimerase	TIGR01163	Energy metabolism	Pentose phosphate pathway	ribulose-phosphate 3-epimerase	PF00834.15	Ribulose-phosphate 3 epimerase family
OIR24527.1	30S ribosomal protein S2, partial [Bathymodiolus thermophilus thioautotrophic gill symbiont]	SEH81546.1	Ribosomal protein S2, bacterial-type [Bathymodiolus azoricus thioautotrophic gill symbiont]	0.467582	0.564558	0.580192	0.394449	0.60544	0.279003	0.293097	0.222473		X	X	COG0052	information storage and processing	Translation, ribosomal structure and biogenesis	Ribosomal protein S2	TIGR01011	Protein synthesis	Ribosomal proteins: synthesis and modification	ribosomal protein uS2	PF00318.16	Ribosomal protein S2	COG0052	information storage and processing	Translation, ribosomal structure and biogenesis	Ribosomal protein S2	TIGR01011	Protein synthesis	Ribosomal proteins: synthesis and modification	ribosomal protein uS2	PF00318.16	Ribosomal protein S2
OIR24526.1	translation elongation factor Ts [Bathymodiolus thermophilus thioautotrophic gill symbiont]	SEH81536.1	translation elongation factor Ts [Bathymodiolus azoricus thioautotrophic gill symbiont]	0.500212	0.36193	0.568138	0.518475	0.0200883	0	0	0.220362				COG0264	information storage and processing	Translation, ribosomal structure and biogenesis	Translation elongation factor Ts	TIGR00116	Protein synthesis	Translation factors	translation elongation factor Ts	PF00889.15	Elongation factor TS	COG0264	information storage and processing	Translation, ribosomal structure and biogenesis	Translation elongation factor Ts	TIGR00116	Protein synthesis	Translation factors	translation elongation factor Ts	PF00889.15	Elongation factor TS
OIR24524.1	hypothetical protein BGC33_10875 [Bathymodiolus thermophilus thioautotrophic gill symbiont]			0.027362	0.0445452	0						X	X	X
OIR24523.1	glutamate synthase subunit alpha [Bathymodiolus thermophilus thioautotrophic gill symbiont]	SEH88052.1	large subunit of NADH-dependent glutamatesynthase [Bathymodiolus azoricus thioautotrophic gill symbiont]	0.0512002	0.131806	0.0636358	0.229813	0.0207579	0	0	0.0770923				COG0069	metabolism	Amino acid transport and metabolism	Glutamate synthase domain 2					PF00310.17	Glutamine amidotransferases class-II	COG0069	metabolism	Amino acid transport and metabolism	Glutamate synthase domain 2					PF00310.17	Glutamine amidotransferases class-II
OIR24522.1	hypothetical protein BGC33_10865 [Bathymodiolus thermophilus thioautotrophic gill symbiont]	BAT01388	protein containing DUF328 [LSA_porfs_bathyt]	0.0337308	0.0266247	0.087164	0	0.033361	0	0	0				COG3022	poorly characterized	Function unknown	Uncharacterized protein conserved in bacteria					PF03883.10	Peroxide stress protein YaaA	COG3022	poorly characterized	Function unknown	Uncharacterized protein conserved in bacteria					PF03883.10	Peroxide stress protein YaaA
OIR24522.1	hypothetical protein BGC33_10865 [Bathymodiolus thermophilus thioautotrophic gill symbiont]	SEH88075.1	protein containing DUF328 [Bathymodiolus azoricus thioautotrophic gill symbiont]	0.0337308	0.0266247	0.087164	0.0645707	0	0	0	0.0893503				COG3022	poorly characterized	Function unknown	Uncharacterized protein conserved in bacteria					PF03883.10	Peroxide stress protein YaaA	COG3022	poorly characterized	Function unknown	Uncharacterized protein conserved in bacteria					PF03883.10	Peroxide stress protein YaaA
OIR24520.1	hypothetical protein BGC33_10855 [Bathymodiolus thermophilus thioautotrophic gill symbiont]			0.0941576	0.0958838	0.0724395						X	X	X	COG3591	metabolism	Amino acid transport and metabolism	V8-like Glu-specific endopeptidase					PF00089.22	Trypsin
OIR24516.1	hypothetical protein BGC33_10835 [Bathymodiolus thermophilus thioautotrophic gill symbiont]			0.0127038	0.014707	0.00833326						X	X	X	COG0352	metabolism	Coenzyme transport and metabolism	Thiamine monophosphate synthase	TIGR00586	DNA metabolism	DNA replication, recombination, and repair	mutator mutT protein	PF02581.13	Thiamine monophosphate synthase
OIR24515.1	glutamate--cysteine ligase [Bathymodiolus thermophilus thioautotrophic gill symbiont]	SEH88162.1	glutamate--cysteine ligase [Bathymodiolus azoricus thioautotrophic gill symbiont]	0.00459965	0	0	0.0100675	0	0	0	0				COG2918	metabolism	Coenzyme transport and metabolism	Gamma-glutamylcysteine synthetase	TIGR01434	Biosynthesis of cofactors, prosthetic groups, and carriers	Glutathione and analogs	glutamate--cysteine ligase	PF04262.10	Glutamate-cysteine ligase	COG2918	metabolism	Coenzyme transport and metabolism	Gamma-glutamylcysteine synthetase	TIGR01434	Biosynthesis of cofactors, prosthetic groups, and carriers	Glutathione and analogs	glutamate--cysteine ligase	PF04262.10	Glutamate-cysteine ligase
OIR24514.1	translation elongation factor Tu, partial [Bathymodiolus thermophilus thioautotrophic gill symbiont]			2.58714	2.57073	2.60689						X	X	X	COG0050	information storage and processing	Translation, ribosomal structure and biogenesis	GTPases - translation elongation factors	TIGR00485	Protein synthesis	Translation factors	translation elongation factor Tu	PF00009.23	Elongation factor Tu GTP binding domain
OIR24512.1	type III-B CRISPR module RAMP protein Cmr6, partial [Bathymodiolus thermophilus thioautotrophic gill symbiont]			0	0.0122558	0									COG1604	information storage and processing	Replication, recombination and repair	Uncharacterized protein predicted to be involved in DNA repair (RAMP superfamily)	TIGR01898			CRISPR type III-B/RAMP module RAMP protein Cmr6	PF03787.11	RAMP superfamily
OIR24510.1	tRNA uridine-5-carboxymethylaminomethyl(34) synthesis GTPase MnmE [Bathymodiolus thermophilus thioautotrophic gill symbiont]	BAT01378	tRNA modification GTPase TrmE [LSA_porfs_bathyt]	0	0.0134048	0	0.00664025	0	0	0	0				COG0486	poorly characterized	General function prediction only	Predicted GTPase	TIGR00450	Protein synthesis	tRNA and rRNA base modification	tRNA modification GTPase TrmE	PF12631.3	MnmE helical domain	COG0486	poorly characterized	General function prediction only	Predicted GTPase	TIGR00450	Protein synthesis	tRNA and rRNA base modification	tRNA modification GTPase TrmE	PF12631.3	MnmE helical domain
OIR24509.1	histidine kinase [Bathymodiolus thermophilus thioautotrophic gill symbiont]			0.00952785	0.0068939	0.00694439						X	X	X	COG3850	cellular processes and signaling	Signal transduction mechanisms	Signal transduction histidine kinase, nitrate/nitrite-specific					PF13185.2	GAF domain
OIR24508.1	two-component system response regulator NarL [Bathymodiolus thermophilus thioautotrophic gill symbiont]	SEH88208.1	two component LuxR family transcriptionalregulator [Bathymodiolus azoricus thioautotrophic gill symbiont]	0.143056	0.0895208	0.0887674	0	0.0389212	0.130783	0.0879292	0.0588899				COG2197	cellular processes and signaling	Signal transduction mechanisms	Response regulator containing a CheY-like receiver domain and an HTH DNA-binding domain					PF00072.20	Response regulator receiver domain	COG2197	cellular processes and signaling	Signal transduction mechanisms	Response regulator containing a CheY-like receiver domain and an HTH DNA-binding domain					PF00072.20	Response regulator receiver domain
OIR24507.1	sulfurtransferase [Bathymodiolus thermophilus thioautotrophic gill symbiont]	SEH88225.1	rhodanese domain-containing protein [Bathymodiolus azoricus thioautotrophic gill symbiont]	0.0197615	0	0	0	0	0	0	0.0654333				COG0607	metabolism	Inorganic ion transport and metabolism	Rhodanese-related sulfurtransferase					PF00581.16	Rhodanese-like domain
OIR24505.1	hypothetical protein BGC33_10775 [Bathymodiolus thermophilus thioautotrophic gill symbiont]			0.0988073	0.0714923	0.0972214						X	X	X
OIR24504.1	hypothetical protein BGC33_10770 [Bathymodiolus thermophilus thioautotrophic gill symbiont]	SEH93649.1	conserved hypothetical protein [Bathymodiolus azoricus thioautotrophic gill symbiont]	0.0239418	0.0148484	0.0336536	0	0	0	0	0.0348977
OIR24502.1	serine--tRNA ligase [Bathymodiolus thermophilus thioautotrophic gill symbiont]	SEH93625.1	Seryl-tRNA synthetase, class IIa [Bathymodiolus azoricus thioautotrophic gill symbiont]	0.0685476	0.0509383	0.0445598	0.0812739	0	0	0	0.0343525				COG0172	information storage and processing	Translation, ribosomal structure and biogenesis	Seryl-tRNA synthetase	TIGR00414	Protein synthesis	tRNA aminoacylation	serine--tRNA ligase	PF00587.21	tRNA synthetase class II core domain (G, H, P, S and T)	COG0172	information storage and processing	Translation, ribosomal structure and biogenesis	Seryl-tRNA synthetase	TIGR00414	Protein synthesis	tRNA aminoacylation	serine--tRNA ligase	PF00587.21	tRNA synthetase class II core domain (G, H, P, S and T)
OIR24501.1	preprotein translocase subunit YajC [Bathymodiolus thermophilus thioautotrophic gill symbiont]	BAT01697	YajC [LSA_porfs_bathyt]	0.0592844	0.0214477	0	0	0.0518949	0	0	0.03926								TIGR00739	Protein fate	Protein and peptide secretion and trafficking	preprotein translocase, YajC subunit	PF02699.11	Preprotein translocase subunit	COG1862	cellular processes and signaling	Intracellular trafficking, secretion, and vesicular transport	Preprotein translocase subunit YajC	TIGR00739	Protein fate	Protein and peptide secretion and trafficking	preprotein translocase, YajC subunit	PF02699.11	Preprotein translocase subunit
OIR24500.1	protein-export membrane protein SecD [Bathymodiolus thermophilus thioautotrophic gill symbiont]	SEH99034.1	preprotein translocase SecD subunit [Bathymodiolus azoricus thioautotrophic gill symbiont]	0.0517632	0.172862	0.0623958	0.0442518	0.506556	0.093695	0.133862	0.038674				COG0342	cellular processes and signaling	Intracellular trafficking, secretion, and vesicular transport	Preprotein translocase subunit SecD	TIGR01129	Protein fate	Protein and peptide secretion and trafficking	protein-export membrane protein SecD	PF13721.2	SecD export protein N-terminal TM region	COG0342	cellular processes and signaling	Intracellular trafficking, secretion, and vesicular transport	Preprotein translocase subunit SecD	TIGR01129	Protein fate	Protein and peptide secretion and trafficking	protein-export membrane protein SecD	PF13721.2	SecD export protein N-terminal TM region
OIR24499.1	protein-export membrane protein SecF [Bathymodiolus thermophilus thioautotrophic gill symbiont]	SEH93580.1	preprotein translocase subunit SecF [Bathymodiolus azoricus thioautotrophic gill symbiont]	0.0269475	0.0974895	0.0382993	0	0.150967	0	0	0.0214145				COG0341	cellular processes and signaling	Intracellular trafficking, secretion, and vesicular transport	Preprotein translocase subunit SecF	TIGR00966	Protein fate	Protein and peptide secretion and trafficking	protein-export membrane protein SecF	PF02355.12	Protein export membrane protein	COG0341	cellular processes and signaling	Intracellular trafficking, secretion, and vesicular transport	Preprotein translocase subunit SecF	TIGR00966	Protein fate	Protein and peptide secretion and trafficking	protein-export membrane protein SecF	PF02355.12	Protein export membrane protein
OIR24497.1	alanine--glyoxylate aminotransferase, partial [Bathymodiolus thermophilus thioautotrophic gill symbiont]	SEH71083.1	serine--pyruvate transaminase [Bathymodiolus azoricus thioautotrophic gill symbiont]	0.114008	0.191379	0.102207	0.312092	0	0	0	0.145823				COG0075	metabolism	Amino acid transport and metabolism	Serine-pyruvate aminotransferase/archaeal aspartate aminotransferase					PF00266.15	Aminotransferase class-V	COG0075	metabolism	Amino acid transport and metabolism	Serine-pyruvate aminotransferase/archaeal aspartate aminotransferase					PF00266.15	Aminotransferase class-V
OIR24495.1	ADP compounds hydrolase NudE [Bathymodiolus thermophilus thioautotrophic gill symbiont]	SEH74728.1	ADP-ribose diphosphatase NudE [Bathymodiolus azoricus thioautotrophic gill symbiont]	0.0550498	0.0183837	0.0138888	0.059446	0	0	0	0.0448685				COG0494	information storage and processing	Replication, recombination and repair	NTP pyrophosphohydrolases including oxidative damage repair enzymes					PF00293.24	NUDIX domain	COG0494	information storage and processing	Replication, recombination and repair	NTP pyrophosphohydrolases including oxidative damage repair enzymes					PF00293.24	NUDIX domain
OIR24494.1	ribose-phosphate pyrophosphokinase [Bathymodiolus thermophilus thioautotrophic gill symbiont]	SEH75021.1	ribose-phosphate pyrophosphokinase [Bathymodiolus azoricus thioautotrophic gill symbiont]	0.114334	0.0698582	0.127777	0.142277	0.0457896	0	0	0.0831387				COG0462	metabolism	Nucleotide transport and metabolism	Phosphoribosylpyrophosphate synthetase	TIGR01251	Purines, pyrimidines, nucleosides, and nucleotides	Purine ribonucleotide biosynthesis	ribose-phosphate diphosphokinase	PF13793.2	N-terminal domain of ribose phosphate pyrophosphokinase	COG0462	metabolism	Nucleotide transport and metabolism	Phosphoribosylpyrophosphate synthetase	TIGR01251	Purines, pyrimidines, nucleosides, and nucleotides	Purine ribonucleotide biosynthesis	ribose-phosphate diphosphokinase	PF13793.2	N-terminal domain of ribose phosphate pyrophosphokinase
OIR24493.1	RNA polymerase sigma factor RpoD [Bathymodiolus thermophilus thioautotrophic gill symbiont]	SEH75004.1	RNA polymerase sigma factor RpoD [Bathymodiolus azoricus thioautotrophic gill symbiont]	0.121146	0.167851	0.14231	0.0859383	0.10379	0.0545875	0	0.105831				COG0568	information storage and processing	Transcription	DNA-directed RNA polymerase, sigma subunit (sigma70/sigma32)	TIGR02393	Transcription	Transcription factors	RNA polymerase sigma factor RpoD	PF04546.9	Sigma-70, non-essential region	COG0568	information storage and processing	Transcription	DNA-directed RNA polymerase, sigma subunit (sigma70/sigma32)	TIGR02393	Transcription	Transcription factors	RNA polymerase sigma factor RpoD	PF04546.9	Sigma-70, non-essential region
OIR24491.1	hypothetical protein BGC33_10720 [Bathymodiolus thermophilus thioautotrophic gill symbiont]			0.0177853	0	0
OIR24490.1	hypothetical protein BGC33_10715 [Bathymodiolus thermophilus thioautotrophic gill symbiont]			0.0381114	0	0									COG3600	poorly characterized	Function unknown	Uncharacterized phage-associated protein					PF13274.2	Protein of unknown function (DUF4065)
OIR24489.1	3'(2'),5'-bisphosphate nucleotidase [Bathymodiolus thermophilus thioautotrophic gill symbiont]			0	0	0.00670493									COG1218	metabolism	Inorganic ion transport and metabolism	3'-Phosphoadenosine 5'-phosphosulfate (PAPS) 3'-phosphatase	TIGR01331	Central intermediary metabolism	Sulfur metabolism	3'(2'),5'-bisphosphate nucleotidase	PF00459.21	Inositol monophosphatase family
OIR24488.1	nicotinate-nucleotide diphosphorylase (carboxylating) [Bathymodiolus thermophilus thioautotrophic gill symbiont]	SEH74964.1	nicotinate-nucleotide pyrophosphorylase [Bathymodiolus azoricus thioautotrophic gill symbiont]	0	0	0.0129629	0	0	0	0	0.0162455				COG0157	metabolism	Coenzyme transport and metabolism	Nicotinate-nucleotide pyrophosphorylase	TIGR00078	Biosynthesis of cofactors, prosthetic groups, and carriers	Pyridine nucleotides	nicotinate-nucleotide diphosphorylase (carboxylating)	PF01729.15	Quinolinate phosphoribosyl transferase, C-terminal domain
OIR24487.1	lipid-A-disaccharide synthase [Bathymodiolus thermophilus thioautotrophic gill symbiont]	SEH74947.1	lipid-A-disaccharide synthase [Bathymodiolus azoricus thioautotrophic gill symbiont]	0	0.00965146	0.00486107	0	0.0467054	0	0	0				COG0763	cellular processes and signaling	Cell wall/membrane/envelope biogenesis	Lipid A disaccharide synthetase	TIGR00215	Cell envelope	Biosynthesis and degradation of surface polysaccharides and lipopolysaccharides	lipid-A-disaccharide synthase	PF02684.11	Lipid-A-disaccharide synthetase	COG0763	cellular processes and signaling	Cell wall/membrane/envelope biogenesis	Lipid A disaccharide synthetase	TIGR00215	Cell envelope	Biosynthesis and degradation of surface polysaccharides and lipopolysaccharides	lipid-A-disaccharide synthase	PF02684.11	Lipid-A-disaccharide synthetase
OIR24483.1	hypothetical protein BGC33_10680 [Bathymodiolus thermophilus thioautotrophic gill symbiont]			0.0239418	0	0									COG0784	cellular processes and signaling	Signal transduction mechanisms	FOG: CheY-like receiver					PF00072.20	Response regulator receiver domain
OIR24482.1	hypothetical protein BGC33_10675 [Bathymodiolus thermophilus thioautotrophic gill symbiont]			0.0108688	0.00285969	0						X	X	X	COG0642	cellular processes and signaling	Signal transduction mechanisms	Signal transduction histidine kinase					PF13589.2	Histidine kinase-, DNA gyrase B-, and HSP90-like ATPase
OIR24481.1	diaminopimelate decarboxylase [Bathymodiolus thermophilus thioautotrophic gill symbiont]	SEH74898.1	protein containing Diaminopimelatedecarboxylase domain [Bathymodiolus azoricus thioautotrophic gill symbiont]	0.0454514	0.0343163	0.041049	0.065886	0	0	0	0.0209386				COG0019	metabolism	Amino acid transport and metabolism	Diaminopimelate decarboxylase	TIGR01048	Amino acid biosynthesis	Aspartate family	diaminopimelate decarboxylase	PF02784.12	Pyridoxal-dependent decarboxylase, pyridoxal binding domain	COG0019	metabolism	Amino acid transport and metabolism	Diaminopimelate decarboxylase	TIGR01048	Amino acid biosynthesis	Aspartate family	diaminopimelate decarboxylase	PF02784.12	Pyridoxal-dependent decarboxylase, pyridoxal binding domain
OIR24478.1	hypothetical protein BGC33_03730 [Bathymodiolus thermophilus thioautotrophic gill symbiont]	SEH77646.1	conserved hypothetical protein, secreted [Bathymodiolus azoricus thioautotrophic gill symbiont]	2.68652	4.07393	3.59463	0.445845	1.49457	1.43487	1.23603	0.679758		X	X
OIR24474.1	molybdopterin oxidoreductase [Bathymodiolus thermophilus thioautotrophic gill symbiont]			0	0	0.00441916									COG5557	metabolism	Energy production and conversion	Polysulphide reductase					PF03916.10	Polysulphide reductase, NrfD
OIR24473.1	nitrate reductase [Bathymodiolus thermophilus thioautotrophic gill symbiont]	BAT00407	intracellular sulfur oxidation protein DsrM [LSA_porfs_bathyt]	0.0385349	0.0815012	0.0518514	0	0	0.0784696	0	0				COG2181	metabolism	Energy production and conversion	Nitrate reductase gamma subunit					PF02665.10	Nitrate reductase gamma subunit	COG2181	metabolism	Energy production and conversion	Nitrate reductase gamma subunit					PF02665.10	Nitrate reductase gamma subunit
OIR24473.1	nitrate reductase [Bathymodiolus thermophilus thioautotrophic gill symbiont]	SEH64580.1	nitrate reductase, gamma subunit [Bathymodiolus azoricus thioautotrophic gill symbiont]	0.0385349	0.0815012	0.0518514	0	0.182527	0	0.0545767	0.113719				COG2181	metabolism	Energy production and conversion	Nitrate reductase gamma subunit					PF02665.10	Nitrate reductase gamma subunit	COG2181	metabolism	Energy production and conversion	Nitrate reductase gamma subunit					PF02665.10	Nitrate reductase gamma subunit
OIR24472.1	hypothetical protein BGC33_10635 [Bathymodiolus thermophilus thioautotrophic gill symbiont]	SEH83987.1	conserved hypothetical protein [Bathymodiolus azoricus thioautotrophic gill symbiont]	0.12759	0.100711	0.190216	0.0249673	0	0	0	0.0188448
OIR24469.1	cobyrinic acid a,c-diamide synthase [Bathymodiolus thermophilus thioautotrophic gill symbiont]			0.0106712	0.0128686	0						X	X	X	COG1797	metabolism	Coenzyme transport and metabolism	Cobyrinic acid a,c-diamide synthase	TIGR00379	Biosynthesis of cofactors, prosthetic groups, and carriers	Heme, porphyrin, and cobalamin	cobyrinic acid a,c-diamide synthase	PF07685.10	CobB/CobQ-like glutamine amidotransferase domain
OIR24468.1	4Fe-4S ferredoxin [Bathymodiolus thermophilus thioautotrophic gill symbiont]	SEH80940.1	Fe-S-cluster-containing hydrogenase subunit [Bathymodiolus azoricus thioautotrophic gill symbiont]	0.0691651	0.0381292	0.0252056	0.0866921	0.161451	0.0697508	0.117239	0.0959688				COG0437	metabolism	Energy production and conversion	Fe-S-cluster-containing hydrogenase components 1	TIGR01409	Protein fate	Protein and peptide secretion and trafficking	Tat (twin-arginine translocation) pathway signal sequence	PF13247.2	4Fe-4S dicluster domain	COG0437	metabolism	Energy production and conversion	Fe-S-cluster-containing hydrogenase components 1	TIGR01409	Protein fate	Protein and peptide secretion and trafficking	Tat (twin-arginine translocation) pathway signal sequence	PF13247.2	4Fe-4S dicluster domain
OIR24467.1	sulfur reduction protein DsrJ [Bathymodiolus thermophilus thioautotrophic gill symbiont]	SEH80961.1	[similarity to] sulfur oxidation protein DsrJ [Bathymodiolus azoricus thioautotrophic gill symbiont]	0.0127038	0.0183837	0	0.0312092	0	0	0.175858	0.0785199
OIR24466.1	glutamate synthase [Bathymodiolus thermophilus thioautotrophic gill symbiont]	SEH80977.1	molybdopterin oxidoreductase [Bathymodiolus azoricus thioautotrophic gill symbiont]	0.438458	0.595173	0.502311	0.661027	0.112439	0.0261565	0.0439646	0.209386				COG0493	metabolism	Amino acid transport and metabolism	NADPH-dependent glutamate synthase beta chain and related oxidoreductases					PF07992.10	Pyridine nucleotide-disulphide oxidoreductase	COG0493	metabolism	Amino acid transport and metabolism	NADPH-dependent glutamate synthase beta chain and related oxidoreductases					PF07992.10	Pyridine nucleotide-disulphide oxidoreductase
OIR24465.1	reductase [Bathymodiolus thermophilus thioautotrophic gill symbiont]	SEH80995.1	reductase, iron-sulfur binding subunit [Bathymodiolus azoricus thioautotrophic gill symbiont]	0.120578	0.130867	0.105461	0.084635	0.0897166	0.0851196	0.107303	0.0598881		X	X	COG0247	metabolism	Energy production and conversion	Fe-S oxidoreductase					PF13183.2	4Fe-4S dicluster domain	COG0247	metabolism	Energy production and conversion	Fe-S oxidoreductase					PF13183.2	4Fe-4S dicluster domain
OIR24464.1	sulfurtransferase TusE [Bathymodiolus thermophilus thioautotrophic gill symbiont]	SEH78561.1	sulfur relay protein, TusE/DsrC/DsvC family [Bathymodiolus azoricus thioautotrophic gill symbiont]	0.192674	0.150134	0.178239	0	0	0	0	0.03624			X	COG2920	metabolism	Inorganic ion transport and metabolism	Dissimilatory sulfite reductase (desulfoviridin), gamma subunit	TIGR03342			sulfur relay protein, TusE/DsrC/DsvC family	PF04358.9	DsrC like protein
OIR24462.1	sulfurtransferase TusC [Bathymodiolus thermophilus thioautotrophic gill symbiont]	SEH81075.1	sulfur oxidoreductase [Bathymodiolus azoricus thioautotrophic gill symbiont]	0.100783	0.180161	0.0972214	0.0728214	0	0	0	0.675271				COG2923	metabolism	Inorganic ion transport and metabolism	Uncharacterized protein involved in the oxidation of intracellular sulfur	TIGR03010	Protein synthesis	tRNA and rRNA base modification	sulfur relay protein TusC/DsrF	PF02635.11	DsrE/DsrF-like family	COG2923	metabolism	Inorganic ion transport and metabolism	Uncharacterized protein involved in the oxidation of intracellular sulfur	TIGR03010	Protein synthesis	tRNA and rRNA base modification	sulfur relay protein TusC/DsrF	PF02635.11	DsrE/DsrF-like family
OIR24461.1	sulfurtransferase TusD [Bathymodiolus thermophilus thioautotrophic gill symbiont]	SEH81090.1	intracellular sulfur oxidation protein DsrE [Bathymodiolus azoricus thioautotrophic gill symbiont]	0.124497	0.180161	0.129629	0.582571	0.269853	0	0	1.31913				COG1553	metabolism	Inorganic ion transport and metabolism	Uncharacterized conserved protein involved in intracellular sulfur reduction	TIGR03012	Protein synthesis	tRNA and rRNA base modification	sulfur relay protein TusD/DsrE	PF02635.11	DsrE/DsrF-like family	COG1553	metabolism	Inorganic ion transport and metabolism	Uncharacterized conserved protein involved in intracellular sulfur reduction	TIGR03012	Protein synthesis	tRNA and rRNA base modification	sulfur relay protein TusD/DsrE	PF02635.11	DsrE/DsrF-like family
[truncated: 692 more rows]

## Sheet: Supplementary Table S4b
Supplementary Table S4b: Comparison of thiotrophic symbiont proteins of B. thermophilus and B. azoricus identified in whole gill tissue samples. Protein orthologs were cross-assigned between both species using Orthovenn and Proteinortho. Three biological B. thermophilus gill sample replicates were compared against two biological B. azoricus replicates (Group D, see Supplementary Table S4c for det…
[truncated: 959 more rows]

[truncated: 1 more sheets: Supplementary Table S4c]
