# Supplementary material for: Comparative proteomics of related symbiotic mussel species reveals high variability of host–symbiont interactions
Source: ISME J. 2019 Nov 4;14(2):649–56. doi: 10.1038/s41396-019-0517-6 (PMC6976577; doi:10.1038/s41396-019-0517-6)
Supplement: Supplementary file 11 — Supplementary Table S5 [file 41396_2019_517_MOESM11_ESM.xlsx]

## Sheet: Supplementary Table S5
Supplementary Table S5: Genes and proteins involved in biosynthesis of amino acids in B. thermophilus and B. azoricus and their thiotrophic symbionts. Genes/proteins required for each pathway were assigned using the Metacyc.org database (Caspi et al., 2016, see Supplementary Results and Discussion for references) and KEGG database and adapted according to literature on other known symbionts (Kuwa…
			B. thermophilus		B. azoricus
Amino acid	Enzyme symbol	Enzyme function	host*	thiotrophic symbiont	host*	thiotrophic symbiont
Ala	AgxT	D-alanine aminotransferase (EC 2.6.1.21)	BAGiLS_006297	OIR24946.1	BAGiLS_006297	SEH95087.1
Arg	ArgB	Acetylglutamate kinase (EC 2.7.2.8)	BAGiLS_007729	OIR25682.1	BAGiLS_007729	SEH70502.1
	ArgC	N-acetyl-gamma-glutamyl-phosphate reductase (EC 1.2.1.38)	BAGiLS_014567	OIR24550.1	BAGiLS_014567	SEH79720.1
	ArgD	Acetylornithine aminotransferase (EC 2.6.1.11)		OIR24744.1		SEH69114.1
	ArgF	ornithine carbamoyltransferase		OIR24745.1	BAGiLS_000243	OIR24745.1
	ArgG	Argininosuccinate synthase (EC 6.3.4.5)	BAGiLS_002047	OIR23961.1	BAGiLS_003263	SEH85237.1
	ArgH	Argininosuccinate lyase (EC 4.3.2.1)	BAGiLS_001186	OIR25272.1	BAGiLS_001186	SEH60614.1
	ArgJ	Glutamate N-acetyltransferase (EC 2.3.1.35) / N-acetylglutamate synthase (EC 2.3.1.1)	BAGiLS_007102	OIR24333.1	BAGiLS_007102	SEH73086.1
	CarB	Carbamoyl-phosphate synthase large chain (EC 6.3.5.5)	BAGiLS_007045	OIR24363.1	BAGiLS_007045	SEH81208.1
Asp	AspC/AatA	Aspartate aminotransferase (EC 2.6.1.1)		OIR25282.1		SEH93996.1
Chorismate and Phe	AroA	5-Enolpyruvylshikimate-3-phosphate synthase (EC 2.5.1.19)	BAGiLS_010589	OIR23762.1	BAGiLS_010589	SEH93080.1
	AroB	3-dehydroquinate synthase (EC 4.2.3.4)	BAGiLS_005908	OIR24430.1	BAGiLS_005908	SEH63253.1
	AroC	Chorismate synthase (EC 4.2.3.5)		OIR23790.1
	AroE	Shikimate 5-dehydrogenase I alpha (EC 1.1.1.25)	BAGiLS_003482	OIR24944.1	BAGiLS_003482	SEH68778.1
	AroG	2-keto-3-deoxy-D-arabino-heptulosonate-7- phosphate synthase I alpha (EC 2.5.1.54)	BAGiLS_005307	OIR25457.1	BAGiLS_005307	SEH70908.1
	AroK	Shikimate kinase I (EC 2.7.1.71)	BAGiLS_003569	OIR25740.1	BAGiLS_003569	SEH91307.1
	AroQ	3-dehydroquinate dehydratase II (EC 4.2.1.10)	BAGiLS_005968	OIR24545.1	BAGiLS_005968	SEH79811.1
	HisC	Histidinol-phosphate aminotransferase (EC 2.6.1.9)		OIR25297.1		SEH93107.1
	PheA	Chorismate mutase I (EC 5.4.99.5) / Prephenate dehydratase (EC 4.2.1.51)	BAGiLS_000577	OIR23765.1	BAGiLS_000577	SEH67253.1
Cys	CysE	Serine acetyltransferase (EC 2.3.1.30)		OIR25663.1		SEH62453.1
	CysK/CysM	Cysteine synthase B (EC 2.5.1.47)	BAGiLS_002658	OJA03336.1	BAGiLS_002658	SEH91513.1
Glu	GltB/GltD	Glutamate synthase [NADPH] small chain (EC 1.4.1.13)		OIR24458.1		SEH81151.1
	Oat	Ornithine aminotransferase	BAGiLS_004723		BAGiLS_004723
Gly	GlyA	Serine hydroxymethyltransferase (EC 2.1.2.1)	BAGiLS_014821	OIR25624.1	BAGiLS_014821	SEH87832.1
His	HisA	Phosphoribosylformimino-5-aminoimidazole carboxamide ribotide isomerase (EC 5.3.1.16)	BAGiLS_015573	OIR24116.1	BAGiLS_015573	SEH87153.1
	HisB	Imidazoleglycerol-phosphate dehydratase (EC 4.2.1.19)		OIR25525.1
	HisD	Histidinol dehydrogenase (EC 1.1.1.23)	BAGiLS_005457	OIR24692.1	BAGiLS_005457	SEH92696.1
	HisG	ATP phosphoribosyltransferase catalytic subunit	BAGiLS_002245	OIR24693.1	BAGiLS_002245	SEH94405.1
	HisH	Imidazole glycerol phosphate synthase amidotransferase subunit (EC 2.4.2.-)	BAGiLS_016685	OIR25520.1	BAGiLS_016685	SEH82955.1
	HisI	phosphoribosyl-AMP cyclohydrolase		OIR24078.1
Homoserine and Thr	Asd	Aspartate-semialdehyde dehydrogenase (EC 1.2.1.11)	BAGiLS_007720	OIR25518.1	BAGiLS_007720	SEH82997.1
	LysC	Aspartokinase (EC 2.7.2.4)	BAGiLS_004555	OIR25738.1	BAGiLS_004555	SEH91337.1
	ThrA	Homoserine dehydrogenase (EC 1.1.1.3)		OIR25651.1		SEH87354.1
	ThrB	Homoserine kinase (EC 2.7.1.39)
	ThrC	Threonine synthase (EC 4.2.3.1)		OIR25650.1		SEH87340.1
Lys	DapA	Dihydrodipicolinate synthase (EC 4.2.1.52)		OIR24089.1		SEH60455.1
	DapB	Dihydrodipicolinate reductase (EC 1.3.1.26)		OIR25501.1		SEH77720.1
	DapC	N-succinyl-L,L-diaminopimelate aminotransferase alternative (EC 2.6.1.17)		OIR23862.1		SEH90421.1
	DapD	2,3,4,5-tetrahydropyridine-2,6-dicarboxylate N-succinyltransferase (EC 2.3.1.117)		OIR24998.1		SEH86818.1
	DapE	N-succinyl-L,L-diaminopimelate desuccinylase (EC 3.5.1.18)		OIR23862.1		SEH90421.1
	DapF	diaminopimelate epimerase	BAGiLS_013877	OIR25368.1	BAGiLS_013877
	LysA	Diaminopimelate decarboxylase (EC 4.1.1.20)		OIR24481.1		SEH74898.1
Met (from homoserine)	MetA	Homoserine O-succinyltransferase (EC 2.3.1.46)		OIR23809.1		SEH94016.1
	MetB	O-acetylhomoserine sulfhydrylase (EC 2.5.1.49) / O-succinylhomoserine sulfhydrylase (EC 2.5.1.48)		OIR23834.1		SEH93539.1
	MetC	cystathionine β-lyase
	MetH	Methionine synthase, cobalamin (vitamin B12)-binding module, cap | length: 122	BAGiLS_009177	OIR25758.1	BAGiLS_009177	SEH58762.1
Pro	ProA	Gamma-glutamyl phosphate reductase (EC 1.2.1.41)		OIR23900.1		SEH78616.1
	ProB	Glutamate 5-kinase (EC 2.7.2.11)		OIR25236.1		SEH80340.1
	ProC	Pyrroline-5-carboxylate reductase (EC 1.5.1.2)	BAGiLS_004185	OIR25028.1	BAGiLS_004185	SEH75227.1
Ser	SerA	D-3-phosphoglycerate dehydrogenase (EC 1.1.1.95)		OIR23766.1		SEI05471.1
	SerB	Phosphoserine phosphatase (EC 3.1.3.3)	BAGiLS_001020	OIR23859.1	BAGiLS_001020	SEH90468.1
	SerC	Phosphoserine aminotransferase (EC 2.6.1.52)	BAGiLS_011504	OIR23767.1	BAGiLS_011504	SEH67297.1
Trp (from chorismate)	TrpA	Tryptophan synthase alpha chain (EC 4.2.1.20)		OIR25479.1		SEH66171.1
	TrpC	Indole-3-glycerol phosphate synthase (EC 4.1.1.48)	BAGiLS_008367	OIR25498.1	BAGiLS_008367	SEH87008.1
	TrpD	Anthranilate phosphoribosyltransferase (EC 2.4.2.18)	BAGiLS_002566	OIR25023.1	BAGiLS_002566	SEH73330.1
	TrpE	Anthranilate synthase, aminase component (EC 4.1.3.27)		OIR24407.1		SEH57318.1
	TrpF	N-(5'-phosphoribosyl)anthranilate isomerase		OIR25485.1		SEI04408.1
Tyr	TyrA	Prephenate and/or arogenate dehydrogenase (unknown specificity) (EC 1.3.1.12)(EC 1.3.1.43)	BAGiLS_006817	OIR23763.1	BAGiLS_006817	SEH93093.1
Val, Ile (from Thr) and Leu	IlvA	Threonine dehydratase biosynthetic (EC 4.3.1.19)		OIR25506.1		SEH57685.1
	IlvC	Ketol-acid reductoisomerase (EC 1.1.1.86)	BAGiLS_000375	OIR24102.1	BAGiLS_000375	SEI03061.1
	IlvD	Dihydroxy-acid dehydratase (EC 4.2.1.9)	BAGiLS_009865	OIR25156.1	BAGiLS_009865	SEH94449.1
	IlvE	Branched-chain amino acid aminotransferase (EC 2.6.1.42)	BAGiLS_015487	OIR25739.1	BAGiLS_015487	SEH82024.1
	IlvH	Acetolactate synthase small subunit (EC 2.2.1.6)		OIR24103.1		SEH69007.1
	LeuA	2-isopropylmalate synthase	BAGiLS_000184	OIR24100.1	BAGiLS_000184	SEH69044.1
	LeuB	3-isopropylmalate dehydrogenase (EC 1.1.1.85)	BAGiLS_009762	OIR23885.1	BAGiLS_009762	SEH74681.1
	LeuC	3-isopropylmalate dehydratase large subunit (EC 4.2.1.33)		OIR24132.1		SEH86314.1
