# Supplementary material for: Comparative proteomics of related symbiotic mussel species reveals high variability of host–symbiont interactions
Source: ISME J. 2019 Nov 4;14(2):649–56. doi: 10.1038/s41396-019-0517-6 (PMC6976577; doi:10.1038/s41396-019-0517-6)
Supplement: Supplementary file 12 — Supplementary Table S6 [file 41396_2019_517_MOESM12_ESM.xlsx]

## Sheet: Supplementary Table 6a
Supplementary Table S6a: Putative attachment-related genes in thiotrophic symbionts of B. thermophilus, B. azoricus, B. septemdierum and Bathymodiolus sp. Genes are shown with their respective orthologs in the other thiotrophic Bathymodiolus symbionts in one line. For each gene, the product's subcellular localization (Sub-cell. loc., predicted by PSortB), number of transmembrane helices (TMHs, pr…
B. thermophilus thiotrophic symbiont (GenBank ID MIQH00000000.1)																									B. azoricus thiotophic symbiont (Assembly BazSymA, GenBank ID CDSC02000000)																								B. azoricus thiotophic symbiont (Assembly BazSymB, GenBank ID CVUD00000000)
Locus_tag	Protein_ID	length [bp]	product	Symbol	Sub-cell. loc.	TMHs	SignalP	COG/KOG main role	COG/KOG subrole	COG/KOG descrip-tion	TIGRFAM ID	TIGRFAM main role	TIGRFAM subrole	TIGRFAM descrip-tion	PFAM ID	PFAM family	EggNOGG code	EggNOGG cate-gory	EggNOGG func-tion	Best hit HHPRED	CDD_ID	CDD function	CDD descrip-tion	manually assigned function	Locus_tag	Protein_ID	length [bp]	product	Symbol	Sub-cell. loc.	TMHs	SignalP	COG/KOG main role	COG/KOG subrole	COG/KOG descrip-tion	TIGRFAM ID	TIGRFAM main role	TIGRFAM subrole	TIGRFAM descrip-tion	PFAM ID	PFAM family	EggNOGG code	EggNOGG cate-gory	EggNOGG func-tion	Best hit HHPRED	CDD_ID	CDD description	manually assigned function	Locus_tag
BGC33_13850	OIR25716.1	6396	hypothetical protein		OM		Y	cellular processes and signaling	Cell motility	Bacterial surface proteins containing Ig-like domains	TIGR02145	Cell envelope	Other	fibrobacter succinogenes major paralogous domain	PF09603	Fibrobacter succinogenes major domain (Fib_succ_major)	S	Function unknown	(LipO)protein		pfam09603	Fib_succ_major	Fibrobacter succinogenes major domain (Fib_succ_major). This domain of about 175 to 200 amino acids is found in from one to five copies in over 50 proteins in Fibrobacter succinogenes S85 an obligate anaerobe of the rumen. Many members of this family have an apparent lipoprotein signal sequence. Conserved cysteine residues suggestive of disulfide bond formation are also consistent with an extracy…	putative adhesion protein
BGC33_13845	OIR25715.1	5820	hypothetical protein		EC	1	Y								PF00754						smart00607	FTP	eel-Fucolectin Tachylectin-4 Pentaxrin-1 Domain.	Cell-surface binding
BGC33_13340	OIR25403.1	2106	hypothetical protein		IM	1	N								PF00754	F5/8 type C domain	O	Posttranslational modification, protein turnover, chaperones	Inherit from COG: peptidase (S8 and S53, subtilisin, kexin, sedolisin		smart00607	FTP	eel-Fucolectin Tachylectin-4 Pentaxrin-1 Domain.	Cell-surface binding	BAZSYMA_ACONTIG00946_1	SEH66340.1	2469	secreted protein containing Fucolectintachylectin-4 pentraxin-1 // Coagulation factor 5/8 type,C-terminal // Coagulation factor 5/8 type, C-terminal //Fucolectin tachylectin-4 pentraxin-1																		smart00607	eel-Fucolectin Tachylectin-4 Pentaxrin-1 Domain.	Cell-surface binding
																									BAZSYMA_ACONTIG07836_2	SEH76132.1	1254	[weak similarity to] outer membraneautotransporter																		smart00869	Autotransporter beta-domain. Secretion of protein products occurs by a number of different pathways in bacteria. One of these pathways known as the type IV pathway was first described for the IgA1 protease. The protein component that mediates secretion through the outer membrane is contained within the secreted protein itself hence the proteins secreted in this way are called autotransporters. Th…	Adhesion	BAZSYMB_SCAFFOLD00071_0
																																																	BAZSYMB_V2SCAFFOLD00116_0
BGC33_07720	OIR23685.1	1746	hypothetical protein																		smart00607	FTP	eel-Fucolectin Tachylectin-4 Pentaxrin-1 Domain.		BAZSYMA_ACONTIG27814_1	SEH77596.1	1902	protein containing Coagulation factor 5/8 type,C-terminal // Fucolectin tachylectin-4 pentraxin-1	FA58C	EC		N	COG5164	information storage and processing	Transcription	Transcription elongation factor				PF00754	F5/8 type C domain	O	Posttranslational modification, protein turnover, chaperones	Inherit from COG: peptidase (S8 and S53, subtilisin, kexin, sedolisin		smart00607	eel-Fucolectin Tachylectin-4 Pentaxrin-1 Domain.	Cell-surface binding
BGC33_14475	OIR24305.1		hypothetical protein BGC33_14475 [Bathymodiolus thermophilus thioautotrophic gill symbiont]		OM		N	cellular processes and signaling	Cell motility	Bacterial surface proteins containing Ig-like domains	TIGR02145	Cell envelope	Other	fibrobacter succinogenes major paralogous domain	PF09603.6	Fibrobacter succinogenes major domain (Fib_succ_major)			Fibrobacter succinogenes major domain (Fib_succ_major)		cl09821	Fib_succ_major superfamily																											BAZSYMB_SCAFFOLD00091_0
																									BAZSYMA_ACONTIG198571_0	SEH79266.1	651	protein containing Coagulation factor 5/8 type,C-terminal // Fucolectin tachylectin-4 pentraxin-1		EC		N								PF00754	F5/8 type C domain	S	Function unknown	CBD_IV		smart00607	eel-Fucolectin Tachylectin-4 Pentaxrin-1 Domain.	Cell-surface binding	BAZSYMB_GORF81_GLIMMER3
BGC33_04335	OIR24706.1	1528	hypothetical protein																		smart00191	Int_alpha	Integrin alpha (beta-propellor repeats). Integrins are cell adhesion molecules that mediate cell-extracellular matrix and cell-cell interactions. They contain both alpha and beta subunits. Alpha integrins are proposed to contain a domain containing a 7-fold repeat that adopts a beta-propellor fold. Some of these domains contain an inserted von Willebrand factor type-A domain. Some repeats contain…
																																																	BAZSYMB_SCAFFOLD00024_0
																																																	BAZSYMB_GORF18_GLIMMER3
BGC33_05080	OJA03592.1	2242	hypothetical protein																		smart00191	Int_alpha	Integrin alpha (beta-propellor repeats). Integrins are cell adhesion molecules that mediate cell-extracellular matrix and cell-cell interactions. They contain both alpha and beta subunits. Alpha integrins are proposed to contain a domain containing a 7-fold repeat that adopts a beta-propellor fold. Some of these domains contain an inserted von Willebrand factor type-A domain. Some repeats contain…																										BAZSYMB_SCAFFOLD00050_3
																																																	BAZSYMB_SCAFFOLD00076_0
BGC33_12125	OIR24912.1	2520	hypothetical protein		?		Y	poorly characterized	Function unknown	Uncharacterized protein with a C-terminal OMP (outer membrane protein) domain					PF03797						smart00869	Autotransporter	Autotransporter beta-domain. Secretion of protein products occurs by a number of different pathways in bacteria. One of these pathways known as the type IV pathway was first described for the IgA1 protease. The protein component that mediates secretion through the outer membrane is contained within the secreted protein itself hence the proteins secreted in this way are called autotransporters. Th…	Adhesion	BAZSYMA_ACONTIG28768_1	SEH98543.1	1647	[weak similarity to] outer membraneautotransporter																		smart00869	Autotransporter beta-domain. Secretion of protein products occurs by a number of different pathways in bacteria. One of these pathways known as the type IV pathway was first described for the IgA1 protease. The protein component that mediates secretion through the outer membrane is contained within the secreted protein itself hence the proteins secreted in this way are called autotransporters. Th…		BAZSYMB_SCAFFOLD00096_0
																																																	BAZSYMB_V2GCONTIG01367_0
																									BAZSYMA_ACONTIG00122_0	SEH78733.1	870	secreted protein containing cadherin domains		EC		N								PF09603	Fibrobacter succinogenes major domain (Fib_succ_major)	S	Function unknown	conserved repeat domain protein		cd11304	Cadherin tandem repeat domain. Cadherins are glycoproteins involved in Ca2+-mediated cell-cell adhesion. The cadherin repeat domains occur as tandem repeats in the extracellular regions which are thought to mediate cell-cell contact when bound to calcium. They play numerous roles in cell fate signalling proliferation differentiation and migration; members include E- N- P- T- VE-	Virulence: putative adhesion protein
																									BAZSYMA_ACONTIG168008_0	SEH74900.1	348	conserved hypothetical protein	AEC1	?		N								PF11924	Inverse autotransporter, beta-domain	S	Function unknown	Protein of unknown function (DUF3442)		pfam11924	Inverse autotransporter beta-domain. This is a family of beta-barrel porin-like outer membrane proteins from enteropathogenic Gram-negative bacteria. Intimins and invasins are virulence factors produced by pathogenic Gram-negative bacteria. They carry C-terminal extracellular passenger domains that are involved in adhesion to host cells and N-terminal beta domains that are embedded in the outer m…	Adhesin (intimin/invasin)
																									BAZSYMA_ACONTIG276265_0	SEH74816.1	162	hypothetical protein																		PRK10523	lipoprotein involved with copper homeostasis and adhesion; Provisional.	Adhesion
																									BAZSYMA_ACONTIG276387_0	SEI02325.1	162	hypothetical protein		?		N														PRK10523	lipoprotein involved with copper homeostasis and adhesion; Provisional.	Adhesion
																									BAZSYMA_ACONTIG29723_0	SEH90074.1	1641	protein containing Coagulation factor 5/8 type,C-terminal // Fucolectin tachylectin-4 pentraxin-1		EC		N	COG5164	information storage and processing	Transcription	Transcription elongation factor				PF00754	F5/8 type C domain	O	Posttranslational modification, protein turnover, chaperones	Inherit from COG: peptidase (S8 and S53, subtilisin, kexin, sedolisin	Importin subunit alpha-3, Regulator of; Nuclear Import, Importin alpha, RCC1; 3.45A {Homo sapiens}; Related PDB entries: 5TBK_L 5TBK_O 5TBK_P 5TBK_K 5TBK_M 5TBK_N 5TBK_I 1A12_B 1A12_A 1A12_C 1I2M_B 1I2M_D Probability: 99.85	smart00607	eel-Fucolectin Tachylectin-4 Pentaxrin-1 Domain.	Cell-surface binding
																									BAZSYMA_ACONTIG32768_0	SEI01056.1	294	conserved hypothetical protein, secreted		OM	1	Y								PF13590	Domain of unknown function (DUF4136)				Adhesin; lysozyme, Neisseria meningitidis, antigen, cell; HET: PEG; 1.4A {Neisseria meningitidis} Probability: 93.68	pfam13590	Domain of unknown function (DUF4136). This domain is found in bacterial lipoproteins. The function is not known.	Could be an adhesion protein
																									BAZSYMA_ACONTIG49478_0	SEI04514.1	1149	cadherin domain-containing protein, partial																		pfam11924	Inverse autotransporter beta-domain. This is a family of beta-barrel porin-like outer membrane proteins from enteropathogenic Gram-negative bacteria. Intimins and invasins are virulence factors produced by pathogenic Gram-negative bacteria. They carry C-terminal extracellular passenger domains that are involved in adhesion to host cells and N-terminal beta domains that are embedded in the outer m…	Adhesin (intimin/invasin)
																									BAZSYMA_ACONTIG73289_0	SEH58824.1	1575	protein containing Coagulation factor 5/8 type,C-terminal domain	FA58C	EC		N	COG5184	cellular processes and signaling	Cell cycle control, cell division, chromosome partitioning	Alpha-tubulin suppressor and related RCC1 domain-containing proteins				PF00754	F5/8 type C domain	O	Posttranslational modification, protein turnover, chaperones	Inherit from COG: peptidase (S8 and S53, subtilisin, kexin, sedolisin		pfam00754	F5/8 type C domain. This domain is also known as the discoidin (DS) domain family.	Cell-surface binding
																									BAZSYMA_V2ACONTIG327401_0	SEH56359.1	354	hypothetical protein	FA58C	EC		N								PF00754	F5/8 type C domain	S	Function unknown	Inherit from bactNOG: fg-gap repeat protein		pfam00754	F5/8 type C domain. This domain is also known as the discoidin (DS) domain family.	Cell-surface binding
																									BAZSYMA_V2ACONTIG334743_0	SEH56456.1	648	glycosyl hydrolase, BNR repeat-containingprotein		EC		N								PF01839	FG-GAP repeat	S	Function unknown	Inherit from NOG: domain protein	Integrin alpha-X, Integrin beta-2; Rossmann Fold,, Complement receptor, iC3b; HET: BMA, NAG, MAN; 2.7505A {Homo sapiens}; Related PDB entries: 5ES4_G 5ES4_E 5ES4_A 5ES4_C 3K71_G 3K71_E 3K71_A 3K6S_A 3K71_C 3K6S_E 3K6S_G 3K6S_C 3K72_A 3K72_C 4NEN_A 1N3Y_A Probability: 97.75	smart00191	Integrin alpha (beta-propellor repeats). Integrins are cell adhesion molecules that mediate cell-extracellular matrix and cell-cell interactions. They contain both alpha and beta subunits. Alpha integrins are proposed to contain a domain containing a 7-fold repeat that adopts a beta-propellor fold. Some of these domains contain an inserted von Willebrand factor type-A domain. Some repeats contain…	Virulence: putative adhesion protein
BGC33_00055	OJA03685.1	205	hypothetical protein		C										PF13424	Tetratricopeptide repeat	T	Signal transduction mechanisms	Tetratricopeptide repeat family protein		pfam13424	TPR_12	Tetratricopeptide repeat.	Protein-protien interaction/Adhesion
BGC33_00095	OJA03695.1	211	hypothetical protein		C																cd11304	Cadherin_repeat	Cadherin tandem repeat domain. Cadherins are glycoproteins involved in Ca2+-mediated cell-cell adhesion. The cadherin repeat domains occur as tandem repeats in the extracellular regions which are thought to mediate cell-cell contact when bound to calcium. They play numerous roles in cell fate signalling proliferation differentiation and migration; members include E- N- T- VE-	adhesin protein
BGC33_00140	OJA03706.1	219	hypothetical protein		P										PF01839	FG-GAP repeat	Q	Secondary metabolites biosynthesis, transport and catabolism	hemolysin-type calcium-binding region		smart00191	Int_alpha	Integrin alpha (beta-propellor repeats). Integrins are cell adhesion molecules that mediate cell-extracellular matrix and cell-cell interactions. They contain both alpha and beta subunits. Alpha integrins are proposed to contain a domain containing a 7-fold repeat that adopts a beta-propellor fold. Some of these domains contain an inserted von Willebrand factor type-A domain. Some repeats contain…	Toxin (haemolysin-type)
BGC33_00175	OJA03714.1	223	hypothetical protein		C										PF13517	Repeat domain in Vibrio, Colwellia, Bradyrhizobium and Shewanella					smart00191	Int_alpha	Integrin alpha (beta-propellor repeats). Integrins are cell adhesion molecules that mediate cell-extracellular matrix and cell-cell interactions. They contain both alpha and beta subunits. Alpha integrins are proposed to contain a domain containing a 7-fold repeat that adopts a beta-propellor fold. Some of these domains contain an inserted von Willebrand factor type-A domain. Some repeats contain…
BGC33_00190	OJA03711.1	223	hypothetical protein		P										PF01839	FG-GAP repeat	S	Function unknown	Inherit from proNOG: FG-GAP repeat protein		smart00191	Int_alpha	Integrin alpha (beta-propellor repeats). Integrins are cell adhesion molecules that mediate cell-extracellular matrix and cell-cell interactions. They contain both alpha and beta subunits. Alpha integrins are proposed to contain a domain containing a 7-fold repeat that adopts a beta-propellor fold. Some of these domains contain an inserted von Willebrand factor type-A domain. Some repeats contain…
BGC33_00210	OJA03719.1	228	hypothetical protein		C										PF01839	FG-GAP repeat	S	Function unknown	FG-GAP repeat domain protein	low hits	smart00191	Int_alpha	Integrin alpha (beta-propellor repeats). Integrins are cell adhesion molecules that mediate cell-extracellular matrix and cell-cell interactions. They contain both alpha and beta subunits. Alpha integrins are proposed to contain a domain containing a 7-fold repeat that adopts a beta-propellor fold. Some of these domains contain an inserted von Willebrand factor type-A domain. Some repeats contain…	FG-GAP repeat domain protein
BGC33_00225	OJA03725.1	230	hypothetical protein		C										PF13205	Bacterial Ig-like domain	S	Function unknown	Inherit from bactNOG: (LipO)protein		pfam13205	Big_5	Bacterial Ig-like domain.	adhesin protein
BGC33_00245	OJA03727.1	232	hypothetical protein		C										PF13205	Bacterial Ig-like domain	S	Function unknown	Inherit from bactNOG: (LipO)protein		pfam13205	Big_5	Bacterial Ig-like domain.	adhesin protein
BGC33_00275	OJA03739.1	241	hypothetical protein		EC																cd11304	Cadherin_repeat	Cadherin tandem repeat domain. Cadherins are glycoproteins involved in Ca2+-mediated cell-cell adhesion. The cadherin repeat domains occur as tandem repeats in the extracellular regions which are thought to mediate cell-cell contact when bound to calcium. They play numerous roles in cell fate signalling proliferation differentiation and migration; members include E- N- T- VE-	adhesin protein
BGC33_00345	OJA03754.1	247	hypothetical protein												PF01839						smart00191	Int_alpha	Integrin alpha (beta-propellor repeats). Integrins are cell adhesion molecules that mediate cell-extracellular matrix and cell-cell interactions. They contain both alpha and beta subunits. Alpha integrins are proposed to contain a domain containing a 7-fold repeat that adopts a beta-propellor fold. Some of these domains contain an inserted von Willebrand factor type-A domain. Some repeats contain…
BGC33_00375	OJA03760.1	251	hypothetical protein		EC										PF01839	FG-GAP repeat	S	Function unknown	Inherit from proNOG: FG-GAP repeat protein		smart00191	Int_alpha	Integrin alpha (beta-propellor repeats). Integrins are cell adhesion molecules that mediate cell-extracellular matrix and cell-cell interactions. They contain both alpha and beta subunits. Alpha integrins are proposed to contain a domain containing a 7-fold repeat that adopts a beta-propellor fold. Some of these domains contain an inserted von Willebrand factor type-A domain. Some repeats contain…
BGC33_00450	OJA03775.1	261	hypothetical protein		C										PF01839	FG-GAP repeat	S	Function unknown	Inherit from proNOG: FG-GAP repeat protein		smart00191	Int_alpha	Integrin alpha (beta-propellor repeats). Integrins are cell adhesion molecules that mediate cell-extracellular matrix and cell-cell interactions. They contain both alpha and beta subunits. Alpha integrins are proposed to contain a domain containing a 7-fold repeat that adopts a beta-propellor fold. Some of these domains contain an inserted von Willebrand factor type-A domain. Some repeats contain…
BGC33_00535	OJA03793.1	276	hypothetical protein		P										PF13754	Domain of unknown function	S	Function unknown	Inherit from bctoNOG: C-type lectin domain protein					probable lectin
BGC33_00555	OJA03796.1	284	hypothetical protein		P										PF13205	Bacterial Ig-like domain				Mycobacterium tuberculosis (3,3)L,D-Transpeptidase type 5; peptidoglycan, cell wall biosynthesis, carbapenems; HET: PGE, PEG; 1.98A {Mycobacterium tuberculosis (strain ATCC 25177 / H37Ra)}	pfam13205	Big_5	Bacterial Ig-like domain.	adhesin protein
BGC33_00565	OJA03800.1	289	hypothetical protein		P										PF01839	FG-GAP repeat	S	Function unknown	FG-GAP repeat domain protein		smart00191	Int_alpha	Integrin alpha (beta-propellor repeats). Integrins are cell adhesion molecules that mediate cell-extracellular matrix and cell-cell interactions. They contain both alpha and beta subunits. Alpha integrins are proposed to contain a domain containing a 7-fold repeat that adopts a beta-propellor fold. Some of these domains contain an inserted von Willebrand factor type-A domain. Some repeats contain…	FG-GAP repeat domain protein
BGC33_00585	OJA03806.1	293	hypothetical protein		P										PF13754	Domain of unknown function	S	Function unknown	Inherit from bctoNOG: C-type lectin domain protein					probable lectin
BGC33_00645	OJA03815.1	304	hypothetical protein		EC										PF13205	Bacterial Ig-like domain	S	Function unknown	Glycosyl hydrolase BNR repeat-containing protein	L,d-transpeptidase LdtB; Structural Genomics, Enzyme Function Initiative; HET: MLD; 1.64A {Mycobacterium tuberculosis}	pfam13205	Big_5	Bacterial Ig-like domain.	adhesin protein
BGC33_00675	OJA03823.1	310	hypothetical protein		OM																cd11304	Cadherin_repeat	Cadherin tandem repeat domain. Cadherins are glycoproteins involved in Ca2+-mediated cell-cell adhesion. The cadherin repeat domains occur as tandem repeats in the extracellular regions which are thought to mediate cell-cell contact when bound to calcium. They play numerous roles in cell fate signalling proliferation differentiation and migration; members include E- N- T- VE-	adhesin protein
BGC33_00745	OJA03838.1	320	hypothetical protein		C										PF01839	FG-GAP repeat	S	Function unknown	FG-GAP repeat domain protein		smart00191	Int_alpha	Integrin alpha (beta-propellor repeats). Integrins are cell adhesion molecules that mediate cell-extracellular matrix and cell-cell interactions. They contain both alpha and beta subunits. Alpha integrins are proposed to contain a domain containing a 7-fold repeat that adopts a beta-propellor fold. Some of these domains contain an inserted von Willebrand factor type-A domain. Some repeats contain…	FG-GAP repeat domain protein
BGC33_00770	OJA03839.1	321	hypothetical protein		EC																cd00063	FN3	Fibronectin type 3 domain; One of three types of internal repeats found in the plasma protein fibronectin. Its tenth fibronectin type III repeat contains an RGD cell recognition sequence in a flexible loop between 2 strands. Approximately 2% of all animal proteins contain the FN3 repeat; including extracellular and intracellular proteins membrane spanning cytokine receptors growth hormone recepto…	Fibronectin (adhesion-related)
BGC33_00810	OJA03844.1	323	hypothetical protein		EC										PF13205	Bacterial Ig-like domain	S	Function unknown	Inherit from bactNOG: (LipO)protein		pfam13205	Big_5	Bacterial Ig-like domain.	adhesin protein
BGC33_00840	OJA03857.1	326	hypothetical protein		EC			cellular processes and signaling	Cell motility	Bacterial surface proteins containing Ig-like domains					PF02368	Bacterial Ig-like domain (group 2)					pfam02368	Big_2	Bacterial Ig-like domain (group 2). This family consists of bacterial domains with an Ig-like fold. Members of this family are found in bacterial and phage surface proteins such as intimins.	putative adhesion protein
BGC33_00900	OJA03865.1	333	hypothetical protein		EC										PF13754	Domain of unknown function	S	Function unknown	Inherit from bctoNOG: C-type lectin domain protein					probable lectin
BGC33_00950	OJA02954.1	338	hypothetical protein		EC		N								PF00028	Cadherin domain								putative adhesionprotein
BGC33_00955	OJA02953.1	338	hypothetical protein		EC												Q	Secondary metabolites biosynthesis, transport and catabolism	FG-GAP repeat protein					putative adhesion protein
BGC33_00965	OJA02959.1	339	hypothetical protein		EC										PF01839	FG-GAP repeat	S	Function unknown	FG-GAP repeat domain protein		smart00191	Int_alpha	Integrin alpha (beta-propellor repeats). Integrins are cell adhesion molecules that mediate cell-extracellular matrix and cell-cell interactions. They contain both alpha and beta subunits. Alpha integrins are proposed to contain a domain containing a 7-fold repeat that adopts a beta-propellor fold. Some of these domains contain an inserted von Willebrand factor type-A domain. Some repeats contain…	FG-GAP repeat domain protein
BGC33_00975	OJA02957.1	339	hypothetical protein		EC										PF01839	FG-GAP repeat	S	Function unknown	Inherit from proNOG: FG-GAP repeat protein		smart00191	Int_alpha	Integrin alpha (beta-propellor repeats). Integrins are cell adhesion molecules that mediate cell-extracellular matrix and cell-cell interactions. They contain both alpha and beta subunits. Alpha integrins are proposed to contain a domain containing a 7-fold repeat that adopts a beta-propellor fold. Some of these domains contain an inserted von Willebrand factor type-A domain. Some repeats contain…
BGC33_00985	OJA02961.1	341	hypothetical protein		EC										PF13205	Bacterial Ig-like domain	S	Function unknown	Glycosyl hydrolase BNR repeat-containing protein	L,d-transpeptidase LdtB; Structural Genomics, Enzyme Function Initiative; HET: MLD; 1.64A {Mycobacterium tuberculosis}	pfam13205	Big_5	Bacterial Ig-like domain.	adhesin protein
BGC33_01000	OJA02962.1		hypothetical protein BGC33_01000, partial [Bathymodiolus thermophilus thioautotrophic gill symbiont]		EC		N												Inherit from bactNOG: outer membrane autotransporter barrel	S-layer protein rsaA {Caulobacter crescentus NA1000}				Cell-surface layer-forming protein
BGC33_01035	OJA02973.1	346	hypothetical protein		EC										PF01839	FG-GAP repeat	S	Function unknown	Inherit from proNOG: FG-GAP repeat protein		smart00191	Int_alpha	Integrin alpha (beta-propellor repeats). Integrins are cell adhesion molecules that mediate cell-extracellular matrix and cell-cell interactions. They contain both alpha and beta subunits. Alpha integrins are proposed to contain a domain containing a 7-fold repeat that adopts a beta-propellor fold. Some of these domains contain an inserted von Willebrand factor type-A domain. Some repeats contain…
BGC33_01060	OJA02974.1	347	hypothetical protein		EC										PF13205	Bacterial Ig-like domain	S	Function unknown	Glycosyl hydrolase BNR repeat-containing protein	L,d-transpeptidase LdtB; Structural Genomics, Enzyme Function Initiative; HET: MLD; 1.64A {Mycobacterium tuberculosis}	pfam13205	Big_5	Bacterial Ig-like domain.	adhesin protein
BGC33_01075	OJA02986.1	350	hypothetical protein		C			poorly characterized	General function prediction only	FOG: TPR repeat					PF13414	TPR repeat	S	Function unknown	Tetratricopeptide repeat	Putative YfrE protein; putaive YfrE protein, Vibrio parahaemolyticus; HET: EDO; 2.15A {Vibrio parahaemolyticus RIMD 2210633}	sd00006	TPR	Tetratricopeptide repeat. The Tetratricopeptide repeat (TPR) typically contains 34 amino acids and is found in a variety of organisms including bacteria cyanobacteria yeast fungi plants and humans. It is present in a variety of proteins including those involved in chaperone cell-cycle and protein transport complexes. The number of TPR motifs varies among proteins. Those containing 5-6 tandem repe…	Protein-protien interaction/Adhesion
BGC33_01095	OJA02982.1		hypothetical protein BGC33_01095, partial [Bathymodiolus thermophilus thioautotrophic gill symbiont]		EC		N												Inherit from proNOG: FG-GAP repeat protein	S-layer protein rsaA; S-layer, sub-tomogram averaging, bacteria, cell; HET: CA; 7.4A {Caulobacter crescentus NA1000} The S-layer is a paracrystalline mono-layered assembly of proteins which coats the surface of bacteria. Probably acts as a physical barrier to parasites and lytic enzymes.				Cell-surface layer-forming protein
BGC33_01100	OJA02981.1	350	hypothetical protein		EC										PF13205	Bacterial Ig-like domain	S	Function unknown	Glycosyl hydrolase BNR repeat-containing protein	L,d-transpeptidase LdtB; Structural Genomics, Enzyme Function Initiative; HET: MLD; 1.64A {Mycobacterium tuberculosis}	pfam13205	Big_5	Bacterial Ig-like domain.	adhesin protein
BGC33_01110	OJA02989.1	352	hypothetical protein		EC										PF00028	Cadherin domain	S	Function unknown	Cadherin domain		cd11304	Cadherin_repeat	Cadherin tandem repeat domain. Cadherins are glycoproteins involved in Ca2+-mediated cell-cell adhesion. The cadherin repeat domains occur as tandem repeats in the extracellular regions which are thought to mediate cell-cell contact when bound to calcium. They play numerous roles in cell fate signalling proliferation differentiation and migration; members include E- N- T- VE-	putative adhesion protein
BGC33_01135	OJA02995.1	355	hypothetical protein		EC										PF01839	FG-GAP repeat	S	Function unknown	Inherit from proNOG: FG-GAP repeat protein		smart00191	Int_alpha	Integrin alpha (beta-propellor repeats). Integrins are cell adhesion molecules that mediate cell-extracellular matrix and cell-cell interactions. They contain both alpha and beta subunits. Alpha integrins are proposed to contain a domain containing a 7-fold repeat that adopts a beta-propellor fold. Some of these domains contain an inserted von Willebrand factor type-A domain. Some repeats contain…
BGC33_01140	OJA02994.1	355	hypothetical protein		EC										PF01839	FG-GAP repeat	S	Function unknown	Inherit from proNOG: FG-GAP repeat protein		smart00191	Int_alpha	Integrin alpha (beta-propellor repeats). Integrins are cell adhesion molecules that mediate cell-extracellular matrix and cell-cell interactions. They contain both alpha and beta subunits. Alpha integrins are proposed to contain a domain containing a 7-fold repeat that adopts a beta-propellor fold. Some of these domains contain an inserted von Willebrand factor type-A domain. Some repeats contain…
BGC33_01155	OJA02996.1	356	hypothetical protein		EC												Q	Secondary metabolites biosynthesis, transport and catabolism	Domain-Containing protein					Fibronectin (adhesion-related)
BGC33_01165	OJA02997.1	357	hypothetical protein		EC												Q	Secondary metabolites biosynthesis, transport and catabolism	FG-GAP repeat protein					putative adhesion protein
BGC33_01185	OJA03006.1	359	hypothetical protein		EC										PF01839	FG-GAP repeat	S	Function unknown	FG-GAP repeat domain protein		smart00191	Int_alpha	Integrin alpha (beta-propellor repeats). Integrins are cell adhesion molecules that mediate cell-extracellular matrix and cell-cell interactions. They contain both alpha and beta subunits. Alpha integrins are proposed to contain a domain containing a 7-fold repeat that adopts a beta-propellor fold. Some of these domains contain an inserted von Willebrand factor type-A domain. Some repeats contain…	FG-GAP repeat domain protein
BGC33_01275	OJA03021.1	364	hypothetical protein		EC										PF01839	FG-GAP repeat	S	Function unknown	Inherit from proNOG: FG-GAP repeat protein		smart00191	Int_alpha	Integrin alpha (beta-propellor repeats). Integrins are cell adhesion molecules that mediate cell-extracellular matrix and cell-cell interactions. They contain both alpha and beta subunits. Alpha integrins are proposed to contain a domain containing a 7-fold repeat that adopts a beta-propellor fold. Some of these domains contain an inserted von Willebrand factor type-A domain. Some repeats contain…
BGC33_01315	OJA03029.1	369	hypothetical protein		EC		N								PF01839	FG-GAP repeat	S	Function unknown	Inherit from proNOG: FG-GAP repeat protein	Integrin alpha-X, Integrin beta-2; Rossmann Fold,, Complement receptor, iC3b; HET: BMA, NAG, MAN; 2.7505A {Homo sapiens}				putative adhesion protein
BGC33_01330	OJA03032.1	371	hypothetical protein		EC										PF01839	FG-GAP repeat	S	Function unknown	Inherit from proNOG: FG-GAP repeat protein		smart00191	Int_alpha	Integrin alpha (beta-propellor repeats). Integrins are cell adhesion molecules that mediate cell-extracellular matrix and cell-cell interactions. They contain both alpha and beta subunits. Alpha integrins are proposed to contain a domain containing a 7-fold repeat that adopts a beta-propellor fold. Some of these domains contain an inserted von Willebrand factor type-A domain. Some repeats contain…
BGC33_01425	OJA03048.1	382	hypothetical protein		EC										PF01839	FG-GAP repeat	S	Function unknown	FG-GAP repeat domain protein		smart00191	Int_alpha	Integrin alpha (beta-propellor repeats). Integrins are cell adhesion molecules that mediate cell-extracellular matrix and cell-cell interactions. They contain both alpha and beta subunits. Alpha integrins are proposed to contain a domain containing a 7-fold repeat that adopts a beta-propellor fold. Some of these domains contain an inserted von Willebrand factor type-A domain. Some repeats contain…	FG-GAP repeat domain protein
BGC33_01430	OJA03052.1	383	hypothetical protein	EAEH	EC			cellular processes and signaling	Cell motility	Bacterial surface proteins containing Ig-like domains					PF02368	Bacterial Ig-like domain (group 2)	S	Function unknown	K13735 adhesin invasin	SURFACE LAYER PROTEIN; CELL ADHESION, SURFACE LAYER, SELF-ASSEMBLY; 4.1A {GEOBACILLUS STEAROTHERMOPHILUS}	pfam02368	Big_2	Bacterial Ig-like domain (group 2). This family consists of bacterial domains with an Ig-like fold. Members of this family are found in bacterial and phage surface proteins such as intimins.	adhesin protein
BGC33_01475	OJA03063.1	395	hypothetical protein		EC										PF01839	FG-GAP repeat	S	Function unknown	Inherit from proNOG: FG-GAP repeat protein		smart00191	Int_alpha	Integrin alpha (beta-propellor repeats). Integrins are cell adhesion molecules that mediate cell-extracellular matrix and cell-cell interactions. They contain both alpha and beta subunits. Alpha integrins are proposed to contain a domain containing a 7-fold repeat that adopts a beta-propellor fold. Some of these domains contain an inserted von Willebrand factor type-A domain. Some repeats contain…
BGC33_01500	OJA03066.1	398	hypothetical protein		OM																cd11304	Cadherin_repeat	Cadherin tandem repeat domain. Cadherins are glycoproteins involved in Ca2+-mediated cell-cell adhesion. The cadherin repeat domains occur as tandem repeats in the extracellular regions which are thought to mediate cell-cell contact when bound to calcium. They play numerous roles in cell fate signalling proliferation differentiation and migration; members include E- N- T- VE-	adhesin protein
BGC33_01510	OJA03068.1	402	hypothetical protein		EC		N								PF13754	Domain of unknown function					cd11304	Cadherin_repeat	Cadherin tandem repeat domain. Cadherins are glycoproteins involved in Ca2+-mediated cell-cell adhesion. The cadherin repeat domains occur as tandem repeats in the extracellular regions which are thought to mediate cell-cell contact when bound to calcium. They play numerous roles in cell fate signalling proliferation differentiation and migration; members include E- N- T- VE-	adhesin protein
BGC33_01520	OJA03071.1	406	hypothetical protein		EC																cd11304	Cadherin_repeat	Cadherin tandem repeat domain. Cadherins are glycoproteins involved in Ca2+-mediated cell-cell adhesion. The cadherin repeat domains occur as tandem repeats in the extracellular regions which are thought to mediate cell-cell contact when bound to calcium. They play numerous roles in cell fate signalling proliferation differentiation and migration; members include E- N- T- VE-	adhesin protein
BGC33_01540	OJA03074.1	409	hypothetical protein		EC		N								PF01839	FG-GAP repeat	S	Function unknown	FG-GAP repeat domain protein		smart00191	Int_alpha	Integrin alpha (beta-propellor repeats). Integrins are cell adhesion molecules that mediate cell-extracellular matrix and cell-cell interactions. They contain both alpha and beta subunits. Alpha integrins are proposed to contain a domain containing a 7-fold repeat that adopts a beta-propellor fold. Some of these domains contain an inserted von Willebrand factor type-A domain. Some repeats contain…
BGC33_01570	OJA03081.1	411	hypothetical protein		EC										PF01839	FG-GAP repeat	S	Function unknown	FG-GAP repeat domain protein		smart00191	Int_alpha	Integrin alpha (beta-propellor repeats). Integrins are cell adhesion molecules that mediate cell-extracellular matrix and cell-cell interactions. They contain both alpha and beta subunits. Alpha integrins are proposed to contain a domain containing a 7-fold repeat that adopts a beta-propellor fold. Some of these domains contain an inserted von Willebrand factor type-A domain. Some repeats contain…	FG-GAP repeat domain protein
BGC33_01615	OJA03091.1	419	hypothetical protein		EC										PF01839	FG-GAP repeat	S	Function unknown	Inherit from proNOG: FG-GAP repeat protein		smart00191	Int_alpha	Integrin alpha (beta-propellor repeats). Integrins are cell adhesion molecules that mediate cell-extracellular matrix and cell-cell interactions. They contain both alpha and beta subunits. Alpha integrins are proposed to contain a domain containing a 7-fold repeat that adopts a beta-propellor fold. Some of these domains contain an inserted von Willebrand factor type-A domain. Some repeats contain…
BGC33_01620	OJA03089.1	419	hypothetical protein		EC										PF01839	FG-GAP repeat	Q	Secondary metabolites biosynthesis, transport and catabolism	FG-GAP repeat protein		smart00191	Int_alpha	Integrin alpha (beta-propellor repeats). Integrins are cell adhesion molecules that mediate cell-extracellular matrix and cell-cell interactions. They contain both alpha and beta subunits. Alpha integrins are proposed to contain a domain containing a 7-fold repeat that adopts a beta-propellor fold. Some of these domains contain an inserted von Willebrand factor type-A domain. Some repeats contain…	Fibronectin
BGC33_01635	OJA03094.1	421	hypothetical protein		EC												Q	Secondary metabolites biosynthesis, transport and catabolism	FG-GAP repeat protein	Fibronectin(III)-like module; CbhA, beta-sandwich, Cellulosome, UNKNOWN FUNCTION; 1.78A {Clostridium thermocellum}				Fibronectin
BGC33_01645	OJA03095.1	422	hypothetical protein		OM										PF13754	Domain of unknown function					pfam13205	Big_5	Bacterial Ig-like domain.	adhesin protein
BGC33_01675	OJA03100.1	433	hypothetical protein		EC										PF01839	FG-GAP repeat	S	Function unknown	FG-GAP repeat domain protein		smart00191	Int_alpha	Integrin alpha (beta-propellor repeats). Integrins are cell adhesion molecules that mediate cell-extracellular matrix and cell-cell interactions. They contain both alpha and beta subunits. Alpha integrins are proposed to contain a domain containing a 7-fold repeat that adopts a beta-propellor fold. Some of these domains contain an inserted von Willebrand factor type-A domain. Some repeats contain…	FG-GAP repeat domain protein
BGC33_01685	OJA03102.1	434	hypothetical protein		EC										PF01839	FG-GAP repeat	Q	Secondary metabolites biosynthesis, transport and catabolism	FG-GAP repeat protein		smart00191	Int_alpha	Integrin alpha (beta-propellor repeats). Integrins are cell adhesion molecules that mediate cell-extracellular matrix and cell-cell interactions. They contain both alpha and beta subunits. Alpha integrins are proposed to contain a domain containing a 7-fold repeat that adopts a beta-propellor fold. Some of these domains contain an inserted von Willebrand factor type-A domain. Some repeats contain…	Fibronectin
BGC33_01690	OJA03101.1	434	hypothetical protein		EC												Q	Secondary metabolites biosynthesis, transport and catabolism	FG-GAP repeat protein					putative adhesion protein
BGC33_01710	OJA03111.1	441	hypothetical protein		EC										PF01839	FG-GAP repeat	S	Function unknown	FG-GAP repeat domain protein		smart00191	Int_alpha	Integrin alpha (beta-propellor repeats). Integrins are cell adhesion molecules that mediate cell-extracellular matrix and cell-cell interactions. They contain both alpha and beta subunits. Alpha integrins are proposed to contain a domain containing a 7-fold repeat that adopts a beta-propellor fold. Some of these domains contain an inserted von Willebrand factor type-A domain. Some repeats contain…	FG-GAP repeat domain protein
BGC33_01720	OJA03112.1	442	hypothetical protein		EC		N								PF13754	Domain of unknown function	Q	Secondary metabolites biosynthesis, transport and catabolism	Na-Ca exchanger integrin-beta4		pfam13205	Big_5	Bacterial Ig-like domain.	putative adhesion protein
BGC33_01745	OJA03117.1	449	hypothetical protein		OM										PF00028	Cadherin domain	G	Carbohydrate transport and metabolism	S-layer domain protein	Protocadherin-19 isoform 1; adhesion,	cd11304	Cadherin_repeat	Cadherin tandem repeat domain. Cadherins are glycoproteins involved in Ca2+-mediated cell-cell adhesion. The cadherin repeat domains occur as tandem repeats in the extracellular regions which are thought to mediate cell-cell contact when bound to calcium. They play numerous roles in cell fate signalling proliferation differentiation and migration; members include E- N- T- VE-	putative adhesion protein
BGC33_01790	OJA03124.1	463	hypothetical protein		EC										PF01839	FG-GAP repeat	S	Function unknown	Inherit from proNOG: FG-GAP repeat protein		smart00191	Int_alpha	Integrin alpha (beta-propellor repeats). Integrins are cell adhesion molecules that mediate cell-extracellular matrix and cell-cell interactions. They contain both alpha and beta subunits. Alpha integrins are proposed to contain a domain containing a 7-fold repeat that adopts a beta-propellor fold. Some of these domains contain an inserted von Willebrand factor type-A domain. Some repeats contain…
BGC33_01810	OJA03127.1	470	hypothetical protein		EC										PF00028	Cadherin domain					cd11304	Cadherin_repeat	Cadherin tandem repeat domain. Cadherins are glycoproteins involved in Ca2+-mediated cell-cell adhesion. The cadherin repeat domains occur as tandem repeats in the extracellular regions which are thought to mediate cell-cell contact when bound to calcium. They play numerous roles in cell fate signalling proliferation differentiation and migration; members include E- N- T- VE-	putative adhesion protein
BGC33_01825	OJA03128.1	472	hypothetical protein		EC		N								PF00028	Cadherin domain								putative adhesionprotein
BGC33_01860	OJA03140.1	479	hypothetical protein		OM																cd11304	Cadherin_repeat	Cadherin tandem repeat domain. Cadherins are glycoproteins involved in Ca2+-mediated cell-cell adhesion. The cadherin repeat domains occur as tandem repeats in the extracellular regions which are thought to mediate cell-cell contact when bound to calcium. They play numerous roles in cell fate signalling proliferation differentiation and migration; members include E- N- T- VE-	adhesin protein
BGC33_01865	OJA03137.1	479	hypothetical protein		OM										PF13754	Domain of unknown function	S	Function unknown	Inherit from bctoNOG: C-type lectin domain protein					probable lectin
BGC33_01870	OJA03141.1	481	hypothetical protein		EC																cd11304	Cadherin_repeat	Cadherin tandem repeat domain. Cadherins are glycoproteins involved in Ca2+-mediated cell-cell adhesion. The cadherin repeat domains occur as tandem repeats in the extracellular regions which are thought to mediate cell-cell contact when bound to calcium. They play numerous roles in cell fate signalling proliferation differentiation and migration; members include E- N- T- VE-	adhesin protein
BGC33_01925	OJA03148.1	489	hypothetical protein		EC										PF01839	FG-GAP repeat	S	Function unknown	Inherit from proNOG: FG-GAP repeat protein		smart00191	Int_alpha	Integrin alpha (beta-propellor repeats). Integrins are cell adhesion molecules that mediate cell-extracellular matrix and cell-cell interactions. They contain both alpha and beta subunits. Alpha integrins are proposed to contain a domain containing a 7-fold repeat that adopts a beta-propellor fold. Some of these domains contain an inserted von Willebrand factor type-A domain. Some repeats contain…
BGC33_01970	OJA03156.1	499	hypothetical protein		EC										PF01839	FG-GAP repeat	S	Function unknown	FG-GAP repeat domain protein		smart00191	Int_alpha	Integrin alpha (beta-propellor repeats). Integrins are cell adhesion molecules that mediate cell-extracellular matrix and cell-cell interactions. They contain both alpha and beta subunits. Alpha integrins are proposed to contain a domain containing a 7-fold repeat that adopts a beta-propellor fold. Some of these domains contain an inserted von Willebrand factor type-A domain. Some repeats contain…	FG-GAP repeat domain protein
BGC33_02005	OJA03161.1	508	hypothetical protein		EC																cd11304	Cadherin_repeat	Cadherin tandem repeat domain. Cadherins are glycoproteins involved in Ca2+-mediated cell-cell adhesion. The cadherin repeat domains occur as tandem repeats in the extracellular regions which are thought to mediate cell-cell contact when bound to calcium. They play numerous roles in cell fate signalling proliferation differentiation and migration; members include E- N- T- VE-	adhesin protein
BGC33_02025	OJA03165.1	515	hypothetical protein		EC										PF00028	Cadherin domain	Q	Secondary metabolites biosynthesis, transport and catabolism	Hemolysin-type calcium-binding	Protocadherin-19 isoform 1; adhesion, epilepsy, CELL ADHESION; HET: CA; 2.51A {Danio rerio}	cd11304	Cadherin_repeat	Cadherin tandem repeat domain. Cadherins are glycoproteins involved in Ca2+-mediated cell-cell adhesion. The cadherin repeat domains occur as tandem repeats in the extracellular regions which are thought to mediate cell-cell contact when bound to calcium. They play numerous roles in cell fate signalling proliferation differentiation and migration; members include E- N- T- VE-	putative adhesion protein
BGC33_02050	OJA03169.1	518	hypothetical protein		EC																cd11304	Cadherin_repeat	Cadherin tandem repeat domain. Cadherins are glycoproteins involved in Ca2+-mediated cell-cell adhesion. The cadherin repeat domains occur as tandem repeats in the extracellular regions which are thought to mediate cell-cell contact when bound to calcium. They play numerous roles in cell fate signalling proliferation differentiation and migration; members include E- N- T- VE-	adhesin protein
BGC33_02095	OJA03177.1	528	hypothetical protein		EC										PF00028	Cadherin domain	S	Function unknown	Cadherin domain		cd11304	Cadherin_repeat	Cadherin tandem repeat domain. Cadherins are glycoproteins involved in Ca2+-mediated cell-cell adhesion. The cadherin repeat domains occur as tandem repeats in the extracellular regions which are thought to mediate cell-cell contact when bound to calcium. They play numerous roles in cell fate signalling proliferation differentiation and migration; members include E- N- T- VE-	putative adhesion protein
BGC33_02105	OJA03178.1	533	hypothetical protein		OM										PF13205	Bacterial Ig-like domain	S	Function unknown	Glycosyl hydrolase BNR repeat-containing protein	L,d-transpeptidase LdtB; Structural Genomics, Enzyme Function Initiative; HET: MLD; 1.64A {Mycobacterium tuberculosis}	pfam13205	Big_5	Bacterial Ig-like domain.	adhesin protein
BGC33_02115	OJA03180.1	537	hypothetical protein	Pcdhr	EC		N								PF00028	Cadherin domain	S	Function unknown	Cadherin domain		cd11304	Cadherin_repeat	Cadherin tandem repeat domain. Cadherins are glycoproteins involved in Ca2+-mediated cell-cell adhesion. The cadherin repeat domains occur as tandem repeats in the extracellular regions which are thought to mediate cell-cell contact when bound to calcium. They play numerous roles in cell fate signalling proliferation differentiation and migration; members include E- N- T- VE-	putative adhesion protein
BGC33_02135	OIR23938.1		hypothetical protein BGC33_02135, partial [Bathymodiolus thermophilus thioautotrophic gill symbiont]		EC		N												Inherit from proNOG: FG-GAP repeat protein	S-layer protein rsaA (low identity) ; S-layer, sub-tomogram averaging, bacteria, cell; HET: CA; 7.4A {Caulobacter crescentus NA1000} The S-layer is a paracrystalline mono-layered assembly of proteins which coats the surface of bacteria. Probably acts as a physical barrier to parasites and lytic enzymes.				Cell-surface layer-forming protein
BGC33_02145	OJA03187.1	544	hypothetical protein		EC		N								PF01839	FG-GAP repeat	S	Function unknown	FG-GAP repeat domain protein		smart00191	Int_alpha	Integrin alpha (beta-propellor repeats). Integrins are cell adhesion molecules that mediate cell-extracellular matrix and cell-cell interactions. They contain both alpha and beta subunits. Alpha integrins are proposed to contain a domain containing a 7-fold repeat that adopts a beta-propellor fold. Some of these domains contain an inserted von Willebrand factor type-A domain. Some repeats contain…
BGC33_02150	OJA03189.1	545	hypothetical protein		EC										PF00041	Fibronectin type III domain	S	Function unknown	Protein of unknown function (DUF1566)		cd00063	FN3	Fibronectin type 3 domain; One of three types of internal repeats found in the plasma protein fibronectin. Its tenth fibronectin type III repeat contains an RGD cell recognition sequence in a flexible loop between 2 strands. Approximately 2% of all animal proteins contain the FN3 repeat; including extracellular and intracellular proteins membrane spanning cytokine receptors growth hormone recepto…	Fibronectin (adhesion-related)
BGC33_02225	OJA03203.1	579	hypothetical protein		EC										PF01839	FG-GAP repeat	S	Function unknown	FG-GAP repeat domain protein		smart00191	Int_alpha	Integrin alpha (beta-propellor repeats). Integrins are cell adhesion molecules that mediate cell-extracellular matrix and cell-cell interactions. They contain both alpha and beta subunits. Alpha integrins are proposed to contain a domain containing a 7-fold repeat that adopts a beta-propellor fold. Some of these domains contain an inserted von Willebrand factor type-A domain. Some repeats contain…	FG-GAP repeat domain protein
BGC33_02245	OJA03205.1	595	hypothetical protein		OM																cd11304	Cadherin_repeat	Cadherin tandem repeat domain. Cadherins are glycoproteins involved in Ca2+-mediated cell-cell adhesion. The cadherin repeat domains occur as tandem repeats in the extracellular regions which are thought to mediate cell-cell contact when bound to calcium. They play numerous roles in cell fate signalling proliferation differentiation and migration; members include E- N- T- VE-	adhesin protein
BGC33_02270	OJA03210.1	603	hypothetical protein		EC										PF00041	Fibronectin type III domain	M	Cell wall/membrane/envelope biogenesis	Cell surface protein	Serine-rich adhesin for platelets; All beta, Unknown Function, Calcium at98%				putative fibronectin protein
BGC33_02275	OJA03211.1	605	hypothetical protein		EC										PF00028	Cadherin domain	S	Function unknown	Cadherin domain		cd11304	Cadherin_repeat	Cadherin tandem repeat domain. Cadherins are glycoproteins involved in Ca2+-mediated cell-cell adhesion. The cadherin repeat domains occur as tandem repeats in the extracellular regions which are thought to mediate cell-cell contact when bound to calcium. They play numerous roles in cell fate signalling proliferation differentiation and migration; members include E- N- T- VE-	putative adhesion protein
BGC33_02305	OJA03216.1	612	hypothetical protein		EC										PF01839	FG-GAP repeat	S	Function unknown	FG-GAP repeat domain protein		smart00191	Int_alpha	Integrin alpha (beta-propellor repeats). Integrins are cell adhesion molecules that mediate cell-extracellular matrix and cell-cell interactions. They contain both alpha and beta subunits. Alpha integrins are proposed to contain a domain containing a 7-fold repeat that adopts a beta-propellor fold. Some of these domains contain an inserted von Willebrand factor type-A domain. Some repeats contain…	FG-GAP repeat domain protein
BGC33_02310	OJA03218.1	615	hypothetical protein		EC		N								PF01839	FG-GAP repeat	S	Function unknown	FG-GAP repeat domain protein		smart00191	Int_alpha	Integrin alpha (beta-propellor repeats). Integrins are cell adhesion molecules that mediate cell-extracellular matrix and cell-cell interactions. They contain both alpha and beta subunits. Alpha integrins are proposed to contain a domain containing a 7-fold repeat that adopts a beta-propellor fold. Some of these domains contain an inserted von Willebrand factor type-A domain. Some repeats contain…
BGC33_02335	OJA03220.1	620	hypothetical protein		EC		N								PF01839	FG-GAP repeat	S	Function unknown	FG-GAP repeat domain protein		smart00191	Int_alpha	Integrin alpha (beta-propellor repeats). Integrins are cell adhesion molecules that mediate cell-extracellular matrix and cell-cell interactions. They contain both alpha and beta subunits. Alpha integrins are proposed to contain a domain containing a 7-fold repeat that adopts a beta-propellor fold. Some of these domains contain an inserted von Willebrand factor type-A domain. Some repeats contain…	Could be a a polysaccharide lyase (starch and glycogen degradation)/lectin
BGC33_02350	OJA03223.1	621	hypothetical protein		?		N								PF00754						smart00607	FTP	eel-Fucolectin Tachylectin-4 Pentaxrin-1 Domain.	Cell-surface binding
BGC33_02360	OJA03225.1	623	hypothetical protein		EC										PF01839	FG-GAP repeat	S	Function unknown	FG-GAP repeat domain protein		smart00191	Int_alpha	Integrin alpha (beta-propellor repeats). Integrins are cell adhesion molecules that mediate cell-extracellular matrix and cell-cell interactions. They contain both alpha and beta subunits. Alpha integrins are proposed to contain a domain containing a 7-fold repeat that adopts a beta-propellor fold. Some of these domains contain an inserted von Willebrand factor type-A domain. Some repeats contain…	FG-GAP repeat domain protein
BGC33_02365	OJA03226.1	626	hypothetical protein		EC		N								PF13754	Domain of unknown function	S	Function unknown	Large repetitive protein					putative adhesion protein
BGC33_02415	OJA03234.1	644	hypothetical protein		EC										PF01839	FG-GAP repeat	S	Function unknown	Inherit from proNOG: FG-GAP repeat protein		smart00191	Int_alpha	Integrin alpha (beta-propellor repeats). Integrins are cell adhesion molecules that mediate cell-extracellular matrix and cell-cell interactions. They contain both alpha and beta subunits. Alpha integrins are proposed to contain a domain containing a 7-fold repeat that adopts a beta-propellor fold. Some of these domains contain an inserted von Willebrand factor type-A domain. Some repeats contain…
BGC33_02425	OJA03237.1	647	hypothetical protein	Cdhr	EC/OM		N								PF00028	Cadherin domain	S	Function unknown	Cadherin domain		cd11304	Cadherin_repeat	Cadherin tandem repeat domain. Cadherins are glycoproteins involved in Ca2+-mediated cell-cell adhesion. The cadherin repeat domains occur as tandem repeats in the extracellular regions which are thought to mediate cell-cell contact when bound to calcium. They play numerous roles in cell fate signalling proliferation differentiation and migration; members include E- N- T- VE-	putative adhesion protein
BGC33_02440	OJA03238.1	648	hypothetical protein		C			information storage and processing	Translation, ribosomal structure and biogenesis	Lysyl-tRNA synthetase (class II)					PF13424	Tetratricopeptide repeat	S	Function unknown	Tetratricopeptide TPR_2 repeat protein		pfam13424	TPR_12	Tetratricopeptide repeat.	Protein-protien interaction/Adhesion
BGC33_02450	OJA03241.1	652	hypothetical protein		EC										PF13754	Domain of unknown function	S	Function unknown	conserved repeat domain protein	Protocadherin-7; Brain-heart protocadherin, BH-Pcdh, beta-sandwich, Structural; NMR {Homo sapiens}	cd11304	Cadherin_repeat	Cadherin tandem repeat domain. Cadherins are glycoproteins involved in Ca2+-mediated cell-cell adhesion. The cadherin repeat domains occur as tandem repeats in the extracellular regions which are thought to mediate cell-cell contact when bound to calcium. They play numerous roles in cell fate signalling proliferation differentiation and migration; members include E- N- T- VE-	putative adhesion protein
BGC33_02500	OJA03248.1	261	hypothetical protein		C		N										S	Function unknown	Inherit from proNOG: FG-GAP repeat protein					Could be a a polysaccharide lyase (starch and glycogen degradation)/lectin
BGC33_02515	OJA03250.1	671	hypothetical protein		EC		N								PF00028	Cadherin domain	Q	Secondary metabolites biosynthesis, transport and catabolism	Inherit from COG: Hemolysin-type calcium-binding		cd11304	Cadherin_repeat	Cadherin tandem repeat domain. Cadherins are glycoproteins involved in Ca2+-mediated cell-cell adhesion. The cadherin repeat domains occur as tandem repeats in the extracellular regions which are thought to mediate cell-cell contact when bound to calcium. They play numerous roles in cell fate signalling proliferation differentiation and migration; members include E- N- T- VE-	Toxin (haemolysin-type)
BGC33_02560	OJA03254.1	683	hypothetical protein		EC										PF13205	Bacterial Ig-like domain	S	Function unknown	Glycosyl hydrolase BNR repeat-containing protein	L,d-transpeptidase LdtB; Structural Genomics, Enzyme Function Initiative; HET: MLD; 1.64A {Mycobacterium tuberculosis}	pfam13205	Big_5	Bacterial Ig-like domain.	adhesin protein
BGC33_02575	OJA03256.1	684	hypothetical protein		OM										PF01839	FG-GAP repeat	S	Function unknown	FG-GAP repeat domain protein		smart00191	Int_alpha	Integrin alpha (beta-propellor repeats). Integrins are cell adhesion molecules that mediate cell-extracellular matrix and cell-cell interactions. They contain both alpha and beta subunits. Alpha integrins are proposed to contain a domain containing a 7-fold repeat that adopts a beta-propellor fold. Some of these domains contain an inserted von Willebrand factor type-A domain. Some repeats contain…	FG-GAP repeat domain protein
BGC33_02595	OJA03262.1	690	hypothetical protein		OM			information storage and processing	Translation, ribosomal structure and biogenesis	Lysyl-tRNA synthetase (class II)					PF13424	Tetratricopeptide repeat	S	Function unknown	Tetratricopeptide TPR_2 repeat protein		pfam13424	TPR_12	Tetratricopeptide repeat.	Protein-protien interaction/Adhesion
BGC33_02620	OJA03266.1	700	hypothetical protein		EC										PF01839	FG-GAP repeat	S	Function unknown	FG-GAP repeat domain protein		smart00191	Int_alpha	Integrin alpha (beta-propellor repeats). Integrins are cell adhesion molecules that mediate cell-extracellular matrix and cell-cell interactions. They contain both alpha and beta subunits. Alpha integrins are proposed to contain a domain containing a 7-fold repeat that adopts a beta-propellor fold. Some of these domains contain an inserted von Willebrand factor type-A domain. Some repeats contain…	FG-GAP repeat domain protein
BGC33_02625	OJA03265.1	686	hypothetical protein		EC			metabolism	Secondary metabolites biosynthesis, transport and catabolism	RTX toxins and related Ca2+-binding proteins	TIGR03661	Cellular processes	Pathogenesis	type I secretion C-terminal target domain (VC_A0849 subclass)	PF03382	Mycoplasma protein of unknown function, DUF285	Q	Secondary metabolites biosynthesis, transport and catabolism	Inherit from proNOG: Outer membrane adhesin like proteiin	Antifreeze protein; Cell adhesion, RTX, Antifreeze protein; 1.35A {Marinomonas primoryensis}	pfam08548	Peptidase_M10_C	Peptidase M10 serralysin C terminal. Serralysins are peptidases related to mammalian matrix metallopeptidases (MMPs). The peptidase unit is found at the N terminal while this domain at the C terminal forms a corkscrew and is thought to be important for secretion of the protein through the bacterial cell wall. This domain contains the calcium ion binding domain pfam00353.	putative adhesion protein/Toxin
BGC33_02640	OJA03267.1		hypothetical protein BGC33_02640, partial [Bathymodiolus thermophilus thioautotrophic gill symbiont]		EC		N												Glycosyl hydrolase BNR repeat-containing protein	PUTATIVE INNER MEMBRANE PROTEIN; MEMBRANE PROTEIN, BIG-DOMAINS ADHESIN; 1.85A {SALMONELLA ENTERICA SUBSP. ENTERICA SEROVAR TYPHIMURIUM}
BGC33_02680	OJA03274.1	736	hypothetical protein		EC										PF13754	Domain of unknown function	S	Function unknown	conserved repeat domain protein	MpAFP_RII tetra-tandemer; Ca2+-dependent, bacterial Ig-like fold, ice-binding; HET: BOG, EDO, CA; 1.8A {Marinomonas primoryensis}	cd11304	Cadherin_repeat	Cadherin tandem repeat domain. Cadherins are glycoproteins involved in Ca2+-mediated cell-cell adhesion. The cadherin repeat domains occur as tandem repeats in the extracellular regions which are thought to mediate cell-cell contact when bound to calcium. They play numerous roles in cell fate signalling proliferation differentiation and migration; members include E- N- T- VE-	putative adhesion protein
BGC33_02685	OJA03277.1	741	hypothetical protein		EC										PF01839	FG-GAP repeat	S	Function unknown	Inherit from proNOG: FG-GAP repeat protein	Integrin alpha4 subunit, Fab Natalizumab; rolling and firm adhesion, MAdCAM; HET: BMA, NAG, PEG, NDS; 2.84A {Oryctolagus cuniculus}	smart00191	Int_alpha	Integrin alpha (beta-propellor repeats). Integrins are cell adhesion molecules that mediate cell-extracellular matrix and cell-cell interactions. They contain both alpha and beta subunits. Alpha integrins are proposed to contain a domain containing a 7-fold repeat that adopts a beta-propellor fold. Some of these domains contain an inserted von Willebrand factor type-A domain. Some repeats contain…	putative adhesion protein
BGC33_02690	OJA03276.1	741	hypothetical protein		EC		N								PF00028	Cadherin domain	S	Function unknown	Cadherin domain		cd11304	Cadherin_repeat	Cadherin tandem repeat domain. Cadherins are glycoproteins involved in Ca2+-mediated cell-cell adhesion. The cadherin repeat domains occur as tandem repeats in the extracellular regions which are thought to mediate cell-cell contact when bound to calcium. They play numerous roles in cell fate signalling proliferation differentiation and migration; members include E- N- T- VE-	putative adhesion protein
BGC33_02695	OJA03275.1	741	hypothetical protein		?										PF13205	Bacterial Ig-like domain	S	Function unknown	Glycosyl hydrolase BNR repeat-containing protein	L,d-transpeptidase LdtB; Structural Genomics, Enzyme Function Initiative; HET: MLD; 1.64A {Mycobacterium tuberculosis}	pfam13205	Big_5	Bacterial Ig-like domain.	adhesin protein
BGC33_02710	OJA03279.1	744	hypothetical protein		EC										PF01839	FG-GAP repeat	S	Function unknown	Inherit from proNOG: FG-GAP repeat protein		smart00191	Int_alpha	Integrin alpha (beta-propellor repeats). Integrins are cell adhesion molecules that mediate cell-extracellular matrix and cell-cell interactions. They contain both alpha and beta subunits. Alpha integrins are proposed to contain a domain containing a 7-fold repeat that adopts a beta-propellor fold. Some of these domains contain an inserted von Willebrand factor type-A domain. Some repeats contain…
BGC33_02725	OJA03283.1	738	hypothetical protein		EC		N								PF01839	FG-GAP repeat	S	Function unknown	FG-GAP repeat domain protein		smart00191	Int_alpha	Integrin alpha (beta-propellor repeats). Integrins are cell adhesion molecules that mediate cell-extracellular matrix and cell-cell interactions. They contain both alpha and beta subunits. Alpha integrins are proposed to contain a domain containing a 7-fold repeat that adopts a beta-propellor fold. Some of these domains contain an inserted von Willebrand factor type-A domain. Some repeats contain…
BGC33_02740	OJA03285.1	752	hypothetical protein		EC		N								PF01839	FG-GAP repeat	S	Function unknown	Inherit from proNOG: FG-GAP repeat protein		smart00191	Int_alpha	Integrin alpha (beta-propellor repeats). Integrins are cell adhesion molecules that mediate cell-extracellular matrix and cell-cell interactions. They contain both alpha and beta subunits. Alpha integrins are proposed to contain a domain containing a 7-fold repeat that adopts a beta-propellor fold. Some of these domains contain an inserted von Willebrand factor type-A domain. Some repeats contain…	Could be a a polysaccharide lyase (starch and glycogen degradation)/lectin
BGC33_02765	OJA03288.1	768	hypothetical protein		EC		N								PF01839	FG-GAP repeat	S	Function unknown	FG-GAP repeat domain protein		smart00191	Int_alpha	Integrin alpha (beta-propellor repeats). Integrins are cell adhesion molecules that mediate cell-extracellular matrix and cell-cell interactions. They contain both alpha and beta subunits. Alpha integrins are proposed to contain a domain containing a 7-fold repeat that adopts a beta-propellor fold. Some of these domains contain an inserted von Willebrand factor type-A domain. Some repeats contain…
BGC33_02780	OJA03289.1	772	hypothetical protein		EC										PF01839	FG-GAP repeat	S	Function unknown	Inherit from proNOG: FG-GAP repeat protein		smart00191	Int_alpha	Integrin alpha (beta-propellor repeats). Integrins are cell adhesion molecules that mediate cell-extracellular matrix and cell-cell interactions. They contain both alpha and beta subunits. Alpha integrins are proposed to contain a domain containing a 7-fold repeat that adopts a beta-propellor fold. Some of these domains contain an inserted von Willebrand factor type-A domain. Some repeats contain…
BGC33_02785	OJA03292.1	776	hypothetical protein		C		N								PF00353	Haemolysin-type calcium-binding repeat (2 copies)	Q	Secondary metabolites biosynthesis, transport and catabolism	FG-GAP repeat protein	S-layer protein; S-layer, surface protein, membrane protein; HET: CA; 2.7A {Caulobacter crescentus CB15}				Toxin
BGC33_02790	OJA03293.1	316	hypothetical protein		EC		Y								PF00041	Fibronectin type III domain	S	Function unknown	Protein of unknown function (DUF1566)		cd00063	FN3	Fibronectin type 3 domain; One of three types of internal repeats found in the plasma protein fibronectin. Its tenth fibronectin type III repeat contains an RGD cell recognition sequence in a flexible loop between 2 strands. Approximately 2% of all animal proteins contain the FN3 repeat; including extracellular and intracellular proteins membrane spanning cytokine receptors growth hormone recepto…	putative adhesion protein OR Polysaccharide degradation (pectate lyase)
BGC33_02855	OJA03302.1	798	hypothetical protein		EC										PF01839	FG-GAP repeat	S	Function unknown	FG-GAP repeat domain protein		smart00191	Int_alpha	Integrin alpha (beta-propellor repeats). Integrins are cell adhesion molecules that mediate cell-extracellular matrix and cell-cell interactions. They contain both alpha and beta subunits. Alpha integrins are proposed to contain a domain containing a 7-fold repeat that adopts a beta-propellor fold. Some of these domains contain an inserted von Willebrand factor type-A domain. Some repeats contain…	FG-GAP repeat domain protein
BGC33_02860	OJA03303.1	804	hypothetical protein		EC		N								PF01839	FG-GAP repeat	S	Function unknown	FG-GAP repeat domain protein		smart00191	Int_alpha	Integrin alpha (beta-propellor repeats). Integrins are cell adhesion molecules that mediate cell-extracellular matrix and cell-cell interactions. They contain both alpha and beta subunits. Alpha integrins are proposed to contain a domain containing a 7-fold repeat that adopts a beta-propellor fold. Some of these domains contain an inserted von Willebrand factor type-A domain. Some repeats contain…	FG-GAP repeat domain protein
BGC33_02875	OJA03305.1	814	hypothetical protein		EC										PF01839	FG-GAP repeat	S	Function unknown	FG-GAP repeat domain protein		smart00191	Int_alpha	Integrin alpha (beta-propellor repeats). Integrins are cell adhesion molecules that mediate cell-extracellular matrix and cell-cell interactions. They contain both alpha and beta subunits. Alpha integrins are proposed to contain a domain containing a 7-fold repeat that adopts a beta-propellor fold. Some of these domains contain an inserted von Willebrand factor type-A domain. Some repeats contain…	FG-GAP repeat domain protein
BGC33_02880	OJA03308.1	819	hypothetical protein	Cdhr	EC		N								PF00028	Cadherin domain					cd11304	Cadherin_repeat	Cadherin tandem repeat domain. Cadherins are glycoproteins involved in Ca2+-mediated cell-cell adhesion. The cadherin repeat domains occur as tandem repeats in the extracellular regions which are thought to mediate cell-cell contact when bound to calcium. They play numerous roles in cell fate signalling proliferation differentiation and migration; members include E- N- T- VE-	putative adhesion protein
BGC33_02960	OJA03318.1	853	hypothetical protein		EC										PF01839	FG-GAP repeat	S	Function unknown	Inherit from proNOG: FG-GAP repeat protein		smart00191	Int_alpha	Integrin alpha (beta-propellor repeats). Integrins are cell adhesion molecules that mediate cell-extracellular matrix and cell-cell interactions. They contain both alpha and beta subunits. Alpha integrins are proposed to contain a domain containing a 7-fold repeat that adopts a beta-propellor fold. Some of these domains contain an inserted von Willebrand factor type-A domain. Some repeats contain…
BGC33_03020	OJA03323.1	860	hypothetical protein		EC		N														pfam00028	Cadherin	Cadherin domain.	putative adhesionprotein
BGC33_03070	OJA03332.1	881	hypothetical protein		EC										PF01839	FG-GAP repeat	S	Function unknown	FG-GAP repeat domain protein		smart00191	Int_alpha	Integrin alpha (beta-propellor repeats). Integrins are cell adhesion molecules that mediate cell-extracellular matrix and cell-cell interactions. They contain both alpha and beta subunits. Alpha integrins are proposed to contain a domain containing a 7-fold repeat that adopts a beta-propellor fold. Some of these domains contain an inserted von Willebrand factor type-A domain. Some repeats contain…	FG-GAP repeat domain protein
BGC33_03080	OJA03333.1	818	hypothetical protein		OM																smart00112	CA	Cadherin repeats. Cadherins are glycoproteins involved in Ca2+-mediated cell-cell adhesion. Cadherin domains occur as repeats in the extracellular regions which are thought to mediate cell-cell contact when bound to calcium.	Adhesin protein
BGC33_03095	OJA03338.1	888	hypothetical protein		EC												S	Function unknown	Cadherin domain		smart00112	CA	Cadherin repeats. Cadherins are glycoproteins involved in Ca2+-mediated cell-cell adhesion. Cadherin domains occur as repeats in the extracellular regions which are thought to mediate cell-cell contact when bound to calcium.	putative adhesion protein
BGC33_03120	OJA03340.1	466	hypothetical protein		EC		N								PF07603	Protein of unknown function (DUF1566)	S	Function unknown	Protein of unknown function (DUF1566)		pfam07603	DUF1566	Protein of unknown function (DUF1566). These proteins of unknown function are found in Leptospira interrogans and in several gamma proteobacteria.	putative adhesion protein
BGC33_03180	OJA03344.1	908	hypothetical protein	Pcdhr	EC		N								PF00028	Cadherin domain	S	Function unknown	Cadherin domain		cd11304	Cadherin_repeat	Cadherin tandem repeat domain. Cadherins are glycoproteins involved in Ca2+-mediated cell-cell adhesion. The cadherin repeat domains occur as tandem repeats in the extracellular regions which are thought to mediate cell-cell contact when bound to calcium. They play numerous roles in cell fate signalling proliferation differentiation and migration; members include E- N- T- VE-	putative adhesion protein
BGC33_03265	OJA03358.1	957	hypothetical protein		EC		N								PF13754	Domain of unknown function	S	Function unknown	Large repetitive protein					putative adhesion protein
BGC33_03320	OJA03368.1	1003	hypothetical protein		OM										PF01839	FG-GAP repeat	S	Function unknown	FG-GAP repeat domain protein		smart00191	Int_alpha	Integrin alpha (beta-propellor repeats). Integrins are cell adhesion molecules that mediate cell-extracellular matrix and cell-cell interactions. They contain both alpha and beta subunits. Alpha integrins are proposed to contain a domain containing a 7-fold repeat that adopts a beta-propellor fold. Some of these domains contain an inserted von Willebrand factor type-A domain. Some repeats contain…	FG-GAP repeat domain protein
BGC33_03335	OJA03370.1	1011	hypothetical protein		EC		N								PF01839	FG-GAP repeat	S	Function unknown	Inherit from proNOG: FG-GAP repeat protein		smart00191	Int_alpha	Integrin alpha (beta-propellor repeats). Integrins are cell adhesion molecules that mediate cell-extracellular matrix and cell-cell interactions. They contain both alpha and beta subunits. Alpha integrins are proposed to contain a domain containing a 7-fold repeat that adopts a beta-propellor fold. Some of these domains contain an inserted von Willebrand factor type-A domain. Some repeats contain…	Could be a a polysaccharide lyase (starch and glycogen degradation)/lectin
BGC33_03340	OJA03371.1	1014	hypothetical protein		?										PF01839	FG-GAP repeat	S	Function unknown	FG-GAP repeat domain protein		smart00191	Int_alpha	Integrin alpha (beta-propellor repeats). Integrins are cell adhesion molecules that mediate cell-extracellular matrix and cell-cell interactions. They contain both alpha and beta subunits. Alpha integrins are proposed to contain a domain containing a 7-fold repeat that adopts a beta-propellor fold. Some of these domains contain an inserted von Willebrand factor type-A domain. Some repeats contain…	FG-GAP repeat domain protein
BGC33_03390	OJA03377.1	1041	hypothetical protein		EC		N								PF01839	FG-GAP repeat					smart00191	Int_alpha	Integrin alpha (beta-propellor repeats). Integrins are cell adhesion molecules that mediate cell-extracellular matrix and cell-cell interactions. They contain both alpha and beta subunits. Alpha integrins are proposed to contain a domain containing a 7-fold repeat that adopts a beta-propellor fold. Some of these domains contain an inserted von Willebrand factor type-A domain. Some repeats contain…	putative adhesionprotein
BGC33_03425	OJA03382.1	1055	hypothetical protein												PF00028						cd11304	Cadherin_repeat	Cadherin tandem repeat domain. Cadherins are glycoproteins involved in Ca2+-mediated cell-cell adhesion. The cadherin repeat domains occur as tandem repeats in the extracellular regions which are thought to mediate cell-cell contact when bound to calcium. They play numerous roles in cell fate signalling proliferation differentiation and migration; members include E- N- T- VE-	adhesin protein
BGC33_03440	OJA03385.1	667	hypothetical protein		EC/OM		N								PF00028	Cadherin domain	O	Posttranslational modification, protein turnover, chaperones	CARDB					putative adhesion protein
BGC33_03445	OJA03386.1	1061	hypothetical protein		OM										PF01839	FG-GAP repeat	Q	Secondary metabolites biosynthesis, transport and catabolism	FG-GAP repeat protein		smart00191	Int_alpha	Integrin alpha (beta-propellor repeats). Integrins are cell adhesion molecules that mediate cell-extracellular matrix and cell-cell interactions. They contain both alpha and beta subunits. Alpha integrins are proposed to contain a domain containing a 7-fold repeat that adopts a beta-propellor fold. Some of these domains contain an inserted von Willebrand factor type-A domain. Some repeats contain…
BGC33_03520	OJA03394.1	1078	hypothetical protein		OM			poorly characterized	Function unknown	Uncharacterized protein conserved in bacteria					PF00028	Cadherin domain	S	Function unknown	Cadherin domain		cd11304	Cadherin_repeat	Cadherin tandem repeat domain. Cadherins are glycoproteins involved in Ca2+-mediated cell-cell adhesion. The cadherin repeat domains occur as tandem repeats in the extracellular regions which are thought to mediate cell-cell contact when bound to calcium. They play numerous roles in cell fate signalling proliferation differentiation and migration; members include E- N- T- VE-	putative adhesion protein
BGC33_03525	OJA03393.1	888	hypothetical protein		EC		Y														smart00112	CA	Cadherin repeats. Cadherins are glycoproteins involved in Ca2+-mediated cell-cell adhesion. Cadherin domains occur as repeats in the extracellular regions which are thought to mediate cell-cell contact when bound to calcium.	Adhesin protein
BGC33_03570	OJA03400.1	1093	hypothetical protein		EC		N								PF00028	Cadherin domain	S	Function unknown	Cadherin domain		cd11304	Cadherin_repeat	Cadherin tandem repeat domain. Cadherins are glycoproteins involved in Ca2+-mediated cell-cell adhesion. The cadherin repeat domains occur as tandem repeats in the extracellular regions which are thought to mediate cell-cell contact when bound to calcium. They play numerous roles in cell fate signalling proliferation differentiation and migration; members include E- N- T- VE-	putative adhesion protein
BGC33_03590	OJA03403.1	1102	hypothetical protein		EC		N								PF13205	Bacterial Ig-like domain	S	Function unknown	Glycosyl hydrolase BNR repeat-containing protein		pfam13205	Big_5	Bacterial Ig-like domain.	putative adhesion protein
BGC33_03595	OJA03402.1	1102	hypothetical protein		EC		N								PF00041	Fibronectin type III domain					cd00063	FN3	Fibronectin type 3 domain; One of three types of internal repeats found in the plasma protein fibronectin. Its tenth fibronectin type III repeat contains an RGD cell recognition sequence in a flexible loop between 2 strands. Approximately 2% of all animal proteins contain the FN3 repeat; including extracellular and intracellular proteins membrane spanning cytokine receptors growth hormone recepto…	putative fibronectin protein
BGC33_03605	OJA03404.1	1106	hypothetical protein		EC		N								PF13205	Bacterial Ig-like domain	S	Function unknown	Glycosyl hydrolase BNR repeat-containing protein		pfam13205	Big_5	Bacterial Ig-like domain.	putative adhesion protein
BGC33_03620	OJA03406.1	1110	hypothetical protein		EC										PF01839	FG-GAP repeat	S	Function unknown	Inherit from proNOG: FG-GAP repeat protein		smart00191	Int_alpha	Integrin alpha (beta-propellor repeats). Integrins are cell adhesion molecules that mediate cell-extracellular matrix and cell-cell interactions. They contain both alpha and beta subunits. Alpha integrins are proposed to contain a domain containing a 7-fold repeat that adopts a beta-propellor fold. Some of these domains contain an inserted von Willebrand factor type-A domain. Some repeats contain…
BGC33_03655	OJA03410.1	1122	hypothetical protein		EC										PF01839	FG-GAP repeat	S	Function unknown	FG-GAP repeat domain protein		smart00191	Int_alpha	Integrin alpha (beta-propellor repeats). Integrins are cell adhesion molecules that mediate cell-extracellular matrix and cell-cell interactions. They contain both alpha and beta subunits. Alpha integrins are proposed to contain a domain containing a 7-fold repeat that adopts a beta-propellor fold. Some of these domains contain an inserted von Willebrand factor type-A domain. Some repeats contain…	FG-GAP repeat domain protein
BGC33_03710	OJA03415.1	1134	hypothetical protein		EC										PF01839	FG-GAP repeat	S	Function unknown	Inherit from proNOG: FG-GAP repeat protein		smart00191	Int_alpha	Integrin alpha (beta-propellor repeats). Integrins are cell adhesion molecules that mediate cell-extracellular matrix and cell-cell interactions. They contain both alpha and beta subunits. Alpha integrins are proposed to contain a domain containing a 7-fold repeat that adopts a beta-propellor fold. Some of these domains contain an inserted von Willebrand factor type-A domain. Some repeats contain…
BGC33_03715	OJA03419.1	910	hypothetical protein		OM		Y								PF00028	Cadherin domain	S	Function unknown	Cadherin domain		cd11304	Cadherin_repeat	Cadherin tandem repeat domain. Cadherins are glycoproteins involved in Ca2+-mediated cell-cell adhesion. The cadherin repeat domains occur as tandem repeats in the extracellular regions which are thought to mediate cell-cell contact when bound to calcium. They play numerous roles in cell fate signalling proliferation differentiation and migration; members include E- N- T- VE-	putative adhesion protein
BGC33_03720	OJA03417.1	818	hypothetical protein		OM																smart00112	CA	Cadherin repeats. Cadherins are glycoproteins involved in Ca2+-mediated cell-cell adhesion. Cadherin domains occur as repeats in the extracellular regions which are thought to mediate cell-cell contact when bound to calcium.	Adhesin protein
BGC33_03735	OJA03420.1	1143	hypothetical protein		EC										PF01839	FG-GAP repeat	S	Function unknown	Inherit from proNOG: FG-GAP repeat protein		smart00191	Int_alpha	Integrin alpha (beta-propellor repeats). Integrins are cell adhesion molecules that mediate cell-extracellular matrix and cell-cell interactions. They contain both alpha and beta subunits. Alpha integrins are proposed to contain a domain containing a 7-fold repeat that adopts a beta-propellor fold. Some of these domains contain an inserted von Willebrand factor type-A domain. Some repeats contain…
BGC33_03745	OJA03422.1	1155	hypothetical protein		EC		N								PF13754	Domain of unknown function	S	Function unknown	conserved repeat domain protein		cd11304	Cadherin_repeat	Cadherin tandem repeat domain. Cadherins are glycoproteins involved in Ca2+-mediated cell-cell adhesion. The cadherin repeat domains occur as tandem repeats in the extracellular regions which are thought to mediate cell-cell contact when bound to calcium. They play numerous roles in cell fate signalling proliferation differentiation and migration; members include E- N- T- VE-	adhesin protein
BGC33_03755	OJA03424.1	935	hypothetical protein		C		N	poorly characterized	General function prediction only	Putative Zn-dependent protease, contains TPR repeats					PF13424	Tetratricopeptide repeat	T	Signal transduction mechanisms	Tetratricopeptide repeat family protein		sd00006	TPR	Tetratricopeptide repeat. The Tetratricopeptide repeat (TPR) typically contains 34 amino acids and is found in a variety of organisms including bacteria cyanobacteria yeast fungi plants and humans. It is present in a variety of proteins including those involved in chaperone cell-cycle and protein transport complexes. The number of TPR motifs varies among proteins. Those containing 5-6 tandem repe…	Protein-protien interaction/Adhesion
BGC33_03760	OJA03427.1	1162	hypothetical protein		EC		N														cd11304	Cadherin_repeat	Cadherin tandem repeat domain. Cadherins are glycoproteins involved in Ca2+-mediated cell-cell adhesion. The cadherin repeat domains occur as tandem repeats in the extracellular regions which are thought to mediate cell-cell contact when bound to calcium. They play numerous roles in cell fate signalling proliferation differentiation and migration; members include E- N- T- VE-	putative adhesionprotein
BGC33_03765	OJA03430.1	942	hypothetical protein		C			poorly characterized	General function prediction only	Putative Zn-dependent protease, contains TPR repeats					PF13424	Tetratricopeptide repeat	T	Signal transduction mechanisms	Tetratricopeptide repeat family protein	TPR repeat-containing protein; The TPR repeat-containing protein, Structural; 2.282A {Cytophaga hutchinsonii}	sd00006	TPR	Tetratricopeptide repeat. The Tetratricopeptide repeat (TPR) typically contains 34 amino acids and is found in a variety of organisms including bacteria cyanobacteria yeast fungi plants and humans. It is present in a variety of proteins including those involved in chaperone cell-cycle and protein transport complexes. The number of TPR motifs varies among proteins. Those containing 5-6 tandem repe…	Protein-protien interaction/Adhesion
BGC33_03775	OJA03429.1	1163	hypothetical protein		EC		N								PF13754	Domain of unknown function	S	Function unknown	Large repetitive protein		cd11304	Cadherin_repeat	Cadherin tandem repeat domain. Cadherins are glycoproteins involved in Ca2+-mediated cell-cell adhesion. The cadherin repeat domains occur as tandem repeats in the extracellular regions which are thought to mediate cell-cell contact when bound to calcium. They play numerous roles in cell fate signalling proliferation differentiation and migration; members include E- N- T- VE-	putative adhesion protein
BGC33_03780	OJA03428.1	1163	hypothetical protein		EC		N								PF13754	Domain of unknown function	S	Function unknown	Large repetitive protein	MpAFP_RII tetra-tandemer; Ca2+-dependent, bacterial Ig-like fold, ice-binding; HET: BOG, EDO, CA; 1.8A {Marinomonas primoryensis}	cd11304	Cadherin_repeat	Cadherin tandem repeat domain. Cadherins are glycoproteins involved in Ca2+-mediated cell-cell adhesion. The cadherin repeat domains occur as tandem repeats in the extracellular regions which are thought to mediate cell-cell contact when bound to calcium. They play numerous roles in cell fate signalling proliferation differentiation and migration; members include E- N- T- VE-	putative adhesion protein
BGC33_03820	OJA03436.1	1177	hypothetical protein		EC		N								PF01839	FG-GAP repeat	S	Function unknown	Inherit from proNOG: FG-GAP repeat protein		smart00191	Int_alpha	Integrin alpha (beta-propellor repeats). Integrins are cell adhesion molecules that mediate cell-extracellular matrix and cell-cell interactions. They contain both alpha and beta subunits. Alpha integrins are proposed to contain a domain containing a 7-fold repeat that adopts a beta-propellor fold. Some of these domains contain an inserted von Willebrand factor type-A domain. Some repeats contain…
BGC33_03845	OJA03439.1	1182	hypothetical protein		EC										PF01839	FG-GAP repeat	S	Function unknown	FG-GAP repeat domain protein		smart00191	Int_alpha	Integrin alpha (beta-propellor repeats). Integrins are cell adhesion molecules that mediate cell-extracellular matrix and cell-cell interactions. They contain both alpha and beta subunits. Alpha integrins are proposed to contain a domain containing a 7-fold repeat that adopts a beta-propellor fold. Some of these domains contain an inserted von Willebrand factor type-A domain. Some repeats contain…	FG-GAP repeat domain protein
BGC33_03880	OJA03444.1	918	hypothetical protein		C		N	poorly characterized	General function prediction only	Putative Zn-dependent protease, contains TPR repeats	TIGR00756			pentatricopeptide repeat domain	PF13424	Tetratricopeptide repeat	T	Signal transduction mechanisms	Tetratricopeptide repeat family protein		sd00006	TPR	Tetratricopeptide repeat. The Tetratricopeptide repeat (TPR) typically contains 34 amino acids and is found in a variety of organisms including bacteria cyanobacteria yeast fungi plants and humans. It is present in a variety of proteins including those involved in chaperone cell-cycle and protein transport complexes. The number of TPR motifs varies among proteins. Those containing 5-6 tandem repe…	Protein-protien interaction/Adhesion
BGC33_03970	OJA03460.1	913	hypothetical protein		EC/OM		Y										S	Function unknown	Cadherin domain		smart00112	CA	Cadherin repeats. Cadherins are glycoproteins involved in Ca2+-mediated cell-cell adhesion. Cadherin domains occur as repeats in the extracellular regions which are thought to mediate cell-cell contact when bound to calcium.	putative adhesion protein
BGC33_03975	OJA03457.1	913	hypothetical protein		OM												S	Function unknown	Cadherin domain		smart00112	CA	Cadherin repeats. Cadherins are glycoproteins involved in Ca2+-mediated cell-cell adhesion. Cadherin domains occur as repeats in the extracellular regions which are thought to mediate cell-cell contact when bound to calcium.	putative adhesion protein
BGC33_03985	OJA03462.1	721	hypothetical protein		EC			cellular processes and signaling	Intracellular trafficking, secretion, and vesicular transport	Flp pilus assembly protein TadD, contains TPR repeats					PF13424	Tetratricopeptide repeat	S	Function unknown	Tetratricopeptide TPR_2 repeat protein	Vesicle-fusing ATPase (E.C.3.6.4.6), Alpha-soluble NSF; vesicle trafficking, HYDROLASE; 7.601A {Cricetulus griseus}	pfam13424	TPR_12	Tetratricopeptide repeat.	Protein-protien interaction/Adhesion
BGC33_03990	OJA03461.1	1246	hypothetical protein		EC/OM		Y								PF00028	Cadherin domain	Q	Secondary metabolites biosynthesis, transport and catabolism	CA		smart00112	CA	Cadherin repeats. Cadherins are glycoproteins involved in Ca2+-mediated cell-cell adhesion. Cadherin domains occur as repeats in the extracellular regions which are thought to mediate cell-cell contact when bound to calcium.	putative adhesion proteins
BGC33_03995	OIR24603.1	522	hypothetical protein		EC		Y								PF07603	Protein of unknown function (DUF1566)	S	Function unknown	FimH-like protein	INTIMIN; Immunoglobulin-like fold, C-type lectin-like fold; 1.9A {Escherichia coli}	pfam07603	DUF1566	Protein of unknown function (DUF1566). These proteins of unknown function are found in Leptospira interrogans and in several gamma proteobacteria.	putative adhesin-like protein (Intimin)
BGC33_04035	OJA03467.1	1274	hypothetical protein		EC		N								PF00041	Fibronectin type III domain					cd00063	FN3	Fibronectin type 3 domain; One of three types of internal repeats found in the plasma protein fibronectin. Its tenth fibronectin type III repeat contains an RGD cell recognition sequence in a flexible loop between 2 strands. Approximately 2% of all animal proteins contain the FN3 repeat; including extracellular and intracellular proteins membrane spanning cytokine receptors growth hormone recepto…	putative adhesionprotein
BGC33_04070	OIR24633.1	1291	hypothetical protein		EC		N								PF01839	FG-GAP repeat	S	Function unknown	FG-GAP repeat domain protein		smart00191	Int_alpha	Integrin alpha (beta-propellor repeats). Integrins are cell adhesion molecules that mediate cell-extracellular matrix and cell-cell interactions. They contain both alpha and beta subunits. Alpha integrins are proposed to contain a domain containing a 7-fold repeat that adopts a beta-propellor fold. Some of these domains contain an inserted von Willebrand factor type-A domain. Some repeats contain…
BGC33_04090	OIR24634.1	900	hypothetical protein		OM										PF07603	Protein of unknown function (DUF1566)	S	Function unknown	FimH-like protein		pfam07603	DUF1566	Protein of unknown function (DUF1566). These proteins of unknown function are found in Leptospira interrogans and in several gamma proteobacteria.	putative adhesion protein
BGC33_04110	OJA03475.1	1311	hypothetical protein		EC		N								PF01839	FG-GAP repeat	S	Function unknown	Inherit from proNOG: FG-GAP repeat protein		smart00191	Int_alpha	Integrin alpha (beta-propellor repeats). Integrins are cell adhesion molecules that mediate cell-extracellular matrix and cell-cell interactions. They contain both alpha and beta subunits. Alpha integrins are proposed to contain a domain containing a 7-fold repeat that adopts a beta-propellor fold. Some of these domains contain an inserted von Willebrand factor type-A domain. Some repeats contain…	putative adhesion protein
BGC33_04115	OJA03476.1	1315	hypothetical protein		EC		N								PF01839	FG-GAP repeat	S	Function unknown	FG-GAP repeat domain protein		smart00191	Int_alpha	Integrin alpha (beta-propellor repeats). Integrins are cell adhesion molecules that mediate cell-extracellular matrix and cell-cell interactions. They contain both alpha and beta subunits. Alpha integrins are proposed to contain a domain containing a 7-fold repeat that adopts a beta-propellor fold. Some of these domains contain an inserted von Willebrand factor type-A domain. Some repeats contain…	putative adhesion protein
BGC33_04155	OJA03480.1	1176	hypothetical protein		C/IM	2	N	poorly characterized	General function prediction only	FOG: TPR repeat					PF00515	Tetratricopeptide repeat	S	Function unknown	domain protein		sd00006	TPR	Tetratricopeptide repeat. The Tetratricopeptide repeat (TPR) typically contains 34 amino acids and is found in a variety of organisms including bacteria cyanobacteria yeast fungi plants and humans. It is present in a variety of proteins including those involved in chaperone cell-cycle and protein transport complexes. The number of TPR motifs varies among proteins. Those containing 5-6 tandem repe…	Protein-protien interaction/Adhesion
BGC33_04200	OJA03488.1	1420	hypothetical protein		EC		N								PF01839	FG-GAP repeat	S	Function unknown	FG-GAP repeat domain protein		smart00191	Int_alpha	Integrin alpha (beta-propellor repeats). Integrins are cell adhesion molecules that mediate cell-extracellular matrix and cell-cell interactions. They contain both alpha and beta subunits. Alpha integrins are proposed to contain a domain containing a 7-fold repeat that adopts a beta-propellor fold. Some of these domains contain an inserted von Willebrand factor type-A domain. Some repeats contain…
BGC33_04295	OIR24684.1	1492	hypothetical protein		EC		N								PF01839	FG-GAP repeat	S	Function unknown	FG-GAP repeat domain protein		smart00191	Int_alpha	Integrin alpha (beta-propellor repeats). Integrins are cell adhesion molecules that mediate cell-extracellular matrix and cell-cell interactions. They contain both alpha and beta subunits. Alpha integrins are proposed to contain a domain containing a 7-fold repeat that adopts a beta-propellor fold. Some of these domains contain an inserted von Willebrand factor type-A domain. Some repeats contain…
BGC33_04310	OJA03506.1	1515	hypothetical protein		EC		N								PF13754	Domain of unknown function	S	Function unknown	Glycosyl hydrolase BNR repeat-containing protein		pfam13205	Big_5	Bacterial Ig-like domain.	putative adhesion protein
BGC33_04315	OJA03510.1	841	hypothetical protein		EC/OM		Y														cd11304	Cadherin_repeat	Cadherin tandem repeat domain. Cadherins are glycoproteins involved in Ca2+-mediated cell-cell adhesion. The cadherin repeat domains occur as tandem repeats in the extracellular regions which are thought to mediate cell-cell contact when bound to calcium. They play numerous roles in cell fate signalling proliferation differentiation and migration; members include E- N- T- VE-	adhesin protein
BGC33_04320	OJA03507.1	1517	hypothetical protein		EC		N								PF01839	FG-GAP repeat	S	Function unknown	FG-GAP repeat domain protein		smart00191	Int_alpha	Integrin alpha (beta-propellor repeats). Integrins are cell adhesion molecules that mediate cell-extracellular matrix and cell-cell interactions. They contain both alpha and beta subunits. Alpha integrins are proposed to contain a domain containing a 7-fold repeat that adopts a beta-propellor fold. Some of these domains contain an inserted von Willebrand factor type-A domain. Some repeats contain…	Could be a a polysaccharide lyase (starch and glycogen degradation)/lectin
BGC33_04325	OJA03508.1		hypothetical protein BGC33_04325, partial [Bathymodiolus thermophilus thioautotrophic gill symbiont]		EC		N												Function unknown	BIG-DOMAINS ADHESIN; 1.85A {SALMONELLA ENTERICA SUBSP. ENTERICA SEROVAR TYPHIMURIUM}
BGC33_04345	OJA03512.1	1557	hypothetical protein		EC										PF01839	FG-GAP repeat	S	Function unknown	FG-GAP repeat domain protein		smart00191	Int_alpha	Integrin alpha (beta-propellor repeats). Integrins are cell adhesion molecules that mediate cell-extracellular matrix and cell-cell interactions. They contain both alpha and beta subunits. Alpha integrins are proposed to contain a domain containing a 7-fold repeat that adopts a beta-propellor fold. Some of these domains contain an inserted von Willebrand factor type-A domain. Some repeats contain…	FG-GAP repeat domain protein
BGC33_04355	OJA03511.1	1223	hypothetical protein		EC		N								PF01839	FG-GAP repeat	S	Function unknown	Glycosyl hydrolase BNR repeat-containing protein	INTEGRIN ALPHA-V, INTEGRIN BETA-6; IMMUNE SYSTEM, CELL SURFACE RECEPTOR; HET: NAG, SO4, CAC, MAN, BMA, CA; 2.852A {HOMO SAPIENS}	cd11304	Cadherin_repeat	Cadherin tandem repeat domain. Cadherins are glycoproteins involved in Ca2+-mediated cell-cell adhesion. The cadherin repeat domains occur as tandem repeats in the extracellular regions which are thought to mediate cell-cell contact when bound to calcium. They play numerous roles in cell fate signalling proliferation differentiation and migration; members include E- N- T- VE-	putative adhesion protein
BGC33_04370	OJA03516.1	1582	hypothetical protein		EC										PF01839	FG-GAP repeat	S	Function unknown	FG-GAP repeat domain protein		smart00191	Int_alpha	Integrin alpha (beta-propellor repeats). Integrins are cell adhesion molecules that mediate cell-extracellular matrix and cell-cell interactions. They contain both alpha and beta subunits. Alpha integrins are proposed to contain a domain containing a 7-fold repeat that adopts a beta-propellor fold. Some of these domains contain an inserted von Willebrand factor type-A domain. Some repeats contain…	FG-GAP repeat domain protein
BGC33_04390	OJA03519.1	939	hypothetical protein		OM		Y								PF00028	Cadherin domain					cd11304	Cadherin_repeat	Cadherin tandem repeat domain. Cadherins are glycoproteins involved in Ca2+-mediated cell-cell adhesion. The cadherin repeat domains occur as tandem repeats in the extracellular regions which are thought to mediate cell-cell contact when bound to calcium. They play numerous roles in cell fate signalling proliferation differentiation and migration; members include E- N- T- VE-	adhesin protein
BGC33_04395	OJA03520.1	1648	hypothetical protein		EC		N								PF01839	FG-GAP repeat	S	Function unknown	Inherit from proNOG: FG-GAP repeat protein		smart00191	Int_alpha	Integrin alpha (beta-propellor repeats). Integrins are cell adhesion molecules that mediate cell-extracellular matrix and cell-cell interactions. They contain both alpha and beta subunits. Alpha integrins are proposed to contain a domain containing a 7-fold repeat that adopts a beta-propellor fold. Some of these domains contain an inserted von Willebrand factor type-A domain. Some repeats contain…	Could be a a polysaccharide lyase (starch and glycogen degradation)/lectin
BGC33_04485	OJA03532.1	1486	hypothetical protein		EC/OM		Y								PF05345	Putative Ig domain	E	Amino acid transport and metabolism	Putative Ig domain	Serine-rich adhesin for platelets; All Beta, Adhesion, Carbohydrate/Sugar Binding; HET	cd00063	FN3	Fibronectin type 3 domain; One of three types of internal repeats found in the plasma protein fibronectin. Its tenth fibronectin type III repeat contains an RGD cell recognition sequence in a flexible loop between 2 strands. Approximately 2% of all animal proteins contain the FN3 repeat; including extracellular and intracellular proteins membrane spanning cytokine receptors growth hormone recepto…	putative adhesion protein
BGC33_04490	OIR24752.1	510	hypothetical protein		EC										PF07603	Protein of unknown function (DUF1566)	S	Function unknown	FimH-like protein		pfam07603	DUF1566	Protein of unknown function (DUF1566). These proteins of unknown function are found in Leptospira interrogans and in several gamma proteobacteria.	putative adhesion protein
BGC33_04515	OIR24755.1	1734	hypothetical protein		EC		N								PF01839	FG-GAP repeat	S	Function unknown	Inherit from proNOG: FG-GAP repeat protein		smart00191	Int_alpha	Integrin alpha (beta-propellor repeats). Integrins are cell adhesion molecules that mediate cell-extracellular matrix and cell-cell interactions. They contain both alpha and beta subunits. Alpha integrins are proposed to contain a domain containing a 7-fold repeat that adopts a beta-propellor fold. Some of these domains contain an inserted von Willebrand factor type-A domain. Some repeats contain…	Could be a a polysaccharide lyase (starch and glycogen degradation)/lectin
BGC33_04525	OJA03534.1	1535	hypothetical protein		EC/OM		N										S	Function unknown	Glycosyl hydrolase BNR repeat-containing protein		cd11304	Cadherin_repeat	Cadherin tandem repeat domain. Cadherins are glycoproteins involved in Ca2+-mediated cell-cell adhesion. The cadherin repeat domains occur as tandem repeats in the extracellular regions which are thought to mediate cell-cell contact when bound to calcium. They play numerous roles in cell fate signalling proliferation differentiation and migration; members include E- N- T- VE-	putative adhesion protein
BGC33_04565	OJA03540.1	1807	hypothetical protein		EC		N								PF00028	Cadherin domain	S	Function unknown	Cadherin domain		cd11304	Cadherin_repeat	Cadherin tandem repeat domain. Cadherins are glycoproteins involved in Ca2+-mediated cell-cell adhesion. The cadherin repeat domains occur as tandem repeats in the extracellular regions which are thought to mediate cell-cell contact when bound to calcium. They play numerous roles in cell fate signalling proliferation differentiation and migration; members include E- N- T- VE-	putative adhesion protein
BGC33_04615	OJA03546.1	1262	hypothetical protein		OM		Y								PF00028	Cadherin domain	M	Cell wall/membrane/envelope biogenesis	Inherit from COG: Hemolysin-type calcium-binding		cd11304	Cadherin_repeat	Cadherin tandem repeat domain. Cadherins are glycoproteins involved in Ca2+-mediated cell-cell adhesion. The cadherin repeat domains occur as tandem repeats in the extracellular regions which are thought to mediate cell-cell contact when bound to calcium. They play numerous roles in cell fate signalling proliferation differentiation and migration; members include E- N- T- VE-	putative adhesion protein
BGC33_04640	OJA03548.1	1852	hypothetical protein		EC		N								PF01839	FG-GAP repeat	S	Function unknown	FG-GAP repeat domain protein		smart00191	Int_alpha	Integrin alpha (beta-propellor repeats). Integrins are cell adhesion molecules that mediate cell-extracellular matrix and cell-cell interactions. They contain both alpha and beta subunits. Alpha integrins are proposed to contain a domain containing a 7-fold repeat that adopts a beta-propellor fold. Some of these domains contain an inserted von Willebrand factor type-A domain. Some repeats contain…	putative adhesion protein
BGC33_04655	OJA03550.1	1064	hypothetical protein		EC		Y	poorly characterized	Function unknown	Uncharacterized protein conserved in bacteria					PF00028						cd11304	Cadherin_repeat	Cadherin tandem repeat domain. Cadherins are glycoproteins involved in Ca2+-mediated cell-cell adhesion. The cadherin repeat domains occur as tandem repeats in the extracellular regions which are thought to mediate cell-cell contact when bound to calcium. They play numerous roles in cell fate signalling proliferation differentiation and migration; members include E- N- T- VE-	adhesin protein
BGC33_04720	OJA03553.1	1907	hypothetical protein		EC		N								PF01839	FG-GAP repeat	S	Function unknown	Inherit from proNOG: FG-GAP repeat protein		smart00191	Int_alpha	Integrin alpha (beta-propellor repeats). Integrins are cell adhesion molecules that mediate cell-extracellular matrix and cell-cell interactions. They contain both alpha and beta subunits. Alpha integrins are proposed to contain a domain containing a 7-fold repeat that adopts a beta-propellor fold. Some of these domains contain an inserted von Willebrand factor type-A domain. Some repeats contain…
BGC33_04730	OJA03557.1	1143	hypothetical protein		EC			poorly characterized	Function unknown	Uncharacterized protein conserved in bacteria					PF00028	Cadherin domain	S	Function unknown	Cadherin domain		cd11304	Cadherin_repeat	Cadherin tandem repeat domain. Cadherins are glycoproteins involved in Ca2+-mediated cell-cell adhesion. The cadherin repeat domains occur as tandem repeats in the extracellular regions which are thought to mediate cell-cell contact when bound to calcium. They play numerous roles in cell fate signalling proliferation differentiation and migration; members include E- N- T- VE-	putative adhesion protein
BGC33_04750	OJA03559.1	1298	hypothetical protein		EC												N	Cell motility	Inherit from COG: Flagellin	Protocadherin-19 isoform 1; adhesion, epilepsy, CELL ADHESION at 98%				putative adhesion protein
BGC33_04760	OJA03560.1	1767	hypothetical protein		EC/OM		Y								PF00028	Cadherin domain	S	Function unknown	Cadherin domain		cd11304	Cadherin_repeat	Cadherin tandem repeat domain. Cadherins are glycoproteins involved in Ca2+-mediated cell-cell adhesion. The cadherin repeat domains occur as tandem repeats in the extracellular regions which are thought to mediate cell-cell contact when bound to calcium. They play numerous roles in cell fate signalling proliferation differentiation and migration; members include E- N- T- VE-	putative adhesion protein
BGC33_04765	OJA03561.1	1960	hypothetical protein		EC		Y								PF00028	Cadherin domain	S	Function unknown	Cadherin domain		cd11304	Cadherin_repeat	Cadherin tandem repeat domain. Cadherins are glycoproteins involved in Ca2+-mediated cell-cell adhesion. The cadherin repeat domains occur as tandem repeats in the extracellular regions which are thought to mediate cell-cell contact when bound to calcium. They play numerous roles in cell fate signalling proliferation differentiation and migration; members include E- N- T- VE-	putative adhesion protein
BGC33_04835	OJA03570.1	2012	hypothetical protein																		smart00191	Int_alpha	Integrin alpha (beta-propellor repeats). Integrins are cell adhesion molecules that mediate cell-extracellular matrix and cell-cell interactions. They contain both alpha and beta subunits. Alpha integrins are proposed to contain a domain containing a 7-fold repeat that adopts a beta-propellor fold. Some of these domains contain an inserted von Willebrand factor type-A domain. Some repeats contain…
BGC33_04900	OJA03579.1	1244	hypothetical protein		EC			poorly characterized	Function unknown	Uncharacterized protein conserved in bacteria					PF00028	Cadherin domain	S	Function unknown	Cadherin domain		cd11304	Cadherin_repeat	Cadherin tandem repeat domain. Cadherins are glycoproteins involved in Ca2+-mediated cell-cell adhesion. The cadherin repeat domains occur as tandem repeats in the extracellular regions which are thought to mediate cell-cell contact when bound to calcium. They play numerous roles in cell fate signalling proliferation differentiation and migration; members include E- N- T- VE-	putative adhesion protein
BGC33_04955	OJA03580.1	1535	hypothetical protein		EC		Y								PF00028						cd11304	Cadherin_repeat	Cadherin tandem repeat domain. Cadherins are glycoproteins involved in Ca2+-mediated cell-cell adhesion. The cadherin repeat domains occur as tandem repeats in the extracellular regions which are thought to mediate cell-cell contact when bound to calcium. They play numerous roles in cell fate signalling proliferation differentiation and migration; members include E- N- T- VE-	adhesin protein
BGC33_05020	OIR24953.1	1803	hypothetical protein		C		N	information storage and processing	Transcription	NAD-dependent protein deacetylases, SIR2 family					PF13431						sd00006	TPR	Tetratricopeptide repeat. The Tetratricopeptide repeat (TPR) typically contains 34 amino acids and is found in a variety of organisms including bacteria cyanobacteria yeast fungi plants and humans. It is present in a variety of proteins including those involved in chaperone cell-cycle and protein transport complexes. The number of TPR motifs varies among proteins. Those containing 5-6 tandem repe…	Protein-protien interaction/Adhesion
BGC33_05060	OIR24959.1	1950	hypothetical protein		EC	1	N										S	Function unknown	Inherit from proNOG: Large repetitive protein		cd11304	Cadherin_repeat	Cadherin tandem repeat domain. Cadherins are glycoproteins involved in Ca2+-mediated cell-cell adhesion. The cadherin repeat domains occur as tandem repeats in the extracellular regions which are thought to mediate cell-cell contact when bound to calcium. They play numerous roles in cell fate signalling proliferation differentiation and migration; members include E- N- T- VE-	putative adhesion protein
BGC33_05065	OIR24960.1	357	hypothetical protein		OM												S	Function unknown	Lipoprotein	Adhesin; lysozyme, Neisseria meningitidis, antigen, cell; HET: PEG; 1.4A {Neisseria meningitidis}				putative adhesion protein
BGC33_05085	OIR24972.1	2069	hypothetical protein		EC		N								PF01839	FG-GAP repeat	S	Function unknown	Inherit from proNOG: FG-GAP repeat protein		smart00191	Int_alpha	Integrin alpha (beta-propellor repeats). Integrins are cell adhesion molecules that mediate cell-extracellular matrix and cell-cell interactions. They contain both alpha and beta subunits. Alpha integrins are proposed to contain a domain containing a 7-fold repeat that adopts a beta-propellor fold. Some of these domains contain an inserted von Willebrand factor type-A domain. Some repeats contain…
BGC33_05185	OJA03595.1	2365	hypothetical protein		EC		N								PF13754	Domain of unknown function	N	Cell motility	Inherit from COG: Flagellin	MpAFP_RII tetra-tandemer; Ca2+-dependent, bacterial Ig-like fold, ice-binding	smart00191	Int_alpha	Integrin alpha (beta-propellor repeats). Integrins are cell adhesion molecules that mediate cell-extracellular matrix and cell-cell interactions. They contain both alpha and beta subunits. Alpha integrins are proposed to contain a domain containing a 7-fold repeat that adopts a beta-propellor fold. Some of these domains contain an inserted von Willebrand factor type-A domain. Some repeats contain…	Function unknown: putative adhesion protein
BGC33_05210	OIR25009.1	513	hypothetical protein		P		Y								PF07603	Protein of unknown function (DUF1566)	S	Function unknown	FimH-like protein	INTIMIN; Immunoglobulin-like fold, C-type lectin-like fold; 1.9A {Escherichia coli}	pfam07603	DUF1566	Protein of unknown function (DUF1566). These proteins of unknown function are found in Leptospira interrogans and in several gamma proteobacteria.	putative adhesin-like protein (Intimin)
BGC33_05265	OIR25019.1	2022	hypothetical protein		EC										PF01839	FG-GAP repeat	S	Function unknown	Inherit from proNOG: FG-GAP repeat protein		smart00191	Int_alpha	Integrin alpha (beta-propellor repeats). Integrins are cell adhesion molecules that mediate cell-extracellular matrix and cell-cell interactions. They contain both alpha and beta subunits. Alpha integrins are proposed to contain a domain containing a 7-fold repeat that adopts a beta-propellor fold. Some of these domains contain an inserted von Willebrand factor type-A domain. Some repeats contain…
BGC33_05275	OJA03603.1	2459	hypothetical protein		EC		N										S	Function unknown	Inherit from NOG: pathogenesis					putative adhesion protein
BGC33_05300	OJA03606.1	2497	hypothetical protein		EC		N								PF00041	Fibronectin type III domain	E	Amino acid transport and metabolism	Putative Ig domain	FIBRONECTIN; RGD, EXTRACELLULAR MATRIX, CELL ADHESION	cd00063	FN3	Fibronectin type 3 domain; One of three types of internal repeats found in the plasma protein fibronectin. Its tenth fibronectin type III repeat contains an RGD cell recognition sequence in a flexible loop between 2 strands. Approximately 2% of all animal proteins contain the FN3 repeat; including extracellular and intracellular proteins membrane spanning cytokine receptors growth hormone recepto…	putative fibronectin protein
BGC33_05310	OJA03607.1	305	hypothetical protein																		smart00607	FTP	eel-Fucolectin Tachylectin-4 Pentaxrin-1 Domain.
BGC33_05495	OJA03620.1	2740	hypothetical protein																		smart00191	Int_alpha	Integrin alpha (beta-propellor repeats). Integrins are cell adhesion molecules that mediate cell-extracellular matrix and cell-cell interactions. They contain both alpha and beta subunits. Alpha integrins are proposed to contain a domain containing a 7-fold repeat that adopts a beta-propellor fold. Some of these domains contain an inserted von Willebrand factor type-A domain. Some repeats contain…
BGC33_05670	OIR25182.1	2872	hypothetical protein		EC		N								PF01839	FG-GAP repeat	S	Function unknown	FG-GAP repeat domain protein		smart00191	Int_alpha	Integrin alpha (beta-propellor repeats). Integrins are cell adhesion molecules that mediate cell-extracellular matrix and cell-cell interactions. They contain both alpha and beta subunits. Alpha integrins are proposed to contain a domain containing a 7-fold repeat that adopts a beta-propellor fold. Some of these domains contain an inserted von Willebrand factor type-A domain. Some repeats contain…
BGC33_05915	OJA03642.1	1595	hypothetical protein		EC		N								PF01839	FG-GAP repeat	S	Function unknown	FG-GAP repeat domain protein		smart00191	Int_alpha	Integrin alpha (beta-propellor repeats). Integrins are cell adhesion molecules that mediate cell-extracellular matrix and cell-cell interactions. They contain both alpha and beta subunits. Alpha integrins are proposed to contain a domain containing a 7-fold repeat that adopts a beta-propellor fold. Some of these domains contain an inserted von Willebrand factor type-A domain. Some repeats contain…
BGC33_05960	OJA03644.1	3401	hypothetical protein		EC	1	N	cellular processes and signaling	Posttranslational modification, protein turnover, chaperones	HRD ubiquitin ligase complex, ER membrane component					PF00028	Cadherin domain	S	Function unknown	Cadherin domain		cd11304	Cadherin_repeat	Cadherin tandem repeat domain. Cadherins are glycoproteins involved in Ca2+-mediated cell-cell adhesion. The cadherin repeat domains occur as tandem repeats in the extracellular regions which are thought to mediate cell-cell contact when bound to calcium. They play numerous roles in cell fate signalling proliferation differentiation and migration; members include E- N- T- VE-	putative adhesion protein
BGC33_05975	OJA03649.1	1988	hypothetical protein		EC	1	N								PF00028	Cadherin domain	M	Cell wall/membrane/envelope biogenesis	Inherit from COG: Hemolysin-type calcium-binding	Desmoglein-2; extracellular cadherin domain, cell adhesion	smart00112	CA	Cadherin repeats. Cadherins are glycoproteins involved in Ca2+-mediated cell-cell adhesion. Cadherin domains occur as repeats in the extracellular regions which are thought to mediate cell-cell contact when bound to calcium.	putative adhesion protein
BGC33_05980	OJA03650.1	2158	hypothetical protein		C/EC		N	information storage and processing	Transcription	Transcriptional regulators					PF13424	Tetratricopeptide repeat	S	Function unknown	Tetratricopeptide TPR_2 repeat protein		pfam13424	TPR_12	Tetratricopeptide repeat.	Protein-protien interaction/Adhesion
BGC33_06105	OJA03656.1		hypothetical protein BGC33_06105, partial [Bathymodiolus thermophilus thioautotrophic gill symbiont]		EC		N								PF13754.2	Domain of unknown function			Glycosyl hydrolase BNR repeat-containing protein	MpAFP_RII tetra-tandemer (Ca2+-dependent, bacterial Ig-like fold, ice-binding adhesin)
BGC33_06120	OJA03657.1	4044	hypothetical protein		EC		N								PF13517	Repeat domain in Vibrio, Colwellia, Bradyrhizobium and Shewanella	S	Function unknown	fg-gap repeat protein		pfam13517	VCBS	Repeat domain in Vibrio Colwellia Bradyrhizobium and Shewanella. This domain of about 100 residues is found in multiple (up to 35) copies in long proteins from several species of Vibrio Colwellia Bradyrhizobium and Shewanella (hence the name VCBS) and in smaller copy numbers in proteins from several other bacteria. The large protein size and repeat copy numbers species distribution	putative adhesion protein
BGC33_06200	OJA03660.1	2290	hypothetical protein		OM	1	Y								PF00028	Cadherin domain	M	Cell wall/membrane/envelope biogenesis	Inherit from COG: Hemolysin-type calcium-binding		cd11304	Cadherin_repeat	Cadherin tandem repeat domain. Cadherins are glycoproteins involved in Ca2+-mediated cell-cell adhesion. The cadherin repeat domains occur as tandem repeats in the extracellular regions which are thought to mediate cell-cell contact when bound to calcium. They play numerous roles in cell fate signalling proliferation differentiation and migration; members include E- N- T- VE-	putative adhesion protein
BGC33_06330	OIR25383.1	2349	hypothetical protein		EC	1	Y								PF00028	Cadherin domain	S	Function unknown	Cadherin domain		cd11304	Cadherin_repeat	Cadherin tandem repeat domain. Cadherins are glycoproteins involved in Ca2+-mediated cell-cell adhesion. The cadherin repeat domains occur as tandem repeats in the extracellular regions which are thought to mediate cell-cell contact when bound to calcium. They play numerous roles in cell fate signalling proliferation differentiation and migration; members include E- N- T- VE-	putative adhesion protein
BGC33_06390	OIR25391.1	4035	hypothetical protein		EC	1	N								PF01839	FG-GAP repeat	S	Function unknown	Inherit from proNOG: FG-GAP repeat protein		smart00191	Int_alpha	Integrin alpha (beta-propellor repeats). Integrins are cell adhesion molecules that mediate cell-extracellular matrix and cell-cell interactions. They contain both alpha and beta subunits. Alpha integrins are proposed to contain a domain containing a 7-fold repeat that adopts a beta-propellor fold. Some of these domains contain an inserted von Willebrand factor type-A domain. Some repeats contain…	Could be a a polysaccharide lyase (starch and glycogen degradation)/lectin
BGC33_06395	OIR25392.1	2589	hypothetical protein		EC/OM		N								PF01839	FG-GAP repeat	S	Function unknown	Inherit from proNOG: FG-GAP repeat protein	Integrin alpha-X, Integrin beta-2; Rossmann Fold,, Complement receptor, iC3b; HET: BMA, NAG, MAN; 2.7505A {Homo sapiens}	smart00191	Int_alpha	Integrin alpha (beta-propellor repeats). Integrins are cell adhesion molecules that mediate cell-extracellular matrix and cell-cell interactions. They contain both alpha and beta subunits. Alpha integrins are proposed to contain a domain containing a 7-fold repeat that adopts a beta-propellor fold. Some of these domains contain an inserted von Willebrand factor type-A domain. Some repeats contain…	Could be a a polysaccharide lyase (starch and glycogen degradation)/lectin
BGC33_06400	OIR25393.1	1686	hypothetical protein		EC		N								PF01839	FG-GAP repeat	S	Function unknown	Inherit from proNOG: FG-GAP repeat protein		smart00191	Int_alpha	Integrin alpha (beta-propellor repeats). Integrins are cell adhesion molecules that mediate cell-extracellular matrix and cell-cell interactions. They contain both alpha and beta subunits. Alpha integrins are proposed to contain a domain containing a 7-fold repeat that adopts a beta-propellor fold. Some of these domains contain an inserted von Willebrand factor type-A domain. Some repeats contain…	Could be a a polysaccharide lyase (starch and glycogen degradation)/lectin
BGC33_06490	OIR25423.1	2442	hypothetical protein		EC		N	metabolism	Secondary metabolites biosynthesis, transport and catabolism	RTX toxins and related Ca2+-binding proteins					PF01839	FG-GAP repeat	S	Function unknown	FG-GAP repeat domain protein		smart00191	Int_alpha	Integrin alpha (beta-propellor repeats). Integrins are cell adhesion molecules that mediate cell-extracellular matrix and cell-cell interactions. They contain both alpha and beta subunits. Alpha integrins are proposed to contain a domain containing a 7-fold repeat that adopts a beta-propellor fold. Some of these domains contain an inserted von Willebrand factor type-A domain. Some repeats contain…	Unknown: RTX toxin
BGC33_06510	OIR25426.1	818	hypothetical protein		EC		N								PF07603	Protein of unknown function (DUF1566)	S	Function unknown	Protein of unknown function (DUF1566)		pfam07603	DUF1566	Protein of unknown function (DUF1566). These proteins of unknown function are found in Leptospira interrogans and in several gamma proteobacteria.	putative adhesion protein (Intimin/invasin)
BGC33_06515	OIR25427.1	510	hypothetical protein		P	1	Y								PF07603	Protein of unknown function (DUF1566)	S	Function unknown	FimH-like protein	INTIMIN; Immunoglobulin-like fold, C-type lectin-like fold; 1.9A {Escherichia coli}	pfam07603	DUF1566	Protein of unknown function (DUF1566). These proteins of unknown function are found in Leptospira interrogans and in several gamma proteobacteria.	putative adhesin-like protein (Intimin)
BGC33_07030	OJA03728.1	241	hypothetical protein		C		N	information storage and processing	Transcription	RNA polymerase III transcription factor TFIIIC					PF00515	Tetratricopeptide repeat					sd00006	TPR	Tetratricopeptide repeat. The Tetratricopeptide repeat (TPR) typically contains 34 amino acids and is found in a variety of organisms including bacteria cyanobacteria yeast fungi plants and humans. It is present in a variety of proteins including those involved in chaperone cell-cycle and protein transport complexes. The number of TPR motifs varies among proteins. Those containing 5-6 tandem repe…	Protein-protien interaction/Adhesion
BGC33_07035	OJA03729.1	2331	hypothetical protein	BMUL_2369	C		N	poorly characterized	General function prediction only	FOG: TPR repeat					PF07719	Tetratricopeptide repeat	S	Function unknown	repeat-containing protein		sd00006	TPR	Tetratricopeptide repeat. The Tetratricopeptide repeat (TPR) typically contains 34 amino acids and is found in a variety of organisms including bacteria cyanobacteria yeast fungi plants and humans. It is present in a variety of proteins including those involved in chaperone cell-cycle and protein transport complexes. The number of TPR motifs varies among proteins. Those containing 5-6 tandem repe…	Protein-protien interaction/Adhesion
BGC33_07085	OJA03748.1	3506	hypothetical protein		EC		N								PF13754	Domain of unknown function					cd11304	Cadherin_repeat	Cadherin tandem repeat domain. Cadherins are glycoproteins involved in Ca2+-mediated cell-cell adhesion. The cadherin repeat domains occur as tandem repeats in the extracellular regions which are thought to mediate cell-cell contact when bound to calcium. They play numerous roles in cell fate signalling proliferation differentiation and migration; members include E- N- T- VE-	adhesin protein
BGC33_07255	OIR25611.1	4632	hypothetical protein		EC	1	N								PF01839	FG-GAP repeat	S	Function unknown	Inherit from proNOG: FG-GAP repeat protein		smart00191	Int_alpha	Integrin alpha (beta-propellor repeats). Integrins are cell adhesion molecules that mediate cell-extracellular matrix and cell-cell interactions. They contain both alpha and beta subunits. Alpha integrins are proposed to contain a domain containing a 7-fold repeat that adopts a beta-propellor fold. Some of these domains contain an inserted von Willebrand factor type-A domain. Some repeats contain…	Could be a a polysaccharide lyase (starch and glycogen degradation)/lectin ]
BGC33_07265	OIR25613.1	2235	hypothetical protein		EC		N								PF01839	FG-GAP repeat	S	Function unknown	Inherit from proNOG: FG-GAP repeat protein		smart00191	Int_alpha	Integrin alpha (beta-propellor repeats). Integrins are cell adhesion molecules that mediate cell-extracellular matrix and cell-cell interactions. They contain both alpha and beta subunits. Alpha integrins are proposed to contain a domain containing a 7-fold repeat that adopts a beta-propellor fold. Some of these domains contain an inserted von Willebrand factor type-A domain. Some repeats contain…	CAZy [Could be a a polysaccharide lyase (starch and glycogen degradation)/lectin ]
BGC33_07270	OIR25614.1	7466	hypothetical protein		OM/EC		N								PF13205	Bacterial Ig-like domain	S	Function unknown	Inherit from bactNOG: outer membrane autotransporter barrel		pfam13205	Big_5	Bacterial Ig-like domain.	adhesin protein
BGC33_07310	OIR25621.2	2346	hypothetical protein		EC	1	N								PF01839	FG-GAP repeat	S	Function unknown	Inherit from proNOG: FG-GAP repeat protein		smart00191	Int_alpha	Integrin alpha (beta-propellor repeats). Integrins are cell adhesion molecules that mediate cell-extracellular matrix and cell-cell interactions. They contain both alpha and beta subunits. Alpha integrins are proposed to contain a domain containing a 7-fold repeat that adopts a beta-propellor fold. Some of these domains contain an inserted von Willebrand factor type-A domain. Some repeats contain…	Could be a a polysaccharide lyase (starch and glycogen degradation)/lectin
BGC33_07615	OIR25704.1	8504	hypothetical protein		EC		N								PF01839	FG-GAP repeat	Q	Secondary metabolites biosynthesis, transport and catabolism	FG-GAP repeat protein		smart00191	Int_alpha	Integrin alpha (beta-propellor repeats). Integrins are cell adhesion molecules that mediate cell-extracellular matrix and cell-cell interactions. They contain both alpha and beta subunits. Alpha integrins are proposed to contain a domain containing a 7-fold repeat that adopts a beta-propellor fold. Some of these domains contain an inserted von Willebrand factor type-A domain. Some repeats contain…	FG-GAP repeat containing protein
BGC33_07620	OIR25705.1	2917	hypothetical protein		EC		N								PF01839	FG-GAP repeat	S	Function unknown	FG-GAP repeat domain protein		smart00191	Int_alpha	Integrin alpha (beta-propellor repeats). Integrins are cell adhesion molecules that mediate cell-extracellular matrix and cell-cell interactions. They contain both alpha and beta subunits. Alpha integrins are proposed to contain a domain containing a 7-fold repeat that adopts a beta-propellor fold. Some of these domains contain an inserted von Willebrand factor type-A domain. Some repeats contain…
BGC33_07690	OIR23680.1	1665	hypothetical protein		EC		N								PF01839	FG-GAP repeat	S	Function unknown	Inherit from proNOG: FG-GAP repeat protein		smart00191	Int_alpha	Integrin alpha (beta-propellor repeats). Integrins are cell adhesion molecules that mediate cell-extracellular matrix and cell-cell interactions. They contain both alpha and beta subunits. Alpha integrins are proposed to contain a domain containing a 7-fold repeat that adopts a beta-propellor fold. Some of these domains contain an inserted von Willebrand factor type-A domain. Some repeats contain…	Could be a a polysaccharide lyase (starch and glycogen degradation)/lectin
BGC33_07695	OJA02952.1	1351	hypothetical protein		EC/OM	1	N								PF01839	FG-GAP repeat					cd11304	Cadherin_repeat	Cadherin tandem repeat domain. Cadherins are glycoproteins involved in Ca2+-mediated cell-cell adhesion. The cadherin repeat domains occur as tandem repeats in the extracellular regions which are thought to mediate cell-cell contact when bound to calcium. They play numerous roles in cell fate signalling proliferation differentiation and migration; members include E- N- T- VE-	putative adhesionprotein
BGC33_07715	OIR23684.1	1737	hypothetical protein																		pfam00754	F5_F8_type_C	F5/8 type C domain. This domain is also known as the discoidin (DS) domain family.
BGC33_07970	OJA03018.1	1295	hypothetical protein		EC/OM		Y										S	Function unknown	Cadherin domain		smart00112	CA	Cadherin repeats. Cadherins are glycoproteins involved in Ca2+-mediated cell-cell adhesion. Cadherin domains occur as repeats in the extracellular regions which are thought to mediate cell-cell contact when bound to calcium.	putative adhesion protein
BGC33_08035	OJA03036.1	3992	hypothetical protein		EC/OM		N	cellular processes and signaling	Cell wall/membrane/envelope biogenesis	Outer membrane protein					PF13754	Domain of unknown function	S	Function unknown	Glycosyl hydrolase BNR repeat-containing protein		pfam13205	Big_5	Bacterial Ig-like domain.	putative adhesion protein
BGC33_08150	OJA03059.1	1337	hypothetical protein		OM	1	Y								PF00028	Cadherin domain	S	Function unknown	Cadherin domain		smart00112	CA	Cadherin repeats. Cadherins are glycoproteins involved in Ca2+-mediated cell-cell adhesion. Cadherin domains occur as repeats in the extracellular regions which are thought to mediate cell-cell contact when bound to calcium.	putative adhesion protein
BGC33_08185	OIR23800.1	2310	hypothetical protein		EC	1	Y								PF00028	Cadherin domain	N	Cell motility	Inherit from COG: Flagellin	Protein Pcdha7; Cadherin, Dimer, Extracellular, CELL ADHESION at 99.84%	cd11304	Cadherin_repeat	Cadherin tandem repeat domain. Cadherins are glycoproteins involved in Ca2+-mediated cell-cell adhesion. The cadherin repeat domains occur as tandem repeats in the extracellular regions which are thought to mediate cell-cell contact when bound to calcium. They play numerous roles in cell fate signalling proliferation differentiation and migration; members include E- N- T- VE-	putative adhesion protein
BGC33_08430	OJA03138.1	3571	hypothetical protein		EC/IM	1	N								PF13754	Domain of unknown function	S	Function unknown	Large repetitive protein		cd11304	Cadherin_repeat	Cadherin tandem repeat domain. Cadherins are glycoproteins involved in Ca2+-mediated cell-cell adhesion. The cadherin repeat domains occur as tandem repeats in the extracellular regions which are thought to mediate cell-cell contact when bound to calcium. They play numerous roles in cell fate signalling proliferation differentiation and migration; members include E- N- T- VE-	putative adhesion protein
BGC33_08565	OIR23907.1	7377	hypothetical protein		?		N	cellular processes and signaling	Cell motility	Bacterial surface proteins containing Ig-like domains	TIGR02145	Cell envelope	Other	fibrobacter succinogenes major paralogous domain	PF09603	Fibrobacter succinogenes major domain (Fib_succ_major)	T, V		F5/8 type C domain		TIGR02145	Fib_succ_major	Fibrobacter succinogenes major paralogous domain. This domain of about 175 to 200 amino acids is found in from one to five copies in over 50 proteins in Fibrobacter succinogenes S85 an obligate anaerobe of the rumen. Many members of this family have an apparent lipoprotein signal sequence. Conserved cysteine residues suggestive of disulfide bond formation are also consistent with an extracytoplas…
BGC33_08710	OJA03186.1	1889	hypothetical protein		EC		N								PF00028	Cadherin domain	S	Function unknown	Cadherin domain		cd11304	Cadherin_repeat	Cadherin tandem repeat domain. Cadherins are glycoproteins involved in Ca2+-mediated cell-cell adhesion. The cadherin repeat domains occur as tandem repeats in the extracellular regions which are thought to mediate cell-cell contact when bound to calcium. They play numerous roles in cell fate signalling proliferation differentiation and migration; members include E- N- T- VE-	putative adhesion protein
BGC33_09025	OIR24018.1	522	hypothetical protein		EC		Y								PF07603	Protein of unknown function (DUF1566)	S	Function unknown	FimH-like protein	INTIMIN; Immunoglobulin-like fold, C-type lectin-like fold; 1.9A {Escherichia coli}	pfam07603	DUF1566	Protein of unknown function (DUF1566). These proteins of unknown function are found in Leptospira interrogans and in several gamma proteobacteria.	putative adhesin-like protein (Intimin)
BGC33_09345	OJA03253.1	308	hypothetical protein																		smart00607	FTP	eel-Fucolectin Tachylectin-4 Pentaxrin-1 Domain.
BGC33_09350	OIR24094.1	465	hypothetical protein		P										PF07603	Protein of unknown function (DUF1566)	S	Function unknown	FimH-like protein		pfam07603	DUF1566	Protein of unknown function (DUF1566). These proteins of unknown function are found in Leptospira interrogans and in several gamma proteobacteria.	putative adhesion protein
BGC33_09695	OIR24210.1	3231	hypothetical protein		EC		N								PF01839	FG-GAP repeat	S	Function unknown	Inherit from proNOG: FG-GAP repeat protein		smart00191	Int_alpha	Integrin alpha (beta-propellor repeats). Integrins are cell adhesion molecules that mediate cell-extracellular matrix and cell-cell interactions. They contain both alpha and beta subunits. Alpha integrins are proposed to contain a domain containing a 7-fold repeat that adopts a beta-propellor fold. Some of these domains contain an inserted von Willebrand factor type-A domain. Some repeats contain…	Could be a a polysaccharide lyase (starch and glycogen degradation)/lectin
BGC33_09700	OJA03299.1	3728	hypothetical protein		EC		N								PF13754	Domain of unknown function	S	Function unknown	Inherit from NOG: domain protein		cd11304	Cadherin_repeat	Cadherin tandem repeat domain. Cadherins are glycoproteins involved in Ca2+-mediated cell-cell adhesion. The cadherin repeat domains occur as tandem repeats in the extracellular regions which are thought to mediate cell-cell contact when bound to calcium. They play numerous roles in cell fate signalling proliferation differentiation and migration; members include E- N- T- VE-	adhesin protein
BGC33_09725	OIR24218.1	5442	hypothetical protein		EC/OM		N	metabolism	Secondary metabolites biosynthesis, transport and catabolism	RTX toxins and related Ca2+-binding proteins					PF13754	Domain of unknown function	S	Function unknown	Inherit from bactNOG: Large repetitive protein		COG2931	COG2931	RTX toxins and related Ca2+-binding proteins [Secondary metabolites biosynthesis transport and catabolism].	putative adhesion protein/Toxin
BGC33_09775	OIR24230.1	6021	hypothetical protein		IM	1	N	cellular processes and signaling	Cell motility	Bacterial surface proteins containing Ig-like domains	TIGR02145	Cell envelope	Other	fibrobacter succinogenes major paralogous domain	PF09603	Fibrobacter succinogenes major domain (Fib_succ_major)	S	Function unknown	F5/8 type C domain		pfam09603	Fib_succ_major	Fibrobacter succinogenes major domain (Fib_succ_major). This domain of about 175 to 200 amino acids is found in from one to five copies in over 50 proteins in Fibrobacter succinogenes S85 an obligate anaerobe of the rumen. Many members of this family have an apparent lipoprotein signal sequence. Conserved cysteine residues suggestive of disulfide bond formation are also consistent with an extracy…
BGC33_10025	OIR24292.1	2841	hypothetical protein		OM/IM	1	Y								PF00028	Cadherin domain	N	Cell motility	Inherit from COG: Flagellin	Protein Pcdha7; Cadherin, Dimer, Extracellular at 97%	cd11304	Cadherin_repeat	Cadherin tandem repeat domain. Cadherins are glycoproteins involved in Ca2+-mediated cell-cell adhesion. The cadherin repeat domains occur as tandem repeats in the extracellular regions which are thought to mediate cell-cell contact when bound to calcium. They play numerous roles in cell fate signalling proliferation differentiation and migration; members include E- N- T- VE-	putative adhesion protein
BGC33_10220	OIR24368.1	510	hypothetical protein		EC		Y								PF07603	Protein of unknown function (DUF1566)	S	Function unknown	FimH-like protein	INTIMIN; Immunoglobulin-like fold, C-type lectin-like fold; 1.9A {Escherichia coli}	pfam07603	DUF1566	Protein of unknown function (DUF1566). These proteins of unknown function are found in Leptospira interrogans and in several gamma proteobacteria.	putative adhesin-like protein (Intimin)
BGC33_10230	OIR24370.1	2556	hypothetical protein		EC		Y								PF07603	Protein of unknown function (DUF1566)					pfam07603	DUF1566	Protein of unknown function (DUF1566). These proteins of unknown function are found in Leptospira interrogans and in several gamma proteobacteria.	putative adhesionprotein
BGC33_10905	OIR24573.1	4011	hypothetical protein		EC	1	N								PF01839						smart00191	Int_alpha	Integrin alpha (beta-propellor repeats). Integrins are cell adhesion molecules that mediate cell-extracellular matrix and cell-cell interactions. They contain both alpha and beta subunits. Alpha integrins are proposed to contain a domain containing a 7-fold repeat that adopts a beta-propellor fold. Some of these domains contain an inserted von Willebrand factor type-A domain. Some repeats contain…	Adhesin protein
BGC33_11270	OJA03482.1	6048	hypothetical protein		EC		N								PF01839	FG-GAP repeat	S	Function unknown	FG-GAP repeat domain protein		pfam13753	SWM_repeat	Putative flagellar system-associated repeat. This family appears to be a repeated unit that can occur up to 29 times in these outer membrane proteins. It is putatively associated with a novel flagellar system.	putative adhesion protein
BGC33_11645	OIR24746.1	537	hypothetical protein		EC		Y								PF07603	Protein of unknown function (DUF1566)	S	Function unknown	FimH-like protein	INTIMIN; Immunoglobulin-like fold, C-type lectin-like fold; 1.9A {Escherichia coli}	pfam07603	DUF1566	Protein of unknown function (DUF1566). These proteins of unknown function are found in Leptospira interrogans and in several gamma proteobacteria.	putative adhesin-like protein (Intimin)
BGC33_11660	OJA03527.1	1770	hypothetical protein		EC		N								PF07603	Protein of unknown function (DUF1566)					pfam07603	DUF1566	Protein of unknown function (DUF1566). These proteins of unknown function are found in Leptospira interrogans and in several gamma proteobacteria.	putative adhesionprotein
BGC33_11665	OJA03528.1	4683	hypothetical protein		OM		Y								PF00041	Fibronectin type III domain					cd00063	FN3	Fibronectin type 3 domain; One of three types of internal repeats found in the plasma protein fibronectin. Its tenth fibronectin type III repeat contains an RGD cell recognition sequence in a flexible loop between 2 strands. Approximately 2% of all animal proteins contain the FN3 repeat; including extracellular and intracellular proteins membrane spanning cytokine receptors growth hormone recepto…	putative fibronectin protein
BGC33_11880	OIR24857.1	876	hypothetical protein		?		Y								PF00754						pfam00754	F5_F8_type_C	F5/8 type C domain. This domain is also known as the discoidin (DS) domain family.	Cell-surface binding
BGC33_11885	OIR24858.1	5472	hypothetical protein		EC	1	N	poorly characterized	General function prediction only	Phage tail sheath protein FI					PF00754	F5/8 type C domain	S	Function unknown	CBD_IV		smart00607	FTP	eel-Fucolectin Tachylectin-4 Pentaxrin-1 Domain.	putative fibronectin protein
BGC33_12380	OIR25001.1	4062	hypothetical protein		EC		N								PF01839	FG-GAP repeat	S	Function unknown	Inherit from proNOG: FG-GAP repeat protein	ALDOS-2-ULOSE DEHYDRATASE (E.C.4.2.1.110); LYASE, DEHYDRATASE/ISOMERASE, LIGNIN DEGRADATION, CORTALCERONE/MICROTHECIN; HET: GOL; 2.0A {PHANEROCHAETE CHRYSOSPORIUM}	smart00191	Int_alpha	Integrin alpha (beta-propellor repeats). Integrins are cell adhesion molecules that mediate cell-extracellular matrix and cell-cell interactions. They contain both alpha and beta subunits. Alpha integrins are proposed to contain a domain containing a 7-fold repeat that adopts a beta-propellor fold. Some of these domains contain an inserted von Willebrand factor type-A domain. Some repeats contain…	Could be a a polysaccharide lyase (starch and glycogen degradation)/lectin
BGC33_12490	OIR25032.1	2313	hypothetical protein		EC/OM		N	metabolism	Energy production and conversion	Cytochrome c553					PF13442	Cytochrome C oxidase, cbb3-type, subunit III	N	Cell motility	Inherit from COG: Flagellin	EP-cadherin; Cell Adhesion, Calcium Binding at 99%	COG2863	COG2863	Cytochrome c553 [Energy production and conversion].	putative adhesion protein
BGC33_13065	OJA03646.1	3777	hypothetical protein		EC		N								PF13754	Domain of unknown function	S	Function unknown	Inherit from proNOG: Large repetitive protein					putative adhesion protein
BGC33_13370	OIR25409.1	6177	hypothetical protein		OM		N	metabolism	Secondary metabolites biosynthesis, transport and catabolism	RTX toxins and related Ca2+-binding proteins					PF13754	Domain of unknown function	S	Function unknown	Inherit from NOG: repeat-containing protein		pfam08548	Peptidase_M10_C	Peptidase M10 serralysin C terminal. Serralysins are peptidases related to mammalian matrix metallopeptidases (MMPs). The peptidase unit is found at the N terminal while this domain at the C terminal forms a corkscrew and is thought to be important for secretion of the protein through the bacterial cell wall. This domain contains the calcium ion binding domain pfam00353.	putative adhesion protein/Toxin
BGC33_15000	OIR24831.1	3123	hypothetical protein		EC		Y	poorly characterized	General function prediction only	Fibronectin type 3 domain-containing protein					PF07603	Protein of unknown function (DUF1566)					pfam07603	DUF1566	Protein of unknown function (DUF1566). These proteins of unknown function are found in Leptospira interrogans and in several gamma proteobacteria.	putative adhesionprotein
BGC33_15010	OIR24833.1	546	hypothetical protein		EC	1	Y								PF07603	Protein of unknown function (DUF1566)	S	Function unknown	FimH-like protein	INTIMIN; Immunoglobulin-like fold, C-type lectin-like fold; 1.9A {Escherichia coli}	pfam07603	DUF1566	Protein of unknown function (DUF1566). These proteins of unknown function are found in Leptospira interrogans and in several gamma proteobacteria.	putative adhesin-like protein (Intimin)
BGC33_15055	OIR25134.1	3738	hypothetical protein		EC	1	Y								PF00028	Cadherin domain	S	Function unknown	Cadherin domain		cd11304	Cadherin_repeat	Cadherin tandem repeat domain. Cadherins are glycoproteins involved in Ca2+-mediated cell-cell adhesion. The cadherin repeat domains occur as tandem repeats in the extracellular regions which are thought to mediate cell-cell contact when bound to calcium. They play numerous roles in cell fate signalling proliferation differentiation and migration; members include E- N- T- VE-	putative adhesion protein
[truncated: 36 more columns]

## Sheet: Supplementary Table S6b
Supplementary Table S6b: Selected identified proteins with putative functions in symbiont-host interactions in B. thermophilus. Symbiont proteins with putative attachment-, colonization- or toxin-related functions and host proteins involved in symbiont digestion and immunity are listed. Columns D-G show averaged relative abundances (%OrgNSAF) of protein identifications in whole gill tissue (Gill)…
Accession Number	Protein function	MW (kDa)	%Org NSAF Gill average	%Org NSAF Sym average	%Org NSAF Gill Mem average	%Org NSAF Foot average	Statistical significance							Sub-cell. loc.	TMHs	SignalP	COG/KOG number	COG/KOG main role	COG/KOG subrole	COG/KOG descrip-tion	TIGRFAM ID	TIGRFAM main role	TIGRFAM subrole	TIGRFAM descrip-tion	PFAM ID	PFAM family	EggNOGG function	Best hit HHPRED
							symbiont proteins			host proteins
							Group A	Group B		Group C			Group D
							Gill vs Sym	Gill Mem vs Sym	Gill Mem vs Gill	Gill vs Foot	Sym vs Foot	Gill Mem vs Foot	Sym vs Gill
Symbiont attachment-related proteins (adhesins, invasins, cadherins, integrins, surface lectins, intimins, etc.)
OIR23907.1	hypothetical protein BGC33_08565 [Bathymodiolus thermophilus thioautotrophic gill symbiont]	269	0.0102879	0.00680497	0.0269641	0	0	0	X	0	0	0	0	?	0	N	COG5492	cellular processes and signaling	Cell motility	Bacterial surface proteins containing Ig-like domains	TIGR02145	Cell envelope	Other	fibrobacter succinogenes major paralogous domain	PF09603.6	Fibrobacter succinogenes major domain (Fib_succ_major)	F5/8 type C domain
OJA03223.1	hypothetical protein BGC33_02350, partial [Bathymodiolus thermophilus thioautotrophic gill symbiont]	24	0.151875	0.123558	0.361074	0	0	X	X	0	0	0	0	C	0	N	0	0	0	0	0	0	0	0	PF00754.21	F5/8 type C domain	F5/8 type C domain	F-LECTIN, FUCOLECTIN, SUGAR BINDING PROTEIN;
OJA03248.1	hypothetical protein BGC33_02500, partial [Bathymodiolus thermophilus thioautotrophic gill symbiont]	9	0.0749066	0	0	0	X	0	0	0	0	0	0	C	0	N	0	0	0	0	0	0	0	0	0	0	Inherit from proNOG: FG-GAP repeat protein
OIR25001.1	hypothetical protein BGC33_12380 [Bathymodiolus thermophilus thioautotrophic gill symbiont]	139	0	0.00349717	0	0	0	0	0	0	0	0	0	EC	0	N	0	0	0	0	0	0	0	0	PF01839.19	FG-GAP repeat	Inherit from proNOG: FG-GAP repeat protein	ALDOS-2-ULOSE DEHYDRATASE (E.C.4.2.1.110){PHANEROCHAETE CHRYSOSPORIUM}
OIR23680.1	hypothetical protein BGC33_07690 [Bathymodiolus thermophilus thioautotrophic gill symbiont]	56	0.769904	0.218796	0.219822	0	0	0	0	0	0	0	0	EC	0	N	0	0	0	0	0	0	0	0	PF01839.19	FG-GAP repeat	Inherit from proNOG: FG-GAP repeat protein	ALDOS-2-ULOSE DEHYDRATASE (E.C.4.2.1.110); LYASE, DEHYDRATASE/ISOMERASE, LIGNIN DEGRADATION, CORTALCERONE/MICROTHECIN
OIR24218.1	hypothetical protein BGC33_09725 [Bathymodiolus thermophilus thioautotrophic gill symbiont]	189	0.475145	0.107292	0.174654	0	0	0	X	0	0	0	0	EC	0	N	COG2931	metabolism	Secondary metabolites biosynthesis, transport and catabolism	RTX toxins and related Ca2+-binding proteins	0	0	0	0	PF13754.2	Domain of unknown function	Inherit from bactNOG: Large repetitive protein	MpAFP_RII tetra-tandemer (Ca2+-dependent, bacterial Ig-like fold, ice-binding adhesin), Salmonella enterica Adhesin
OIR24573.1	hypothetical protein BGC33_10905 [Bathymodiolus thermophilus thioautotrophic gill symbiont]	138	0.189614	0.0573974	0.069194	0	0	0	X	0	0	0	0	EC	1	N	0	0	0	0	0	0	0	0	PF01839.19	FG-GAP repeat	Inherit from proNOG: FG-GAP repeat protein	ALDOS-2-ULOSE DEHYDRATASE (E.C.4.2.1.110){PHANEROCHAETE CHRYSOSPORIUM}
OIR24633.1	hypothetical protein BGC33_04070, partial [Bathymodiolus thermophilus thioautotrophic gill symbiont]	43	0	0.0617997	0.0792427	0	0	0	0	0	0	0	0	EC	0	N	0	0	0	0	0	0	0	0	PF01839.19	FG-GAP repeat	FG-GAP repeat domain protein
OIR24684.1	hypothetical protein BGC33_04295, partial [Bathymodiolus thermophilus thioautotrophic gill symbiont]	50	0.0468432	0.0110184	0.0214512	0	0	0	0	0	0	0	0	EC	0	N	0	0	0	0	0	0	0	0	PF01839.19	FG-GAP repeat	FG-GAP repeat domain protein
OIR24755.1	hypothetical protein BGC33_04515, partial [Bathymodiolus thermophilus thioautotrophic gill symbiont]	59	0.251627	0.0269351	0.066214	0	0	0	0	0	0	0	0	EC	0	N	0	0	0	0	0	0	0	0	PF01839.19	FG-GAP repeat	Inherit from proNOG: FG-GAP repeat protein	ALDOS-2-ULOSE DEHYDRATASE (E.C.4.2.1.110);PSATHYRELLA VELUTINA LECTIN
OIR24858.1	hypothetical protein BGC33_11885 [Bathymodiolus thermophilus thioautotrophic gill symbiont]	198	0.0107113	0.00894674	0.0342692	0	0	0	0	0	0	0	0	EC	1	N	COG3497	poorly characterized	General function prediction only	Phage tail sheath protein FI	0	0	0	0	PF00754.21	F5/8 type C domain	CBD_IV
OIR24959.1	hypothetical protein BGC33_05060 [Bathymodiolus thermophilus thioautotrophic gill symbiont]	69	0.11946	0.0901873	0.0237039	0	0	0	X	0	0	0	0	EC	1	N	0	0	0	0	0	0	0	0	0	0	Inherit from proNOG: Large repetitive protein
OIR24972.1	hypothetical protein BGC33_05085, partial [Bathymodiolus thermophilus thioautotrophic gill symbiont]	70	0.00280975	0	0	0	0	0	0	0	0	0	0	EC	0	N	0	0	0	0	0	0	0	0	PF01839.19	FG-GAP repeat	Inherit from proNOG: FG-GAP repeat protein
OIR25182.1	hypothetical protein BGC33_05670, partial [Bathymodiolus thermophilus thioautotrophic gill symbiont]	98	0.069066	0.0147353	0	0	0	0	0	0	0	0	0	EC	0	N	0	0	0	0	0	0	0	0	PF01839.19	FG-GAP repeat	FG-GAP repeat domain protein
OIR25391.1	hypothetical protein BGC33_06390 [Bathymodiolus thermophilus thioautotrophic gill symbiont]	139	0.208308	0.0513413	0.0250042	0	0	0	0	0	0	0	0	EC	1	N	0	0	0	0	0	0	0	0	PF01839.19	FG-GAP repeat	Inherit from proNOG: FG-GAP repeat protein	ALDOS-2-ULOSE DEHYDRATASE (E.C.4.2.1.110){PHANEROCHAETE CHRYSOSPORIUM}
OIR25392.1	hypothetical protein BGC33_06395 [Bathymodiolus thermophilus thioautotrophic gill symbiont]	88	0.0502668	0.0177135	0	0	0	0	0	0	0	0	0	EC	0	N	0	0	0	0	0	0	0	0	PF01839.19	FG-GAP repeat	Inherit from proNOG: FG-GAP repeat protein	Integrin alpha-X, Integrin beta-2; Rossmann Fold,, Complement receptor, iC3b; HET: BMA, NAG, MAN; 2.7505A {Homo sapiens}
OIR25393.1	hypothetical protein BGC33_06400 [Bathymodiolus thermophilus thioautotrophic gill symbiont]	57	0.300336	0.0660777	0	0	0	0	0	0	0	0	0	EC	0	N	0	0	0	0	0	0	0	0	PF01839.19	FG-GAP repeat	Inherit from proNOG: FG-GAP repeat protein	ALDOS-2-ULOSE DEHYDRATASE (E.C.4.2.1.110); LYASE, DEHYDRATASE/ISOMERASE, LIGNIN DEGRADATION
OIR25423.1	hypothetical protein BGC33_06490 [Bathymodiolus thermophilus thioautotrophic gill symbiont]	84	0.0536527	0.0105949	0.0178485	0	0	0	0	0	0	0	0	EC	0	N	COG2931	metabolism	Secondary metabolites biosynthesis, transport and catabolism	RTX toxins and related Ca2+-binding proteins	0	0	0	0	PF01839.19	FG-GAP repeat	FG-GAP repeat domain protein	YesW protein (E.C.4.2.2.-)/Aldos-2-ulose dehydratase/Lectin
OIR25426.1	hypothetical protein BGC33_06510, partial [Bathymodiolus thermophilus thioautotrophic gill symbiont]	30	0.0825399	0.0753597	0.139555	0	0	0	0	0	0	0	0	EC	0	N	0	0	0	0	0	0	0	0	PF07603.7	Protein of unknown function (DUF1566)	Protein of unknown function (DUF1566)	Putative invasin; Adhesin, C-type lectin-like fold,
OIR25611.1	hypothetical protein BGC33_07255 [Bathymodiolus thermophilus thioautotrophic gill symbiont]	161	0.320573	0.0838477	0.103881	0	0	0	X	0	0	0	0	EC	1	N	0	0	0	0	0	0	0	0	PF01839.19	FG-GAP repeat	Inherit from proNOG: FG-GAP repeat protein	ALDOS-2-ULOSE DEHYDRATASE (E.C.4.2.1.110); LYASE, DEHYDRATASE/ISOMERASE, LIGNIN DEGRADATION
OIR25705.1	hypothetical protein BGC33_07620, partial [Bathymodiolus thermophilus thioautotrophic gill symbiont]	100	0.0457841	0.00750122	0	0	0	0	0	0	0	0	0	EC	0	N	0	0	0	0	0	0	0	0	PF01839.19	FG-GAP repeat	FG-GAP repeat domain protein
OJA02952.1	hypothetical protein BGC33_07695, partial [Bathymodiolus thermophilus thioautotrophic gill symbiont]	47	0.528311	0.217107	0.143713	0	0	0	X	0	0	0	0	EC	1	N	0	0	0	0	0	0	0	0	PF01839.19	FG-GAP repeat	Function unknown	MpAFP_RII tetra-tandemer (Ca2+-dependent, bacterial Ig-like fold, ice-binding adhesin)
OJA03029.1	hypothetical protein BGC33_01315, partial [Bathymodiolus thermophilus thioautotrophic gill symbiont]	12	0.112786	0.0345826	0	0	0	0	0	0	0	0	0	EC	0	N	0	0	0	0	0	0	0	0	PF01839.19	FG-GAP repeat	Inherit from proNOG: FG-GAP repeat protein	Integrin alpha-X, Integrin beta-2; Rossmann Fold,, Complement receptor, iC3b; HET: BMA, NAG, MAN; 2.7505A {Homo sapiens}
OJA03036.1	hypothetical protein BGC33_08035, partial [Bathymodiolus thermophilus thioautotrophic gill symbiont]	140	0.333111	0.156107	0.197838	0	0	0	0	0	0	0	0	EC	0	N	COG1538	cellular processes and signaling	Cell wall/membrane/envelope biogenesis	Outer membrane protein	0	0	0	0	PF13754.2	Domain of unknown function	Glycosyl hydrolase BNR repeat-containing protein	MpAFP_RII tetra-tandemer (Ca2+-dependent, bacterial Ig-like fold, ice-binding adhesin)
OJA03074.1	hypothetical protein BGC33_01540, partial [Bathymodiolus thermophilus thioautotrophic gill symbiont]	14	0.0204323	0.0177284	0	0	0	0	0	0	0	0	0	EC	0	N	0	0	0	0	0	0	0	0	PF01839.19	FG-GAP repeat	FG-GAP repeat domain protein
OJA03112.1	hypothetical protein BGC33_01720, partial [Bathymodiolus thermophilus thioautotrophic gill symbiont]	15	0.176398	0	0	0	0	0	0	0	0	0	0	EC	0	N	0	0	0	0	0	0	0	0	PF13754.2	Domain of unknown function	Na-Ca exchanger integrin-beta4
OJA03128.1	hypothetical protein BGC33_01825, partial [Bathymodiolus thermophilus thioautotrophic gill symbiont]	16	0.228702	0.0190448	0	0	0	0	0	0	0	0	0	EC	0	N	0	0	0	0	0	0	0	0	PF00028.13	Cadherin domain		Cadherin-related family member 2; adhesion, brush border, CELL ADHESION (Homo sapiens)
OJA03138.1	hypothetical protein BGC33_08430, partial [Bathymodiolus thermophilus thioautotrophic gill symbiont]	127	0.0230811	0.00367522	0	0	0	0	0	0	0	0	0	EC	1	N	0	0	0	0	0	0	0	0	PF13754.2	Domain of unknown function	Large repetitive protein
OJA03186.1	hypothetical protein BGC33_08710, partial [Bathymodiolus thermophilus thioautotrophic gill symbiont]	68	0.00482066	0	0	0	0	0	0	0	0	0	0	EC	0	N	0	0	0	0	0	0	0	0	PF00028.13	Cadherin domain	Cadherin domain
OJA03187.1	hypothetical protein BGC33_02145, partial [Bathymodiolus thermophilus thioautotrophic gill symbiont]	18	0	0	0.121153	0	0	0	0	0	0	0	0	EC	0	N	0	0	0	0	0	0	0	0	PF01839.19	FG-GAP repeat	FG-GAP repeat domain protein
OJA03220.1	hypothetical protein BGC33_02335, partial [Bathymodiolus thermophilus thioautotrophic gill symbiont]	21	0.532685	0.0663207	0.0348406	0	0	0	X	0	0	0	0	EC	0	N	0	0	0	0	0	0	0	0	PF01839.19	FG-GAP repeat	FG-GAP repeat domain protein	YesW protein (E.C.4.2.2.-.)
OJA03226.1	hypothetical protein BGC33_02365, partial [Bathymodiolus thermophilus thioautotrophic gill symbiont]	21	0.888237	0.0570983	0	0	0	0	0	0	0	0	0	EC	0	N	0	0	0	0	0	0	0	0	PF13754.2	Domain of unknown function	Large repetitive protein	MpAFP_RII tetra-tandemer; Ca2+-dependent, bacterial Ig-like fold, ice-binding
OJA03237.1	hypothetical protein BGC33_02425, partial [Bathymodiolus thermophilus thioautotrophic gill symbiont]	23	0.202655	0.0131915	0.0118519	0	0	0	X	0	0	0	0	EC	0	N	0	0	0	0	0	0	0	0	PF00028.13	Cadherin domain	Cadherin domain	protocadherin(PcdhgC3 EC1-3) complex, CELL ADHESION
OJA03250.1	hypothetical protein BGC33_02515, partial [Bathymodiolus thermophilus thioautotrophic gill symbiont]	24	0.0892712	0.00536192	0	0	0	0	0	0	0	0	0	EC	0	N	0	0	0	0	0	0	0	0	PF00028.13	Cadherin domain	Inherit from COG: Hemolysin-type calcium-binding	Protocadherin15-EC8-10; hearing, mechanotransduction, adhesion, calcium-binding protein; 2.803A {Homo sapiens}
OJA03283.1	hypothetical protein BGC33_02725, partial [Bathymodiolus thermophilus thioautotrophic gill symbiont]	25	0.169474	0.0349997	0.185309	0	0	0	0	0	0	0	0	EC	0	N	0	0	0	0	0	0	0	0	PF01839.19	FG-GAP repeat	FG-GAP repeat domain protein
OJA03285.1	hypothetical protein BGC33_02740, partial [Bathymodiolus thermophilus thioautotrophic gill symbiont]	25	0.0845961	0.0300049	0.0354373	0	0	0	0	0	0	0	0	EC	0	N	0	0	0	0	0	0	0	0	PF01839.19	FG-GAP repeat	Inherit from proNOG: FG-GAP repeat protein
OJA03288.1	hypothetical protein BGC33_02765, partial [Bathymodiolus thermophilus thioautotrophic gill symbiont]	25	0.0858155	0.0337034	0	0	0	0	0	0	0	0	0	EC	0	N	0	0	0	0	0	0	0	0	PF01839.19	FG-GAP repeat	FG-GAP repeat domain protein
OJA03303.1	hypothetical protein BGC33_02860, partial [Bathymodiolus thermophilus thioautotrophic gill symbiont]	27	0.0784601	0	0	0	0	0	0	0	0	0	0	EC	0	N	0	0	0	0	0	0	0	0	PF01839.19	FG-GAP repeat	FG-GAP repeat domain protein
OJA03308.1	hypothetical protein BGC33_02880, partial [Bathymodiolus thermophilus thioautotrophic gill symbiont]	28	0.219362	0.0609918	0.0676856	0	0	0	X	0	0	0	0	EC	0	N	0	0	0	0	0	0	0	0	PF00028.13	Cadherin domain		99.67 prob for Protein Cdhr2; adhesion, brush border, CELL ADHESION
OJA03323.1	hypothetical protein BGC33_03020, partial [Bathymodiolus thermophilus thioautotrophic gill symbiont]	31	0.152688	0.0500398	0.0295494	0	0	0	0	0	0	0	0	EC	0	N	0	0	0	0	0	0	0	0	0	0		Protocadherin-19 isoform 1; adhesion, epilepsy, CELL ADHESION
OJA03340.1	hypothetical protein BGC33_03120, partial [Bathymodiolus thermophilus thioautotrophic gill symbiont]	17	0.170939	0.141833	0.334588	0	0	0	X	0	0	0	0	EC	0	N	0	0	0	0	0	0	0	0	PF07603.7	Protein of unknown function (DUF1566)	Protein of unknown function (DUF1566)	Putative invasin; Adhesin, C-type lectin-like fold
OJA03344.1	hypothetical protein BGC33_03180, partial [Bathymodiolus thermophilus thioautotrophic gill symbiont]	32	0.164677	0.00536192	0	0	0	0	0	0	0	0	0	EC	0	N	0	0	0	0	0	0	0	0	PF00028.13	Cadherin domain	Cadherin domain	Pcdhgb2; Cell adhesion; HET: (most likely a Protocadherin)
OJA03358.1	hypothetical protein BGC33_03265, partial [Bathymodiolus thermophilus thioautotrophic gill symbiont]	33	0.142912	0.0188866	0.0165209	0	0	0	X	0	0	0	0	EC	0	N	0	0	0	0	0	0	0	0	PF13754.2	Domain of unknown function	Large repetitive protein	MpAFP_RII tetra-tandemer (Ca2+-dependent, bacterial Ig-like fold, ice-binding adhesin)
OJA03370.1	hypothetical protein BGC33_03335, partial [Bathymodiolus thermophilus thioautotrophic gill symbiont]	33	0.0854279	0.0168982	0.0640185	0	0	0	0	0	0	0	0	EC	0	N	0	0	0	0	0	0	0	0	PF01839.19	FG-GAP repeat	Inherit from proNOG: FG-GAP repeat protein
OJA03385.1	hypothetical protein BGC33_03440, partial [Bathymodiolus thermophilus thioautotrophic gill symbiont]	24	0.0662007	0	0	0	0	0	0	0	0	0	0	EC	0	N	0	0	0	0	0	0	0	0	PF00028.13	Cadherin domain	CARDB
OJA03400.1	hypothetical protein BGC33_03570, partial [Bathymodiolus thermophilus thioautotrophic gill symbiont]	38	0	0	0.0179339	0	0	0	0	0	0	0	0	EC	0	N	0	0	0	0	0	0	0	0	PF00028.13	Cadherin domain	Cadherin domain
OJA03402.1	hypothetical protein BGC33_03595, partial [Bathymodiolus thermophilus thioautotrophic gill symbiont]	38	0	0	0.0520082	0	0	0	0	0	0	0	0	EC	0	N	0	0	0	0	0	0	0	0	PF00041.17	Fibronectin type III domain	Function unknown
OJA03403.1	hypothetical protein BGC33_03590, partial [Bathymodiolus thermophilus thioautotrophic gill symbiont]	38	0.182245	0.0613688	0.0448347	0	0	0	0	0	0	0	0	EC	0	N	0	0	0	0	0	0	0	0	PF13205.2	Bacterial Ig-like domain	Glycosyl hydrolase BNR repeat-containing protein	BIG-DOMAINS ADHESIN; 1.85A {SALMONELLA ENTERICA SUBSP. ENTERICA SEROVAR TYPHIMURIUM}
OJA03404.1	hypothetical protein BGC33_03605, partial [Bathymodiolus thermophilus thioautotrophic gill symbiont]	38	0.293661	0.0665317	0.0419216	0	0	0	0	0	0	0	0	EC	0	N	0	0	0	0	0	0	0	0	PF13205.2	Bacterial Ig-like domain	Glycosyl hydrolase BNR repeat-containing protein	MpAFP_RII tetra-tandemer (Ca2+-dependent, bacterial Ig-like fold, ice-binding adhesin)
OJA03428.1	hypothetical protein BGC33_03780, partial [Bathymodiolus thermophilus thioautotrophic gill symbiont]	41	0.0296517	0	0	0	0	0	0	0	0	0	0	EC	0	N	0	0	0	0	0	0	0	0	PF13754.2	Domain of unknown function	Large repetitive protein	MpAFP_RII tetra-tandemer; Ca2+-dependent, bacterial Ig-like fold, ice-binding; HET: BOG, EDO, CA; 1.8A {Marinomonas primoryensis}
OJA03429.1	hypothetical protein BGC33_03775, partial [Bathymodiolus thermophilus thioautotrophic gill symbiont]	41	0.0191886	0	0	0	0	0	0	0	0	0	0	EC	0	N	0	0	0	0	0	0	0	0	PF13754.2	Domain of unknown function	Large repetitive protein
OJA03436.1	hypothetical protein BGC33_03820, partial [Bathymodiolus thermophilus thioautotrophic gill symbiont]	40	0.0426627	0	0	0	0	0	0	0	0	0	0	EC	0	N	0	0	0	0	0	0	0	0	PF01839.19	FG-GAP repeat	Inherit from proNOG: FG-GAP repeat protein
OJA03467.1	hypothetical protein BGC33_04035, partial [Bathymodiolus thermophilus thioautotrophic gill symbiont]	44	0.177397	0.103425	0.11218	0	0	0	0	0	0	0	0	EC	0	N	0	0	0	0	0	0	0	0	PF00041.17	Fibronectin type III domain	Function unknown	FIBRONECTIN; RGD, EXTRACELLULAR MATRIX, CELL ADHESION; 2.0A {Homo sapiens}
OJA03475.1	hypothetical protein BGC33_04110, partial [Bathymodiolus thermophilus thioautotrophic gill symbiont]	44	0.178701	0.0256001	0	0	0	0	0	0	0	0	0	EC	0	N	0	0	0	0	0	0	0	0	PF01839.19	FG-GAP repeat	Inherit from proNOG: FG-GAP repeat protein	Integrin alpha4 subunit, Fab Natalizumab; rolling and firm adhesion
OJA03476.1	hypothetical protein BGC33_04115, partial [Bathymodiolus thermophilus thioautotrophic gill symbiont]	44	0.337693	0.0856635	0.0325255	0	0	0	0	0	0	0	0	EC	0	N	0	0	0	0	0	0	0	0	PF01839.19	FG-GAP repeat	FG-GAP repeat domain protein	Integrin alpha-4 subunit
OJA03488.1	hypothetical protein BGC33_04200, partial [Bathymodiolus thermophilus thioautotrophic gill symbiont]	47	0.0223186	0.0119994	0	0	0	0	0	0	0	0	0	EC	0	N	0	0	0	0	0	0	0	0	PF01839.19	FG-GAP repeat	FG-GAP repeat domain protein	YesW protein (E.C.4.2.2.-)/Aldos-2-ulose dehydratase/Lectin
OJA03506.1	hypothetical protein BGC33_04310, partial [Bathymodiolus thermophilus thioautotrophic gill symbiont]	51	0.111249	0.0377314	0	0	0	0	0	0	0	0	0	EC	0	N	0	0	0	0	0	0	0	0	PF13754.2	Domain of unknown function	Glycosyl hydrolase BNR repeat-containing protein
OJA03507.1	hypothetical protein BGC33_04320, partial [Bathymodiolus thermophilus thioautotrophic gill symbiont]	50	0.136496	0.0292461	0	0	0	0	0	0	0	0	0	EC	0	N	0	0	0	0	0	0	0	0	PF01839.19	FG-GAP repeat	FG-GAP repeat domain protein	ALDOS-2-ULOSE DEHYDRATASE (E.C.4.2.1.110){PHANEROCHAETE CHRYSOSPORIUM}
OJA03511.1	hypothetical protein BGC33_04355, partial [Bathymodiolus thermophilus thioautotrophic gill symbiont]	43	0.123191	0.0394113	0	0	0	0	0	0	0	0	0	EC	0	N	0	0	0	0	0	0	0	0	PF01839.19	FG-GAP repeat	Glycosyl hydrolase BNR repeat-containing protein	INTEGRIN ALPHA-V, INTEGRIN BETA-6; IMMUNE SYSTEM, CELL SURFACE RECEPTOR; HET: NAG, SO4, CAC, MAN, BMA, CA; 2.852A {HOMO SAPIENS}
OJA03527.1	hypothetical protein BGC33_11660, partial [Bathymodiolus thermophilus thioautotrophic gill symbiont]	62	0.144325	0.116431	0.160778	0	0	0	0	0	0	0	0	EC	0	N	0	0	0	0	0	0	0	0	PF07603.7	Protein of unknown function (DUF1566)	Function unknown	FIBRONECTIN; RGD, EXTRACELLULAR MATRIX, CELL ADHESION;
OJA03534.1	hypothetical protein BGC33_04525, partial [Bathymodiolus thermophilus thioautotrophic gill symbiont]	54	0.200512	0.113362	0.062063	0	0	0	0	0	0	0	0	EC	0	N	0	0	0	0	0	0	0	0	0	0	Glycosyl hydrolase BNR repeat-containing protein	BIG-DOMAINS ADHESIN; 1.85A {SALMONELLA ENTERICA SUBSP. ENTERICA SEROVAR TYPHIMURIUM}
OJA03540.1	hypothetical protein BGC33_04565, partial [Bathymodiolus thermophilus thioautotrophic gill symbiont]	64	0.100512	0.00506362	0.0309124	0	0	0	0	0	0	0	0	EC	0	N	0	0	0	0	0	0	0	0	PF00028.13	Cadherin domain	Cadherin domain
OJA03548.1	hypothetical protein BGC33_04640, partial [Bathymodiolus thermophilus thioautotrophic gill symbiont]	62	0.158323	0.0446915	0	0	0	0	0	0	0	0	0	EC	0	N	0	0	0	0	0	0	0	0	PF01839.19	FG-GAP repeat	FG-GAP repeat domain protein	Integrin alpha4 subunit, Fab Natalizumab; rolling and firm adhesion, MAdCAM; HET: BMA, NAG, PEG, NDS; 2.84A {Oryctolagus cuniculus}
OJA03553.1	hypothetical protein BGC33_04720, partial [Bathymodiolus thermophilus thioautotrophic gill symbiont]	64	0.00919455	0	0	0	0	0	0	0	0	0	0	EC	0	N	0	0	0	0	0	0	0	0	PF01839.19	FG-GAP repeat	Inherit from proNOG: FG-GAP repeat protein
OJA03592.1	hypothetical protein BGC33_05080, partial [Bathymodiolus thermophilus thioautotrophic gill symbiont]	74	0.0333986	0	0.0211813	0	0	0	0	0	0	0	0	EC	0	N	0	0	0	0	0	0	0	0	PF01839.19	FG-GAP repeat	FG-GAP repeat domain protein
OJA03603.1	hypothetical protein BGC33_05275, partial [Bathymodiolus thermophilus thioautotrophic gill symbiont]	84	0.212655	0.0150462	0.0105468	0	0	0	0	0	0	0	0	EC	0	N	0	0	0	0	0	0	0	0	0	0	Inherit from NOG: pathogenesis
OJA03606.1	hypothetical protein BGC33_05300, partial [Bathymodiolus thermophilus thioautotrophic gill symbiont]	86	0.0417775	0.03001	0.0190182	0	0	0	0	0	0	0	0	EC	0	N	0	0	0	0	0	0	0	0	PF00041.17	Fibronectin type III domain	Putative Ig domain	FIBRONECTIN; RGD, EXTRACELLULAR MATRIX, CELL ADHESION
OJA03642.1	hypothetical protein BGC33_05915, partial [Bathymodiolus thermophilus thioautotrophic gill symbiont]	54	0.0176715	0.00757259	0.0113581	0	0	0	0	0	0	0	0	EC	0	N	0	0	0	0	0	0	0	0	PF01839.19	FG-GAP repeat	FG-GAP repeat domain protein	ALDOS-2-ULOSE DEHYDRATASE (E.C.4.2.1.110){PHANEROCHAETE CHRYSOSPORIUM}
OJA03644.1	hypothetical protein BGC33_05960, partial [Bathymodiolus thermophilus thioautotrophic gill symbiont]	120	0.0689848	0.0289983	0.0325782	0	0	0	0	0	0	0	0	EC	1	N	COG5243	cellular processes and signaling	Posttranslational modification, protein turnover, chaperones	HRD ubiquitin ligase complex, ER membrane component	0	0	0	0	PF00028.13	Cadherin domain	Cadherin domain
OJA03646.1	hypothetical protein BGC33_13065, partial [Bathymodiolus thermophilus thioautotrophic gill symbiont]	130	1.02415	0.203853	0.438486	0	0	0	0	0	0	0	0	EC	0	N	0	0	0	0	0	0	0	0	PF13754.2	Domain of unknown function	Inherit from proNOG: Large repetitive protein	MpAFP_RII tetra-tandemer; Ca2+-dependent, bacterial Ig-like fold, ice-binding adhesin
OJA02982.1	hypothetical protein BGC33_01095, partial [Bathymodiolus thermophilus thioautotrophic gill symbiont]	12	2.31799	0.635585	0.373075	0	0	0	X	0	0	0	0	EC	0	N	0	0	0	0	0	0	0	0	0	0	Inherit from proNOG: FG-GAP repeat protein	S-layer protein rsaA; S-layer, sub-tomogram averaging, bacteria, cell; HET: CA; 7.4A {Caulobacter crescentus NA1000} The S-layer is a paracrystalline mono-layered assembly of proteins which coats the surface of bacteria. Probably acts as a physical barrier to parasites and lytic enzymes.
OJA02962.1	hypothetical protein BGC33_01000, partial [Bathymodiolus thermophilus thioautotrophic gill symbiont]	12	1.44921	0.545236	0	0	0	0	0	0	0	0	0	EC	0	N	0	0	0	0	0	0	0	0	0	0	Inherit from bactNOG: outer membrane autotransporter barrel	S-layer protein rsaA {Caulobacter crescentus NA1000}
OIR23938.1	hypothetical protein BGC33_02135, partial [Bathymodiolus thermophilus thioautotrophic gill symbiont]	15	1.22978	0.177853	0	0	0	0	0	0	0	0	0	EC	0	N	0	0	0	0	0	0	0	0	0	0	Inherit from proNOG: FG-GAP repeat protein	S-layer protein rsaA (low identity) ; S-layer, sub-tomogram averaging, bacteria, cell; HET: CA; 7.4A {Caulobacter crescentus NA1000} The S-layer is a paracrystalline mono-layered assembly of proteins which coats the surface of bacteria. Probably acts as a physical barrier to parasites and lytic enzymes.
OJA03267.1	hypothetical protein BGC33_02640, partial [Bathymodiolus thermophilus thioautotrophic gill symbiont]	24	0.145256	0.0283562	0.0141976	0	0	0	0	0	0	0	0	EC	0	N	0	0	0	0	0	0	0	0	0	0	Glycosyl hydrolase BNR repeat-containing protein	PUTATIVE INNER MEMBRANE PROTEIN; MEMBRANE PROTEIN, BIG-DOMAINS ADHESIN; 1.85A {SALMONELLA ENTERICA SUBSP. ENTERICA SEROVAR TYPHIMURIUM}
OIR24210.1	hypothetical protein BGC33_09695 [Bathymodiolus thermophilus thioautotrophic gill symbiont]	111	0.169907	0.0493752	0.0524946	0	X	0	0	0	0	0	0	EC	0	N	0	0	0	0	0	0	0	0	PF01839.19	FG-GAP repeat	Inherit from proNOG: FG-GAP repeat protein	ALDOS-2-ULOSE DEHYDRATASE (E.C.4.2.1.110){PHANEROCHAETE CHRYSOSPORIUM}
OIR25032.1	hypothetical protein BGC33_12490 [Bathymodiolus thermophilus thioautotrophic gill symbiont]	82	0.0175512	0	0	0	X	0	0	0	0	0	0	EC	0	N	COG2863	metabolism	Energy production and conversion	Cytochrome c553	0	0	0	0	PF13442.2	Cytochrome C oxidase, cbb3-type, subunit III	Inherit from COG: Flagellin	EP-cadherin; Cell Adhesion, Calcium Binding
OIR25613.1	hypothetical protein BGC33_07265, partial [Bathymodiolus thermophilus thioautotrophic gill symbiont]	77	0.405225	0.0779553	0.126607	0	X	0	X	0	0	0	0	EC	0	N	0	0	0	0	0	0	0	0	PF01839.19	FG-GAP repeat	Inherit from proNOG: FG-GAP repeat protein	PSATHYRELLA VELUTINA LECTIN
OIR25621.2	hypothetical protein BGC33_07310 [Bathymodiolus thermophilus thioautotrophic gill symbiont]	78	0.0833184	0.0486042	0.0674546	0	X	0	0	0	0	0	0	EC	1	N	0	0	0	0	0	0	0	0	PF01839.19	FG-GAP repeat	Inherit from proNOG: FG-GAP repeat protein
OIR25704.1	hypothetical protein BGC33_07615, partial [Bathymodiolus thermophilus thioautotrophic gill symbiont]	287	0.0658453	0.017558	0.0161962	0	X	0	0	0	0	0	0	EC	0	N	0	0	0	0	0	0	0	0	PF01839.19	FG-GAP repeat	FG-GAP repeat protein
OJA02954.1	hypothetical protein BGC33_00950, partial [Bathymodiolus thermophilus thioautotrophic gill symbiont]	12	0.114228	0	0	0	X	0	0	0	0	0	0	EC	0	N	0	0	0	0	0	0	0	0	PF00028.13	Cadherin domain		Cadherin-related family member 2; adhesion, brush border, CELL ADHESION; HET: CA; 2.3A {Homo sapiens}; Related PDB entries
OJA03180.1	hypothetical protein BGC33_02115, partial [Bathymodiolus thermophilus thioautotrophic gill symbiont]	19	0.18784	0	0	0	X	0	0	0	0	0	0	EC	0	N	0	0	0	0	0	0	0	0	PF00028.13	Cadherin domain	Cadherin domain	Protocadherin Pcdhga1; Cell adhesion;
OJA03218.1	hypothetical protein BGC33_02310, partial [Bathymodiolus thermophilus thioautotrophic gill symbiont]	20	0.069205	0	0	0	X	0	0	0	0	0	0	EC	0	N	0	0	0	0	0	0	0	0	PF01839.19	FG-GAP repeat	FG-GAP repeat domain protein
OJA03276.1	hypothetical protein BGC33_02690, partial [Bathymodiolus thermophilus thioautotrophic gill symbiont]	27	0.0180995	0	0	0	X	0	0	0	0	0	0	EC	0	N	0	0	0	0	0	0	0	0	PF00028.13	Cadherin domain	Cadherin domain
OJA03377.1	hypothetical protein BGC33_03390, partial [Bathymodiolus thermophilus thioautotrophic gill symbiont]	36	0.563742	0.163106	0.387132	0	X	0	0	0	0	0	0	EC	0	N	0	0	0	0	0	0	0	0	PF01839.19	FG-GAP repeat	Function unknown	MpAFP_RII tetra-tandemer (Ca2+-dependent, bacterial Ig-like fold, ice-binding adhesin)
OJA03427.1	hypothetical protein BGC33_03760, partial [Bathymodiolus thermophilus thioautotrophic gill symbiont]	40	0.981339	0.28294	0.580444	0	X	0	X	0	0	0	0	EC	0	N	0	0	0	0	0	0	0	0	0	0	Function unknown	BIG-DOMAINS ADHESIN
OJA03482.1	hypothetical protein BGC33_11270, partial [Bathymodiolus thermophilus thioautotrophic gill symbiont]	207	0.183037	0.0260585	0.0150189	0	X	0	0	0	0	0	0	EC	0	N	0	0	0	0	0	0	0	0	PF01839.19	FG-GAP repeat	FG-GAP repeat domain protein	Integrin alpha-V, Integrin beta-6; integrin, CELL ADHESION
OJA03520.1	hypothetical protein BGC33_04395, partial [Bathymodiolus thermophilus thioautotrophic gill symbiont]	55	0.223847	0	0	0	X	0	0	0	0	0	0	EC	0	N	0	0	0	0	0	0	0	0	PF01839.19	FG-GAP repeat	Inherit from proNOG: FG-GAP repeat protein	ALDOS-2-ULOSE DEHYDRATASE (E.C.4.2.1.110){PHANEROCHAETE CHRYSOSPORIUM}
OJA03620.1	hypothetical protein BGC33_05495, partial [Bathymodiolus thermophilus thioautotrophic gill symbiont]	93	0.107151	0	0	0	X	0	0	0	0	0	0	EC	0	N	0	0	0	0	0	0	0	0	PF01839.19	FG-GAP repeat	FG-GAP repeat domain protein
OJA03649.1	hypothetical protein BGC33_05975, partial [Bathymodiolus thermophilus thioautotrophic gill symbiont]	70	0.10228	0.0198978	0.0237606	0	X	0	0	0	0	0	0	EC	1	N	0	0	0	0	0	0	0	0	PF00028.13	Cadherin domain	Inherit from COG: Hemolysin-type calcium-binding	Desmoglein-2; extracellular cadherin domain, cell adhesion
OJA03657.1	hypothetical protein BGC33_06120, partial [Bathymodiolus thermophilus thioautotrophic gill symbiont]	147	0.243539	0	0	0	X	0	0	0	0	0	0	EC	0	N	0	0	0	0	0	0	0	0	PF13517.2	Repeat domain in Vibrio, Colwellia, Bradyrhizobium and Shewanella	fg-gap repeat protein	YesW protein; PSATHYRELLA VELUTINA LECTIN
OJA03656.1	hypothetical protein BGC33_06105, partial [Bathymodiolus thermophilus thioautotrophic gill symbiont]	139	0.328405	0.124349	0.176128	0	X	0	X	0	0	0	0	EC	0	N	0	0	0	0	0	0	0	0	PF13754.2	Domain of unknown function	Glycosyl hydrolase BNR repeat-containing protein	MpAFP_RII tetra-tandemer (Ca2+-dependent, bacterial Ig-like fold, ice-binding adhesin)
OJA03508.1	hypothetical protein BGC33_04325, partial [Bathymodiolus thermophilus thioautotrophic gill symbiont]	53	0.192417	0	0	0	X	0	0	0	0	0	0	EC	0	N	0	0	0	0	0	0	0	0	0	0	Function unknown	BIG-DOMAINS ADHESIN; 1.85A {SALMONELLA ENTERICA SUBSP. ENTERICA SEROVAR TYPHIMURIUM}
OIR24230.1	hypothetical protein BGC33_09775 [Bathymodiolus thermophilus thioautotrophic gill symbiont]	220	0.0242677	0.0423711	0.0830954	0	0	0	0	0	0	0	0	IM	1	N	COG5492	cellular processes and signaling	Cell motility	Bacterial surface proteins containing Ig-like domains	TIGR02145	Cell envelope	Other	fibrobacter succinogenes major paralogous domain	PF09603.6	Fibrobacter succinogenes major domain (Fib_succ_major)	F5/8 type C domain
OIR25614.1	hypothetical protein BGC33_07270, partial [Bathymodiolus thermophilus thioautotrophic gill symbiont]	262	0.224932	0.0138302	0.0171837	0	X	0	0	0	0	0	0	OM	0	N	0	0	0	0	0	0	0	0	PF13205.2	Bacterial Ig-like domain	Inherit from bactNOG: outer membrane autotransporter barrel
OIR25409.1	hypothetical protein BGC33_13370 [Bathymodiolus thermophilus thioautotrophic gill symbiont]	226	0.592636	0.0154469	0.0157989	0	X	0	0	0	0	0	0	OM	0	N	COG2931	metabolism	Secondary metabolites biosynthesis, transport and catabolism	RTX toxins and related Ca2+-binding proteins	0	0	0	0	PF13754.2	Domain of unknown function	Inherit from NOG: repeat-containing protein	MpAFP_RII tetra-tandemer (Ca2+-dependent, bacterial Ig-like fold, ice-binding adhesin)
OIR24018.1	hypothetical protein BGC33_09025 [Bathymodiolus thermophilus thioautotrophic gill symbiont]	19	0.00929133	0.0101842	0	0	0	0	0	0	0	0	0	EC	0	Y	0	0	0	0	0	0	0	0	PF07603.7	Protein of unknown function (DUF1566)	FimH-like protein	INTIMIN; Immunoglobulin-like fold, C-type lectin-like fold; 1.9A {Escherichia coli}
OIR23684.1	hypothetical protein BGC33_07715 [Bathymodiolus thermophilus thioautotrophic gill symbiont]	63	0.0266643	0.0159064	0.0572409	0	0	0	X	0	0	0	0	EC	0	Y	COG5184	cellular processes and signaling	Cell cycle control, cell division, chromosome partitioning	Alpha-tubulin suppressor and related RCC1 domain-containing proteins	0	0	0	0	PF00754.21	F5/8 type C domain	Inherit from COG: peptidase (S8 and S53, subtilisin, kexin, sedolisin	unclear hits in hhpred
OIR23685.1	hypothetical protein BGC33_07720 [Bathymodiolus thermophilus thioautotrophic gill symbiont]	61	0.0211401	0.0128212	0.0502964	0	0	0	0	0	0	0	0	EC	0	Y	0	0	0	0	0	0	0	0	PF00754.21	F5/8 type C domain	Inherit from COG: peptidase (S8 and S53, subtilisin, kexin, sedolisin
OIR23800.1	hypothetical protein BGC33_08185 [Bathymodiolus thermophilus thioautotrophic gill symbiont]	83	0.07944	0.0349145	0.0506831	0	0	0	0	0	0	0	0	EC	1	Y	0	0	0	0	0	0	0	0	PF00028.13	Cadherin domain	Inherit from COG: Flagellin	Protein Pcdha7; Cadherin, Dimer, Extracellular, CELL ADHESION
OIR24368.1	hypothetical protein BGC33_10220 [Bathymodiolus thermophilus thioautotrophic gill symbiont]	20	0.0373218	0.00889266	0.0175388	0	0	0	0	0	0	0	0	EC	0	Y	0	0	0	0	0	0	0	0	PF07603.7	Protein of unknown function (DUF1566)	FimH-like protein	INTIMIN; Immunoglobulin-like fold, C-type lectin-like fold; 1.9A {Escherichia coli}
OIR24370.1	hypothetical protein BGC33_10230 [Bathymodiolus thermophilus thioautotrophic gill symbiont]	90	0.116286	0.0589946	0.129235	0	0	0	0	0	0	0	0	EC	0	Y	0	0	0	0	0	0	0	0	PF07603.7	Protein of unknown function (DUF1566)	Function unknown	FIBRONECTIN; RGD, EXTRACELLULAR MATRIX, CELL ADHESION;
OIR24603.1	hypothetical protein BGC33_03995 [Bathymodiolus thermophilus thioautotrophic gill symbiont]	19	0.0172529	0.0109208	0	0	0	0	0	0	0	0	0	EC	0	Y	0	0	0	0	0	0	0	0	PF07603.7	Protein of unknown function (DUF1566)	FimH-like protein	INTIMIN; Immunoglobulin-like fold, C-type lectin-like fold; 1.9A {Escherichia coli}
OIR24746.1	hypothetical protein BGC33_11645 [Bathymodiolus thermophilus thioautotrophic gill symbiont]	21	0.0305071	0.0283093	0.0201877	0	0	0	X	0	0	0	0	EC	0	Y	0	0	0	0	0	0	0	0	PF07603.7	Protein of unknown function (DUF1566)	FimH-like protein	INTIMIN; Immunoglobulin-like fold, C-type lectin-like fold; 1.9A {Escherichia coli}
OIR24831.1	hypothetical protein BGC33_15000 [Bathymodiolus thermophilus thioautotrophic gill symbiont]	109	0.361072	0.257558	0.513118	0	0	0	0	0	0	0	0	EC	0	Y	COG3401	poorly characterized	General function prediction only	Fibronectin type 3 domain-containing protein	0	0	0	0	PF07603.7	Protein of unknown function (DUF1566)	Function unknown	FIBRONECTIN(EXTRACELLULAR MATRIX, CELL ADHESION)
OIR24833.1	hypothetical protein BGC33_15010 [Bathymodiolus thermophilus thioautotrophic gill symbiont]	21	0.0895332	0.0701125	0.124833	0	0	0	0	0	0	0	0	EC	1	Y	0	0	0	0	0	0	0	0	PF07603.7	Protein of unknown function (DUF1566)	FimH-like protein	Putative invasin; Adhesin, C-type lectin-like fold, cell;
OIR25134.1	hypothetical protein BGC33_15055 [Bathymodiolus thermophilus thioautotrophic gill symbiont]	133	0.0235302	0.000967565	0.00358677	0	0	0	0	0	0	0	0	EC	1	Y	0	0	0	0	0	0	0	0	PF00028.13	Cadherin domain	Cadherin domain
OIR25383.1	hypothetical protein BGC33_06330 [Bathymodiolus thermophilus thioautotrophic gill symbiont]	84	0.19685	0.104228	0.167827	0	0	0	0	0	0	0	0	EC	1	Y	0	0	0	0	0	0	0	0	PF00028.13	Cadherin domain	Cadherin domain	Protein Pcdha7; Cadherin, Dimer, Extracellular, CELL ADHESION
OIR25715.1	hypothetical protein BGC33_13845 [Bathymodiolus thermophilus thioautotrophic gill symbiont]	212	0.0150362	0.0141416	0.0499849	0	0	0	X	0	0	0	0	EC	1	Y	0	0	0	0	0	0	0	0	PF00754.21	F5/8 type C domain	F5/8 type C domain
OJA03018.1	hypothetical protein BGC33_07970, partial [Bathymodiolus thermophilus thioautotrophic gill symbiont]	48	0.0334131	0.00425749	0	0	0	0	0	0	0	0	0	EC	0	Y	0	0	0	0	0	0	0	0	0	0	Cadherin domain
OJA03293.1	hypothetical protein BGC33_02790, partial [Bathymodiolus thermophilus thioautotrophic gill symbiont]	11	0.382693	0.295015	0.41773	0	0	0	0	0	0	0	0	EC	0	Y	0	0	0	0	0	0	0	0	PF00041.17	Fibronectin type III domain	Protein of unknown function (DUF1566)
OJA03460.1	hypothetical protein BGC33_03970, partial [Bathymodiolus thermophilus thioautotrophic gill symbiont]	33	0.00993347	0	0	0	0	0	0	0	0	0	0	EC	0	Y	0	0	0	0	0	0	0	0	0	0	Cadherin domain
OJA03461.1	hypothetical protein BGC33_03990, partial [Bathymodiolus thermophilus thioautotrophic gill symbiont]	44	0.0104301	0.00415937	0	0	0	0	0	0	0	0	0	EC	0	Y	0	0	0	0	0	0	0	0	PF00028.13	Cadherin domain	CA
OJA03532.1	hypothetical protein BGC33_04485, partial [Bathymodiolus thermophilus thioautotrophic gill symbiont]	52	0.168772	0.137	0.214718	0	0	0	0	0	0	0	0	EC	0	Y	0	0	0	0	0	0	0	0	PF05345.8	Putative Ig domain	Putative Ig domain	Serine-rich adhesin for platelets; All Beta, Adhesion, Carbohydrate/Sugar Binding
OJA03550.1	hypothetical protein BGC33_04655, partial [Bathymodiolus thermophilus thioautotrophic gill symbiont]	39	0.022004	0	0.0056281	0	0	0	0	0	0	0	0	EC	0	Y	COG4222	poorly characterized	Function unknown	Uncharacterized protein conserved in bacteria	0	0	0	0	PF00028.13	Cadherin domain	Cadherin domain
OJA03561.1	hypothetical protein BGC33_04765, partial [Bathymodiolus thermophilus thioautotrophic gill symbiont]	69	0.0901982	0.0328768	0.0286299	0	0	0	0	0	0	0	0	EC	0	Y	0	0	0	0	0	0	0	0	PF00028.13	Cadherin domain	Cadherin domain
OJA03560.1	hypothetical protein BGC33_04760, partial [Bathymodiolus thermophilus thioautotrophic gill symbiont]	64	0.051589	0	0.00425929	0	X	0	0	0	0	0	0	EC	0	Y	0	0	0	0	0	0	0	0	PF00028.13	Cadherin domain	Cadherin domain
OJA03580.1	hypothetical protein BGC33_04955, partial [Bathymodiolus thermophilus thioautotrophic gill symbiont]	55	0.0358245	0	0	0	X	0	0	0	0	0	0	EC	0	Y	0	0	0	0	0	0	0	0	PF00028.13	Cadherin domain	Cadherin domain
OIR24292.1	hypothetical protein BGC33_10025 [Bathymodiolus thermophilus thioautotrophic gill symbiont]	102	0.0356469	0.020464	0.0133625	0	0	0	0	0	0	0	0	OM	1	Y	0	0	0	0	0	0	0	0	PF00028.13	Cadherin domain	Inherit from COG: Flagellin	Protein Pcdha7; Cadherin, Dimer, Extracellular at 97%
OJA03528.1	hypothetical protein BGC33_11665, partial [Bathymodiolus thermophilus thioautotrophic gill symbiont]	168	0.0166382	0.0122961	0.0148966	0	0	0	0	0	0	0	0	OM	0	Y	0	0	0	0	0	0	0	0	PF00041.17	Fibronectin type III domain	Function unknown	FIBRONECTIN; RGD, EXTRACELLULAR MATRIX, CELL ADHESION; 2.0A {Homo sapiens} SCOP: b.1.2.1; Related PDB entries: 4LXO_B 4LXO_A Probability: 99.59
OIR24857.1	hypothetical protein BGC33_11880 [Bathymodiolus thermophilus thioautotrophic gill symbiont]	32	0.033057	0.0367028	0.0759268	0	0	0	X	0	0	0	0	OM	0	Y	0	0	0	0	0	0	0	0	PF00754.21	F5/8 type C domain	CBD_IV
OIR25716.1	hypothetical protein BGC33_13850 [Bathymodiolus thermophilus thioautotrophic gill symbiont]	234	0.0474789	0.0335271	0.136057	0	0	0	X	0	0	0	0	OM	0	Y	COG5492	cellular processes and signaling	Cell motility	Bacterial surface proteins containing Ig-like domains	TIGR02145	Cell envelope	Other	fibrobacter succinogenes major paralogous domain	PF09603.6	Fibrobacter succinogenes major domain (Fib_succ_major)	(LipO)protein
OJA03419.1	hypothetical protein BGC33_03715, partial [Bathymodiolus thermophilus thioautotrophic gill symbiont]	33	0.00433411	0	0	0	0	0	0	0	0	0	0	OM	0	Y	0	0	0	0	0	0	0	0	PF00028.13	Cadherin domain	Cadherin domain
OJA03546.1	hypothetical protein BGC33_04615, partial [Bathymodiolus thermophilus thioautotrophic gill symbiont]	45	0.0755047	0.00190646	0.0106009	0	0	0	0	0	0	0	0	OM	0	Y	0	0	0	0	0	0	0	0	PF00028.13	Cadherin domain	Inherit from COG: Hemolysin-type calcium-binding
OJA03059.1	hypothetical protein BGC33_08150, partial [Bathymodiolus thermophilus thioautotrophic gill symbiont]	49	0.0453354	0	0.00278158	0	X	0	X	0	0	0	0	OM	1	Y	0	0	0	0	0	0	0	0	PF00028.13	Cadherin domain	Cadherin domain
OJA03519.1	hypothetical protein BGC33_04390, partial [Bathymodiolus thermophilus thioautotrophic gill symbiont]	34	0.0788116	0	0	0	X	0	0	0	0	0	0	OM	0	Y	0	0	0	0	0	0	0	0	PF00028.13	Cadherin domain
OJA03607.1	hypothetical protein BGC33_05310, partial [Bathymodiolus thermophilus thioautotrophic gill symbiont]	11	0	0	0.167007	0	0	X	X	0	0	0	0	OM	0	Y	0	0	0	0	0	0	0	0	PF00754.21	F5/8 type C domain	NA
OJA03660.1	hypothetical protein BGC33_06200, partial [Bathymodiolus thermophilus thioautotrophic gill symbiont]	82	0.173052	0.0634597	0.0994869	0	X	0	0	0	0	0	0	OM	1	Y	0	0	0	0	0	0	0	0	PF00028.13	Cadherin domain	Inherit from COG: Hemolysin-type calcium-binding	Pcdha7; Cadherin, Dimer, Extracellular, CELL ADHESION
OIR25009.1	hypothetical protein BGC33_05210 [Bathymodiolus thermophilus thioautotrophic gill symbiont]	20	0.00882676	0.00857907	0.0340569	0	0	0	0	0	0	0	0	P	0	Y	0	0	0	0	0	0	0	0	PF07603.7	Protein of unknown function (DUF1566)	FimH-like protein	INTIMIN; Immunoglobulin-like fold, C-type lectin-like fold; 1.9A {Escherichia coli}
OIR25427.1	hypothetical protein BGC33_06515 [Bathymodiolus thermophilus thioautotrophic gill symbiont]	20	0.00655609	0	0.0238346	0	0	0	0	0	0	0	0	P	1	Y	0	0	0	0	0	0	0	0	PF07603.7	Protein of unknown function (DUF1566)	FimH-like protein	INTIMIN; Immunoglobulin-like fold, C-type lectin-like fold; 1.9A {Escherichia coli}
Host enzymes for degradation of proteinaceous substrates
BAGiLS_003294	| IPR000169 | Peptidase, cysteine peptidase active site | length: 185	21	0.0369093	0	0	0	0	0	0	X	0	0	0				KOG1543	cellular processes and signaling	Posttranslational modification, protein turnover, chaperones	Cysteine proteinase Cathepsin L	0	0	0	0	PF00112.19	Papain family cysteine protease
BAGiLS_002675	| IPR000169 | Peptidase, cysteine peptidase active site | length: 200	22	0.0351551	0.03709	0	0	0	0	0	X	X	0	0				KOG1469	poorly characterized	General function prediction only	Predicted acyl-CoA dehydrogenase	0	0	0	0	PF00441.20	Acyl-CoA dehydrogenase, C-terminal domain
BAGiLS_000991	| IPR000169 | Peptidase, cysteine peptidase active site | length: 260	28	0	0.0270205	0	0	0	0	0	0	X	0	X				KOG1542	cellular processes and signaling	Posttranslational modification, protein turnover, chaperones	Cysteine proteinase Cathepsin F	0	0	0	0	PF00112.19	Papain family cysteine protease
BAGiLS_000790	| IPR000169 | Peptidase, cysteine peptidase active site | length: 272	31	0.0948234	0.0103593	0	0	0	0	0	X	0	0	0				KOG1542	cellular processes and signaling	Posttranslational modification, protein turnover, chaperones	Cysteine proteinase Cathepsin F	0	0	0	0	PF00112.19	Papain family cysteine protease
BAGiLS_003107	| IPR000642 | Peptidase M41 | length: 189	21	0.00762379	0.0301177	0	0	0	0	0	0	X	0	0				KOG0731	cellular processes and signaling	Posttranslational modification, protein turnover, chaperones	AAA+-type ATPase containing the peptidase M41 domain	0	0	0	0	PF01434.14	Peptidase family M41
BAGiLS_004527	| IPR000668 | Peptidase C1A, papain C-terminal | length: 166	19	0.0431118	0.00603644	0.00817698	0	0	0	0	X	0	0	0				KOG1543	cellular processes and signaling	Posttranslational modification, protein turnover, chaperones	Cysteine proteinase Cathepsin L	0	0	0	0	0	0
BAGiLS_010856	| IPR000819 | Peptidase M17, leucyl aminopeptidase, C-terminal | length: 110	11	0.0560616	0.0552609	0.0250294	0	0	0	0	X	X	X	0				KOG2597	poorly characterized	General function prediction only	Predicted aminopeptidase of the M17 family	0	0	0	0	PF00883.17	Cytosol aminopeptidase family, catalytic domain
BAGiLS_007661	| IPR000994 | Peptidase M24, structural domain | length: 133	15	0.0603047	0	0.0224117	0.0332801	0	0	0	0	0	0	0				KOG2776	poorly characterized	General function prediction only	Metallopeptidase	0	0	0	0	0	0
BAGiLS_000956	| IPR000994 | Peptidase M24, structural domain | length: 262	29	0.0170823	0	0.0274183	0.0163479	0	0	0	0	0	0	0				KOG2776	poorly characterized	General function prediction only	Metallopeptidase	0	0	0	0	PF00557.20	Metallopeptidase family M24
BAGiLS_002288	| IPR001096 | Peptidase C13, legumain | length: 209	24	0.0187558	0	0	0	0	0	0	X	0	0	0				KOG1348	cellular processes and signaling	Posttranslational modification, protein turnover, chaperones	Asparaginyl peptidases	0	0	0	0	PF01650.14	Peptidase C13 family
BAGiLS_006288	| IPR001375 | Peptidase S9, prolyl oligopeptidase, catalytic domain | length: 146	16	0.0256502	0	0	0.0626355	0	0	0	0	0	0	0				KOG2100	cellular processes and signaling	Posttranslational modification, protein turnover, chaperones	Dipeptidyl aminopeptidase	0	0	0	0	PF00326.17	Prolyl oligopeptidase family
BAGiLS_000232	| IPR001461 | Peptidase A1 | length: 339	37	0.287635	0.0895653	0.0446414	0.174776	0	0	0	0	0	0	0				KOG1339	cellular processes and signaling	Posttranslational modification, protein turnover, chaperones	Aspartyl protease	0	0	0	0	PF00026.19	Eukaryotic aspartyl protease
BAGiLS_006583	| IPR001563 | Peptidase S10, serine carboxypeptidase | length: 143	16	0.0256502	0	0.00485508	0.0235785	0	0	0	0	0	0	0				KOG1282	cellular processes and signaling	Posttranslational modification, protein turnover, chaperones	Serine carboxypeptidases (lysosomal cathepsin A)	0	0	0	0	PF00450.18	Serine carboxypeptidase
BAGiLS_008096	| IPR001567 | Peptidase M3A/M3B, thimet/oligopeptidase F | length: 130	15	0.0355777	0.0378122	0.152579	0	0	0	0	0	0	X	0				KOG2089	cellular processes and signaling	Posttranslational modification, protein turnover, chaperones	Metalloendopeptidase family - saccharolysin & thimet oligopeptidase	0	0	0	0	PF01432.16	Peptidase family M3
BAGiLS_017775	| IPR001567 | Peptidase M3A/M3B, thimet/oligopeptidase F | length: 54	6	0.10948	0.185419	0	0	0	0	0	X	X	0	0				KOG2089	cellular processes and signaling	Posttranslational modification, protein turnover, chaperones	Metalloendopeptidase family - saccharolysin & thimet oligopeptidase	0	0	0	0	PF01432.16	Peptidase family M3
BAGiLS_015168	| IPR001567 | Peptidase M3A/M3B, thimet/oligopeptidase F | length: 78	9	0	0.0350284	0	0	0	0	0	0	X	0	X				KOG2089	cellular processes and signaling	Posttranslational modification, protein turnover, chaperones	Metalloendopeptidase family - saccharolysin & thimet oligopeptidase	0	0	0	0	PF01432.16	Peptidase family M3
BAGiLS_003604	| IPR001733 | Peptidase S26B, eukaryotic signal peptidase | length: 180	21	0.0350171	0.0490511	0.102759	0.00922027	0	0	0	0	0	0	0				KOG3342	cellular processes and signaling	Intracellular trafficking, secretion, and vesicular transport	Signal peptidase I	TIGR02228	0	0	signal peptidase I	PF00717.19	Peptidase S24-like
BAGiLS_002597	| IPR001818 | Peptidase M10A/M12B, matrixin/adamalysin | length: 202	22	0.0303801	0.0142407	0.0146136	0.00352047	0	0	0	0	0	0	0				KOG1565	cellular processes and signaling	Posttranslational modification, protein turnover, chaperones	Gelatinase A and related matrix metalloproteases	0	0	0	0	PF00413.20	Matrixin
BAGiLS_003443	| IPR001907 | Peptidase S14, ClpP | length: 182	20	0.0228665	0.0328785	0	0	0	0	0	X	X	0	0				KOG0840	cellular processes and signaling	Posttranslational modification, protein turnover, chaperones	ATP-dependent Clp protease, proteolytic subunit	0	0	0	0	PF00574.19	Clp protease
BAGiLS_003299	| IPR001915 | Peptidase M48, Ste24p | length: 185	21	0.0123059	0.00819231	0.0614849	0	0	0	0	0	0	X	0				KOG2719	poorly characterized	General function prediction only	Metalloprotease	0	0	0	0	PF01435.14	Peptidase family M48
BAGiLS_011027	| IPR001948 | Peptidase M18, aminopeptidase I | length: 109	12	0.0168705	0	0	0	0	0	0	X	0	0	0				KOG2596	metabolism	Amino acid transport and metabolism	Aminopeptidase I zinc metalloprotease (M18)	0	0	0	0	PF02127.11	Aminopeptidase I zinc metalloprotease (M18)
BAGiLS_004585	| IPR001948 | Peptidase M18, aminopeptidase I | length: 165	18	0.028356	0	0	0.0309571	0	0	0	0	0	0	0				KOG2596	metabolism	Amino acid transport and metabolism	Aminopeptidase I zinc metalloprotease (M18)	0	0	0	0	PF02127.11	Aminopeptidase I zinc metalloprotease (M18)
BAGiLS_001923	| IPR005317 | Peptidase M49, dipeptidyl-peptidase III | length: 219	25	0.0351014	0	0	0.0309558	0	0	0	0	0	0	0				KOG3675	poorly characterized	General function prediction only	Dipeptidyl peptidase III	0	0	0	0	PF03571.11	Peptidase family M49
BAGiLS_001612	| IPR006639 | Peptidase A22, presenilin signal peptide | length: 230	26	0.0279997	0.00793262	0.0444826	0.0166692	0	0	0	0	0	0	0				KOG2443	poorly characterized	Function unknown	Uncharacterized conserved protein	0	0	0	0	PF04258.9	Signal peptide peptidase
BAGiLS_000067	| IPR007484 | Peptidase M28 | length: 404	47	0.00754097	0.00817172	0	0	0	0	0	X	X	0	0				KOG3946	cellular processes and signaling	Posttranslational modification, protein turnover, chaperones	Glutaminyl cyclase	0	0	0	0	PF04389.13	Peptidase family M28
BAGiLS_005239	| IPR007863 | Peptidase M16, C-terminal | length: 157	18	0.100333	0.0632822	0.0432504	0	0	0	0	X	X	X	0				KOG2019	poorly characterized	General function prediction only	Metalloendoprotease HMP1 (insulinase superfamily)	0	0	0	0	0	0
BAGiLS_003815	| IPR007863 | Peptidase M16, C-terminal | length: 177	20	0.0592749	0.0431909	0.0298412	0	0	0	0	X	X	X	0				KOG2019	poorly characterized	General function prediction only	Metalloendoprotease HMP1 (insulinase superfamily)	0	0	0	0	PF05193.17	Peptidase M16 inactive domain
BAGiLS_001815	| IPR007863 | Peptidase M16, C-terminal | length: 222	25	0.223124	0.289157	0.443685	0.00774503	0	0	0	0	X	X	0				KOG0960	cellular processes and signaling	Posttranslational modification, protein turnover, chaperones	Mitochondrial processing peptidase, beta subunit, and related enzymes (insulinase superfamily)	0	0	0	0	PF05193.17	Peptidase M16 inactive domain
BAGiLS_001319	| IPR007863 | Peptidase M16, C-terminal | length: 242	28	0.0274686	0.00996732	0	0.0109889	0	0	0	0	0	0	0				KOG0959	cellular processes and signaling	Posttranslational modification, protein turnover, chaperones	N-arginine dibasic convertase NRD1 and related Zn2+-dependent endopeptidases, insulinase superfamily	0	0	0	0	PF05193.17	Peptidase M16 inactive domain
BAGiLS_000416	| IPR007863 | Peptidase M16, C-terminal | length: 309	34	0.31737	0.544675	0.465284	0.0411593	0	0	0	0	X	X	X				KOG0960	cellular processes and signaling	Posttranslational modification, protein turnover, chaperones	Mitochondrial processing peptidase, beta subunit, and related enzymes (insulinase superfamily)	0	0	0	0	PF05193.17	Peptidase M16 inactive domain
BAGiLS_000071	| IPR007863 | Peptidase M16, C-terminal | length: 401	43	0.423082	0.667008	0.547826	0.0768774	0	0	0	0	X	X	X				KOG2583	metabolism	Energy production and conversion	Ubiquinol cytochrome c reductase, subunit QCR2	0	0	0	0	PF00675.16	Insulinase (Peptidase family M16)
BAGiLS_009729	| IPR008257 | Peptidase M19, renal dipeptidase | length: 118	13	0.0233592	0.0338196	0.021743	0	0	0	0	X	X	X	0				KOG4127	cellular processes and signaling	Posttranslational modification, protein turnover, chaperones	Renal dipeptidase	0	0	0	0	PF01244.17	Membrane dipeptidase (Peptidase family M19)
BAGiLS_009112	| IPR011237 | Peptidase M16, core | length: 122	14	0.187903	0.386298	0.221196	0.0269469	0	0	0	0	0	0	X				KOG0960	cellular processes and signaling	Posttranslational modification, protein turnover, chaperones	Mitochondrial processing peptidase, beta subunit, and related enzymes (insulinase superfamily)	0	0	0	0	PF00675.16	Insulinase (Peptidase family M16)
BAGiLS_000345	| IPR011249 | Metalloenzyme, LuxS/M16 peptidase-like, metal-binding | length: 319	36	0.0269284	0	0.00215781	0.01564	0	0	0	0	0	0	0				KOG0961	cellular processes and signaling	Posttranslational modification, protein turnover, chaperones	Predicted Zn2+-dependent endopeptidase, insulinase superfamily	0	0	0	0	0	0
Host enzymes for degradation of glycosidic substrates
BAGiLS_002624	| IPR004888 | Glycoside hydrolase, family 63 | length: 201	24	0.0451587	0.0499245	0.0333186	0	0	0	0	X	X	X	0				KOG2161	metabolism	Carbohydrate transport and metabolism	Glucosidase I	0	0	0	0	PF03200.12	Glycosyl hydrolase family 63 C-terminal domain
BAGiLS_002133	| IPR013781 | Glycoside hydrolase, subgroup, catalytic core | length: 213	24	0.0819209	0.0414737	0.0962787	0	0	0	0	X	X	X	0				KOG0471	metabolism	Carbohydrate transport and metabolism	Alpha-amylase	0	0	0	0	0	0
BAGiLS_002552	| IPR001223 | Glycoside hydrolase, family 18, catalytic domain | length: 203	22	0.109112	0.0369963	0.0687536	0	0	0	0	X	X	X	0				KOG2806	metabolism	Carbohydrate transport and metabolism	Chitinase	0	0	0	0	PF00704.24	Glycosyl hydrolases family 18
BAGiLS_011394	| IPR001540 | Glycoside hydrolase, family 20 | length: 106	12	0.0858703	0.00892053	0.0197795	0	0	0	0	X	0	X	0				KOG2499	metabolism	Carbohydrate transport and metabolism	Beta-N-acetylhexosaminidase	0	0	0	0	PF14845.2	beta-acetyl hexosaminidase like
BAGiLS_007152	| IPR006047 | Glycosyl hydrolase, family 13, catalytic region | length: 138	15	0.0480843	0.0152923	0.0103575	0	0	0	0	X	0	0	0				KOG0471	metabolism	Carbohydrate transport and metabolism	Alpha-amylase	0	0	0	0	PF00128.20	Alpha amylase, catalytic domain
BAGiLS_004842	| IPR001223 | Glycoside hydrolase, family 18, catalytic domain | length: 162	18	0.0232513	0	0	0	0	0	0	X	0	0	0				KOG2806	metabolism	Carbohydrate transport and metabolism	Chitinase	0	0	0	0	PF00704.24	Glycosyl hydrolases family 18
BAGiLS_010196	| IPR000322 | Glycoside hydrolase, family 31 | length: 115	13	0.099273	0.0807067	0.00896322	0.0119154	0	0	0	0	0	0	0				KOG1066	metabolism	Carbohydrate transport and metabolism	Glucosidase II catalytic (alpha) subunit and related enzymes, glycosyl hydrolase family 31	0	0	0	0	0	0
BAGiLS_000050	| IPR000933 | Glycoside hydrolase, family 29 | length: 420	49	0.0135619	0	0	0.0101084	0	0	0	0	0	0	0				KOG3340	metabolism	Carbohydrate transport and metabolism	Alpha-L-fucosidase	0	0	0	0	PF01120.13	Alpha-L-fucosidase
BAGiLS_001079	| IPR006047 | Glycosyl hydrolase, family 13, catalytic region | length: 255	29	0.0977925	0.103656	0.130951	0.0559311	0	0	0	0	0	0	0				KOG0471	metabolism	Carbohydrate transport and metabolism	Alpha-amylase	0	0	0	0	PF00128.20	Alpha amylase, catalytic domain
Host proteins related to innate-immunity
BAGiLS_002696	| IPR001079 | Galectin, carbohydrate recognition domain | length: 199	23	0.0623656	0.102605	0.294678	0	0	0	0	X	X	X	0				KOG3587	cellular processes and signaling	Extracellular structures	Galectin, galactose-binding lectin	0	0	0	0	PF00337.18	Galactoside-binding lectin
BAGiLS_005638	| IPR001079 | Galectin, carbohydrate recognition domain | length: 153	18	0.0400444	0.0771747	0.0829635	0	0	0	0	X	X	X	0				KOG3587	cellular processes and signaling	Extracellular structures	Galectin, galactose-binding lectin	0	0	0	0	PF00337.18	Galactoside-binding lectin
BAGiLS_010245	| IPR001079 | Galectin, carbohydrate recognition domain | length: 114	14	0.0328529	0.0240308	0.0542516	0	0	0	0	X	X	X	0				KOG3587	cellular processes and signaling	Extracellular structures	Galectin, galactose-binding lectin	0	0	0	0	PF00337.18	Galactoside-binding lectin
BAGiLS_000396	| IPR001079 | Galectin, carbohydrate recognition domain | length: 312	34	0.0650485	0.138147	0.0807434	0	0	0	0	X	X	X	X				KOG3587	cellular processes and signaling	Extracellular structures	Galectin, galactose-binding lectin	0	0	0	0	PF00337.18	Galactoside-binding lectin
BAGiLS_019666	| IPR001304 | C-type lectin | length: 129	15	0.0373298	0.0366883	0.00658807	0	0	0	0	X	X	0	0				0	0	0	0	0	0	0	0	PF00059.17	Lectin C-type domain
BAGiLS_000519	| IPR000772 | Ricin B lectin | length: 297	35	0.00892981	0.00305847	0.0124285	0	0	0	0	X	0	X	0				KOG3736	cellular processes and signaling	Posttranslational modification, protein turnover, chaperones	Polypeptide N-acetylgalactosaminyltransferase	0	0	0	0	PF00652.18	Ricin-type beta-trefoil lectin domain
BAGiLS_008388	| IPR005326 | Plectin/S10, N-terminal | length: 128	15	0	0.0295652	0.0197642	0	0	0	0	0	X	0	X				KOG3344	information storage and processing	Translation, ribosomal structure and biogenesis	40s ribosomal protein s10	0	0	0	0	PF03501.11	Plectin/S10 domain
BAGiLS_004217	| IPR001304 | C-type lectin | length: 171	19	0.0112351	0.00845103	0.0255059	0	0	0	0	0	0	X	0				0	0	0	0	0	0	0	0	PF00059.17	Lectin C-type domain
BAGiLS_001989	| IPR001304 | C-type lectin | length: 217	25	0	0	0.0302332	0	0	0	0	0	0	X	0				0	0	0	0	0	0	0	0	PF00059.17	Lectin C-type domain
BAGiLS_000387	| IPR001304 | C-type lectin | length: 314	37	0.00535552	0.00846742	0.0167253	0.00941963	0	0	0	0	0	0	0				0	0	0	0	0	0	0	0	PF00059.17	Lectin C-type domain
BAGiLS_001143	| IPR002181 | Fibrinogen, alpha/beta/gamma chain, C-terminal globular | length: 251	29	0	0.00395491	0	0	0	0	0	0	0	0	0				KOG2579	poorly characterized	General function prediction only	Ficolin and related extracellular proteins	0	0	0	0	PF00147.14	Fibrinogen beta and gamma chains, C-terminal globular domain
BAGiLS_001152	| IPR002181 | Fibrinogen, alpha/beta/gamma chain, C-terminal globular | length: 251	28	0	0	0.00439239	0	0	0	0	0	0	0	0				KOG2579	poorly characterized	General function prediction only	Ficolin and related extracellular proteins	0	0	0	0	PF00147.14	Fibrinogen beta and gamma chains, C-terminal globular domain
BAGiLS_001613	| IPR001073 | Complement C1q protein | length: 230	26	0.00952665	0	0	0	0	0	0	0	0	0	0				0	0	0	0	0	0	0	0	PF00386.17	C1q domain
BAGiLS_002160	| IPR002181 | Fibrinogen, alpha/beta/gamma chain, C-terminal globular | length: 213	24	0	0	0.00854076	0.0984264	0	0	0	0	0	0	0				KOG2579	poorly characterized	General function prediction only	Ficolin and related extracellular proteins	0	0	0	0	PF00147.14	Fibrinogen beta and gamma chains, C-terminal globular domain
BAGiLS_002294	| IPR002181 | Fibrinogen, alpha/beta/gamma chain, C-terminal globular | length: 209	24	0	0.00859367	0.00854076	0.0806774	0	0	0	0	0	0	0				KOG2579	poorly characterized	General function prediction only	Ficolin and related extracellular proteins	0	0	0	0	PF00147.14	Fibrinogen beta and gamma chains, C-terminal globular domain
BAGiLS_002524	| IPR002181 | Fibrinogen, alpha/beta/gamma chain, C-terminal globular | length: 203	23	0.01801	0.0591617	0.0314456	0	0	0	0	X	X	X	X				KOG2579	poorly characterized	General function prediction only	Ficolin and related extracellular proteins	0	0	0	0	PF00147.14	Fibrinogen beta and gamma chains, C-terminal globular domain
BAGiLS_002562	| IPR001073 | Complement C1q protein | length: 203	23	0.00674148	0	0	0	0	0	0	0	0	0	0				0	0	0	0	0	0	0	0	PF00386.17	C1q domain
BAGiLS_002813	| IPR001073 | Complement C1q protein | length: 197	21	0	0	0.00976087	0	0	0	0	0	0	0	0				0	0	0	0	0	0	0	0	PF00386.17	C1q domain
BAGiLS_002847	| IPR001073 | Complement C1q protein | length: 196	21	0	0.0136538	0	0	0	0	0	0	0	0	0				0	0	0	0	0	0	0	0	PF00386.17	C1q domain
BAGiLS_002967	| IPR001073 | Complement C1q protein | length: 193	21	0.00738352	0	0	0	0	0	0	0	0	0	0				0	0	0	0	0	0	0	0	PF00386.17	C1q domain
BAGiLS_003017	| IPR001073 | Complement C1q protein | length: 192	21	0	0	0.0102544	0	0	0	0	0	0	X	0				0	0	0	0	0	0	0	0	PF00386.17	C1q domain
BAGiLS_003187	| IPR001073 | Complement C1q protein | length: 187	21	0	0.0152923	0	0	0	0	0	0	0	0	0				0	0	0	0	0	0	0	0	PF00386.17	C1q domain
BAGiLS_003272	| IPR001073 | Complement C1q protein | length: 186	21	0	0.00819231	0	0	0	0	0	0	0	0	0				0	0	0	0	0	0	0	0	PF00386.17	C1q domain
BAGiLS_003278	| IPR001073 | Complement C1q protein | length: 186	21	0	0	0.00554866	0	0	0	0	0	0	0	0				0	0	0	0	0	0	0	0	PF00386.17	C1q domain
BAGiLS_003629	| IPR002181 | Fibrinogen, alpha/beta/gamma chain, C-terminal globular | length: 179	20	0	0.025781	0.0058261	0	0	0	0	0	0	0	0				KOG2579	poorly characterized	General function prediction only	Ficolin and related extracellular proteins	0	0	0	0	PF00147.14	Fibrinogen beta and gamma chains, C-terminal globular domain
BAGiLS_003779	| IPR002181 | Fibrinogen, alpha/beta/gamma chain, C-terminal globular | length: 177	21	0	0	0	0.10805	0	0	0	0	0	0	0				KOG2579	poorly characterized	General function prediction only	Ficolin and related extracellular proteins	0	0	0	0	PF00147.14	Fibrinogen beta and gamma chains, C-terminal globular domain
BAGiLS_004200	| IPR001073 | Complement C1q protein | length: 171	19	0	0	0.0255059	0.0163053	0	0	0	0	0	0	0				0	0	0	0	0	0	0	0	PF00386.17	C1q domain
BAGiLS_004447	| IPR002181 | Fibrinogen, alpha/beta/gamma chain, C-terminal globular | length: 168	19	0.00816074	0	0	0.0332951	0	0	0	0	0	0	0				KOG2579	poorly characterized	General function prediction only	Ficolin and related extracellular proteins	0	0	0	0	PF00147.14	Fibrinogen beta and gamma chains, C-terminal globular domain
BAGiLS_005325	| IPR001073 | Complement C1q protein | length: 156	18	0	0.0204877	0	0.0324614	0	0	0	0	0	0	X				0	0	0	0	0	0	0	0	PF00386.17	C1q domain
BAGiLS_007163	| IPR001073 | Complement C1q protein | length: 138	15	0	0	0.0109322	0	0	0	0	0	0	0	0				0	0	0	0	0	0	0	0	PF00386.17	C1q domain
BAGiLS_008345	| IPR001073 | Complement C1q protein | length: 128	14	0	0.00736601	0	0	0	0	0	0	0	0	0				0	0	0	0	0	0	0	0	PF00386.17	C1q domain
BAGiLS_019099	| IPR001073 | Complement C1q protein | length: 199	23	0.00646155	0	0	0	0	0	0	0	0	0	0				0	0	0	0	0	0	0	0	PF00386.17	C1q domain
BAGiLS_019106	| IPR001073 | Complement C1q protein | length: 197	22	0.0304012	0.00729862	0.0342882	0.0147776	0	0	0	0	0	0	0				0	0	0	0	0	0	0	0	PF00386.17	C1q domain
BAGiLS_019398	| IPR001073 | Complement C1q protein | length: 149	17	0	0	0.00723452	0	0	0	0	0	0	0	0				0	0	0	0	0	0	0	0	PF00386.17	C1q domain
BAGiLS_019617	| IPR001073 | Complement C1q protein | length: 133	15	0	0	0.0131761	0	0	0	0	0	0	0	0				0	0	0	0	0	0	0	0	PF00386.17	C1q domain
BAGiLS_019804	| IPR001073 | Complement C1q protein | length: 122	13	0	0.0411717	0.0328652	0	0	0	0	0	0	0	0				0	0	0	0	0	0	0	0	PF00386.17	C1q domain
BAGiLS_019964	| IPR001073 | Complement C1q protein | length: 115	13	0	0	0	0.0294636	0	0	0	0	0	0	0				0	0	0	0	0	0	0	0	PF00386.17	C1q domain
BAGiLS_001224	| IPR009104 | Sea anemone cytolysin | length: 247	27	0.0128433	0	0.0823143	0	0	0	0	0	0	X	0				0	0	0	0	0	0	0	0	PF06369.8	Sea anemone cytotoxic protein
BAGiLS_001285	| IPR009104 | Sea anemone cytolysin | length: 244	27	0	0.0312926	0	0	0	0	0	0	X	0	X				0	0	0	0	0	0	0	0	PF06369.8	Sea anemone cytotoxic protein
BAGiLS_004680	| IPR005326 | Plectin/S10, N-terminal | length: 164	18	0.0602988	0	0.0438746	0.108374	0	0	0	0	0	0	0				KOG3344	information storage and processing	Translation, ribosomal structure and biogenesis	40s ribosomal protein s10					PF03501.11	Plectin/S10 domain
BAGiLS_003732	| IPR005326 | Plectin/S10, N-terminal | length: 178	20	0.0533665	0.0180467	0	0	0	0	0	0	0	0	0				KOG3344	information storage and processing	Translation, ribosomal structure and biogenesis	40s ribosomal protein s10					PF03501.11	Plectin/S10 domain
BAGiLS_019528	| IPR016186 | C-type lectin-like | length: 138	16	0.00333541	0.0234164	0.0154408	0	0	0	0	0	0	0	0
BAGiLS_018622	| IPR007327 | Tumor protein D52 | length: 41	5	0.0213466	0	0	0	0	0	0	0	0	0	0				KOG4010	poorly characterized	General function prediction only	Coiled-coil protein TPD52					PF04201.11	Tumour protein D52 family
BAGiLS_009151	| IPR005326 | Plectin/S10, N-terminal | length: 122	14	0.0212308	0	0	0	0	0	0	0	0	0	0				KOG3344	information storage and processing	Translation, ribosomal structure and biogenesis	40s ribosomal protein s10					PF03501.11	Plectin/S10 domain
BAGiLS_010236	| IPR007327 | Tumor protein D52 | length: 114	12	0.0206411	0.00859367	0	0.302531	0	0	0	0	0	0	0				KOG4010	poorly characterized	General function prediction only	Coiled-coil protein TPD52					PF04201.11	Tumour protein D52 family
BAGiLS_000896	| IPR001304 | C-type lectin | length: 265	31	0	0	0.00528976	0	0	0	0	0	0	0	0				KOG4297	cellular processes and signaling	Signal transduction mechanisms	C-type lectin					PF00059.17	Lectin C-type domain
BAGiLS_001548	| IPR001304 | C-type lectin | length: 233	27	0	0	0.0109801	0	0	0	0	0	0	0	0												PF00059.17	Lectin C-type domain
BAGiLS_003790	| IPR001304 | C-type lectin | length: 177	20	0	0	0.00388406	0	0	0	0	0	0	0	0												PF00059.17	Lectin C-type domain
BAGiLS_002541	| IPR001304 | C-type lectin | length: 203	23	0	0.013451	0	0	0	0	0	0	0	0	0												PF00059.17	Lectin C-type domain
Host proteins involved in apoptosis
BAGiLS_008208	| IPR002138 | Peptidase C14, caspase non-catalytic subunit p10 | length: 129	14	0	0	0	0.00884489											KOG3573	cellular processes and signaling	Cell cycle control, cell division, chromosome partitioning	Caspase, apoptotic cysteine protease					PF00656.18	Caspase domain
BAGiLS_019791	| IPR001315 | Caspase Recruitment | length: 122	14	0.0106154	0	0	0																			PF00619.17	Caspase recruitment domain
BAGiLS_008208	| IPR002138 | Peptidase C14, caspase non-catalytic subunit p10 | length: 129	14	0	0	0	0.00884489											KOG3573	cellular processes and signaling	Cell cycle control, cell division, chromosome partitioning	Caspase, apoptotic cysteine protease					PF00656.18	Caspase domain
BAGiLS_007662	| IPR004241 | Light chain 3 (LC3) | length: 133	15	0.0241195	0	0.00776813	0											KOG1654	cellular processes and signaling	Cytoskeleton	Microtubule-associated anchor protein involved in autophagy and membrane trafficking					PF02991.12	Autophagy protein Atg8 ubiquitin like

## Sheet: Supplementary Table S6c
Supplementary Table S6c: Selected identified proteins with putative functions in symbiont-host interactions in B. azoricus. Symbiont proteins with putative attachment-, colonization- or toxin-related functions and host proteins involved in symbiont digestion and immunity are listed. Columns D-J show averaged relative abundances (%OrgNSAF) of protein identifications in whole gill tissue (Gill), wh…
Accession Number	Protein function	MW (kDa)	%Org NSAF Gill (V) average	%Org NSAF Foot (V) average	%Org NSAF Sym (V) average	%Org NSAF Sym (O) average	%Org NSAF Host (V) average	%Org NSAF Gill Mem (O)	%Org NSAF Sym Mem (O)	COG/KOG number	COG/KOG main role	COG/KOG subrole	COG/KOG description	TIGRFAM ID	TIGRFAM main role	TIGRFAM subrole	TIGRFAM description	PFAM ID	PFAM family
Symbiont attachment-related proteins (adhesins, invasins, cadherins, integrins, surface lectins, intimins, etc.)
SEH58824.1	protein containing Coagulation factor 5/8 type,C-terminal domain [Bathymodiolus azoricus thioautotrophic gill symbiont]	55	0.754975	0.314997	0.28173	0.276526	1.00032	0.64357	0.536747	COG5184	cellular processes and signaling	Cell cycle control, cell division, chromosome partitioning	Alphatubulin suppressor and related RCC1 domaincontaining proteins					PF00754	F5/8 type C domain
SEH66340.1	secreted protein containing Fucolectintachylectin-4 pentraxin-1 // Coagulation factor 5/8 type,C-terminal // Coagulation factor 5/8 type, C-terminal //Fucolectin tachylectin-4 pentraxin-1 [Bathymodiolus azoricus thioautotrophic gill symbiont]	88	0	0	0.037152	0.0118893	0	0	0.0739165	COG5184	cellular processes and signaling	Cell cycle control, cell division, chromosome partitioning	Alphatubulin suppressor and related RCC1 domaincontaining proteins					PF00754	F5/8 type C domain
SEH79266.1	protein containing Coagulation factor 5/8 type,C-terminal // Fucolectin tachylectin-4 pentraxin-1 [Bathymodiolus azoricus thioautotrophic gill symbiont]	24	0	0	0	0.135436	0	0	0									PF00754	F5/8 type C domain
SEH77596.1	protein containing Coagulation factor 5/8 type,C-terminal // Fucolectin tachylectin-4 pentraxin-1 [Bathymodiolus azoricus thioautotrophic gill symbiont]	65	0.101854	0	0.064669	0	0	0	0	COG5164	information storage and processing	Transcription	Transcription elongation factor					PF00754	F5/8 type C domain
SEH90074.1	protein containing Coagulation factor 5/8 type,C-terminal // Fucolectin tachylectin-4 pentraxin-1 [Bathymodiolus azoricus thioautotrophic gill symbiont]	58	0.190245	0	0	0.0252546	0	0.237772	0.215671	COG5164	information storage and processing	Transcription	Transcription elongation factor					PF00754	F5/8 type C domain
SEI04514.1	cadherin domain-containing protein [Bathymodiolus azoricus thioautotrophic gill symbiont]	42	0.835596	1.23749	0.484031	0.620083	0.0686184	0.974111	1.14367									PF11924	Inverse autotransporter, betadomain
SEH64370.1	Cadherin domain [Bathymodiolus azoricus thioautotrophic gill symbiont]	89	0.324251	0.194661	0.224036	0.268609	0.0259054	0.506178	0.522846									PF00028	Cadherin domain
SEH62609.1	outer membrane adhesin-like protein [Bathymodiolus azoricus thioautotrophic gill symbiont]	176	0.392023	0	0.391592	0.221559	0.0758102	0.52499	0.722107	COG4625	poorly characterized	Function unknown	Uncharacterized protein with a Cterminal OMP (outer membrane protein) domain					PF00028	Cadherin domain
SEH64291.1	[weak similarity to] cadherin domain-containingprotein [Bathymodiolus azoricus thioautotrophic gill symbiont]	77	0.0123919	0	0.00606563	0	0	0	0.0649815	COG5492	cellular processes and signaling	Cell motility	Bacterial surface proteins containing Iglike domains	TIGR02145	Cell envelope	Other	fibrobacter succinogenes major paralogous domain	PF09603	Fibrobacter succinogenes major domain (Fib_succ_major)
SEH94372.1	[weak similarity to] cadherin domain-containingprotein_ [Bathymodiolus azoricus thioautotrophic gill symbiont]	115	0.286379	0.112988	0.299992	0.207004	0	0.511658	0.735308									PF11924	Inverse autotransporter, betadomain
BAT00457	[weak similarity to] invasin- [LSA_porfs_bathyt]	43	0	0	0.240907	0.385205	0	0.641432	0.733082									PF11924	Inverse autotransporter, betadomain
SEH56434.1	cadherin domain-containing protein [Bathymodiolus azoricus thioautotrophic gill symbiont]	12	0.280521	0	0.253123	0.213637	0	0.268154	0.875626									PF09603	Fibrobacter succinogenes major domain (Fib_succ_major)
SEH71428.1	Cadherin-like [Bathymodiolus azoricus thioautotrophic gill symbiont]	65	0.277702	0	0.27677	0.235282	0.0727716	0.594064	0.892946	COG4625	poorly characterized	Function unknown	Uncharacterized protein with a Cterminal OMP (outer membrane protein) domain					PF03797	Autotransporter betadomain
OJA03644.1	hypothetical protein BGC33_05960, partial [Bathymodiolus thermophilus thioautotrophic gill symbiont]	120	0.0265638	0	0.0266127	0.00327166	0.0192132	0	0	COG5243	cellular processes and signaling	Posttranslational modification, protein turnover, chaperones	HRD ubiquitin ligase complex, ER membrane component					PF00028	Cadherin domain
BAT00857	protein containing Coagulation factor 5/8 type, C-terminal // Fucolectin tachylectin-4 pentraxin-1 [LSA_porfs_bathyt]	42	0	0	0	0.0243038	0.630138	0	0	COG5184	cellular processes and signaling	Cell cycle control, cell division, chromosome partitioning	Alphatubulin suppressor and related RCC1 domaincontaining proteins					PF00754	F5/8 type C domain
BAT00173	secreted protein containing Coagulation factor 5/8 type, C-terminal // Fucolectin tachylectin-4 pentraxin-1 [LSA_porfs_bathyt]	119	0.0630372	0	0.00655655	0.0177336	0	0.0618074	0.0714797	COG5184	cellular processes and signaling	Cell cycle control, cell division, chromosome partitioning	Alphatubulin suppressor and related RCC1 domaincontaining proteins					PF00754	F5/8 type C domain
Host enzymes for degradation of proteinaceous substrates
BAGiLS_000012	| IPR001108 | Peptidase A22A, presenilin | length: 489	0	0	0	0.00373824	0	0	0
BAGiLS_000040	| IPR000834 | Peptidase M14, carboxypeptidase A | length: 428	0	0	0	0	0.0190357	0	0	KOG2650	poorly characterized	Function unknown	Zinc carboxypeptidase					PF00246	Zinc carboxypeptidase
BAGiLS_000067	| IPR007484 | Peptidase M28 | length: 404	0.00234273	0.004679	0	0	0	0	0	KOG3946	cellular processes and signaling	Posttranslational modification, protein turnover, chaperones	Glutaminyl cyclase					PF04389	Peptidase family M28
BAGiLS_000071	| IPR007863 | Peptidase M16, C-terminal | length: 401	0.23252	0.168211	0.546931	0.584093	0.0240171	0.202161	0.737182	KOG2583	metabolism	Energy production and conversion	Ubiquinol cytochrome c reductase, subunit QCR2					PF00675	Insulinase (Peptidase family M16)
BAGiLS_000096	| IPR000169 | Peptidase, cysteine peptidase active site | length: 389	0.00343481	0	0	0	0	0.00697293	0	KOG1543	cellular processes and signaling	Posttranslational modification, protein turnover, chaperones	Cysteine proteinase Cathepsin L					PF00112	Papain family cysteine protease
BAGiLS_000195	| IPR007863 | Peptidase M16, C-terminal | length: 349	0.00282329	0	0	0	0	0	0	KOG2067	cellular processes and signaling	Posttranslational modification, protein turnover, chaperones	Mitochondrial processing peptidase, alpha subunit					PF05193	Peptidase M16 inactive domain
BAGiLS_000232	| IPR001461 | Peptidase A1 | length: 339	0.162683	0.0940404	0.0274028	0.00277842	0.126708	0.063573	0.0176644	KOG1339	cellular processes and signaling	Posttranslational modification, protein turnover, chaperones	Aspartyl protease					PF00026	Eukaryotic aspartyl protease
BAGiLS_000330	| IPR004134 | Peptidase C1B, bleomycin hydrolase | length: 321	0.0327147	0.0189842	0	0	0.0480833	0.0227266	0	KOG4128	metabolism	Amino acid transport and metabolism	Bleomycin hydrolases and aminopeptidases of cysteine protease family					PF03051	Peptidase C1like family
BAGiLS_000345	| IPR011249 | Metalloenzyme, LuxS/M16 peptidase-like, metal-binding | length: 319	0.0226095	0.0416871	0	0	0.0194613	0	0	KOG0961	cellular processes and signaling	Posttranslational modification, protein turnover, chaperones	Predicted Zn2+dependent endopeptidase, insulinase superfamily
BAGiLS_000403	| IPR000169 | Peptidase, cysteine peptidase active site | length: 311	0.0136325	0.00251329	0	0	0	0	0	KOG1543	cellular processes and signaling	Posttranslational modification, protein turnover, chaperones	Cysteine proteinase Cathepsin L					PF00112	Papain family cysteine protease
BAGiLS_000416	| IPR007863 | Peptidase M16, C-terminal | length: 309	0.0949643	0.0723718	0.238598	0.333633	0.0163986	0.111293	0.28354	KOG0960	cellular processes and signaling	Posttranslational modification, protein turnover, chaperones	Mitochondrial processing peptidase, beta subunit, and related enzymes (insulinase superfamily)					PF05193	Peptidase M16 inactive domain
BAGiLS_000502	| IPR000169 | Peptidase, cysteine peptidase active site | length: 298	0	0	0	0	0	0.00619816	0	KOG1542	cellular processes and signaling	Posttranslational modification, protein turnover, chaperones	Cysteine proteinase Cathepsin F					PF00112	Papain family cysteine protease
BAGiLS_000503	| IPR000169 | Peptidase, cysteine peptidase active site | length: 298	0	0	0	0	0.00161674	0	0	KOG1542	cellular processes and signaling	Posttranslational modification, protein turnover, chaperones	Cysteine proteinase Cathepsin F					PF00112	Papain family cysteine protease
BAGiLS_000541	| IPR001309 | Peptidase C14, ICE, catalytic subunit p20 | length: 295	0.00222253	0	0	0	0.0124757	0	0	KOG3573	cellular processes and signaling	Cell cycle control, cell division, chromosome partitioning	Caspase, apoptotic cysteine protease					PF00656	Caspase domain
BAGiLS_000790	| IPR000169 | Peptidase, cysteine peptidase active site | length: 272	0.0227392	0	0	0	0	0	0	KOG1542	cellular processes and signaling	Posttranslational modification, protein turnover, chaperones	Cysteine proteinase Cathepsin F					PF00112	Papain family cysteine protease
BAGiLS_000877	| IPR000169 | Peptidase, cysteine peptidase active site | length: 266	0	0	0	0	0.0119583	0.0246858	0	KOG1543	cellular processes and signaling	Posttranslational modification, protein turnover, chaperones	Cysteine proteinase Cathepsin L					PF00112	Papain family cysteine protease
BAGiLS_000956	| IPR000994 | Peptidase M24, structural domain | length: 262	0.0294071	0.0183834	0	0	0.0305979	0.0564246	0.0112687	KOG2776	poorly characterized	General function prediction only	Metallopeptidase					PF00557	Metallopeptidase family M24
BAGiLS_000969	| IPR000169 | Peptidase, cysteine peptidase active site | length: 261	0.0292953	0	0	0	0.0162943	0	0	KOG1543	cellular processes and signaling	Posttranslational modification, protein turnover, chaperones	Cysteine proteinase Cathepsin L					PF00112	Papain family cysteine protease
BAGiLS_001045	| IPR001567 | Peptidase M3A/M3B, thimet/oligopeptidase F | length: 256	0.0382664	0.00840013	0.00993889	0	0.0331048	0.0105796	0	KOG2089	cellular processes and signaling	Posttranslational modification, protein turnover, chaperones	Metalloendopeptidase family saccharolysin & thimet oligopeptidase					PF01432	Peptidase family M3
BAGiLS_001070	| IPR005320 | Peptidase S51, dipeptidase E | length: 255	0.0562829	0.0282337	0.00596333	0	0.0647033	0.0211592	0									PF03575	Peptidase family S51
BAGiLS_001309	| IPR000169 | Peptidase, cysteine peptidase active site | length: 243	0.094276	0	0	0	0.0406705	0	0	KOG1542	cellular processes and signaling	Posttranslational modification, protein turnover, chaperones	Cysteine proteinase Cathepsin F					PF00112	Papain family cysteine protease
BAGiLS_001319	| IPR007863 | Peptidase M16, C-terminal | length: 242	0.0145347	0.00628323	0	0	0.0163635	0.0182624	0	KOG0959	cellular processes and signaling	Posttranslational modification, protein turnover, chaperones	Narginine dibasic convertase NRD1 and related Zn2+dependent endopeptidases, insulinase superfamily					PF05193	Peptidase M16 inactive domain
BAGiLS_001604	| IPR005317 | Peptidase M49, dipeptidyl-peptidase III | length: 230	0.0340457	0.018887	0	0	0.0444786	0.0236007	0	KOG3675	poorly characterized	General function prediction only	Dipeptidyl peptidase III					PF03571	Peptidase family M49
BAGiLS_001612	| IPR006639 | Peptidase A22, presenilin signal peptide | length: 230	0	0.021564	0	0	0	0.0275341	0.138258	KOG2443	poorly characterized	Function unknown	Uncharacterized conserved protein					PF04258	Signal peptide peptidase
BAGiLS_001711	| IPR001108 | Peptidase A22A, presenilin | length: 226	0.00604527	0.0290965	0.0504653	0.0218124	0	0	0.0196075	KOG2736	cellular processes and signaling	Signal transduction mechanisms	Presenilin					PF01080	Presenilin
BAGiLS_001815	| IPR007863 | Peptidase M16, C-terminal | length: 222	0.0534137	0.0486619	0.127177	0.426745	0	0.0818157	0.176468	KOG0960	cellular processes and signaling	Posttranslational modification, protein turnover, chaperones	Mitochondrial processing peptidase, beta subunit, and related enzymes (insulinase superfamily)					PF05193	Peptidase M16 inactive domain
BAGiLS_001825	| IPR000642 | Peptidase M41 | length: 222	0	0	0	0	0	0	0.0544653	KOG0731	cellular processes and signaling	Posttranslational modification, protein turnover, chaperones	AAA+type ATPase containing the peptidase M41 domain					PF01434	Peptidase family M41
BAGiLS_001848	| IPR000169 | Peptidase, cysteine peptidase active site | length: 221	0	0	0	0.0064251	0	0	0
BAGiLS_001887	| IPR000169 | Peptidase, cysteine peptidase active site | length: 220	0	0	0	0	0.00454361	0	0	KOG1542	cellular processes and signaling	Posttranslational modification, protein turnover, chaperones	Cysteine proteinase Cathepsin F					PF00112	Papain family cysteine protease
BAGiLS_001923	| IPR005317 | Peptidase M49, dipeptidyl-peptidase III | length: 219	0.0737944	0.0235284	0	0	0.0607973	0.0409078	0	KOG3675	poorly characterized	General function prediction only	Dipeptidyl peptidase III					PF03571	Peptidase family M49
BAGiLS_001962	| IPR000642 | Peptidase M41 | length: 218	0.00787145	0	0.00953915	0.00856679	0	0	0.0612735	KOG0731	cellular processes and signaling	Posttranslational modification, protein turnover, chaperones	AAA+type ATPase containing the peptidase M41 domain					PF01434	Peptidase family M41
BAGiLS_002288	| IPR001096 | Peptidase C13, legumain | length: 209	0.00787145	0	0.00572349	0	0	0	0	KOG1348	cellular processes and signaling	Posttranslational modification, protein turnover, chaperones	Asparaginyl peptidases					PF01650	Peptidase C13 family
BAGiLS_002291	| IPR000246 | Peptidase T2, asparaginase 2 | length: 209	0	0.00573686	0	0	0	0	0	KOG1593	metabolism	Amino acid transport and metabolism	Asparaginase					PF01112	Asparaginase
BAGiLS_002302	| IPR001096 | Peptidase C13, legumain | length: 209	0.0321149	0.0188503	0	0	0.00555754	0	0	KOG1348	cellular processes and signaling	Posttranslational modification, protein turnover, chaperones	Asparaginyl peptidases					PF01650	Peptidase C13 family
BAGiLS_002597	| IPR001818 | Peptidase M10A/M12B, matrixin/adamalysin | length: 202	0.0218844	0.0266492	0.0419241	0	0.0133381	0.0232431	0	KOG1565	cellular processes and signaling	Posttranslational modification, protein turnover, chaperones	Gelatinase A and related matrix metalloproteases					PF00413	Matrixin
BAGiLS_002614	| IPR000169 | Peptidase, cysteine peptidase active site | length: 201	0.00343481	0.0126547	0	0	0.00826112	0	0	KOG1543	cellular processes and signaling	Posttranslational modification, protein turnover, chaperones	Cysteine proteinase Cathepsin L					PF00112	Papain family cysteine protease
BAGiLS_002675	| IPR000169 | Peptidase, cysteine peptidase active site | length: 200	0	0	0.0276701	0	0	0.0185945	0.0371355	KOG1469	poorly characterized	General function prediction only	Predicted acylCoA dehydrogenase					PF00441	AcylCoA dehydrogenase, Cterminal domain
BAGiLS_002933	| IPR000209 | Peptidase S8/S53, subtilisin/kexin/sedolisin | length: 194	0	0	0.00549005	0	0	0	0
BAGiLS_003107	| IPR000642 | Peptidase M41 | length: 189	0	0	0	0	0	0.0243499	0	KOG0731	cellular processes and signaling	Posttranslational modification, protein turnover, chaperones	AAA+type ATPase containing the peptidase M41 domain					PF01434	Peptidase family M41
BAGiLS_003294	| IPR000169 | Peptidase, cysteine peptidase active site | length: 185	0.229985	0.0266983	0.0810651	0.0500348	0.48294	0.253239	0.0933692	KOG1543	cellular processes and signaling	Posttranslational modification, protein turnover, chaperones	Cysteine proteinase Cathepsin L					PF00112	Papain family cysteine protease
BAGiLS_003299	| IPR001915 | Peptidase M48, Ste24p | length: 185	0	0.00837764	0.0130823	0.0165271	0	0	0.0233423	KOG2719	poorly characterized	General function prediction only	Metalloprotease					PF01435	Peptidase family M48
BAGiLS_003443	| IPR001907 | Peptidase S14, ClpP | length: 182	0.0148971	0	0.0115291	0.0128502	0	0.0153404	0	KOG0840	cellular processes and signaling	Posttranslational modification, protein turnover, chaperones	ATPdependent Clp protease, proteolytic subunit					PF00574	Clp protease
BAGiLS_003488	| IPR000169 | Peptidase, cysteine peptidase active site | length: 182	0	0.0244568	0	0	0	0	0	KOG1543	cellular processes and signaling	Posttranslational modification, protein turnover, chaperones	Cysteine proteinase Cathepsin L					PF00112	Papain family cysteine protease
BAGiLS_003604	| IPR001733 | Peptidase S26B, eukaryotic signal peptidase | length: 180	0	0.0165717	0	0.0837597	0	0.0438298	0.0311231	KOG3342	cellular processes and signaling	Intracellular trafficking, secretion, and vesicular transport	Signal peptidase I	TIGR02228			signal peptidase I	PF00717	Peptidase S24like
BAGiLS_003815	| IPR007863 | Peptidase M16, C-terminal | length: 177	0.0242349	0.0131948	0.0437449	0.00771012	0	0.0255674	0	KOG2019	poorly characterized	General function prediction only	Metalloendoprotease HMP1 (insulinase superfamily)					PF05193	Peptidase M16 inactive domain
BAGiLS_003991	| IPR000209 | Peptidase S8/S53, subtilisin/kexin/sedolisin | length: 174	0	0.0191403	0.0183152	0.0154202	0	0	0	KOG3251	cellular processes and signaling	Intracellular trafficking, secretion, and vesicular transport	Golgi SNAP receptor complex member					PF12352	Snare region anchored in the vesicle membrane Cterminus
BAGiLS_004045	| IPR011237 | Peptidase M16, core | length: 173	0	0	0	0	0	0.124996	0	KOG2583	metabolism	Energy production and conversion	Ubiquinol cytochrome c reductase, subunit QCR2					PF00675	Insulinase (Peptidase family M16)
BAGiLS_004100	| IPR007863 | Peptidase M16, C-terminal | length: 172	0	0	0.0273058	0.00811591	0	0	0	KOG2019	poorly characterized	General function prediction only	Metalloendoprotease HMP1 (insulinase superfamily)					PF05193	Peptidase M16 inactive domain
BAGiLS_004185	| IPR001254 | Peptidase S1/S6, chymotrypsin/Hap | length: 171	0	0.00549482	0	0	0	0	0	KOG3627	metabolism	Amino acid transport and metabolism	Trypsin					PF00089	Trypsin
BAGiLS_004527	| IPR000668 | Peptidase C1A, papain C-terminal | length: 166	0	0	0	0	0.0076524	0.0215304	0	KOG1543	cellular processes and signaling	Posttranslational modification, protein turnover, chaperones	Cysteine proteinase Cathepsin L
BAGiLS_004852	| IPR002398 | Peptidase C14, caspase precursor p45 | length: 162	0	0	0	0	0.00421203	0	0	KOG3573	cellular processes and signaling	Cell cycle control, cell division, chromosome partitioning	Caspase, apoptotic cysteine protease
BAGiLS_005126	| IPR000905 | Peptidase M22, glycoprotease | length: 158	0	0	0	0	0.00427634	0	0	KOG2708	cellular processes and signaling	Posttranslational modification, protein turnover, chaperones	Predicted metalloprotease with chaperone activity (RNAse H/HSP70 fold)					PF00814	Glycoprotease family
BAGiLS_005239	| IPR007863 | Peptidase M16, C-terminal | length: 157	0.0621314	0.0219913	0.128669	0.0377197	0	0.0397715	0	KOG2019	poorly characterized	General function prediction only	Metalloendoprotease HMP1 (insulinase superfamily)
BAGiLS_005827	| IPR000169 | Peptidase, cysteine peptidase active site | length: 151	0	0	0	0	0.00741005	0	0	KOG4128	metabolism	Amino acid transport and metabolism	Bleomycin hydrolases and aminopeptidases of cysteine protease family					PF03051	Peptidase C1like family
BAGiLS_005840	| IPR000668 | Peptidase C1A, papain C-terminal | length: 151	0.0416957	0.0692681	0	0	0.0746959	0	0	KOG1542	cellular processes and signaling	Posttranslational modification, protein turnover, chaperones	Cysteine proteinase Cathepsin F					PF00112	Papain family cysteine protease
BAGiLS_005986	| IPR019165 | Peptidase M76, ATP23 | length: 149	0	0	0.00538681	0	0	0	0	KOG3314	information storage and processing	Replication, recombination and repair	Ku70binding protein					PF09768	Peptidase M76 family
BAGiLS_006216	| IPR001948 | Peptidase M18, aminopeptidase I | length: 147	0	0	0	0	0.0204463	0	0	KOG2596	metabolism	Amino acid transport and metabolism	Aminopeptidase I zinc metalloprotease (M18)					PF02127	Aminopeptidase I zinc metalloprotease (M18)
BAGiLS_006266	| IPR001096 | Peptidase C13, legumain | length: 146	0.0206453	0	0	0	0	0	0	KOG1348	cellular processes and signaling	Posttranslational modification, protein turnover, chaperones	Asparaginyl peptidases					PF01650	Peptidase C13 family
BAGiLS_006288	| IPR001375 | Peptidase S9, prolyl oligopeptidase, catalytic domain | length: 146	0.0233443	0.00870013	0	0	0.0116708	0.0255674	0	KOG2100	cellular processes and signaling	Posttranslational modification, protein turnover, chaperones	Dipeptidyl aminopeptidase					PF00326	Prolyl oligopeptidase family
BAGiLS_006453	| IPR006639 | Peptidase A22, presenilin signal peptide | length: 144	0	0	0.0744054	0	0	0	0	KOG2443	poorly characterized	Function unknown	Uncharacterized conserved protein					PF04258	Signal peptide peptidase
BAGiLS_006583	| IPR001563 | Peptidase S10, serine carboxypeptidase | length: 143	0	0	0	0	0	0.0127837	0	KOG1282	cellular processes and signaling	Posttranslational modification, protein turnover, chaperones	Serine carboxypeptidases (lysosomal cathepsin A)					PF00450	Serine carboxypeptidase
BAGiLS_006596	| IPR001375 | Peptidase S9, prolyl oligopeptidase, catalytic domain | length: 143	0.0184864	0.0065251	0	0	0.014089	0	0	KOG2237	cellular processes and signaling	Posttranslational modification, protein turnover, chaperones	Predicted serine protease					PF00326	Prolyl oligopeptidase family
BAGiLS_006599	| IPR001578 | Peptidase C12, ubiquitin carboxyl-terminal hydrolase 1 | length: 143	0.00944573	0.0301175	0	0	0.0190908	0.0191756	0	KOG2778	cellular processes and signaling	Posttranslational modification, protein turnover, chaperones	Ubiquitin Cterminal hydrolase					PF01088	Ubiquitin carboxylterminal hydrolase, family 1
BAGiLS_006993	| IPR000819 | Peptidase M17, leucyl aminopeptidase, C-terminal | length: 139	0	0	0.0283728	0	0	0	0	KOG2597	poorly characterized	General function prediction only	Predicted aminopeptidase of the M17 family					PF00883	Cytosol aminopeptidase family, catalytic domain
BAGiLS_007038	| IPR002138 | Peptidase C14, caspase non-catalytic subunit p10 | length: 139	0	0.0772037	0	0	0.0667381	0	0	KOG3573	cellular processes and signaling	Cell cycle control, cell division, chromosome partitioning	Caspase, apoptotic cysteine protease					PF00656	Caspase domain
BAGiLS_007514	| IPR000668 | Peptidase C1A, papain C-terminal | length: 135	0.0269154	0	0	0	0.0702746	0	0	KOG1543	cellular processes and signaling	Posttranslational modification, protein turnover, chaperones	Cysteine proteinase Cathepsin L					PF00112	Papain family cysteine protease
BAGiLS_007534	| IPR001948 | Peptidase M18, aminopeptidase I | length: 135	0	0	0	0	0.0266762	0	0	KOG2596	metabolism	Amino acid transport and metabolism	Aminopeptidase I zinc metalloprotease (M18)					PF02127	Aminopeptidase I zinc metalloprotease (M18)
BAGiLS_007661	| IPR000994 | Peptidase M24, structural domain | length: 133	0.0391496	0.0309011	0	0	0.0544656	0.10227	0.0217861	KOG2776	poorly characterized	General function prediction only	Metallopeptidase
BAGiLS_008096	| IPR001567 | Peptidase M3A/M3B, thimet/oligopeptidase F | length: 130	0.0151132	0.00696011	0.0666936	0.0137069	0	0.0272719	0.0326792	KOG2089	cellular processes and signaling	Posttranslational modification, protein turnover, chaperones	Metalloendopeptidase family saccharolysin & thimet oligopeptidase					PF01432	Peptidase family M3
BAGiLS_008132	| IPR000169 | Peptidase, cysteine peptidase active site | length: 130	0.279435	0.113341	0.0123526	0	0.256268	0.0365249	0	KOG2597	poorly characterized	General function prediction only	Predicted aminopeptidase of the M17 family					PF00883	Cytosol aminopeptidase family, catalytic domain
BAGiLS_008192	| IPR000905 | Peptidase M22, glycoprotease | length: 129	0.00809634	0	0	0	0.00900359	0	0	KOG2708	cellular processes and signaling	Posttranslational modification, protein turnover, chaperones	Predicted metalloprotease with chaperone activity (RNAse H/HSP70 fold)					PF00814	Glycoprotease family
BAGiLS_008257	| IPR001930 | Peptidase M1, membrane alanine aminopeptidase | length: 129	0.125293	0.0255204	0.0269013	0	0.0838773	0.0613618	0	KOG1046	metabolism	Amino acid transport and metabolism	Puromycinsensitive aminopeptidase and related aminopeptidases					PF11838	ERAP1like Cterminal domain
BAGiLS_008475	| IPR001309 | Peptidase C14, ICE, catalytic subunit p20 | length: 127	0.0107951	0.00628323	0	0	0.0571415	0	0	KOG3573	cellular processes and signaling	Cell cycle control, cell division, chromosome partitioning	Caspase, apoptotic cysteine protease					PF00656	Caspase domain
BAGiLS_008677	| IPR001300 | Peptidase C2, calpain | length: 126	0.00539756	0	0	0.00734297	0	0	0	KOG0045	cellular processes and signaling	Posttranslational modification, protein turnover, chaperones	Cytosolic Ca2+dependent cysteine protease (calpain), large subunit (EFHand protein superfamily)					PF00648	Calpain family cysteine protease
BAGiLS_009011	| IPR000994 | Peptidase M24, structural domain | length: 123	0.0131081	0	0	0	0	0.0219149	0	KOG2413	metabolism	Amino acid transport and metabolism	XaaPro aminopeptidase					PF16188	Cterminal region of peptidase_M24
BAGiLS_009085	| IPR008758 | Peptidase S28 | length: 123	0	0	0	0	0.0190544	0	0	KOG2183	cellular processes and signaling	Posttranslational modification, protein turnover, chaperones	Prolylcarboxypeptidase (angiotensinase C)					PF05577	Serine carboxypeptidase S28
BAGiLS_009112	| IPR011237 | Peptidase M16, core | length: 122	0	0.029829	0	0.0585261	0	0.0584398	0.245094	KOG0960	cellular processes and signaling	Posttranslational modification, protein turnover, chaperones	Mitochondrial processing peptidase, beta subunit, and related enzymes (insulinase superfamily)					PF00675	Insulinase (Peptidase family M16)
BAGiLS_009470	| IPR000169 | Peptidase, cysteine peptidase active site | length: 120	0	0	0.00886855	0	0	0	0	KOG1543	cellular processes and signaling	Posttranslational modification, protein turnover, chaperones	Cysteine proteinase Cathepsin L					PF00112	Papain family cysteine protease
BAGiLS_009729	| IPR008257 | Peptidase M19, renal dipeptidase | length: 118	0.0344611	0	0.0140886	0	0	0	0.0251379	KOG4127	cellular processes and signaling	Posttranslational modification, protein turnover, chaperones	Renal dipeptidase					PF01244	Membrane dipeptidase (Peptidase family M19)
BAGiLS_010664	| IPR001948 | Peptidase M18, aminopeptidase I | length: 112	0	0	0	0	0	0.0170449	0	KOG2596	metabolism	Amino acid transport and metabolism	Aminopeptidase I zinc metalloprotease (M18)					PF02127	Aminopeptidase I zinc metalloprotease (M18)
BAGiLS_010856	| IPR000819 | Peptidase M17, leucyl aminopeptidase, C-terminal | length: 110	0	0.00799683	0.020962	0	0	0	0	KOG2597	poorly characterized	General function prediction only	Predicted aminopeptidase of the M17 family					PF00883	Cytosol aminopeptidase family, catalytic domain
BAGiLS_010937	| IPR002933 | Peptidase M20 | length: 109	0.135477	0.133157	0.0144114	0	0.213113	0.0255674	0	KOG2276	metabolism	Amino acid transport and metabolism	Metalloexopeptidases					PF01546	Peptidase family M20/M25/M40
BAGiLS_011027	| IPR001948 | Peptidase M18, aminopeptidase I | length: 109	0	0	0	0	0.00444603	0	0	KOG2596	metabolism	Amino acid transport and metabolism	Aminopeptidase I zinc metalloprotease (M18)					PF02127	Aminopeptidase I zinc metalloprotease (M18)
BAGiLS_011080	| IPR000169 | Peptidase, cysteine peptidase active site | length: 108	0.0458784	0	0	0	0	0	0	KOG1543	cellular processes and signaling	Posttranslational modification, protein turnover, chaperones	Cysteine proteinase Cathepsin L					PF00112	Papain family cysteine protease
BAGiLS_011832	| IPR001394 | Peptidase C19, ubiquitin carboxyl-terminal hydrolase 2 | length: 103	0.00629716	0.0145002	0	0	0	0	0	KOG0944	cellular processes and signaling	Posttranslational modification, protein turnover, chaperones	Ubiquitinspecific protease UBP14					PF00443	Ubiquitin carboxylterminal hydrolase
BAGiLS_012403	| IPR001948 | Peptidase M18, aminopeptidase I | length: 99	0.0671251	0.0532984	0	0	0.102253	0	0	KOG2596	metabolism	Amino acid transport and metabolism	Aminopeptidase I zinc metalloprotease (M18)					PF02127	Aminopeptidase I zinc metalloprotease (M18)
BAGiLS_013847	| IPR009582 | Microsomal signal peptidase 25 kDa subunit | length: 88	0	0.0104402	0	0.0154202	0	0	0	KOG4072	cellular processes and signaling	Intracellular trafficking, secretion, and vesicular transport	Signal peptidase complex, subunit SPC25					PF06703	Microsomal signal peptidase 25 kDa subunit (SPC25)
BAGiLS_014019	| IPR001578 | Peptidase C12, ubiquitin carboxyl-terminal hydrolase 1 | length: 87	0	0.0541342	0	0	0	0	0	KOG1415	cellular processes and signaling	Posttranslational modification, protein turnover, chaperones	Ubiquitin Cterminal hydrolase UCHL1					PF01088	Ubiquitin carboxylterminal hydrolase, family 1
BAGiLS_016781	| IPR015527 | Peptidase C26, gamma-glutamyl hydrolase | length: 65	0	0	0	0	0.0200071	0	0	KOG1559	metabolism	Coenzyme transport and metabolism	Gammaglutamyl hydrolase
BAGiLS_017775	| IPR001567 | Peptidase M3A/M3B, thimet/oligopeptidase F | length: 54	0.0367028	0	0	0	0	0	0	KOG2089	cellular processes and signaling	Posttranslational modification, protein turnover, chaperones	Metalloendopeptidase family saccharolysin & thimet oligopeptidase					PF01432	Peptidase family M3
BAGiLS_019332	| IPR000169 | Peptidase, cysteine peptidase active site | length: 155	0.0104953	0	0	0	0	0	0	KOG0517	cellular processes and signaling	Cytoskeleton	Betaspectrin
BAGiLS_020654	| IPR002138 | Peptidase C14, caspase non-catalytic subunit p10 | length: 87	0.00734055	0.0919779	0.0137364	0	0.112712	0.0920426	0	KOG3573	cellular processes and signaling	Cell cycle control, cell division, chromosome partitioning	Caspase, apoptotic cysteine protease
Host enzymes for degradation of glycosidic substrates
BAGiLS_000050	| IPR000933 | Glycoside hydrolase, family 29 | length: 420	0.00603638	0.00411324	0	0	0.00163324	0	0	KOG3340	metabolism	Carbohydrate transport and metabolism	AlphaLfucosidase					PF01120	AlphaLfucosidase
BAGiLS_000128	| IPR003406 | Glycosyl transferase, family 14 | length: 372	0	0	0.0107248	0	0	0	0	KOG0799	metabolism	Carbohydrate transport and metabolism	Branching enzyme					PF02485	Core2/IBranching enzyme
BAGiLS_000256	| IPR001540 | Glycoside hydrolase, family 20 | length: 333	0.0154538	0.0140801	0	0	0.0111008	0	0	KOG2499	metabolism	Carbohydrate transport and metabolism	BetaNacetylhexosaminidase					PF00728	Glycosyl hydrolase family 20, catalytic domain
BAGiLS_000680	| IPR000111 | Glycoside hydrolase, clan GH-D | length: 280	0.0189434	0.0297325	0	0	0.0174371	0.00989706	0	KOG2366	metabolism	Carbohydrate transport and metabolism	AlphaDgalactosidase (melibiase)					PF16499	Alpha galactosidase A
BAGiLS_000729	| IPR001223 | Glycoside hydrolase, family 18, catalytic domain | length: 276	0.00244685	0	0	0	0.00605815	0.010227	0	KOG2806	metabolism	Carbohydrate transport and metabolism	Chitinase					PF00704	Glycosyl hydrolases family 18
BAGiLS_001079	| IPR006047 | Glycosyl hydrolase, family 13, catalytic region | length: 255	0.0310452	0.0336005	0.0419823	0.0225661	0	0.0564246	0.0507091	KOG0471	metabolism	Carbohydrate transport and metabolism	Alphaamylase					PF00128	Alpha amylase, catalytic domain
BAGiLS_001089	| IPR013781 | Glycoside hydrolase, subgroup, catalytic core | length: 254	0	0.0273433	0	0	0	0.0584398	0.0700269	KOG0471	metabolism	Carbohydrate transport and metabolism	Alphaamylase					PF00128	Alpha amylase, catalytic domain
BAGiLS_001513	| IPR006101 | Glycoside hydrolase, family 2 | length: 234	0.00423493	0.00507491	0	0	0	0	0	KOG2024	metabolism	Carbohydrate transport and metabolism	BetaGlucuronidase GUSB (glycosylhydrolase superfamily 2)					PF02836	Glycosyl hydrolases family 2, TIM barrel domain
BAGiLS_001869	| IPR013780 | Glycosyl hydrolase, family 13, all-beta | length: 220	0.0102768	0	0	0	0	0	0	KOG2366	metabolism	Carbohydrate transport and metabolism	AlphaDgalactosidase (melibiase)					PF16499	Alpha galactosidase A
BAGiLS_002133	| IPR013781 | Glycoside hydrolase, subgroup, catalytic core | length: 213	0.02204	0.0304505	0.0209861	0	0	0	0	KOG0471	metabolism	Carbohydrate transport and metabolism	Alphaamylase
BAGiLS_002552	| IPR001223 | Glycoside hydrolase, family 18, catalytic domain | length: 203	0.0522085	0	0.0574216	0.00774182	0.0240243	0.0371889	0	KOG2806	metabolism	Carbohydrate transport and metabolism	Chitinase					PF00704	Glycosyl hydrolases family 18
BAGiLS_002624	| IPR004888 | Glycoside hydrolase, family 63 | length: 201	0.01102	0.0116002	0.0362488	0.021602	0	0.0213062	0.0612735	KOG2161	metabolism	Carbohydrate transport and metabolism	Glucosidase I					PF03200	Glycosyl hydrolase family 63 Cterminal domain
BAGiLS_002886	| IPR000933 | Glycoside hydrolase, family 29 | length: 195	0.00500492	0	0	0	0	0	0	KOG3340	metabolism	Carbohydrate transport and metabolism	AlphaLfucosidase					PF01120	AlphaLfucosidase
BAGiLS_003166	| IPR001173 | Glycosyl transferase, family 2 | length: 188	0	0.00790921	0	0	0	0.0139459	0	KOG2978	poorly characterized	General function prediction only	Dolicholphosphate mannosyltransferase					PF00535	Glycosyl transferase family 2
BAGiLS_003665	| IPR000111 | Glycoside hydrolase, clan GH-D | length: 179	0.00550541	0.0131948	0	0	0	0	0	KOG2366	metabolism	Carbohydrate transport and metabolism	AlphaDgalactosidase (melibiase)					PF16499	Alpha galactosidase A
BAGiLS_004842	| IPR001223 | Glycoside hydrolase, family 18, catalytic domain | length: 162	0	0	0	0	0.00605815	0	0	KOG2806	metabolism	Carbohydrate transport and metabolism	Chitinase					PF00704	Glycosyl hydrolases family 18
BAGiLS_005315	| IPR001503 | Glycosyl transferase, family 10 | length: 156	0.0123543	0	0.0254377	0.0172016	0	0	0.0363102	KOG2619	metabolism	Carbohydrate transport and metabolism	Fucosyltransferase					PF00852	Glycosyltransferase family 10 (fucosyltransferase) Cterm
BAGiLS_006172	| IPR001286 | Glycoside hydrolase, family 59 | length: 147	0.0070843	0	0	0	0	0	0									PF02057	Glycosyl hydrolase family 59
BAGiLS_008004	| IPR011682 | Glycosyl hydrolases 38, C-terminal | length: 131	0	0.0117287	0	0	0	0	0	KOG4342	metabolism	Carbohydrate transport and metabolism	Alphamannosidase					PF07748	Glycosyl hydrolases family 38 Cterminal domain
BAGiLS_009578	| IPR001540 | Glycoside hydrolase, family 20 | length: 119	0.00581276	0	0	0	0	0	0	KOG2499	metabolism	Carbohydrate transport and metabolism	BetaNacetylhexosaminidase					PF00728	Glycosyl hydrolase family 20, catalytic domain
BAGiLS_010196	| IPR000322 | Glycoside hydrolase, family 31 | length: 115	0.0460035	0.0397447	0.0133028	0	0.0123121	0.0157338	0	KOG1066	metabolism	Carbohydrate transport and metabolism	Glucosidase II catalytic (alpha) subunit and related enzymes, glycosyl hydrolase family 31
BAGiLS_010529	| IPR013781 | Glycoside hydrolase, subgroup, catalytic core | length: 113	0	0	0	0.0217869	0	0	0
BAGiLS_010993	| IPR001286 | Glycoside hydrolase, family 59 | length: 109	0	0.00535393	0	0	0	0	0									PF02057	Glycosyl hydrolase family 59
BAGiLS_011394	| IPR001540 | Glycoside hydrolase, family 20 | length: 106	0.0618914	0.0328263	0	0	0.138582	0.0426123	0	KOG2499	metabolism	Carbohydrate transport and metabolism	BetaNacetylhexosaminidase					PF14845	betaacetyl hexosaminidase like
BAGiLS_012512	| IPR001223 | Glycoside hydrolase, family 18, catalytic domain | length: 98	0.0505402	0	0.0689059	0	0.021826	0.0464862	0.0297084	KOG2806	metabolism	Carbohydrate transport and metabolism	Chitinase					PF00704	Glycosyl hydrolases family 18
BAGiLS_012525	| IPR000933 | Glycoside hydrolase, family 29 | length: 98	0.0244685	0.0183261	0	0	0.0272617	0	0	KOG3340	metabolism	Carbohydrate transport and metabolism	AlphaLfucosidase					PF01120	AlphaLfucosidase
BAGiLS_016077	| IPR000811 | Glycosyl transferase, family 35 | length: 71	0.0742157	0.15068	0	0	0.0942449	0.115053	0	KOG2099	metabolism	Carbohydrate transport and metabolism	Glycogen phosphorylase					PF00343	Carbohydrate phosphorylase
BAGiLS_019785	| IPR006759 | Glycosyl transferase, family 54 | length: 123	0.00503772	0	0	0	0	0	0									PF04666	NAcetylglucosaminyltransferaseIV (GnTIV) conserved region
Host proteins related to innate-immunity
BAGiLS_000157	| IPR000157 | Toll-Interleukin receptor | length: 361	0	0	0	0	0	0.0146099	0									PF01582	TIR domain
BAGiLS_002177	| IPR000157 | Toll-Interleukin receptor | length: 212	0	0	0	0	0	0.00818157	0									PF01582	TIR domain
BAGiLS_000439	| IPR009104 | Sea anemone cytolysin | length: 305	0	0	0.0255874	0.0134566	0.0149672	0.0360952	0.0576692
BAGiLS_000487	| IPR009104 | Sea anemone cytolysin | length: 301	0	0	0.0161604	0	0.0092684	0.0300793	0.0336404
BAGiLS_001021	| IPR009104 | Sea anemone cytolysin | length: 258	0	0	0.00596333	0	0	0	0
BAGiLS_001224	| IPR009104 | Sea anemone cytolysin | length: 247	0.0163123	0	0.00847924	0.0394675	0.0134626	0.0757553	0.114982									PF06369	Sea anemone cytotoxic protein
BAGiLS_001285	| IPR009104 | Sea anemone cytolysin | length: 244	0.00559747	0.0193336	0	0	0.00592804	0	0									PF06369	Sea anemone cytotoxic protein
BAGiLS_002519	| IPR009104 | Sea anemone cytolysin | length: 203	0.0405988	0	0.162197	0.184115	0.0557606	0.0400185	0.25575
BAGiLS_000415	| IPR002181 | Fibrinogen, alpha/beta/gamma chain, C-terminal globular | length: 310	0.00209905	0	0	0	0	0	0	KOG2579	poorly characterized	General function prediction only	Ficolin and related extracellular proteins					PF00147	Fibrinogen beta and gamma chains, Cterminal globular domain
BAGiLS_000512	| IPR002181 | Fibrinogen, alpha/beta/gamma chain, C-terminal globular | length: 297	0	0	0.0101727	0	0	0	0	KOG2579	poorly characterized	General function prediction only	Ficolin and related extracellular proteins					PF00147	Fibrinogen beta and gamma chains, Cterminal globular domain
BAGiLS_000693	| IPR002181 | Fibrinogen, alpha/beta/gamma chain, C-terminal globular | length: 279	0	0	0	0	0	0.0159796	0.040849	KOG2579	poorly characterized	General function prediction only	Ficolin and related extracellular proteins					PF00147	Fibrinogen beta and gamma chains, Cterminal globular domain
BAGiLS_000708	| IPR002181 | Fibrinogen, alpha/beta/gamma chain, C-terminal globular | length: 277	0.00236143	0	0	0	0	0	0	KOG2579	poorly characterized	General function prediction only	Ficolin and related extracellular proteins					PF00147	Fibrinogen beta and gamma chains, Cterminal globular domain
BAGiLS_001143	| IPR002181 | Fibrinogen, alpha/beta/gamma chain, C-terminal globular | length: 251	0.00885929	0	0.00947336	0.0156616	0	0	0.0112687	KOG2579	poorly characterized	General function prediction only	Ficolin and related extracellular proteins					PF00147	Fibrinogen beta and gamma chains, Cterminal globular domain
BAGiLS_001238	| IPR001073 | Complement C1q protein | length: 246	0.00539756	0	0.00817641	0.0281933	0	0	0									PF00386	C1q domain
BAGiLS_001463	| IPR001073 | Complement C1q protein | length: 236	0.00705822	0	0	0	0	0	0									PF00386	C1q domain
BAGiLS_001552	| IPR002181 | Fibrinogen, alpha/beta/gamma chain, C-terminal globular | length: 232	0	0	0.0033917	0	0	0	0	KOG2579	poorly characterized	General function prediction only	Ficolin and related extracellular proteins					PF00147	Fibrinogen beta and gamma chains, Cterminal globular domain
BAGiLS_001613	| IPR001073 | Complement C1q protein | length: 230	0.00581276	0	0	0	0	0	0									PF00386	C1q domain
BAGiLS_001857	| IPR002181 | Fibrinogen, alpha/beta/gamma chain, C-terminal globular | length: 221	0.00435957	0	0.01552	0.00790781	0	0	0	KOG2579	poorly characterized	General function prediction only	Ficolin and related extracellular proteins					PF00147	Fibrinogen beta and gamma chains, Cterminal globular domain
BAGiLS_002094	| IPR001073 | Complement C1q protein | length: 214	0.00492821	0	0.0607545	0.0342357	0.00316078	0.0222325	0.127875									PF00386	C1q domain
BAGiLS_002202	| IPR001073 | Complement C1q protein | length: 212	0	0	0	0.00740522	0	0	0.0426251									PF00386	C1q domain
BAGiLS_002255	| IPR001073 | Complement C1q protein | length: 210	0.00629716	0.00290004	0	0	0	0	0									PF00386	C1q domain
BAGiLS_002294	| IPR002181 | Fibrinogen, alpha/beta/gamma chain, C-terminal globular | length: 209	0	0.0703662	0	0.0244541	0	0.0255674	0	KOG2579	poorly characterized	General function prediction only	Ficolin and related extracellular proteins					PF00147	Fibrinogen beta and gamma chains, Cterminal globular domain
BAGiLS_002395	| IPR001073 | Complement C1q protein | length: 206	0	0	0	0	0	0	0.0222813									PF00386	C1q domain
BAGiLS_002488	| IPR001073 | Complement C1q protein | length: 204	0	0	0	0.0070092	0	0.00929724	0									PF00386	C1q domain
BAGiLS_002489	| IPR001073 | Complement C1q protein | length: 204	0	0	0	0.00446963	0	0	0
BAGiLS_002524	| IPR002181 | Fibrinogen, alpha/beta/gamma chain, C-terminal globular | length: 203	0.0344975	0	0.0538224	0.0742893	0.0034795	0.026679	0.106563	KOG2579	poorly characterized	General function prediction only	Ficolin and related extracellular proteins					PF00147	Fibrinogen beta and gamma chains, Cterminal globular domain
BAGiLS_002562	| IPR001073 | Complement C1q protein | length: 203	0	0	0	0.0298526	0	0	0
BAGiLS_002651	| IPR001073 | Complement C1q protein | length: 200	0	0.00599763	0.0291378	0.0638362	0	0	0									PF00386	C1q domain
BAGiLS_002709	| IPR002181 | Fibrinogen, alpha/beta/gamma chain, C-terminal globular | length: 199	0	0	0	0	0	0	0.0284167	KOG2579	poorly characterized	General function prediction only	Ficolin and related extracellular proteins					PF00147	Fibrinogen beta and gamma chains, Cterminal globular domain
BAGiLS_002744	| IPR001073 | Complement C1q protein | length: 198	0	0	0	0.0148547	0	0.0185945	0									PF00386	C1q domain
BAGiLS_002813	| IPR001073 | Complement C1q protein | length: 197	0	0	0	0.0155621	0.0069236	0	0.0466846									PF00386	C1q domain
BAGiLS_003017	| IPR001073 | Complement C1q protein | length: 192	0.00539756	0	0.0261645	0.0291299	0	0.0146099	0.0233423									PF00386	C1q domain
BAGiLS_003139	| IPR001073 | Complement C1q protein | length: 188	0	0	0	0.00489531	0	0	0
BAGiLS_003272	| IPR001073 | Complement C1q protein | length: 186	0.0143935	0	0.0370664	0.0507055	0	0.0243499	0									PF00386	C1q domain
BAGiLS_003346	| IPR001073 | Complement C1q protein | length: 184	0	0	0.0115291	0.008516	0.00666905	0	0									PF00386	C1q domain
BAGiLS_003629	| IPR002181 | Fibrinogen, alpha/beta/gamma chain, C-terminal globular | length: 179	0.013224	0	0.0183152	0.0292983	0	0	0	KOG2579	poorly characterized	General function prediction only	Ficolin and related extracellular proteins					PF00147	Fibrinogen beta and gamma chains, Cterminal globular domain
BAGiLS_003779	| IPR002181 | Fibrinogen, alpha/beta/gamma chain, C-terminal globular | length: 177	0.0179919	0	0.0519991	0.00933726	0.017309	0	0.0855884	KOG2579	poorly characterized	General function prediction only	Ficolin and related extracellular proteins					PF00147	Fibrinogen beta and gamma chains, Cterminal globular domain
BAGiLS_004030	| IPR001073 | Complement C1q protein | length: 173	0.0159086	0	0.021689	0.0514008	0	0.0107652	0.0257994									PF00386	C1q domain
BAGiLS_004160	| IPR001073 | Complement C1q protein | length: 171	0	0	0	0.027053	0	0	0
BAGiLS_004200	| IPR001073 | Complement C1q protein | length: 171	0.0218743	0	0	0.147756	0.0172179	0.0215304	0									PF00386	C1q domain
BAGiLS_004447	| IPR002181 | Fibrinogen, alpha/beta/gamma chain, C-terminal globular | length: 168	0.0198858	0	0.0788834	0	0.0170946	0	0	KOG2579	poorly characterized	General function prediction only	Ficolin and related extracellular proteins					PF00147	Fibrinogen beta and gamma chains, Cterminal globular domain
BAGiLS_005740	| IPR001073 | Complement C1q protein | length: 152	0	0	0	0.00907072	0	0	0
BAGiLS_005855	| IPR002181 | Fibrinogen, alpha/beta/gamma chain, C-terminal globular | length: 150	0	0.00409418	0	0	0	0	0	KOG2579	poorly characterized	General function prediction only	Ficolin and related extracellular proteins					PF00147	Fibrinogen beta and gamma chains, Cterminal globular domain
BAGiLS_006255	| IPR001073 | Complement C1q protein | length: 146	0	0	0	0.0064251	0	0	0
BAGiLS_006542	| IPR001073 | Complement C1q protein | length: 143	0	0	0	0.00817011	0	0	0
BAGiLS_008098	| IPR002181 | Fibrinogen, alpha/beta/gamma chain, C-terminal globular | length: 130	0	0.00464007	0	0	0	0	0	KOG2579	poorly characterized	General function prediction only	Ficolin and related extracellular proteins					PF00147	Fibrinogen beta and gamma chains, Cterminal globular domain
BAGiLS_019099	| IPR001073 | Complement C1q protein | length: 199	0	0.0152983	0.0827089	0.2781	0.0260387	0	0									PF00386	C1q domain
BAGiLS_019106	| IPR001073 | Complement C1q protein | length: 197	0.0542696	0.00474553	0.0172638	0	0.112499	0.0325403	0									PF00386	C1q domain
BAGiLS_019290	| IPR001073 | Complement C1q protein | length: 160	0	0	0	0.0171336	0.00605815	0	0									PF00386	C1q domain
BAGiLS_019304	| IPR001073 | Complement C1q protein | length: 157	0	0.0146609	0	0.0114224	0	0	0									PF00386	C1q domain
BAGiLS_019312	| IPR001073 | Complement C1q protein | length: 157	0	0	0	0.00856679	0	0	0
BAGiLS_019372	| IPR001073 | Complement C1q protein | length: 151	0	0	0	0	0	0.0240634	0									PF00386	C1q domain
BAGiLS_019462	| IPR001073 | Complement C1q protein | length: 144	0	0	0	0	0	0.0127837	0									PF00386	C1q domain
BAGiLS_019617	| IPR001073 | Complement C1q protein | length: 133	0	0	0	0	0.00533524	0	0									PF00386	C1q domain
BAGiLS_019704	| IPR001073 | Complement C1q protein | length: 128	0	0	0	0	0.0152435	0	0									PF00386	C1q domain
BAGiLS_019881	| IPR001073 | Complement C1q protein | length: 119	0	0	0	0.0553547	0	0	0
BAGiLS_000387	| IPR001304 | C-type lectin | length: 314	0.0051058	0.00564333	0	0.00908986	0.00144196	0.0110562	0.00883222									PF00059	Lectin Ctype domain
BAGiLS_000396	| IPR001079 | Galectin, carbohydrate recognition domain | length: 312	0.0623889	0.0149264	0.0617929	0.0704178	0.0370736	0.0511348	0.0913095	KOG3587	cellular processes and signaling	Extracellular structures	Galectin, galactosebinding lectin					PF00337	Galactosidebinding lectin
BAGiLS_000519	| IPR000772 | Ricin B lectin | length: 297	0	0	0.0130823	0.00373491	0	0.00876597	0.0280107	KOG3736	cellular processes and signaling	Posttranslational modification, protein turnover, chaperones	Polypeptide Nacetylgalactosaminyltransferase					PF00652	Ricintype betatrefoil lectin domain
BAGiLS_000896	| IPR001304 | C-type lectin | length: 265	0	0	0.0103392	0	0	0	0	KOG4297	cellular processes and signaling	Signal transduction mechanisms	Ctype lectin					PF00059	Lectin Ctype domain
BAGiLS_001308	| IPR001304 | C-type lectin | length: 243	0	0	0	0	0	0	0.0394404									PF00059	Lectin Ctype domain
BAGiLS_001462	| IPR001304 | C-type lectin | length: 236	0	0	0	0.0114224	0	0	0
BAGiLS_001548	| IPR001304 | C-type lectin | length: 233	0.0181918	0	0	0.0228448	0	0	0									PF00059	Lectin Ctype domain
BAGiLS_001554	| IPR001304 | C-type lectin | length: 232	0.0167924	0	0.0352953	0.0391994	0.0148088	0.0189388	0.0544653	KOG0250	information storage and processing	Replication, recombination and repair	DNA repair protein RAD18 (SMC family protein)					PF00059	Lectin Ctype domain
BAGiLS_001740	| IPR001304 | C-type lectin | length: 225	0	0	0	0.0547931	0	0.0196672	0									PF00059	Lectin Ctype domain
BAGiLS_001769	| IPR001304 | C-type lectin | length: 224	0.0090679	0	0	0	0	0	0									PF00059	Lectin Ctype domain
BAGiLS_001814	| IPR001304 | C-type lectin | length: 222	0	0	0	0.0296543	0	0	0
BAGiLS_001989	| IPR001304 | C-type lectin | length: 217	0	0	0.00732607	0	0	0	0									PF00059	Lectin Ctype domain
BAGiLS_002419	| IPR001304 | C-type lectin | length: 206	0	0	0	0.0189245	0	0	0
BAGiLS_002528	| IPR001304 | C-type lectin | length: 203	0	0	0.0125316	0.02473	0.00579917	0	0	KOG4297	cellular processes and signaling	Signal transduction mechanisms	Ctype lectin					PF00059	Lectin Ctype domain
BAGiLS_002541	| IPR001304 | C-type lectin | length: 203	0.0131419	0	0.00398156	0.00493681	0	0	0.0284167									PF00059	Lectin Ctype domain
BAGiLS_002687	| IPR001304 | C-type lectin | length: 200	0	0	0	0.0170507	0	0.026679	0.0213125									PF00059	Lectin Ctype domain
BAGiLS_002696	| IPR001079 | Galectin, carbohydrate recognition domain | length: 199	0.0488594	0.0137014	0.0718823	0.0693525	0.0600812	0.124502	0.0710418	KOG3587	cellular processes and signaling	Extracellular structures	Galectin, galactosebinding lectin					PF00337	Galactosidebinding lectin
BAGiLS_002756	| IPR001304 | C-type lectin | length: 198	0	0	0	0.107271	0	0	0
BAGiLS_002836	| IPR001304 | C-type lectin | length: 196	0.073603	0.194345	0.101982	0.335049	0.0484745	0.0929724	0.141115									PF00059	Lectin Ctype domain
BAGiLS_003065	| IPR001304 | C-type lectin | length: 190	0	0	0	0.011682	0	0	0
BAGiLS_003732	| IPR005326 | Plectin/S10, N-terminal | length: 178	0.0238568	0	0	0	0	0	0	KOG3344	information storage and processing	Translation, ribosomal structure and biogenesis	40s ribosomal protein s10					PF03501	Plectin/S10 domain
BAGiLS_003790	| IPR001304 | C-type lectin | length: 177	0.00367028	0	0	0.0639969	0	0	0									PF00059	Lectin Ctype domain
BAGiLS_003935	| IPR001304 | C-type lectin | length: 175	0.0170023	0	0	0	0	0	0									PF00059	Lectin Ctype domain
BAGiLS_004511	| IPR001304 | C-type lectin | length: 166	0	0	0	0.0436907	0	0	0
BAGiLS_004680	| IPR005326 | Plectin/S10, N-terminal | length: 164	0.0335848	0.129668	0.0312753	0.0890168	0.114748	0.170449	0	KOG3344	information storage and processing	Translation, ribosomal structure and biogenesis	40s ribosomal protein s10					PF03501	Plectin/S10 domain
BAGiLS_005030	| IPR001304 | C-type lectin | length: 160	0	0	0.0203502	0	0	0	0									PF00059	Lectin Ctype domain
BAGiLS_005295	| IPR001304 | C-type lectin | length: 157	0	0	0.00763132	0	0	0	0									PF00059	Lectin Ctype domain
BAGiLS_005300	| IPR001304 | C-type lectin | length: 157	0	0	0	0.0243477	0	0	0
BAGiLS_005638	| IPR001079 | Galectin, carbohydrate recognition domain | length: 153	0.00629716	0	0.00763132	0.0203557	0	0.0113633	0	KOG3587	cellular processes and signaling	Extracellular structures	Galectin, galactosebinding lectin					PF00337	Galactosidebinding lectin
BAGiLS_007552	| IPR019019 | H-type lectin domain | length: 134	0	0	0.00915758	0.0130722	0	0	0									PF09458	Htype lectin domain
BAGiLS_007946	| IPR001304 | C-type lectin | length: 131	0	0	0.011447	0	0	0	0									PF00059	Lectin Ctype domain
BAGiLS_008479	| IPR000922 | D-galactoside/L-rhamnose binding SUEL lectin | length: 127	0	0	0	0.00734297	0.0192217	0	0	KOG4729	poorly characterized	General function prediction only	Galactosidebinding lectin					PF02140	Galactose binding lectin domain
BAGiLS_008810	| IPR001304 | C-type lectin | length: 125	0	0	0	0	0.0103854	0	0									PF00059	Lectin Ctype domain
BAGiLS_009387	| IPR001304 | C-type lectin | length: 120	0	0	0	0.00734297	0	0	0
BAGiLS_010245	| IPR001079 | Galectin, carbohydrate recognition domain | length: 114	0.0107951	0.0456748	0	0	0	0	0	KOG3587	cellular processes and signaling	Extracellular structures	Galectin, galactosebinding lectin					PF00337	Galactosidebinding lectin
BAGiLS_012169	| IPR001304 | C-type lectin | length: 100	0	0	0	0.0128502	0	0	0
BAGiLS_013585	| IPR001304 | C-type lectin | length: 90	0	0	0	0	0	0.0306809	0									PF00059	Lectin Ctype domain
BAGiLS_019085	| IPR019019 | H-type lectin domain | length: 202	0	0	0.00995389	0.0180256	0.00474116	0.0133395	0									PF09458	Htype lectin domain
BAGiLS_019666	| IPR001304 | C-type lectin | length: 129	0	0	0	0.0137069	0	0	0
BAGiLS_010236	| IPR007327 | Tumor protein D52 | length: 114	0.0875301	0.174967	0.161657	0.123093	0.157758	0.0937471	0.0953144	KOG4010	poorly characterized	General function prediction only	Coiledcoil protein TPD52					PF04201
BAGiLS_018622	| IPR007327 | Tumor protein D52 | length: 41	0	0.153122	0	0.0925214	0	0	0	KOG4010	poorly characterized	General function prediction only	Coiledcoil protein TPD52					PF04201
BAGiLS_000157	| IPR000157 | Toll-Interleukin receptor | length: 361	0	0	0	0	0	0.0146099	0	0	0	0	0	0	0	0	0	PF01582	TIR domain
BAGiLS_000439	| IPR009104 | Sea anemone cytolysin | length: 305	0	0	1	0.0134566	0.0149672	0.0360952	0.0576692	0	0	0	0	0	0	0	0	0	0
BAGiLS_000487	| IPR009104 | Sea anemone cytolysin | length: 301	0	0	2	0	0.0092684	0.0300793	0.0336404	0	0	0	0	0	0	0	0	0	0
BAGiLS_001021	| IPR009104 | Sea anemone cytolysin | length: 258	0	0	3	0	0	0	0	0	0	0	0	0	0	0	0	0	0
BAGiLS_001224	| IPR009104 | Sea anemone cytolysin | length: 247	0.0163123	0	4	0.0394675	0.0134626	0.0757553	0.114982	0	0	0	0	0	0	0	0	PF06369	Sea anemone cytotoxic protein
BAGiLS_001238	| IPR001073 | Complement C1q protein | length: 246	0.00539756	0	5	0.0281933	0	0	0	0	0	0	0	0	0	0	0	PF00386	C1q domain
BAGiLS_001285	| IPR009104 | Sea anemone cytolysin | length: 244	0.00559747	0.0193336	6	0	0.00592804	0	0	0	0	0	0	0	0	0	0	PF06369	Sea anemone cytotoxic protein
BAGiLS_001463	| IPR001073 | Complement C1q protein | length: 236	0.00705822	0	7	0	0	0	0	0	0	0	0	0	0	0	0	PF00386	C1q domain
BAGiLS_001613	| IPR001073 | Complement C1q protein | length: 230	0.00581276	0	8	0	0	0	0	0	0	0	0	0	0	0	0	PF00386	C1q domain
BAGiLS_002094	| IPR001073 | Complement C1q protein | length: 214	0.00492821	0	9	0.0342357	0.00316078	0.0222325	0.127875	0	0	0	0	0	0	0	0	PF00386	C1q domain
BAGiLS_002177	| IPR000157 | Toll-Interleukin receptor | length: 212	0	0	10	0	0	0.00818157	0	0	0	0	0	0	0	0	0	PF01582	TIR domain
BAGiLS_002202	| IPR001073 | Complement C1q protein | length: 212	0	0	11	0.00740522	0	0	0.0426251	0	0	0	0	0	0	0	0	PF00386	C1q domain
BAGiLS_002255	| IPR001073 | Complement C1q protein | length: 210	0.00629716	0.00290004	12	0	0	0	0	0	0	0	0	0	0	0	0	PF00386	C1q domain
BAGiLS_002395	| IPR001073 | Complement C1q protein | length: 206	0	0	13	0	0	0	0.0222813	0	0	0	0	0	0	0	0	PF00386	C1q domain
BAGiLS_002488	| IPR001073 | Complement C1q protein | length: 204	0	0	14	0.0070092	0	0.00929724	0	0	0	0	0	0	0	0	0	PF00386	C1q domain
BAGiLS_002489	| IPR001073 | Complement C1q protein | length: 204	0	0	15	0.00446963	0	0	0	0	0	0	0	0	0	0	0	0	0
BAGiLS_002519	| IPR009104 | Sea anemone cytolysin | length: 203	0.0405988	0	16	0.184115	0.0557606	0.0400185	0.25575	0	0	0	0	0	0	0	0	0	0
BAGiLS_002562	| IPR001073 | Complement C1q protein | length: 203	0	0	17	0.0298526	0	0	0	0	0	0	0	0	0	0	0	0	0
BAGiLS_002651	| IPR001073 | Complement C1q protein | length: 200	0	0.00599763	18	0.0638362	0	0	0	0	0	0	0	0	0	0	0	PF00386	C1q domain
BAGiLS_002744	| IPR001073 | Complement C1q protein | length: 198	0	0	19	0.0148547	0	0.0185945	0	0	0	0	0	0	0	0	0	PF00386	C1q domain
BAGiLS_002813	| IPR001073 | Complement C1q protein | length: 197	0	0	20	0.0155621	0.0069236	0	0.0466846	0	0	0	0	0	0	0	0	PF00386	C1q domain
BAGiLS_003017	| IPR001073 | Complement C1q protein | length: 192	0.00539756	0	21	0.0291299	0	0.0146099	0.0233423	0	0	0	0	0	0	0	0	PF00386	C1q domain
BAGiLS_003139	| IPR001073 | Complement C1q protein | length: 188	0	0	22	0.00489531	0	0	0	0	0	0	0	0	0	0	0	0	0
BAGiLS_003272	| IPR001073 | Complement C1q protein | length: 186	0.0143935	0	23	0.0507055	0	0.0243499	0	0	0	0	0	0	0	0	0	PF00386	C1q domain
BAGiLS_003346	| IPR001073 | Complement C1q protein | length: 184	0	0	24	0.008516	0.00666905	0	0	0	0	0	0	0	0	0	0	PF00386	C1q domain
BAGiLS_004030	| IPR001073 | Complement C1q protein | length: 173	0.0159086	0	25	0.0514008	0	0.0107652	0.0257994	0	0	0	0	0	0	0	0	PF00386	C1q domain
BAGiLS_004160	| IPR001073 | Complement C1q protein | length: 171	0	0	26	0.027053	0	0	0	0	0	0	0	0	0	0	0	0	0
BAGiLS_004200	| IPR001073 | Complement C1q protein | length: 171	0.0218743	0	27	0.147756	0.0172179	0.0215304	0	0	0	0	0	0	0	0	0	PF00386	C1q domain
BAGiLS_005740	| IPR001073 | Complement C1q protein | length: 152	0	0	28	0.00907072	0	0	0	0	0	0	0	0	0	0	0	0	0
BAGiLS_006255	| IPR001073 | Complement C1q protein | length: 146	0	0	29	0.0064251	0	0	0	0	0	0	0	0	0	0	0	0	0
BAGiLS_006542	| IPR001073 | Complement C1q protein | length: 143	0	0	30	0.00817011	0	0	0	0	0	0	0	0	0	0	0	0	0
BAGiLS_010236	| IPR007327 | Tumor protein D52 | length: 114	0.0875301	0.174967	31	0.123093	0.157758	0.0937471	0.0953144	KOG4010	poorly characterized	General function prediction only	Coiled-coil protein TPD52	0	0	0	0	PF04201	Tumour protein D52 family
BAGiLS_018622	| IPR007327 | Tumor protein D52 | length: 41	0	0.153122	32	0.0925214	0	0	0	KOG4010	poorly characterized	General function prediction only	Coiled-coil protein TPD52	0	0	0	0	PF04201	Tumour protein D52 family
BAGiLS_019099	| IPR001073 | Complement C1q protein | length: 199	0	0.0152983	33	0.2781	0.0260387	0	0	0	0	0	0	0	0	0	0	PF00386	C1q domain
BAGiLS_019106	| IPR001073 | Complement C1q protein | length: 197	0.0542696	0.00474553	34	0	0.112499	0.0325403	0	0	0	0	0	0	0	0	0	PF00386	C1q domain
BAGiLS_019290	| IPR001073 | Complement C1q protein | length: 160	0	0	35	0.0171336	0.00605815	0	0	0	0	0	0	0	0	0	0	PF00386	C1q domain
BAGiLS_019304	| IPR001073 | Complement C1q protein | length: 157	0	0.0146609	36	0.0114224	0	0	0	0	0	0	0	0	0	0	0	PF00386	C1q domain
BAGiLS_019312	| IPR001073 | Complement C1q protein | length: 157	0	0	37	0.00856679	0	0	0	0	0	0	0	0	0	0	0	0	0
BAGiLS_019372	| IPR001073 | Complement C1q protein | length: 151	0	0	38	0	0	0.0240634	0	0	0	0	0	0	0	0	0	PF00386	C1q domain
BAGiLS_019462	| IPR001073 | Complement C1q protein | length: 144	0	0	39	0	0	0.0127837	0	0	0	0	0	0	0	0	0	PF00386	C1q domain
BAGiLS_019617	| IPR001073 | Complement C1q protein | length: 133	0	0	40	0	0.00533524	0	0	0	0	0	0	0	0	0	0	PF00386	C1q domain
BAGiLS_019704	| IPR001073 | Complement C1q protein | length: 128	0	0	41	0	0.0152435	0	0	0	0	0	0	0	0	0	0	PF00386	C1q domain
BAGiLS_019881	| IPR001073 | Complement C1q protein | length: 119	0	0	42	0.0553547	0	0	0	0	0	0	0	0	0	0	0	0	0
BAGiLS_000415	| IPR002181 | Fibrinogen, alpha/beta/gamma chain, C-terminal globular | length: 310	0.00209905	0	45	0	0	0	0	KOG2579	poorly characterized	General function prediction only	Ficolin and related extracellular proteins	0	0	0	0	PF00147	Fibrinogen beta and gamma chains, C-terminal globular domain
BAGiLS_000512	| IPR002181 | Fibrinogen, alpha/beta/gamma chain, C-terminal globular | length: 297	0	0	46	0	0	0	0	KOG2579	poorly characterized	General function prediction only	Ficolin and related extracellular proteins	0	0	0	0	PF00147	Fibrinogen beta and gamma chains, C-terminal globular domain
BAGiLS_000693	| IPR002181 | Fibrinogen, alpha/beta/gamma chain, C-terminal globular | length: 279	0	0	47	0	0	0.0159796	0.040849	KOG2579	poorly characterized	General function prediction only	Ficolin and related extracellular proteins	0	0	0	0	PF00147	Fibrinogen beta and gamma chains, C-terminal globular domain
BAGiLS_000708	| IPR002181 | Fibrinogen, alpha/beta/gamma chain, C-terminal globular | length: 277	0.00236143	0	48	0	0	0	0	KOG2579	poorly characterized	General function prediction only	Ficolin and related extracellular proteins	0	0	0	0	PF00147	Fibrinogen beta and gamma chains, C-terminal globular domain
BAGiLS_001143	| IPR002181 | Fibrinogen, alpha/beta/gamma chain, C-terminal globular | length: 251	0.00885929	0	49	0.0156616	0	0	0.0112687	KOG2579	poorly characterized	General function prediction only	Ficolin and related extracellular proteins	0	0	0	0	PF00147	Fibrinogen beta and gamma chains, C-terminal globular domain
BAGiLS_001552	| IPR002181 | Fibrinogen, alpha/beta/gamma chain, C-terminal globular | length: 232	0	0	50	0	0	0	0	KOG2579	poorly characterized	General function prediction only	Ficolin and related extracellular proteins	0	0	0	0	PF00147	Fibrinogen beta and gamma chains, C-terminal globular domain
BAGiLS_001857	| IPR002181 | Fibrinogen, alpha/beta/gamma chain, C-terminal globular | length: 221	0.00435957	0	52	0.00790781	0	0	0	KOG2579	poorly characterized	General function prediction only	Ficolin and related extracellular proteins	0	0	0	0	PF00147	Fibrinogen beta and gamma chains, C-terminal globular domain
BAGiLS_002294	| IPR002181 | Fibrinogen, alpha/beta/gamma chain, C-terminal globular | length: 209	0	0.0703662	53	0.0244541	0	0.0255674	0	KOG2579	poorly characterized	General function prediction only	Ficolin and related extracellular proteins	0	0	0	0	PF00147	Fibrinogen beta and gamma chains, C-terminal globular domain
Host proteins involved in apoptosis
BAGiLS_020654	| IPR002138 | Peptidase C14, caspase non-catalytic subunit p10 | length: 87	0.00734055	0.0919779	0.0137364		0.112712	0.0920426		KOG3573	cellular processes and signaling	Cell cycle control, cell division, chromosome partitioning	Caspase, apoptotic cysteine protease
BAGiLS_000541	| IPR001309 | Peptidase C14, ICE, catalytic subunit p20 | length: 295	0.00222253				0.0124757			KOG3573	cellular processes and signaling	Cell cycle control, cell division, chromosome partitioning	Caspase, apoptotic cysteine protease					PF00656	Caspase domain
BAGiLS_021105	| IPR001315 | Caspase Recruitment | length: 75		0.0831332			0.00908723											PF00619	Caspase recruitment domain
BAGiLS_007038	| IPR002138 | Peptidase C14, caspase non-catalytic subunit p10 | length: 139		0.0772037			0.0667381			KOG3573	cellular processes and signaling	Cell cycle control, cell division, chromosome partitioning	Caspase, apoptotic cysteine protease					PF00656	Caspase domain
BAGiLS_020179	| IPR001315 | Caspase Recruitment | length: 105					0.0290944											PF00619	Caspase recruitment domain
BAGiLS_019791	| IPR001315 | Caspase Recruitment | length: 122					0.0129818											PF00619	Caspase recruitment domain
BAGiLS_013348	| IPR001315 | Caspase Recruitment | length: 92					0.00727532											PF00619	Caspase recruitment domain
BAGiLS_009320	| IPR004241 | Light chain 3 (LC3) | length: 121		0.0125665						KOG1654	cellular processes and signaling	Cytoskeleton	Microtubule-associated anchor protein involved in autophagy and membrane trafficking					PF02991	Autophagy protein Atg8 ubiquitin like
BAGiLS_007662	| IPR004241 | Light chain 3 (LC3) | length: 133		0.0234574						KOG1654	cellular processes and signaling	Cytoskeleton	Microtubule-associated anchor protein involved in autophagy and membrane trafficking					PF02991	Autophagy protein Atg8 ubiquitin like
BAGiLS_004852	| IPR002398 | Peptidase C14, caspase precursor p45 | length: 162					0.00421203			KOG3573	cellular processes and signaling	Cell cycle control, cell division, chromosome partitioning	Caspase, apoptotic cysteine protease
