# Supplementary material for: Comparative proteomics of related symbiotic mussel species reveals high variability of host–symbiont interactions
Source: ISME J. 2019 Nov 4;14(2):649–56. doi: 10.1038/s41396-019-0517-6 (PMC6976577; doi:10.1038/s41396-019-0517-6)
Supplement: Supplementary file 13 — Supplementary Table S7 [file 41396_2019_517_MOESM13_ESM.xlsx]

## Sheet: Supplementary Table S7a
Supplementary Table S7a: Phage defense-related proteins in the thiotrophic B. thermophilus symbiont. Symbiont proteins involved in defense against mobile genetic elements (Cas and restriction-modification functions) that were identified in this study in B. thermophilus samples are displayed with their relative abundance in %OrgNSAF in symbiont-enriched samples (Sym) and in whole gill tissue (Gill…
Accession Number	Protein function	MW (kDa)	Symbol	%Org NSAF Sym 1	%Org NSAF Sym 2	%Org NSAF Sym 3	%Org NSAF Sym average	%Org NSAF Gill 1	%Org NSAF Gill 2	%Org NSAF Gill 3	%Org NSAF Gill average	PFAM ID	PFAM family
Cas proteins
OJA03786.1	type I-F CRISPR-associated protein Csy2, partial [Bathymodiolus thermophilus thioautotrophic gill symbiont]	10	Y1725	0	0	0	0	0	0	0.0643616	0.0214539	PF09614	CRISPR-associated protein (Cas_Csy2)
OIR23697.1	hypothetical protein BGC33_07795 [Bathymodiolus thermophilus thioautotrophic gill symbiont]	21		0.0254076	0.0735349	0.0462959	0.0484128	0.0280975	0	0.0408645	0.0229873
OJA03390.1	hypothetical protein BGC33_03480, partial [Bathymodiolus thermophilus thioautotrophic gill symbiont]	8	Cmr4	0.0444633	0.0482573	0	0.0309069	0	0	0	0
OIR23699.1	type I-F CRISPR-associated endoribonuclease Cas6/Csy4 [Bathymodiolus thermophilus thioautotrophic gill symbiont]	22	Y1727	0.0768002	0.0292468	0.0265149	0.0441873	0	0	0.0487588	0.0162529	PF09618	CRISPR-associated protein (Cas_Csy4)
OIR23696.1	type III-B CRISPR-associated protein Cas10/Cmr2 [Bathymodiolus thermophilus thioautotrophic gill symbiont]	73		0.0365452	0.0405449	0.0452812	0.0407904	0.0404143	0	0.0352666	0.025227	PF12469	CRISPR-associated protein
OIR25689.1	hypothetical protein BGC33_07535 [Bathymodiolus thermophilus thioautotrophic gill symbiont]	62		0.0502005	0.00415116	0	0.0181172	0	0	0	0	PF01844	HNH endonuclease
OIR23695.1	hypothetical protein BGC33_07785 [Bathymodiolus thermophilus thioautotrophic gill symbiont]	43		0.0268848	0.0239416	0.0135658	0.0214641	0.0320181	0	0.0199571	0.0173251	PF09700	CRISPR-associated protein (Cas_Cmr3)
OIR23693.1	type III-B CRISPR module RAMP protein Cmr6, partial [Bathymodiolus thermophilus thioautotrophic gill symbiont]	24	Cmr6	0.0185264	0.0160858	0	0.0115374	0	0	0	0
OIR23705.1	subtype I-F CRISPR-associated endonuclease Cas1 [Bathymodiolus thermophilus thioautotrophic gill symbiont]	36	Cas1	0.00494037	0	0.0243054	0.00974857	0	0	0	0	PF01867	CRISPR associated protein Cas1
OIR23701.1	type I-F CRISPR-associated protein Csy2 [Bathymodiolus thermophilus thioautotrophic gill symbiont]	34	Y1725	0	0	0.0142973	0.00476576	0.0231392	0	0.0189299	0.014023	PF09614	CRISPR-associated protein (Cas_Csy2)
OIR23702.1	type I-F CRISPR-associated protein Csy1 [Bathymodiolus thermophilus thioautotrophic gill symbiont]	50	Y1724	0.0213424	0.00772117	0.00972214	0.0129286	0.011801	0	0.0128723	0.00822443	PF09611	CRISPR-associated protein (Cas_Csy1)
OIR24512.1	type III-B CRISPR module RAMP protein Cmr6, partial [Bathymodiolus thermophilus thioautotrophic gill symbiont]	21		0	0.0122558	0	0.00408527	0	0	0	0	PF03787	RAMP superfamily
OIR23704.1	type I-F CRISPR-associated helicase Cas3 [Bathymodiolus thermophilus thioautotrophic gill symbiont]	121	Y1723	0.00293972	0	0	0.000979907	0	0	0	0
OIR23700.1	type I-F CRISPR-associated protein Csy3 [Bathymodiolus thermophilus thioautotrophic gill symbiont]	38	Y1726/Csy3	0.13573	0.1253	0.117689	0.12624	0.134572	0.111496	0.220184	0.155418	PF09615	CRISPR-associated protein (Cas_Csy3)
OIR23694.1	type III-B CRISPR module RAMP protein Cmr4, partial [Bathymodiolus thermophilus thioautotrophic gill symbiont]	26	Cmr4	0.0718253	0.0643431	0.0822643	0.0728109	0	0	0.0990178	0.0330059	PF03787	RAMP superfamily
OIR23687.1	type II CRISPR RNA-guided endonuclease Cas9 [Bathymodiolus thermophilus thioautotrophic gill symbiont]	118	Csn1	0.009797	0.0403507	0.0403716	0.0301731	0.016668	0	0.0527256	0.0231312	PF13395	HNH endonuclease
OIR23751.1	type I-MYXAN CRISPR-associated protein Cas6/Cmx6 [Bathymodiolus thermophilus thioautotrophic gill symbiont]	25		0.0213424	0.0102949	0.0233331	0.0183235	0	0	0	0	PF09559	Cas6 Crispr
	total all Cas proteins:						0.495471				0.337048
R-M proteins
OIR23973.1	type I restriction endonuclease subunit M [Bathymodiolus thermophilus thioautotrophic gill symbiont]	54	HsdM	0.054344	0.0738754	0.0288063	0.0523419	0	0.00653834	0.0198647	0.00880101	PF02384	N-6 DNA Methylase
OIR25094.1	hypothetical protein BGC33_05485 [Bathymodiolus thermophilus thioautotrophic gill symbiont]	88		0.0161685	0	0.00552394	0.00723081	0	0	0	0	PF07728	AAA domain (dynein-related subfamily)
OJA03489.1	hypothetical protein BGC33_04205, partial [Bathymodiolus thermophilus thioautotrophic gill symbiont]	44	McrB	0.0121264	0	0	0.00404212	0	0	0	0	PF07728	AAA domain (dynein-related subfamily)
OIR25039.1	primosomal protein N' [Bathymodiolus thermophilus thioautotrophic gill symbiont]	74	PriA	0.00240342	0	0	0.000801141	0	0	0	0	PF04851	Type III restriction enzyme, res subunit
OIR25322.1	hypothetical protein BGC33_06115 [Bathymodiolus thermophilus thioautotrophic gill symbiont]	84		0.0179971	0.0275756	0	0.0151909	0	0	0.0485266	0.0161755	PF02384	N-6 DNA Methylase
SEH55308.1	Type I restriction-modification system,DNA-methyltransferase subunit M [Bathymodiolus azoricus thioautotrophic gill symbiont]	54	HsdM	0	0	0	0	0	0	0	0
OIR23821.1	DNA methyltransferase [Bathymodiolus thermophilus thioautotrophic gill symbiont]	59	HsdM	0	0.00436224	0.0148304	0.00639754	0	0	0	0	PF02384	N-6 DNA Methylase
OIR23986.1	restriction endonuclease subunit R, partial [Bathymodiolus thermophilus thioautotrophic gill symbiont]	79		0.0168848	0.0244341	0.0123065	0.0178751	0	0	0	0	PF04851	Type III restriction enzyme, res subunit
OIR24285.1	restriction endonuclease subunit R [Bathymodiolus thermophilus thioautotrophic gill symbiont]	110	Res	0.0218274	0.0397757	0.0114898	0.0243643	0	0	0.0175532	0.00585105	PF04851	Type III restriction enzyme, res subunit
OIR24991.1	hypothetical protein BGC33_12330 [Bathymodiolus thermophilus thioautotrophic gill symbiont]	34		0	0	0.0114378	0.0038126	0	0	0	0	PF13391	HNH endonuclease
OIR23817.1	type I restriction endonuclease [Bathymodiolus thermophilus thioautotrophic gill symbiont]	120	HsdR	0	0.00643431	0.00810178	0.00484536	0	0	0.00715129	0.00238376	PF11867	Domain of unknown function (DUF3387)
OIR25183.1	hypothetical protein BGC33_05675 [Bathymodiolus thermophilus thioautotrophic gill symbiont]	72	McrB	0.00741055	0.00357461	0.00540119	0.00546212	0	0	0	0	PF07728	AAA domain (dynein-related subfamily)
OIR25526.1	N-6 DNA methylase [Bathymodiolus thermophilus thioautotrophic gill symbiont]	81		0.00329358	0.0301856	0	0.0111597	0	0	0.0185404	0.00618013	PF02384	N-6 DNA Methylase
OIR23856.1	hypothetical protein BGC33_14130 [Bathymodiolus thermophilus thioautotrophic gill symbiont]	100	Res	0.013339	0.0128686	0	0.00873587	0	0	0.00858155	0.00286052	PF04851	Type III restriction enzyme, res subunit
OIR25333.1	restriction endonuclease [Bathymodiolus thermophilus thioautotrophic gill symbiont]	34	DpnII	0.010462	0.0113547	0	0.0072722	0	0	0	0	PF04556	DpnII restriction endonuclease
OIR25492.1	restriction endonuclease [Bathymodiolus thermophilus thioautotrophic gill symbiont]	29		0.0429301	0	0	0.01431	0	0	0	0	PF09553	Eco47II restriction endonuclease
OIR25328.1	DEAD/DEAH box helicase [Bathymodiolus thermophilus thioautotrophic gill symbiont]	110	Res	0.0258696	0	0	0.00862319	0	0	0	0	PF04851	Type III restriction enzyme, res subunit
OIR25532.1	DNA methyltransferase [Bathymodiolus thermophilus thioautotrophic gill symbiont]	77		0.0254076	0	0	0.0084692	0	0	0	0	PF02384	N-6 DNA Methylase
OIR24962.1	restriction endonuclease [Bathymodiolus thermophilus thioautotrophic gill symbiont]	14	PLABR_3867	0.0127038	0	0	0.0042346	0	0	0	0	PF01844	HNH endonuclease
OIR25291.1	hypothetical protein BGC33_06060 [Bathymodiolus thermophilus thioautotrophic gill symbiont]	57	HsdM	0.00936069	0	0	0.00312023	0	0	0	0	PF01420	Type I restriction modification DNA specificity domain
OIR25531.1	hypothetical protein BGC33_06975 [Bathymodiolus thermophilus thioautotrophic gill symbiont]	52		0.00513038	0	0	0.00171013	0	0	0	0	PF01420	Type I restriction modification DNA specificity domain
	total all R-M proteins:						0.209999				0.042252

## Sheet: Supplementary Table S7b
Supplementary Table S7b: Phage defense-related proteins in B. azoricus symbionts. Symbiont proteins involved in defense against mobile genetic elements (Cas and restriction-modification functions) that were identified in this study in B. azoricus samples are displayed with their relative abundance in %OrgNSAF in symbiont-enriched samples (Sym) and in whole gill tissue (Gill). Sym samples were mea…
Accession Number	protein function	Symbol	MW (kDa)	%Org NSAF Sym 1 (V)	%Org NSAF Sym 2 (V)	%Org NSAF Sym (V) average	%Org NSAF Sym 1 (O)	%Org NSAF Sym 2 (O)	%Org NSAF Sym 3 (O)	%Org NSAF Sym (O) average	%Org NSAF Gill 1 (V)	%Org NSAF Gill 2 (V)	%Org NSAF Gill (V) average	PFAM ID	PFAM family
thiotrophic symbiont Cas proteins
OIR23700.1	type I-F CRISPR-associated protein Csy3 [Bathymodiolus thermophilus thioautotrophic gill symbiont]		38	0.0451712	0	0.0225856	0	0	0.0247958	0.00826526	0	0	0	PF09615	CRISPR-associated protein (Cas_Csy3)
SEH92915.1	CRISPR-associated protein, Cas6- [Bathymodiolus azoricus thioautotrophic gill symbiont]	Cas6	26	0.0360106	0	0.0180053	0	0	0.0453	0.0151	0	0	0	PF09559	Cas6 Crispr
OIR23702.1	type I-F CRISPR-associated protein Csy1 [Bathymodiolus thermophilus thioautotrophic gill symbiont]		50	0.00936275		0.00468137	0	0	0	0	0	0	0	PF09611	CRISPR-associated protein (Cas_Csy1)
OIR23701.1	type I-F CRISPR-associated protein Csy2 [Bathymodiolus thermophilus thioautotrophic gill symbiont]	Y1725	34	0	0	0	0	0	0.0207847	0.00692823	0	0	0	PF09614	CRISPR-associated protein (Cas_Csy2)
SEH56336.1	CRISPR-associated protein, Csy4 family [Bathymodiolus azoricus thioautotrophic gill symbiont]		10	0	0	0	0	0	0.11778	0.03926	0	0	0	PF09618	CRISPR-associated protein (Cas_Csy4)
	total all thiotroph Cas proteins:					0.0452722				0.0695534
thiotrophic symbiont R-M proteins
SEH62115.1	type I site-specific deoxyribonuclease, HsdRfamily [Bathymodiolus azoricus thioautotrophic gill symbiont]		81	0.0154119	0	0.00770597	0	0	0	0	0.0363265	0	0.0181633	PF04313	Type I restriction enzyme R protein N terminus (HSDR_N)
SEH65825.1	type I restriction-modification system, Msubunit [Bathymodiolus azoricus thioautotrophic gill symbiont]	HsdM	40	0.0156046	0	0.00780229	0	0	0	0	0.0490408	0	0.0245204	PF02384	N-6 DNA Methylase
SEH74676.1	type II restriction endonuclease [Bathymodiolus azoricus thioautotrophic gill symbiont]	SsoII	41	0.015224	0.0303775	0.0228007	0	0	0.063199	0.0210663	0	0	0	PF09019	EcoRII C terminal
SEH94426.1	type I site-specific deoxyribonuclease, HsdRfamily [Bathymodiolus azoricus thioautotrophic gill symbiont]	HsdR	107	0.0145837	0	0.00729186	0	0	0	0	0	0.00891753	0.00445876	PF11867	Domain of unknown function (DUF3387)
SEH55308.1	Type I restriction-modification system,DNA-methyltransferase subunit M [Bathymodiolus azoricus thioautotrophic gill symbiont]	HsdM	54	0.0317871	0.0230644	0.0274257	0	0	0	0	0	0	0	PF02384	N-6 DNA Methylase
BAT00167	type I restriction-modification system, M subunit [LSA_porfs_bathyt]		54	0	0	0	0	0	0.0174489	0.00581629	0	0	0
	total all thiotroph R-M proteins:					0.0730266				0.0268826			0.0471424
methanotrophic symbiont R-M proteins
SEH28486.1	type I restriction-modification system, M subunit, partial [methanotrophic bacterial endosymbiont of Bathymodiolus sp.]		18	0	0	0	0	0	0	0	0	0.186225	0.0931125	PF12161	HsdM N-terminal domain
SCN47434.1	Type I restriction-modification system, restriction subunit R [methanotrophic endosymbiont of Bathymodiolus azoricus (Menez Gwen)]	HsdR	92	0.104092	0	0.0520458	0	0	0.0544576	0.0181525	0.0569026	0	0.0284513	PF12008	Type I restriction and modification enzyme - subunit R C terminal
SCN47056.1	type II restriction enzyme eco47ii [methanotrophic endosymbiont of Bathymodiolus azoricus (Menez Gwen)]		29	0.243321	0.142625	0.192973	0	0	0.380076	0.126692	0.0902592	0	0.0451296	PF09553	Eco47II restriction endonuclease
SCN47233.1	Type I restriction-modification system, DNA-methyltransferase subunit M [methanotrophic endosymbiont of Bathymodiolus azoricus (Menez Gwen)]	HsdM	32	0	0.0430846	0.0215423	0	0	0	0	0	0.0698344	0.0349172	PF02384	N-6 DNA Methylase
SCN47096.1	restriction endonuclease (HaeIII) [methanotrophic endosymbiont of Bathymodiolus azoricus (Menez Gwen)]		38	0.0795826	0	0.0397913	0	0	0	0	0	0	0	PF09556	HaeIII restriction endonuclease
	total all methanotroph R-M proteins:					0.306353				0.144845			0.201611

## Sheet: Supplementary Table S7c
Supplementary Table S7c: Summed abundance of all phage defense-related proteins in B. thermophilus and B. azoricus symbionts. Average summed relative abundances of the symbiont proteins involved in defense against mobile genetic elements (Cas proteins and restriction-modification functions) displayed in Supplementary Tables S7a and b are given for symbiont-enriched samples (Sym) and whole gill ti…
Symbiont	Symbiont fraction %OrgNSAF average (V)	Symbiont fraction %OrgNSAF average (O)	Gill tissue %OrgNSAF average (V)
B. thermophilus thiotroph	0.70547		0.3793
B. azoricus thiotroph	0.118299	0.096436	0.0471424
B. azoricus methanotroph	0.306353	0.144845	0.201611
B. azoricus thiotroph + methanotroph	0.424651	0.241281	0.248753

## Sheet: Supplementary Table S7d
Supplementary Table S7d: CRISPR repeats encoded in the genomes of the thiotrophic symbionts of B. thermophilus and B. azoricus. BazSymA = NCBI bioproject PRJEB8263 and BATSym = NCBI bioproject PRJNA339702. The thiotrophs' genomes were scanned for CRISPR with CRISPRFinder (see Supplementary Methods for reference).
Organism	Genome assembly	NCBI Scaffold/Contig ID	Number of spacers	Average length of repeats (nucleotides)	CRISPR begin position	CRISPR end position	Repeat consensus
B. thermophilus	BATSym	MIQH01000486.1	8	35	7311	7910	GTTTCAACTGCCGTATTCGAATAGGCGGGTCTCAC
		MIQH01000829.1	232	28	13976	50	ATTCACCGCCACACAGGCGGCTTAGAAA
		MIQH01001249.1	52	36	4886	8334	ATTGTAACCGACTATCGCCTAAATGCAAATCACAAC
		MIQH01000069.1	135	28	49	8182	ATTCACCGCCACACAGGCGGCTTAGAAA
		MIQH01000330.1	10	35	4358	5101	GTGAGACCCGCCTATTCGAATGCGGCAGTTGAAAC
		MIQH01000370.1	3	35	3284	3530	GTTTCAACTGCCGTATTCGAATAGGCGGGTCTCAC
		MIQH01000377.1	56	28	50	3438	ATTCACCGCCACACAGGCGGCTTAGAAA
		MIQH01000403.1	3	27	1157	1405	ATCCCAACTGCTAATGTCTTGGTTAAA
		MIQH01000713.1	10	35	119	852	GTGAGACCCGCCTATTCGAATACGGCAGTTGAAAC
B. azoricus	BAZSymA	Acontig19491	4	30	227	557	GCCTTTAACCAAGACATTGGCAATTGGGAT
	BAZSymA	Acontig19491	4	30	1667	1996	GCCTTTAACCAAGACATTGGCAATTGGGAT

## Sheet: Supplementary Table S7e
Supplementary Table S7e: Phage defense-related genes in four thiotrophic Bathymodiolus symbionts.
thiotrophic B. thermophilus symbiont																						thiotrophic B. azoricus symbiont (assembly BazSymA and BazSymB)
gene ID (BATSym_MIQH01000000)	exclusive?	protein ID	product	main role [COG/KOG]	subrole [COG/KOG]	description [COG/KOG]	TIGRFAM ID	main role [TIGRFAM]	sub role [TIGRFAM]	description [TIGRFAM]	PFAM ID	PFAM description	EggNOGG code	EggNOGG category	EggNOGG Function	HHpred	CDD search	CDD_symbol	CDD_description	Curated metabolic categories	Curated function	gene ID (BAZSymA_CDSC02000000)	Protein_ID	product	main role [COG/KOG]	subrole [COG/KOG]	description [COG/KOG]	TIGRFAM ID	main role [TIGRFAM]	sub role [TIGRFAM]	description [TIGRFAM]	PFAM ID	PFAM description	EggNOGG code	EggNOGG category	EggNOGG Function	HHpred	CDD search	CDD_symbol	CDD_description	Curated metabolic categories	Curated Function	gene ID (BAZSymB_CVUD02000000)	Protein_ID	product	common COG/KOG	main role [COG/KOG]	subrole [COG/KOG]	description [COG/KOG]
BGC33_00510	exclusive	OJA03786.1	type I-F CRISPR-associated protein Csy2	-	-	-	no hit	-	-	-	PF09614	CRISPR-associated protein (Cas_Csy2)	L	Replication, recombination and repair	CRISPR-associated protein, Csy2 family	0	pfam09614	Cas_Csy2	CRISPR-associated protein (Cas_Csy2). CRISPR (Clustered Regularly Interspaced Short Palindromic Repeats) is a widespread family of prokaryotic direct repeats with spacers of unique sequence between consecutive repeats. This entry typified by YPO2464 of Yersinia pestis is a CRISPR-associated (Cas) entry strictly associated with the Ypest subtype of CRISPR/Cas locus. It is designated Csy2 for CRISP…	Defense mechanisms	CRISPR-Cas system
BGC33_00940	exclusive	OJA02956.1	hypothetical protein	-	-	-	no hit	-	-	-	PF08463	EcoEI R protein C-terminal	V	Defense mechanisms	Type I site-specific	low prob hit in hhpred	pfam08463	EcoEI_R_C	EcoEI R protein C-terminal. The restriction enzyme EcoEI recognizes 5'-GAGN(7)ATGC-3' and is composed of the three proteins R M and S. The domain described here is found at the C-terminus of the R protein (HsdR) which is required for both nuclease and ATPase activity.	Function unknown	0
BGC33_00945	exclusive	OJA02955.1	hypothetical protein	-	-	-	no hit	-	-	-	PF08463	EcoEI R protein C-terminal	V	Defense mechanisms	EcoEI R protein C-terminal	low prob hit in hhpred	pfam08463	EcoEI_R_C	EcoEI R protein C-terminal. The restriction enzyme EcoEI recognizes 5'-GAGN(7)ATGC-3' and is composed of the three proteins R M and S. The domain described here is found at the C-terminus of the R protein (HsdR) which is required for both nuclease and ATPase activity.	Function unknown	0
BGC33_01130	exclusive	OIR23707.1	type III-B CRISPR-associated protein Cas10/Cmr2	poorly characterized	General function prediction only	Predicted hydrolase of the HD superfamily (permuted catalytic motifs)	TIGR02577	-	-	CRISPR-associated protein Cas10/Cmr2, subtype III-B	no hit	0	L	Replication, recombination and repair	CRISPR-associated protein	0	cd09679	Cas10_III	CRISPR/Cas system-associated protein Cas10. CRISPR (Clustered Regularly Interspaced Short Palindromic Repeats) and associated Cas proteins comprise a system for heritable host defense by prokaryotic cells against phage and other foreign DNA; Multidomain protein with permuted HD nuclease domain palm domain and Zn-ribbon; MTH326-like has inactivated polymerase catalytic domain; alr1562 and slr7011 …	Defense mechanism	CRISPR-Cas system
BGC33_01480	exclusive	OIR23801.1	CRISPR-associated endonuclease Cas1	information storage and processing	Replication, recombination and repair	Uncharacterized protein predicted to be involved in DNA repair	TIGR00287	-	-	CRISPR-associated endonuclease Cas1	PF01867	CRISPR associated protein Cas1	L	Replication, recombination and repair	CRISPR (clustered regularly interspaced short palindromic repeat), is an adaptive immune system that provides protection against mobile genetic elements (viruses, transposable elements and conjugative plasmids). CRISPR clusters contain sequences complementary to antecedent mobile elements and target invading nucleic acids. CRISPR clusters are transcribed and processed into CRISPR RNA (crRNA). Act…	0	pfam01867	Cas_Cas1	CRISPR associated protein Cas1. Clustered regularly interspaced short palindromic repeats (CRISPRs) are a family of DNA direct repeats found in many prokaryotic genomes. This family of proteins corresponds to Cas1 a CRISPR-associated protein. Cas1 may be involved in linking DNA segments to CRISPR.	Defense mechanism	CRISPR-Cas system
BGC33_01515	exclusive	OIR23802.1	type III-B CRISPR module RAMP protein Cmr1	information storage and processing	Replication, recombination and repair	Uncharacterized protein predicted to be involved in DNA repair (RAMP superfamily)	TIGR01894	-	-	CRISPR type III-B/RAMP module RAMP protein Cmr1	PF03787	RAMP superfamily	0	0	0	0	COG1367	COG1367	CRISPR system related protein RAMP superfamily [Defense mechanisms].	Defense mechanism	Defense mechanisms: CRISPR-Cas system
BGC33_01575	exclusive	OJA03080.1	hypothetical protein	information storage and processing	Replication, recombination and repair	Uncharacterized protein predicted to be involved in DNA repair (RAMP superfamily)	no hit	-	-	-	PF03787	RAMP superfamily	L	Replication, recombination and repair	Crispr-associated ramp protein, Cmr1 family	0	COG1367	COG1367	CRISPR system related protein RAMP superfamily [Defense mechanisms].	Defense mechanism	CRISPR-Cas system
BGC33_02850	exclusive	OJA03301.1	restriction endonuclease subunit M	information storage and processing	Replication, recombination and repair	Adenine specific DNA methylase Mod	no hit	-	-	-	PF01555	DNA methylase	L	Replication, recombination and repair	Type III restriction-modification system	0	COG2189	COG2189	Adenine specific DNA methylase Mod [DNA replication recombination and repair].	Defense mechanism	Restriction-modification
BGC33_03480	exclusive	OJA03390.1	hypothetical protein	information storage and processing	Replication, recombination and repair	Uncharacterized protein predicted to be involved in DNA repair (RAMP superfamily)	no hit	-	-	-	no hit	0	L	Replication, recombination and repair	Crispr-associated ramp protein, Cmr4 family	0	COG1336	COG1336	CRISPR system related protein RAMP superfamily [Defense mechanisms].	Defense mechanisms	CRISPR-Cas system
BGC33_03485	exclusive	OIR24414.1	type III-B CRISPR module-associated protein Cmr5	information storage and processing	Replication, recombination and repair	Uncharacterized protein predicted to be involved in DNA repair	TIGR01881	-	-	CRISPR type III-B/RAMP module-associated protein Cmr5	PF09701	CRISPR-associated protein (Cas_Cmr5)	L	Replication, recombination and repair	CRISPR-associated protein, Cmr5 family	0	pfam09701	Cas_Cmr5	CRISPR-associated protein (Cas_Cmr5). CRISPR is a term for Clustered Regularly Interspaced Short Palindromic Repeats. A number of protein families appear only in association with these repeats and are designated Cas (CRISPR-Associated) proteins. This family represented by TM1791.1 of Thermotoga maritima is found in both archaeal and bacterial species.	Defense mechanism	CRISPR-Cas system
BGC33_03490	exclusive	OIR24413.1	type III-B CRISPR module RAMP protein Cmr6	information storage and processing	Replication, recombination and repair	Uncharacterized protein predicted to be involved in DNA repair (RAMP superfamily)	TIGR01898	-	-	CRISPR type III-B/RAMP module RAMP protein Cmr6	PF03787	RAMP superfamily	V	Defense mechanisms	Cmr6 family	0	cd09661	Cmr6_III-B	CRISPR/Cas system-associated RAMP superfamily protein Cmr6. CRISPR (Clustered Regularly Interspaced Short Palindromic Repeats) and associated Cas proteins comprise a system for heritable host defense by prokaryotic cells against phage and other foreign DNA; RAMP superfamily protein; This protein is a subunit of Cmr complex.	Defense mechanism	Defense mechanisms: CRISPR-Cas system
BGC33_03695	exclusive	OIR24476.1	CRISPR-associated endonuclease Cas2	information storage and processing	Replication, recombination and repair	Uncharacterized protein predicted to be involved in DNA repair	TIGR01573	-	-	CRISPR-associated endonuclease Cas2	PF09827	CRISPR associated protein Cas2	L	Replication, recombination and repair	CRISPR (clustered regularly interspaced short palindromic repeat), is an adaptive immune system that provides protection against mobile genetic elements (viruses, transposable elements and conjugative plasmids). CRISPR clusters contain sequences complementary to antecedent mobile elements and target invading nucleic acids. CRISPR clusters are transcribed and processed into CRISPR RNA (crRNA). Fun…	0	cd09725	Cas2_I_II_III	CRISPR/Cas system-associated protein Cas2. CRISPR (Clustered Regularly Interspaced Short Palindromic Repeats) and associated Cas proteins comprise a system for heritable host defense by prokaryotic cells against phage and other foreign DNA; Cas2 is present in majority of CRISPR/Cas systems along with Cas1; RNAse specific to U-rich regions; Possesses an RRM/ferredoxin fold.	Defense mechanism	CRISPR-Cas system
BGC33_03700	exclusive	OIR24477.1	CRISPR-associated endonuclease Cas1	information storage and processing	Replication, recombination and repair	Uncharacterized protein predicted to be involved in DNA repair	TIGR00287	-	-	CRISPR-associated endonuclease Cas1	PF01867	CRISPR associated protein Cas1	L	Replication, recombination and repair	CRISPR (clustered regularly interspaced short palindromic repeat), is an adaptive immune system that provides protection against mobile genetic elements (viruses, transposable elements and conjugative plasmids). CRISPR clusters contain sequences complementary to antecedent mobile elements and target invading nucleic acids. CRISPR clusters are transcribed and processed into CRISPR RNA (crRNA). Act…	0	pfam01867	Cas_Cas1	CRISPR associated protein Cas1. Clustered regularly interspaced short palindromic repeats (CRISPRs) are a family of DNA direct repeats found in many prokaryotic genomes. This family of proteins corresponds to Cas1 a CRISPR-associated protein. Cas1 may be involved in linking DNA segments to CRISPR.	Defense mechanism	CRISPR-Cas system
BGC33_03825	exclusive	OJA03438.1	hypothetical protein	information storage and processing	Replication, recombination and repair	Uncharacterized protein predicted to be involved in DNA repair (RAMP superfamily)	no hit	-	-	-	no hit	0	L	Replication, recombination and repair	Crispr-associated ramp protein, Cmr4 family	0	COG1336	COG1336	CRISPR system related protein RAMP superfamily [Defense mechanisms].	Defense mechanism	CRISPR-Cas system
BGC33_03830	exclusive	OIR24511.1	type III-B CRISPR module-associated protein Cmr5	information storage and processing	Replication, recombination and repair	Uncharacterized protein predicted to be involved in DNA repair	TIGR01881	-	-	CRISPR type III-B/RAMP module-associated protein Cmr5	PF09701	CRISPR-associated protein (Cas_Cmr5)	L	Replication, recombination and repair	CRISPR-associated protein, Cmr5 family	0	pfam09701	Cas_Cmr5	CRISPR-associated protein (Cas_Cmr5). CRISPR is a term for Clustered Regularly Interspaced Short Palindromic Repeats. A number of protein families appear only in association with these repeats and are designated Cas (CRISPR-Associated) proteins. This family represented by TM1791.1 of Thermotoga maritima is found in both archaeal and bacterial species.	Defense mechanism	CRISPR-Cas system
BGC33_03835	exclusive	OIR24512.1	type III-B CRISPR module RAMP protein Cmr6	information storage and processing	Replication, recombination and repair	Uncharacterized protein predicted to be involved in DNA repair (RAMP superfamily)	TIGR01898	-	-	CRISPR type III-B/RAMP module RAMP protein Cmr6	PF03787	RAMP superfamily	L	Replication, recombination and repair	CRISPR-associated RAMP Cmr6 family protein	0	TIGR01898	repair_system	CRISPR type III-B/RAMP module RAMP protein Cmr6. CRISPR is a term for Clustered Regularly Interspaced Short Palidromic Repeats. A number of protein families appear only in association with these repeats and are designated Cas (CRISPR associated) proteins. This family represented by TM1791 of Thermotoga maritima is designated Cmr6 [sic] for CRISPR/Cas Ramp Module protein 6. This family is both clo…	Defense mechanisms	CRISPR-Cas system
BGC33_04040	exclusive	OIR24629.1	HNH endonuclease	cellular processes and signaling	Defense mechanisms	Restriction endonuclease	no hit	-	-	-	PF01844	HNH endonuclease	0	0	0	0	COG1403	McrA	Restriction endonuclease [Defense mechanisms].	Defense mechanism	Restriction-modification system
BGC33_04205	exclusive	OJA03489.1	hypothetical protein	cellular processes and signaling	Defense mechanisms	GTPase subunit of restriction endonuclease	no hit	-	-	-	PF07728	AAA domain (dynein-related subfamily)	V	Defense mechanisms	ATPase associated with various cellular activities, AAA_5	0	COG1401	McrB	GTPase subunit of restriction endonuclease [Defense mechanisms].	Defense mechanism	Defense mechanisms: Restriction modification system
BGC33_04205	exclusive	OJA03489.1	hypothetical protein	cellular processes and signaling	Defense mechanisms	GTPase subunit of restriction endonuclease	no hit	-	-	-	PF07728	AAA domain (dynein-related subfamily)	V	Defense mechanisms	ATPase associated with various cellular activities, AAA_5	0	COG1401	McrB	GTPase subunit of restriction endonuclease [Defense mechanisms].	Defense mechanism	Defense mechanisms: Restriction modification system
BGC33_04375	exclusive	OJA03517.1	hypothetical protein														pfam01420	Methylase_S	Type I restriction modification DNA specificity domain. This domain is also known as the target recognition domain (TRD). Restriction-modification (R-M) systems protect a bacterial cell against invasion of foreign DNA by endonucleolytic cleavage of DNA that lacks a site specific modification. The host genome is protected from cleavage by methylation of specific nucleotides in the target sites. In…
BGC33_04385	exclusive	OJA03518.1	type I restriction endonuclease subunit M	-	-	-	no hit	-	-	-	no hit	0	V	Defense mechanisms	type I restriction-modification system	0				Defense mechanism	Restriction modification system (methylase M subunit)
BGC33_04735	exclusive	OIR24863.1	hypothetical protein	cellular processes and signaling	Defense mechanisms	Restriction endonuclease S subunits	no hit	-	-	-	PF01420	Type I restriction modification DNA specificity domain	V	Defense mechanisms	type I restriction-modification system	0	pfam01420	Methylase_S	Type I restriction modification DNA specificity domain. This domain is also known as the target recognition domain (TRD). Restriction-modification (R-M) systems protect a bacterial cell against invasion of foreign DNA by endonucleolytic cleavage of DNA that lacks a site specific modification. The host genome is protected from cleavage by methylation of specific nucleotides in the target sites. In…	Defense mechanism	Restriction modification system (methylase S subunit)
BGC33_04740	exclusive	OJA03558.1	hypothetical protein	-	-	-	no hit	-	-	-	no hit	0	V	Defense mechanisms	restriction modification enzyme	Type I restriction-modification system methylation; structural genomics, Type I restriction-modification; at 97.71%				Defense mechanism	Defense mechanisms: Restriction modification system
BGC33_04870	exclusive	OIR24896.1	restriction endonuclease	-	-	-	no hit	-	-	-	no hit	0	0	0	0	0				Function unknown	0
BGC33_05075	exclusive	OIR24962.1	restriction endonuclease	cellular processes and signaling	Defense mechanisms	Predicted restriction endonuclease	no hit	-	-	-	PF01844	HNH endonuclease	V	Defense mechanisms	HNH endonuclease	0	COG3183	COG3183	Predicted restriction endonuclease [Defense mechanisms].	Defense mechanism	Defense mechanisms: Restriction modification system
BGC33_05320	exclusive	OIR25047.1	hypothetical protein	cellular processes and signaling	Defense mechanisms	Predicted restriction endonuclease	no hit	-	-	-	PF01844	HNH endonuclease	V	Defense mechanisms	HNH endonuclease	CRISPR-associated endonuclease Cas9 (E.C.3.1.-.-),	COG3183	COG3183	Predicted restriction endonuclease [Defense mechanisms].	Defense mechanism	Restriction modification system (endonuclease)
BGC33_05475	exclusive	OIR25078.1	hypothetical protein	-	-	-	no hit	-	-	-	PF13391	HNH endonuclease	V	Defense mechanisms	Inherit from proNOG: restriction endonuclease	Type-2 restriction enzyme DpnI (E.C.3.1.21.4) at 98%	pfam13391	HNH_2	HNH endonuclease.	Defense mechanism	Defense mechanisms: Restriction modification (putative methylase)
BGC33_05485	exclusive	OIR25094.1	hypothetical protein	cellular processes and signaling	Defense mechanisms	GTPase subunit of restriction endonuclease	no hit	-	-	-	PF07728	AAA domain (dynein-related subfamily)	V	Defense mechanisms	AAA domain (dynein-related subfamily)	0	PRK11331	PRK11331	5-methylcytosine-specific restriction enzyme subunit McrB; Provisional.	Defense mechanism	Defense mechanisms: Restriction modification (Restriction endonuclease protein)
BGC33_05570	exclusive	OIR25105.1	restriction endonuclease	-	-	-	no hit	-	-	-	no hit	0	0	0	0	0				Function unknown	0
BGC33_05675	shared	OIR25183.1	hypothetical protein	cellular processes and signaling	Defense mechanisms	GTPase subunit of restriction endonuclease	no hit	-	-	-	PF07728	AAA domain (dynein-related subfamily)	V	Defense mechanisms	ATPase associated with various cellular activities, AAA_5	0	PRK11331	PRK11331	5-methylcytosine-specific restriction enzyme subunit McrB; Provisional.	Defense mechanism	Defense mechanisms: Restriction modification (Restriction endonuclease protein)
BGC33_05895	exclusive	OIR25249.1	hypothetical protein	cellular processes and signaling	Defense mechanisms	Restriction endonuclease S subunits	no hit	-	-	-	PF01420	Type I restriction modification DNA specificity domain	0	0	0	0	COG0732	HsdS	Restriction endonuclease S subunits [Defense mechanisms].	Defense mechanism	Restriction-modification system
BGC33_06040	exclusive	OIR25288.1	hypothetical protein	cellular processes and signaling	Defense mechanisms	Restriction endonuclease S subunits	no hit	-	-	-	no hit	0	V	Defense mechanisms	Type I restriction modification DNA specificity domain protein	0	COG0732	HsdS	Restriction endonuclease S subunits [Defense mechanisms].	Defense mechanism	Restriction-modification system
BGC33_06060	exclusive	OIR25291.1	hypothetical protein	cellular processes and signaling	Defense mechanisms	Restriction endonuclease S subunits	no hit	-	-	-	PF01420	Type I restriction modification DNA specificity domain	V	Defense mechanisms	type I restriction-modification	0	COG0732	HsdS	Restriction endonuclease S subunits [Defense mechanisms].	Defense mechanism	Defense mechanisms: Restriction modification system
BGC33_06070	exclusive	OJA03652.1	type I restriction endonuclease subunit M	-	-	-	no hit	-	-	-	no hit	0	V	Defense mechanisms	type I restriction-modification	0				Defense mechanism	Restriction modification system (methylase M subunit)
BGC33_06115	exclusive	OIR25322.1	hypothetical protein	cellular processes and signaling	Defense mechanisms	Type I restriction-modification system methyltransferase subunit	no hit	-	-	-	PF02384	N-6 DNA Methylase	V	Defense mechanisms	N-6 DNA Methylase	0	pfam02384	N6_Mtase	N-6 DNA Methylase. Restriction-modification (R-M) systems protect a bacterial cell against invasion of foreign DNA by endonucleolytic cleavage of DNA that lacks a site specific modification. The R-M system is a complex containing three polypeptides: M (this family) S (pfam01420) and R. This family consists of N-6 adenine-specific DNA methylase EC:2.1.1.72 from Type I and Type IC restriction syste…	Defense mechanism	Defense mechanisms: Restriction modification (putative methylase)
BGC33_06185	exclusive	OIR25333.1	restriction endonuclease	-	-	-	no hit	-	-	-	PF04556	DpnII restriction endonuclease	V	Defense mechanisms	Type II restriction enzyme	0	pfam04556	DpnII	DpnII restriction endonuclease. Members of this family are type II restriction enzymes (EC:3.1.21.4). They recognize the double-stranded unmethylated sequence GATC and cleave before G-1. http://rebase.neb.com/rebase/enz/DpnII.html.	Defense mechanism	Defense mechanisms: Restriction modification system
BGC33_06350	exclusive	OIR25386.1	hypothetical protein	cellular processes and signaling	Defense mechanisms	McrBC 5-methylcytosine restriction system component	no hit	-	-	-	PF10117	McrBC 5-methylcytosine restriction system component	V	Defense mechanisms	McrBC 5-methylcytosine restriction system component	CRISPR-associated endonuclease Cas9 (E.C.3.1.-.-) at 99%	pfam10117	McrBC	McrBC 5-methylcytosine restriction system component. Members of this family of bacterial proteins modify the specificity of mcrB restriction by expanding the range of modified sequences restricted.	Defense mechanism	Defense mechanisms: Restriction modification system
BGC33_06375	shared	OIR25389.1	hypothetical protein	metabolism	Lipid transport and metabolism	Phosphatidylserine/phosphatidylglycerophosphate/cardiolipin synthases and related enzymes	no hit	-	-	-	PF13091	0	0	0	0	0	cd00138	PLDc_SF	Catalytic domain of phospholipase D superfamily proteins. Catalytic domain of phospholipase D (PLD) superfamily proteins. The PLD superfamily is composed of a large and diverse group of proteins including plant mammalian and bacterial PLDs bacterial cardiolipin (CL) synthases bacterial phosphatidylserine synthases (PSS) eukaryotic phosphatidylglycerophosphate (PGP) synthase eukaryotic tyrosyl-DNA…	Lipid metabolism	0
BGC33_06755	exclusive	OIR25492.1	restriction endonuclease	-	-	-	no hit	-	-	-	PF09553	Eco47II restriction endonuclease	V	Defense mechanisms	Eco47II restriction endonuclease	0	pfam09553	RE_Eco47II	Eco47II restriction endonuclease. This family includes the Eco47II (which recognizes GGNCC but the cleavage site unknown) restriction endonuclease.	Defense mechanism	Defense mechanisms: Restriction modification system
BGC33_06945	shared	OIR25526.1	N-6 DNA methylase	cellular processes and signaling	Defense mechanisms	Type I restriction-modification system methyltransferase subunit	no hit	-	-	-	PF02384	0	0	0	0	0	COG0286	HsdM	Type I restriction-modification system methyltransferase subunit [Defense mechanisms].	Defense mechanisms: Restriction modification (putative methylase)	0	BAZSYMA_ACONTIG03271_1	SEH70783.1	type I restriction-modification system, Msubunit	COG0286	cellular processes and signaling	Defense mechanisms	Type I restriction-modification system methyltransferase subunit	no hit	-	-	PF02384	N-6 DNA Methylase	V	Defense mechanisms	N-6 DNA methylase		pfam13588		Type I restriction enzyme R protein N terminus (HSDR_N). This family consists of a number of N terminal regions found in type I restriction enzyme R (HSDR) proteins. Restriction and modification (R/M) systems are found in a wide variety of prokaryotes and are thought to protect the host bacterium from the uptake of foreign DNA. Type I restriction and modification systems are encoded by three gene…	Defense mechanisms	Restriction-modification system
BGC33_06955	shared	OIR25528.1	hypothetical protein	cellular processes and signaling	Defense mechanisms	Restriction endonuclease S subunits	no hit	-	-	-	PF01420	0	0	0	0	0	PRK09737	PRK09737	EcoKI restriction-modification system protein HsdS; Provisional.	Defense mechanisms	0
BGC33_06975	exclusive	OIR25531.1	hypothetical protein	cellular processes and signaling	Defense mechanisms	Restriction endonuclease S subunits	no hit	-	-	-	PF01420	Type I restriction modification DNA specificity domain	V	Defense mechanisms	type i restriction modification DNA specificity domain protein	0	COG0732	HsdS	Restriction endonuclease S subunits [Defense mechanisms].	Defense mechanism	Defense mechanisms: Restriction modification system
BGC33_06980	exclusive	OIR25532.1	DNA methyltransferase	cellular processes and signaling	Defense mechanisms	Type I restriction-modification system methyltransferase subunit	no hit	-	-	-	PF02384	N-6 DNA Methylase	V	Defense mechanisms	restriction modification enzyme	0	pfam02384	N6_Mtase	N-6 DNA Methylase. Restriction-modification (R-M) systems protect a bacterial cell against invasion of foreign DNA by endonucleolytic cleavage of DNA that lacks a site specific modification. The R-M system is a complex containing three polypeptides: M (this family) S (pfam01420) and R. This family consists of N-6 adenine-specific DNA methylase EC:2.1.1.72 from Type I and Type IC restriction syste…	Defense mechanism	Defense mechanisms: Restriction modification system
BGC33_07170	exclusive	OIR25595.1	hypothetical protein	cellular processes and signaling	Defense mechanisms	Restriction endonuclease S subunits	no hit	-	-	-	PF01420	Type I restriction modification DNA specificity domain	V	Defense mechanisms	Type I restriction modification DNA specificity domain	type I restriction enzyme specificity; TYPE-I HSDS,	pfam01420	Methylase_S	Type I restriction modification DNA specificity domain. This domain is also known as the target recognition domain (TRD). Restriction-modification (R-M) systems protect a bacterial cell against invasion of foreign DNA by endonucleolytic cleavage of DNA that lacks a site specific modification. The host genome is protected from cleavage by methylation of specific nucleotides in the target sites. In…	Defense mechanism	Restriction modification system (methylase S subunit)
BGC33_07190	exclusive	OIR25599.1	hypothetical protein	cellular processes and signaling	Defense mechanisms	Restriction endonuclease	no hit	-	-	-	PF01844	HNH endonuclease	S	Function unknown	HNH endonuclease	0	cd00085	HNHc	HNH nucleases; HNH endonuclease signature which is found in viral prokaryotic and eukaryotic proteins. The alignment includes members of the large group of homing endonucleases yeast intron 1 protein MutS as well as bacterial colicins pyocins	Defense mechanisms	Restriction-modification system
BGC33_07535	exclusive	OIR25689.1	hypothetical protein	cellular processes and signaling	Defense mechanisms	Restriction endonuclease	no hit	-	-	-	PF01844	HNH endonuclease	0	0	0	0	cd00085	HNHc	HNH nucleases; HNH endonuclease signature which is found in viral prokaryotic and eukaryotic proteins. The alignment includes members of the large group of homing endonucleases yeast intron 1 protein MutS as well as bacterial colicins pyocins	Defense mechanisms	CRISPR-Cas system
BGC33_07730	shared	OIR23687.1	type II CRISPR RNA-guided endonuclease Cas9	poorly characterized	Function unknown	Uncharacterized protein conserved in bacteria	TIGR01865	-	-	CRISPR subtype II RNA-guided endonuclease Cas9	PF13395	0	0	0	0	0	cd09643	Csn1	CRISPR/Cas system-associated protein Cas9. CRISPR (Clustered Regularly Interspaced Short Palindromic Repeats) and associated Cas proteins comprise a system for heritable host defense by prokaryotic cells against phage and other foreign DNA; Very large protein containing McrA/HNH-nuclease related domain and a RuvC-like nuclease domain; signature gene for type II.	Defense mechanisms: CRISPR-Cas system	0
BGC33_07735	shared	OIR23688.1	hypothetical protein	information storage and processing	Replication, recombination and repair	Uncharacterized protein predicted to be involved in DNA repair	TIGR03639	-	-	CRISPR-associated endonuclease Cas1, subtype II/NMENI	PF01867	0	0	0	0	0	TIGR03639	cas1_NMENI	CRISPR-associated endonuclease Cas1 subtype II/NMENI. The CRISPR-associated protein Cas1 is virtually universal to CRISPR systems. CRISPR an acronym for Clustered Regularly Interspaced Short Palindromic Repeats is a prokaryotic immunity system for foreign DNA mostly from phage. CRISPR systems belong to different subtypes distinguished by both nature of the repeats the makeup of the cohort of asso…	Replication, recombination and repair	0
BGC33_07740	shared	OIR23689.1	CRISPR-associated endonuclease Cas2	poorly characterized	Function unknown	Uncharacterized protein conserved in bacteria	TIGR01573	-	-	CRISPR-associated endonuclease Cas2	PF09827	0	0	0	0	0	COG3512	COG3512	CRISPR-associated protein Cas2 homolog [Defense mechanisms].	Function unknown	0
BGC33_07765	exclusive	OIR23692.2	hypothetical protein	information storage and processing	Replication, recombination and repair	Retron-type reverse transcriptase	no hit	-	-	-	PF00078	Reverse transcriptase (RNA-dependent DNA polymerase)	L	Replication, recombination and repair	CRISPR (clustered regularly interspaced short palindromic repeat), is an adaptive immune system that provides protection against mobile genetic elements (viruses, transposable elements and conjugative plasmids). CRISPR clusters contain sequences complementary to antecedent mobile elements and target invading nucleic acids. CRISPR clusters are transcribed and processed into CRISPR RNA (crRNA). Act…	0	cd01651	RT_G2_intron	RT_G2_intron: Reverse transcriptases (RTs) with group II intron origin. RT transcribes DNA using RNA as template. Proteins in this subfamily are found in bacterial and mitochondrial group II introns. Their most probable ancestor was a retrotransposable element with both gag-like and pol-like genes. This subfamily of proteins appears to have captured the RT sequences from transposable elements whi…	Defense mechanism	CRISPR-Cas system
BGC33_07770	exclusive	OIR23698.1	hypothetical protein	-	-	-	no hit	-	-	-	PF09620	CRISPR-associated protein (Cas_csx3)	S	Function unknown	CRISPR-associated protein (Cas_csx3)	0	TIGR02579	Uncharacterized_protein_AF_1864	CRISPR-associated protein Csx3 family. Members of this family are found encoded in CRISPR-associated (cas) gene clusters near CRISPR repeats in the genomes of several different thermophiles: Archaeoglobus fulgidus (archaeal) Aquifex aeolicus (Aquificae) Dictyoglomus thermophilum (Dictyoglomi) and a thermophilic Synechococcus (Cyanobacteria). It is not yet assigned to a specific CRISPR/cas subtype…	Defense mechanism	CRISPR-Cas system
BGC33_07775	exclusive	OIR23693.1	type III-B CRISPR module RAMP protein Cmr6	information storage and processing	Replication, recombination and repair	Uncharacterized protein predicted to be involved in DNA repair (RAMP superfamily)	TIGR01898	-	-	CRISPR type III-B/RAMP module RAMP protein Cmr6	no hit	0	V	Defense mechanisms	Cmr6 family	0	TIGR01898	repair_system	CRISPR type III-B/RAMP module RAMP protein Cmr6. CRISPR is a term for Clustered Regularly Interspaced Short Palidromic Repeats. A number of protein families appear only in association with these repeats and are designated Cas (CRISPR associated) proteins. This family represented by TM1791 of Thermotoga maritima is designated Cmr6 [sic] for CRISPR/Cas Ramp Module protein 6. This family is both clo…	Defense mechanism	Defense mechanisms: CRISPR-Cas system
BGC33_07780	exclusive	OIR23694.1	type III-B CRISPR module RAMP protein Cmr4	information storage and processing	Replication, recombination and repair	Uncharacterized protein predicted to be involved in DNA repair (RAMP superfamily)	TIGR02580	-	-	CRISPR type III-B/RAMP module RAMP protein Cmr4	PF03787	RAMP superfamily	L	Replication, recombination and repair	CRISPR-associated RAMP Cmr4 family protein family	0	COG1336	COG1336	CRISPR system related protein RAMP superfamily [Defense mechanisms].	Defense mechanisms	CRISPR-Cas system
BGC33_07785	exclusive	OIR23695.1	hypothetical protein	information storage and processing	Replication, recombination and repair	Uncharacterized protein predicted to be involved in DNA repair (RAMP superfamily)	no hit	-	-	-	PF09700	CRISPR-associated protein (Cas_Cmr3)	L	Replication, recombination and repair	CRISPR-associated protein (Cas_Cmr3)	0	cd09748	Cmr3_III-B	CRISPR/Cas system-associated RAMP superfamily protein Cmr3. CRISPR (Clustered Regularly Interspaced Short Palindromic Repeats) and associated Cas proteins comprise a system for heritable host defense by prokaryotic cells against phage and other foreign DNA; RAMP superfamily protein; This protein is a subunit of Cmr complex.	Defense mechanisms	CRISPR-Cas system
BGC33_07790	exclusive	OIR23696.1	type III-B CRISPR-associated protein Cas10/Cmr2	poorly characterized	General function prediction only	Predicted hydrolase of the HD superfamily (permuted catalytic motifs)	TIGR02577	-	-	CRISPR-associated protein Cas10/Cmr2, subtype III-B	PF12469	CRISPR-associated protein	L	Replication, recombination and repair	CRISPR-associated protein Crm2 family	0	cd09679	Cas10_III	CRISPR/Cas system-associated protein Cas10. CRISPR (Clustered Regularly Interspaced Short Palindromic Repeats) and associated Cas proteins comprise a system for heritable host defense by prokaryotic cells against phage and other foreign DNA; Multidomain protein with permuted HD nuclease domain palm domain and Zn-ribbon; MTH326-like has inactivated polymerase catalytic domain; alr1562 and slr7011 …	Defense mechanisms	CRISPR-Cas system
BGC33_07795	exclusive	OIR23697.1	hypothetical protein	information storage and processing	Replication, recombination and repair	Uncharacterized protein predicted to be involved in DNA repair (RAMP superfamily)	no hit	-	-	-	no hit	0	0	0	0	0	COG1367	COG1367	CRISPR system related protein RAMP superfamily [Defense mechanisms].	Defense mechanisms	CRISPR-Cas system
BGC33_07800	exclusive	OIR23699.1	type I-F CRISPR-associated endoribonuclease Cas6/Csy4	-	-	-	TIGR02563	-	-	CRISPR-associated endoribonuclease Cas6/Csy4, subtype I-F/YPEST	PF09618	0	0	0	0	0	pfam09618	Cas_Csy4	CRISPR-associated protein (Cas_Csy4). CRISPR (Clustered Regularly Interspaced Short Palindromic Repeats) is a widespread family of prokaryotic direct repeats with spacers of unique sequence between consecutive repeats. This protein family typified by YPO2462 of Yersinia pestis is a CRISPR-associated (Cas) family strictly associated with the Ypest subtype of CRISPR/Cas locus. It is designated Csy4…	Defense mechanisms: CRISPR-Cas system	0
BGC33_07805	exclusive	OIR23700.1	type I-F CRISPR-associated protein Csy3	-	-	-	TIGR02566	-	-	CRISPR type I-F/YPEST-associated protein Csy3	PF09615	CRISPR-associated protein (Cas_Csy3)	L	Replication, recombination and repair	Crispr-associated protein, Csy3 family	0	pfam09615	Cas_Csy3	CRISPR-associated protein (Cas_Csy3). CRISPR (Clustered Regularly Interspaced Short Palindromic Repeats) is a widespread family of prokaryotic direct repeats with spacers of unique sequence between consecutive repeats. This entry typified by YPO2463 of Yersinia pestis is a CRISPR-associated (Cas) entry strictly associated with the Ypest subtype of CRISPR/Cas locus. It is designated Csy3 for CRISP…	Defense mechanisms	CRISPR-Cas system
BGC33_07810	exclusive	OIR23701.1	type I-F CRISPR-associated protein Csy2	-	-	-	TIGR02565	-	-	CRISPR type I-F/YPEST-associated protein Csy2	PF09614	CRISPR-associated protein (Cas_Csy2)	L	Replication, recombination and repair	CRISPR-associated protein, Csy2 family	0	pfam09614	Cas_Csy2	CRISPR-associated protein (Cas_Csy2). CRISPR (Clustered Regularly Interspaced Short Palindromic Repeats) is a widespread family of prokaryotic direct repeats with spacers of unique sequence between consecutive repeats. This entry typified by YPO2464 of Yersinia pestis is a CRISPR-associated (Cas) entry strictly associated with the Ypest subtype of CRISPR/Cas locus. It is designated Csy2 for CRISP…	Defense mechanisms	CRISPR-Cas system
BGC33_07815	exclusive	OIR23702.1	type I-F CRISPR-associated protein Csy1	-	-	-	TIGR02564	-	-	CRISPR type I-F/YPEST-associated protein Csy1	PF09611	CRISPR-associated protein (Cas_Csy1)	L	Replication, recombination and repair	CRISPR-associated protein, Csy1 family	0	pfam09611	Cas_Csy1	CRISPR-associated protein (Cas_Csy1). CRISPR (Clustered Regularly Interspaced Short Palindromic Repeats) is a widespread family of prokaryotic direct repeats with spacers of unique sequence between consecutive repeats. This entry typified by YPO2465 of Yersinia pestis is a CRISPR-associated (Cas) entry strictly associated with the Ypest subtype of CRISPR/Cas locus. It is designated Csy1 for CRISP…	Defense mechanisms	CRISPR-Cas system
BGC33_07825	exclusive	OIR23704.1	type I-F CRISPR-associated helicase Cas3	poorly characterized	General function prediction only	Predicted helicases	TIGR02562	-	-	CRISPR-associated helicase Cas3, subtype I-F/YPEST	no hit	0	L	Replication, recombination and repair	CRISPR-associated helicase, Cas3	0	TIGR02562	conserved_hypothetical_protein	CRISPR-associated helicase Cas3 subtype I-F/YPEST. The helicase in many CRISPR-associated (cas) gene clusters is designated Cas3 and most Cas3 proteins are described by model TIGR01587. Members of this family are considerably larger show a number of motifs in common with TIGR01587 sequences and replace Cas3 in some CRISPR/cas loci in a number of Proteobacteria including Yersinia pestis Chromobact…	Replication, recombination and repair	0
BGC33_07830	shared	OIR23705.1	subtype I-F CRISPR-associated endonuclease Cas1	information storage and processing	Replication, recombination and repair	Uncharacterized protein predicted to be involved in DNA repair	TIGR03637	-	-	CRISPR-associated endonuclease Cas1, subtype I-F/YPEST	PF01867	0	0	0	0	0	TIGR03637	cas1_YPEST	CRISPR-associated endonuclease Cas1 subtype I-F/YPEST. The CRISPR-associated protein Cas1 is virtually universal to CRISPR systems. CRISPR an acronym for Clustered Regularly Interspaced Short Palindromic Repeats is prokaryotic immunity system for foreign DNA mostly from phage. CRISPR systems belong to different subtypes distinguished by both nature of the repeats the makeup of the cohort of assoc…	Defense mechanisms: CRISPR-Cas system	0	BAZSYMA_ACONTIG102675_0	SEH58178.1	CRISPR-associated endonuclease Cas1	COG1518	information storage and processing	Replication, recombination and repair	Uncharacterized protein predicted to be involved in DNA repair	TIGR03637	-	-	PF01867	CRISPR associated protein Cas1	L	Replication, recombination and repair	CRISPR (clustered regularly interspaced short palindromic repeat), is an adaptive immune system that provides protection against mobile genetic elements (viruses, transposable elements and conjugative plasmids). CRISPR clusters contain sequences complementary to antecedent mobile elements and target invading nucleic acids. CRISPR clusters are transcribed and processed into CRISPR RNA (crRNA). Act…		TIGR03637		CRISPR-associated endonuclease Cas1 subtype I-F/YPEST. The CRISPR-associated protein Cas1 is virtually universal to CRISPR systems. CRISPR an acronym for Clustered Regularly Interspaced Short Palindromic Repeats is prokaryotic immunity system for foreign DNA mostly from phage. CRISPR systems belong to different subtypes distinguished by both nature of the repeats the makeup of the cohort of assoc…	Defense mechanisms	CRISPR-Cas system	BAZSYMB_GCONTIG00683_0	SEH73684.1	CRISPR-associated endonuclease Cas1	COG1518	information storage and processing	Replication, recombination and repair	Uncharacterized protein predicted to be involved in DNA repair
BGC33_08265	shared	OIR23817.1	type I restriction endonuclease	cellular processes and signaling	Defense mechanisms	Type I site-specific restriction-modification system, R (restriction) subunit and related helicases	TIGR00348	DNA metabolism	Restriction/modification	type I site-specific deoxyribonuclease, HsdR family	PF11867	0	0	0	0	0	COG0610	COG0610	Type I site-specific restriction-modification system R (restriction) subunit and related helicases [Defense mechanisms].	Defense mechanisms: Restriction modification system	0	BAZSYMA_ACONTIG11319_0	SEH94426.1	type I site-specific deoxyribonuclease, HsdRfamily	COG0610	cellular processes and signaling	Defense mechanisms	Type I site-specific restriction-modification system, R (restriction) subunit and related helicases	TIGR00348	DNA metabolism	Restriction/modification	PF11867	Domain of unknown function (DUF3387)	V	Defense mechanisms	Type I site-specific deoxyribonuclease		COG0610		Type I site-specific restriction-modification system R (restriction) subunit and related helicases [Defense mechanisms].	Defense mechanisms	Restriction-modification system
BGC33_08275	exclusive	OIR23819.1	hypothetical protein	cellular processes and signaling	Defense mechanisms	Restriction endonuclease S subunits	no hit	-	-	-	PF01420	Type I restriction modification DNA specificity domain	V	Defense mechanisms	Restriction modification system DNA specificity	0	COG0732	HsdS	Restriction endonuclease S subunits [Defense mechanisms].	Defense mechanism	Restriction modification system (methylase S subunit)
BGC33_08285	shared	OIR23821.1	DNA methyltransferase	cellular processes and signaling	Defense mechanisms	Type I restriction-modification system methyltransferase subunit	no hit	-	-	-	PF02384	0	0	0	0	0	pfam02384	N6_Mtase	N-6 DNA Methylase. Restriction-modification (R-M) systems protect a bacterial cell against invasion of foreign DNA by endonucleolytic cleavage of DNA that lacks a site specific modification. The R-M system is a complex containing three polypeptides: M (this family) S (pfam01420) and R. This family consists of N-6 adenine-specific DNA methylase EC:2.1.1.72 from Type I and Type IC restriction syste…	Defense mechanisms: Restriction modification system	0	BAZSYMA_ACONTIG10610_1	SEH60587.1	type I restriction endonuclease subunit M	COG0286	cellular processes and signaling	Defense mechanisms	Type I restriction-modification system methyltransferase subunit	no hit	-	-	PF02384	N-6 DNA Methylase	V	Defense mechanisms	type I restriction-modification system		COG0286		Type I restriction-modification system methyltransferase subunit [Defense mechanisms].	Defense mechanisms	Restriction-modification system	BAZSYMB_GCONTIG00651_1	SEH65825.1		COG0286	cellular processes and signaling	Defense mechanisms	Type I restriction-modification system methyltransferase subunit
BGC33_08380	exclusive	OIR23841.1	hypothetical protein	-	-	-	no hit	-	-	-	PF09019	EcoRII C terminal	0	0	0	Type-2 restriction enzyme EcoRII (E.C.3.1.21.4)/DNA; restriction endonuclease, EcoRII, nucleotide flipping; 2.6A {Escherichia coli}				Defense mechanisms	Restriction-modification system
BGC33_08725	shared	OIR23939.1	hypothetical protein	-	-	-	no hit	-	-	-	PF13707	0	0	0	0	0	pfam13707	RloB	RloB-like protein. This family includes the RloB protein that is found within a bacterial restriction modification operon. This family includes the AbiLii protein that is found as part of a plasmid encoded phage abortive infection mechanism. Deletion within abiLii abolished the phage resistance. The family includes some proteins annotated as CRISPR Csm2 proteins.	Function unknown	0	BAZSYMA_ACONTIG00031_5	SEH74059.1	CRISPR-associated protein	COG1454	metabolism	Energy production and conversion	Alcohol dehydrogenase, class IV	no hit	-	-	PF13707	RloB-like protein	S	Function unknown	Inherit from bactNOG: Abortive phage resistance protein		pfam13707		RloB-like protein. This family includes the RloB protein that is found within a bacterial restriction modification operon. This family includes the AbiLii protein that is found as part of a plasmid encoded phage abortive infection mechanism. Deletion within abiLii abolished the phage resistance. The family includes some proteins annotated as CRISPR Csm2 proteins.			BAZSYMB_SCAFFOLD00001_33	SEH74347.1	CRISPR-associated protein	COG1454	metabolism	Energy production and conversion	Alcohol dehydrogenase, class IV
BGC33_08785	shared	OIR23968.1	phage antirepressor protein	-	-	-	no hit	-	-	-	PF02498	0	0	0	0	0	smart01040	Bro-N	BRO family N-terminal domain. This family includes the N-terminus of baculovirus BRO and ALI motif proteins. The function of BRO proteins is unknown. It has been suggested that BRO-A and BRO-C are DNA binding proteins that influence host DNA replication and/or transcription. This Pfam domain does not include the characteristic invariant alanine leucine isoleucine motif of the ALI proteins.	Function unknown	0
BGC33_08800	exclusive	OIR23982.1	hypothetical protein														PRK09737	PRK09737	EcoKI restriction-modification system protein HsdS; Provisional.
BGC33_08820	shared	OIR23973.1	type I restriction endonuclease subunit M	cellular processes and signaling	Defense mechanisms	Type I restriction-modification system methyltransferase subunit	no hit	-	-	-	PF02384	0	0	0	0	0	pfam02384	N6_Mtase	N-6 DNA Methylase. Restriction-modification (R-M) systems protect a bacterial cell against invasion of foreign DNA by endonucleolytic cleavage of DNA that lacks a site specific modification. The R-M system is a complex containing three polypeptides: M (this family) S (pfam01420) and R. This family consists of N-6 adenine-specific DNA methylase EC:2.1.1.72 from Type I and Type IC restriction syste…	Defense mechanisms: Restriction modification system	0	BAZSYMA_ACONTIG41745_0	SEI01400.1	type I restriction-modification system,DNA-methyltransferase subunit M HsdM	COG0286	cellular processes and signaling	Defense mechanisms	Type I restriction-modification system methyltransferase subunit	no hit	-	-	PF02384	N-6 DNA Methylase	V	Defense mechanisms	type I restriction-modification system		pfam02384		N-6 DNA Methylase. Restriction-modification (R-M) systems protect a bacterial cell against invasion of foreign DNA by endonucleolytic cleavage of DNA that lacks a site specific modification. The R-M system is a complex containing three polypeptides: M (this family) S (pfam01420) and R. This family consists of N-6 adenine-specific DNA methylase EC:2.1.1.72 from Type I and Type IC restriction syste…	Defense mechanisms	Restriction-modification system	BAZSYMB_V2SCAFFOLD00054_8	SEH55308.1	Type I restriction-modification system,DNA-methyltransferase subunit M	COG0286	cellular processes and signaling	Defense mechanisms	Type I restriction-modification system methyltransferase subunit
BGC33_08865	exclusive	OIR23986.1	restriction endonuclease subunit R	cellular processes and signaling	Defense mechanisms	Type I site-specific restriction-modification system, R (restriction) subunit and related helicases	no hit	-	-	-	PF04851	Type III restriction enzyme, res subunit	V	Defense mechanisms	EcoEI R protein C-terminal	0	COG4096	HsdR	Type I site-specific restriction-modification system R (restriction) subunit and related helicases [Defense mechanisms].	Defense mechanism	Defense mechanisms: Restriction modification (putative methylase)
BGC33_08970	exclusive	OIR24004.1	restriction endonuclease	-	-	-	no hit	-	-	-	PF09553	Eco47II restriction endonuclease	V	Defense mechanisms	Eco47II restriction endonuclease	EcoO109IR/DNA Complex; Restriction endonuclease, DNA complex	pfam09553	RE_Eco47II	Eco47II restriction endonuclease. This family includes the Eco47II (which recognizes GGNCC but the cleavage site unknown) restriction endonuclease.	Defense mechanism	Defense mechanisms: Restriction modification system
BGC33_09995	shared	OIR24285.1	restriction endonuclease subunit R	cellular processes and signaling	Defense mechanisms	Restriction endonuclease	no hit	-	-	-	PF04851	0	0	0	0	0	PRK15483	PRK15483	type III restriction-modification system StyLTI enzyme res; Provisional.	Defense mechanisms: Restriction modification (Restriction endonuclease protein)	0
BGC33_10000	shared	OIR24286.1	hypothetical protein	information storage and processing	Replication, recombination and repair	Adenine specific DNA methylase Mod	no hit	-	-	-	PF01555	0	0	0	0	0	COG2189	COG2189	Adenine specific DNA methylase Mod [DNA replication recombination and repair].	Replication, recombination and repair	0	BAZSYMA_ACONTIG66301_0	SEH93855.1	type iii restriction-modification systemmethyltransferase	COG2189	information storage and processing	Replication, recombination and repair	Adenine specific DNA methylase Mod	no hit	-	-	PF01555	DNA methylase	L	Replication, recombination and repair	DNA methylase		COG2189		Adenine specific DNA methylase Mod [DNA replication recombination and repair].	Defense mechanisms	Restriction-modification
BGC33_10685	exclusive	OIR24484.1	hypothetical protein	-	-	-	no hit	-	-	-	PF01844	HNH endonuclease	V	Defense mechanisms	HNHc	CRISPR-associated endonuclease Cas9 (E.C.3.1.-.-) at 99%	TIGR02646	Hypothetical_protein_SMc04429	TIGR02646 family protein. Members of this uncharacterized protein family are found exclusively in bacteria. Neighboring genes in various genomes are also uncharacterized or may annotated as similar to restriction system proteins. [Hypothetical proteins Conserved].	Defense mechanism	Defense mechanisms: Restriction modification system
BGC33_10690	exclusive	OIR24485.1	hypothetical protein	cellular processes and signaling	Defense mechanisms	Type I restriction-modification system methyltransferase subunit	no hit	-	-	-	PF02384	N-6 DNA Methylase	V	Defense mechanisms	type II restriction-modification enzyme	0	pfam07669	Eco57I	Eco57I restriction-modification methylase. homologs of the Escherichia coli Eco57I restriction-modification methylase are found in several phylogenetically diverse bacteria. The structure of TaqI has been solved.	Defense mechanism	Restriction-modification system
BGC33_12005	exclusive	OIR24884.1	restriction endonuclease	metabolism	Energy production and conversion	Isocitrate/isopropylmalate dehydrogenase	no hit	-	-	-	PF06616	BsuBI/PstI restriction endonuclease C-terminus	V	Defense mechanisms	BsuBI/PstI restriction endonuclease C-terminus	SDAI RESTRICTION ENDONUCLEASE (E.C.3.1.21.4); RESTRICTION ENDONUCLEASE	pfam06616	BsuBI_PstI_RE	BsuBI/PstI restriction endonuclease C-terminus. This family represents the C-terminus of bacterial enzymes similar to type II restriction endonucleases BsuBI and PstI (EC:3.1.21.4). The enzymes of the BsuBI restriction/modification (R/M) system recognize the target sequence 5'CTGCAG and are functionally identical with those of the PstI R/M system.	Defense mechanism	Defense mechanisms: Restriction modification system
BGC33_12010	exclusive	OIR24885.1	methyltransferase	poorly characterized	General function prediction only	Predicted O-methyltransferase	no hit	-	-	-	PF13659	0	V	Defense mechanisms	restriction	0	TIGR02987	m6_adenine_and_m5_cytosine_DNA_methyltransferase	type II restriction m6 adenine DNA methyltransferase Alw26I/Eco31I/Esp3I family. Members of this family are the m6-adenine DNA methyltransferase protein or domain of a fusion protein that also carries m5 cytosine methyltransferase activity of type II restriction systems of the Alw26I/Eco31I/Esp3I family. A methyltransferase of this family is alway accompanied by a type II restriction endonuclease…	Defense mechanism	Restriction-modification system
BGC33_13950	shared	OIR23751.1	type I-MYXAN CRISPR-associated protein Cas6/Cmx6	-	-	-	TIGR02807	-	-	CRISPR-associated protein Cas6, subtype MYXAN	PF09559	0	0	0	0	0	cd09733	Cas6-I-III	CRISPR/Cas system-associated RAMP superfamily protein Cas6. CRISPR (Clustered Regularly Interspaced Short Palindromic Repeats) and associated Cas proteins comprise a system for heritable host defense by prokaryotic cells against phage and other foreign DNA; Cas6 is an endoribonuclease that generates crRNAs predicted subunit of Cascade complex; RAMP superfamily protein; Possesses double RRM/ferred…	Defense mechanisms: CRISPR-Cas system	0	BAZSYMA_ACONTIG01262_0	SEH87992.1	CRISPR-associated protein, Cas6-	no hit	-	-	-	TIGR02807	-	-	PF09559	Cas6 Crispr	L	Replication, recombination and repair	Cas6 Crispr		cd09733		CRISPR/Cas system-associated RAMP superfamily protein Cas6. CRISPR (Clustered Regularly Interspaced Short Palindromic Repeats) and associated Cas proteins comprise a system for heritable host defense by prokaryotic cells against phage and other foreign DNA; Cas6 is an endoribonuclease that generates crRNAs predicted subunit of Cascade complex; RAMP superfamily protein; Possesses double RRM/ferred…	Replication, recombination and repair		BAZSYMB_SCAFFOLD00008_25	SEH92915.1	CRISPR-associated protein, Cas6-	no hit	-	-	-
BGC33_14070	shared	OIR23845.1	hypothetical protein	-	-	-	no hit	-	-	-	no hit	0	0	0	0	0				Unknown: Toxin	0	BAZSYMA_ACONTIG11139_3	SEH82178.1	conserved hypothetical protein																			BAZSYMB_SCAFFOLD00016_10	SEH90213.1	conserved hypothetical protein, secreted	no hit	-	-	-
																						BAZSYMA_ACONTIG21582_0		type II restriction endonuclease
																																											BAZSYMB_GCONTIG00651_1		type I restriction-modification system, Msubunit
																						BAZSYMA_ACONTIG169412_0		type I restriction endonuclease subunit M																			BAZSYMB_SCAFFOLD00120_0		type I restriction-modification system, Msubunit
																						BAZSYMA_ACONTIG00121_0		type I restriction-modification enzyme, Rsubunit																			BAZSYMB_SCAFFOLD00004_37		[similarity to] HsdR family type Isite-specific deoxyribonuclease
																						BAZSYMA_ACONTIG00181_0		cytochrome C																			BAZSYMB_SCAFFOLD00044_5		prophage maintenance system killer protein(DOC)
																																											BAZSYMB_GCONTIG01769_0		Type III restriction-modification systemrestriction subunit
																																											BAZSYMB_GCONTIG01844_0		CRISPR-associated protein, YPO2467 family
																																											BAZSYMB_GCONTIG02099_0		Type I restriction-modification system,restriction subunit R
																						BAZSYMA_ACONTIG00065_13		type III restriction system methylase																			BAZSYMB_SCAFFOLD00042_14		type III restriction system methylase
																						BAZSYMA_ACONTIG00099_1		[similarity to] type III restrictionendonuclease																			BAZSYMB_SCAFFOLD00047_0		[weak similarity to] type IIIrestriction-modification system restriction
																						BAZSYMA_ACONTIG01532_1		type I restriction endonuclease																			BAZSYMB_SCAFFOLD00121_0		type I site-specific deoxyribonuclease, HsdRfamily
																																											BAZSYMB_SCAFFOLD00121_1		type I restriction/modification enzyme, subunitR family
																																											BAZSYMB_V2GCONTIG00802_0		Type I restriction-modification system,restriction subunit R
																																											BAZSYMB_V2GCONTIG00826_0		Type I restriction-modification system,restriction subunit R
																																											BAZSYMB_V2GCONTIG00984_0		DNA METHYLASE-TYPE I RESTRICTION-MODIFICATIONSYSTEM
																																											BAZSYMB_V2GCONTIG01049_0		Type I restriction-modification system,DNA-methyltransferase subunit M
																																											BAZSYMB_V2GCONTIG01271_0		Type I restriction-modification system,specificity subunit S
																																											BAZSYMB_V2GCONTIG01317_0		CRISPR-associated protein, Csy4 family
																																											BAZSYMB_V2GCONTIG01361_0		Type I restriction-modification system,restriction subunit R
																																											BAZSYMB_V2SCAFFOLD00054_6		Type I restriction-modification system,specificity subunit S
																						BAZSYMA_ACONTIG00065_14		type III restriction system endonuclease
																						BAZSYMA_ACONTIG01304_3		[weak similarity to] restriction modificationsystem DNA specificity subunit
																						BAZSYMA_ACONTIG01465_6		type I restriction-modification system,specificity subunit S
																						BAZSYMA_ACONTIG01751_0		type II restriction enzyme HpaII (EndonucleaseHpaII)
																						BAZSYMA_ACONTIG08884_0		type IIS restriction enzyme R protein (MBOIIR)
																						BAZSYMA_ACONTIG09938_1		protein containing Restriction endonuclease,type I, S subunit, EcoBI domain
																						BAZSYMA_ACONTIG09938_2		restriction endonuclease
																						BAZSYMA_ACONTIG104862_0		[weak similarity to] DNA methylase-type Irestriction-modification
																						BAZSYMA_ACONTIG143490_0		[weak similarity to] type Irestriction-modification system subunit S
																						BAZSYMA_ACONTIG20025_3		type II restriction endonuclease
																						BAZSYMA_ACONTIG44095_0		type II restriction endonuclease HinfI
																						BAZSYMA_V2ACONTIG08765_2		Type II restriction enzyme NlaIV (Endonuclease NlaIV) (R.NlaIV)
																						BAZSYMA_V2ACONTIG307880_1		putative restriction endonuclease
[truncated: 28 more columns]
