# Supplementary material for: Comparative proteomics of related symbiotic mussel species reveals high variability of host–symbiont interactions
Source: ISME J. 2019 Nov 4;14(2):649–56. doi: 10.1038/s41396-019-0517-6 (PMC6976577; doi:10.1038/s41396-019-0517-6)
Supplement: Supplementary file 14 — Supplementary Table S8 [file 41396_2019_517_MOESM14_ESM.xlsx]

## Sheet: Supplementary Table S8a
Supplementary Table S8a: Spectral counts of all proteins identified in B. thermophilus samples in this study. MW: molecular weight; SpC: spectral counts; Sym: symbiont-enriched samples; Gill: gill tissue samples; Foot: foot tissue samples; Gill Mem: membrane proteome of gill tissue samples. All sample types were analyzed in three biological replicates (n=3). Bottom row: sum of all spectral counts…
Accession number	organism	protein function	MW (kDa)	SpC Gill 1	SpC Gill 2	SpC Gill 3	SpC Sym 1	SpC Sym 2	SpC Sym 3	SpC Foot 1	SpC Foot 2	SpC Foot 3	SpC Gill Mem 1	SpC Gill Mem 2	SpC Gill Mem 3
BAGiLS_000003	host	| IPR002687 | Pre-mRNA processing ribonucleoprotein, binding region | length: 554	63	5	4	7	4	3	8				4	6	4
BAGiLS_000005	host	| IPR000435 | Tektin | length: 534	61	44	56	41	114	97	107			15	105	102	129
BAGiLS_000009	host	| IPR002194 | Chaperonin TCP-1, conserved site | length: 504	56	16	18	32	3	2	2	9	7	23	23	55	30
BAGiLS_000011	host	| IPR002035 | von Willebrand factor, type A | length: 491	54	43	52	46	9	6	11	5	21	79	36	57	86
BAGiLS_000013	host	| IPR004273 | Dynein heavy chain | length: 484	55	2				4					3	4
BAGiLS_000014	host	| IPR002155 | Thiolase | length: 480	51	23	27	24	70	37	48		2	9	34	41	38
BAGiLS_000016	host	| IPR008814 | Ribophorin II | length: 474	52	49	55	51	74	132	91	13	3	25	143	130	139
BAGiLS_000017	host	| IPR000504 | RNA recognition motif, RNP-1 | length: 472	53	10	15	22							26	42	32
BAGiLS_000020	host	| IPR001404 | Chaperone protein htpG | length: 458	53	128	126	125	133	136	116	5	12	104	125	178	179
BAGiLS_000022	host	| IPR003593 | ATPase, AAA+ type, core | length: 454	51							6	5	15
BAGiLS_000023	host	| IPR005013 | Dolichyl-diphosphooligosaccharide-protein glycosyltransferase 48kDa subunit | length: 451	51	62	62	55	95	90	84	9	6	45	150	162	174
BAGiLS_000027	host	| IPR005829 | Sugar transporter, conserved site | length: 442	48	5	6	11	4	6	6		4	3	3	7	6
BAGiLS_000028	host	| IPR001662 | Translation elongation factor EF1B, gamma chain, conserved | length: 441	51	8			5		7	11	44		25		22
BAGiLS_000029	host	| IPR003593 | ATPase, AAA+ type, core | length: 440	49	8		2				6	9	38
BAGiLS_000033	host	| noIPR | length: 437	50										2		4
BAGiLS_000034	host	| IPR000795 | Protein synthesis factor, GTP-binding | length: 436	49	22	28	42	8	10	9	59	95	82	26	46	31
BAGiLS_000035	host	| IPR001680 | WD40 repeat | length: 436	49		2	5						2
BAGiLS_000036	host	| IPR001662 | Translation elongation factor EF1B, gamma chain, conserved | length: 435	51		6	16						41		31
BAGiLS_000037	host	| IPR000299 | FERM domain | length: 432	50	9		9		5	7				8	11	11
BAGiLS_000038	host	| IPR000215 | Protease inhibitor I4, serpin | length: 432	49	12	9	10		7		24	21	10
BAGiLS_000039	host	| IPR001580 | Calreticulin/calnexin | length: 429	50	253	273	289	217	144	237	22	11	179	164	182	172
BAGiLS_000042	host	| IPR003593 | ATPase, AAA+ type, core | length: 427	48	4	4	4						4		3	4
BAGiLS_000044	host	| IPR001452 | Src homology-3 domain | length: 425	48						4
BAGiLS_000046	host	| IPR000323 | Copper type II, ascorbate-dependent monooxygenase, N-terminal | length: 424	48	2		2				4	6	5
BAGiLS_000048	host	| IPR019382 | RNA polymerase I-associated factor PAF67 | length: 421	50	3	2					6	2	5
BAGiLS_000050	host	| IPR000933 | Glycoside hydrolase, family 29 | length: 420	49	2	6	5				8
BAGiLS_000052	host	| IPR011042 | Six-bladed beta-propeller, TolB-like | length: 418	49	2	3										4
BAGiLS_000053	host	| IPR000217 | Tubulin | length: 417	46	265	328	291	327	373	367	20		280	357	373	360
BAGiLS_000054	host	| IPR000449 | Ubiquitin-associated/translation elongation factor EF1B, N-terminal | length: 416	45			2				26	13	2
BAGiLS_000057	host	| IPR000795 | Protein synthesis factor, GTP-binding | length: 414	45	101	95	128		51	27	54	118	121	138	197	158
BAGiLS_000058	host	| IPR003593 | ATPase, AAA+ type, core | length: 414	47							3	7	28
BAGiLS_000060	host	| IPR001609 | Myosin head, motor region | length: 412	48	4	2	8				4	13	13		11	4
BAGiLS_000061	host	| IPR001683 | Phox-like | length: 411	47	2		3	10	6	11		3	7		4
BAGiLS_000065	host	| IPR000433 | Zinc finger, ZZ-type | length: 405	47											2
BAGiLS_000066	host	| IPR004364 | Aminoacyl-tRNA synthetase, class II (D, K and N) | length: 405	47		2					55	18	16
BAGiLS_000067	host	| IPR007484 | Peptidase M28 | length: 404	47	2		5		4	3
BAGiLS_000071	host	| IPR007863 | Peptidase M16, C-terminal | length: 401	43	117	120	116	189	161	181	10	16	43	206	165	170
BAGiLS_000073	host	| Unknow | length: 400	42							16	10
BAGiLS_000074	host	| IPR001404 | Chaperone protein htpG | length: 399	46	14	13	17	20	20	22			13	10	15	13
BAGiLS_000076	host	| IPR000717 | Proteasome component region PCI | length: 398	45	4	5	5		5	3			4	6	11	10
BAGiLS_000078	host	| IPR009199 | PhoPQ-activated pathogenicity-related protein, PqaA type | length: 398	45	12	15	16
BAGiLS_000079	host	| IPR000217 | Tubulin | length: 397	44	321	396	360	411	487	453				476	427	486
BAGiLS_000080	host	| IPR004000 | Actin/actin-like | length: 397	45			350					199	471		409	455
BAGiLS_000082	host	| IPR003730 | Multi-copper polyphenol oxidoreductase, laccase | length: 395	43			3
BAGiLS_000085	host	| IPR006314 | Dyp-type peroxidase | length: 394	43	56	70	64	73	71	106		5	21	88	113	123
BAGiLS_000086	host	| IPR001846 | von Willebrand factor, type D | length: 394	43	6	10	3	3	5	3
BAGiLS_000087	host	| IPR000717 | Proteasome component region PCI | length: 392	44			2					4	9	6	10	8
BAGiLS_000091	host	| IPR000742 | EGF-like, type 3 | length: 392	42		3
BAGiLS_000093	host	| IPR001680 | WD40 repeat | length: 390	43	8	6	9		8		5	8	5	7	9	8
BAGiLS_000096	host	| IPR000169 | Peptidase, cysteine peptidase active site | length: 389	44	2				2		7
BAGiLS_000098	host	| IPR000719 | Protein kinase, core | length: 387	46	2									5	4	8
BAGiLS_000104	host	| IPR007286 | EAP30 | length: 383	43									2
BAGiLS_000105	host	| IPR004000 | Actin/actin-like | length: 383	43	374	410	483	456	408	524	535	550	1277	526	601	560
BAGiLS_000106	host	| IPR000315 | Zinc finger, B-box | length: 383	44							4		2
BAGiLS_000109	host	| IPR000217 | Tubulin | length: 382	42	224	257	236	242	274	292		20		281
BAGiLS_000122	host	| IPR000217 | Tubulin | length: 374	42	198								268	245	286	272
BAGiLS_000124	host	| IPR002624 | Deoxynucleoside kinase | length: 374	44	8	9	4	12	10	11				21	15	26
BAGiLS_000125	host	| IPR000795 | Protein synthesis factor, GTP-binding | length: 374	42	12	16	19	50	40	41				13	21	30
BAGiLS_000127	host	| IPR001404 | Chaperone protein htpG | length: 373	43	35	38	47	21	25	23			50	22	49	31
BAGiLS_000134	host	| IPR001650 | DNA/RNA helicase, C-terminal | length: 369	42	12	10	22	3				7	15	14	23	11
BAGiLS_000141	host	| noIPR | length: 367	42	11	13	19	4	4	8				11	13	18
BAGiLS_000142	host	| IPR000749 | ATP:guanido phosphotransferase | length: 366	42	35	44	51	26	26	23	143	199	234	65	98	92
BAGiLS_000144	host	| IPR000629 | RNA helicase, ATP-dependent, DEAD-box, conserved site | length: 366	42	22	20	18	10	9	11				23	20	12
BAGiLS_000153	host	| IPR000340 | Dual specificity phosphatase, catalytic domain | length: 363	41										2
BAGiLS_000154	host	| IPR001424 | Superoxide dismutase, copper/zinc binding | length: 362	40		6	3				4		3
BAGiLS_000156	host	| IPR002136 | Ribosomal protein L4/L1e | length: 362	41	63	51	53	42	43	70			26	68	104	95
BAGiLS_000159	host	| IPR000173 | Glyceraldehyde 3-phosphate dehydrogenase | length: 360	38	115	170	155	96	83	126	959	737	581	12	19
BAGiLS_000162	host	| Unknow | length: 359	41	7		12									10
BAGiLS_000164	host	| IPR002516 | Glycosyl transferase, family 11 | length: 358	42	2									2		5
BAGiLS_000167	host	| IPR000217 | Tubulin | length: 357	40	410	489	466	502	585	543	23	25	381	590	534	592
BAGiLS_000168	host	| IPR005123 | Oxoglutarate/iron-dependent oxygenase | length: 356	41			4								10
BAGiLS_000174	host	| IPR006109 | NAD-dependent glycerol-3-phosphate dehydrogenase, C-terminal | length: 354	39	7		14				22	18	8	2	5	3
BAGiLS_000176	host	| IPR001510 | Zinc finger, PARP-type | length: 353	39							2	3	18		2
BAGiLS_000181	host	| IPR000194 | ATPase, F1/V1/A1 complex, alpha/beta subunit, nucleotide-binding domain | length: 351	37	537	582	429	451	573	519	341	213	210	251	238	239
BAGiLS_000183	host	| IPR003767 | Malate/L-lactate dehydrogenase | length: 351	38			4				3	5	3
BAGiLS_000189	host	| IPR006802 | Radial spokehead-like protein | length: 350	40	22	27	20	15	28	28					7	6
BAGiLS_000194	host	| Unknow | length: 350	40										4	2	11
BAGiLS_000195	host	| IPR007863 | Peptidase M16, C-terminal | length: 349	39			2	2
BAGiLS_000196	host	| IPR000555 | Mov34/MPN/PAD-1 | length: 348	41			4		3				6	3
BAGiLS_000204	host	| IPR003119 | Saposin type A | length: 346	39		7
BAGiLS_000207	host	| IPR000795 | Protein synthesis factor, GTP-binding | length: 346	38				25
BAGiLS_000208	host	| IPR004971 | mRNA capping enzyme, large subunit | length: 345	40	5	4	5					4	4	4	8	6
BAGiLS_000209	host	| IPR000038 | Cell division/GTP binding protein | length: 345	39	7	6	12		3		20	14	14	2	11	9
BAGiLS_000211	host	| IPR002172 | Low density lipoprotein-receptor, class A, cysteine-rich | length: 344	37						2
BAGiLS_000212	host	| IPR013112 | FAD-binding 8 | length: 344	40	8	7	3	6	15	5				9	12	17
BAGiLS_000217	host	| noIPR | length: 343	40		4								8		4
BAGiLS_000218	host	| IPR009007 | Peptidase aspartic, catalytic | length: 343	39								13	5
BAGiLS_000219	host	| IPR000217 | Tubulin | length: 343	38		242	203	214	218
BAGiLS_000222	host	| IPR001846 | von Willebrand factor, type D | length: 343	38	7	6
BAGiLS_000225	host	| IPR004095 | TGS | length: 342	40	4	2	8	10	5	11				9	12	10
BAGiLS_000232	host	| IPR001461 | Peptidase A1 | length: 339	37	61	72	74	12	34	14	44	38	34	15	15	8
BAGiLS_000233	host	| IPR001308 | Electron transfer flavoprotein, alpha subunit | length: 339	36	43	59	54	64	55	57	44	29	29	15	31	10
BAGiLS_000235	host	| IPR001509 | NAD-dependent epimerase/dehydratase | length: 338	38	15	15	12	17	14	13				34	36	46
BAGiLS_000236	host	| IPR002934 | Nucleotidyltransferase | length: 338	39									2
BAGiLS_000237	host	| IPR004947 | Deoxyribonuclease II | length: 338	38	6
BAGiLS_000238	host	| IPR000217 | Tubulin | length: 338	38	355	394	384	432	506	472	26	22	359	444	420	457
BAGiLS_000239	host	| IPR005302 | Molybdenum cofactor sulfurase, C-terminal | length: 337	38			3			7				11	16	16
BAGiLS_000246	host	| IPR000449 | Ubiquitin-associated/translation elongation factor EF1B, N-terminal | length: 336	37							6
BAGiLS_000249	host	| IPR001585 | Transaldolase | length: 335	37	34				4	6		54		12	26	9
BAGiLS_000253	host	| IPR002934 | Nucleotidyltransferase | length: 334	39	2		1							12		4
BAGiLS_000254	host	| IPR004951 | Protein of unknown function DUF268, Caenorhabditis species | length: 334	38	12	21	17	15	21	13			23	17	26	28
BAGiLS_000255	host	| IPR000717 | Proteasome component region PCI | length: 333	39									6		4
BAGiLS_000257	host	| IPR001680 | WD40 repeat | length: 333	38	2	2	2						4		3
BAGiLS_000258	host	| IPR000717 | Proteasome component region PCI | length: 333	38			3			2			6
BAGiLS_000259	host	| IPR001585 | Transaldolase | length: 333	37		32	51				53		52
BAGiLS_000263	host	| IPR000555 | Mov34/MPN/PAD-1 | length: 332	37			3			3		2	8			5
BAGiLS_000265	host	| IPR002015 | Proteasome/cyclosome, regulatory subunit | length: 332	37		4							10
BAGiLS_000266	host	| IPR003890 | MIF4G-like, type 3 | length: 332	38							2
BAGiLS_000267	host	| IPR002423 | Chaperonin Cpn60/TCP-1 | length: 332	37	12	16	27	4	5	11	6	5	18	11	24	17
BAGiLS_000272	host	| IPR000043 | S-adenosyl-L-homocysteine hydrolase | length: 331	36	42	43	64	30	17	23	99	69	120	29	78	45
BAGiLS_000275	host	| IPR000172 | Glucose-methanol-choline oxidoreductase, N-terminal | length: 331	37							4		14
BAGiLS_000284	host	| IPR001307 | Thiosulphate sulfurtransferase, conserved site | length: 329	37	30	37	50	29	16	31			3	17	37	30
BAGiLS_000285	host	| IPR004113 | FAD-linked oxidase, C-terminal | length: 328	37	13	8	7	4	10	10				9	5	8
BAGiLS_000286	host	| IPR006222 | Glycine cleavage T-protein, N-terminal | length: 328	37						2
BAGiLS_000287	host	| IPR006139 | D-isomer specific 2-hydroxyacid dehydrogenase, catalytic region | length: 328	36			3				26	51	63
BAGiLS_000296	host	| IPR010987 | Glutathione S-transferase, C-terminal-like | length: 327	37									2
BAGiLS_000298	host	| IPR000217 | Tubulin | length: 327	36									245
BAGiLS_000301	host	| noIPR | length: 327	38	23	16	20	21	21	17			40	26	26	29
BAGiLS_000302	host	| IPR000728 | AIR synthase related protein | length: 327	36	5		4				9	5	2	4		6
BAGiLS_000306	host	| IPR000597 | Ribosomal protein L3 | length: 326	37	29		22							28	39	38
BAGiLS_000311	host	| IPR001236 | Lactate/malate dehydrogenase | length: 325	36	20	22	25	11		15	52	82	50	23	38	26
BAGiLS_000317	host	| IPR000742 | EGF-like, type 3 | length: 324	35		2	2					2
BAGiLS_000319	host	| IPR000863 | Sulfotransferase | length: 324	38								6	7
BAGiLS_000322	host	| IPR000152 | EGF-type aspartate/asparagine hydroxylation site | length: 323	35	9	7	11					3	17
BAGiLS_000329	host	| IPR007084 | BRICHOS | length: 321	38												3
BAGiLS_000330	host	| IPR004134 | Peptidase C1B, bleomycin hydrolase | length: 321	36	4	3	8				17	9	8
BAGiLS_000331	host	| IPR002423 | Chaperonin Cpn60/TCP-1 | length: 321	35	16	17	19				9	7	17	15	22	12
BAGiLS_000334	host	| IPR003674 | Oligosaccharyl transferase, STT3 subunit | length: 321	37	55	43	42	21	51	23	4		9	56	45	57
BAGiLS_000335	host	| IPR003598 | Immunoglobulin subtype 2 | length: 321	37	2	4	3						25
BAGiLS_000337	host	| IPR001589 | Actinin-type, actin-binding, conserved site | length: 321	37	6	14	17	4	6	3			33	6	21	10
BAGiLS_000338	host	| Unknow | length: 320	37				2
BAGiLS_000341	host	| IPR013217 | Methyltransferase type 12 | length: 320	36		6	14				3	5	11	5	7
BAGiLS_000342	host	| Unknow | length: 320	37	6		7	2	2						2
BAGiLS_000345	host	| IPR011249 | Metalloenzyme, LuxS/M16 peptidase-like, metal-binding | length: 319	36	4	6	9					7	3		2
BAGiLS_000352	host	| IPR000990 | Innexin | length: 318	38										2	5	6
BAGiLS_000355	host	| IPR001104 | 3-oxo-5-alpha-steroid 4-dehydrogenase, C-terminal | length: 318	36					2
BAGiLS_000358	host	| IPR003782 | Copper chaperone SCO1/SenC | length: 317	36										16
BAGiLS_000361	host	| IPR002326 | Cytochrome c1 | length: 317	35	13	7	22	70	44	70	2		6	103	95	84
BAGiLS_000363	host	| IPR012936 | Protein of unknown function DUF1692 | length: 316	35												4
BAGiLS_000366	host	| IPR000801 | Putative esterase | length: 316	35								10	2
BAGiLS_000369	host	| IPR002928 | Myosin tail | length: 315	36	5	19	19				60	98	119
BAGiLS_000370	host	| IPR003409 | MORN motif | length: 315	36	43	44	35	21	29	30			4	6	8	4
BAGiLS_000371	host	| IPR003439 | ABC transporter-like | length: 315	35	6				11					7		13
BAGiLS_000373	host	| IPR001683 | Phox-like | length: 315	36				3	4	10			6
BAGiLS_000374	host	| IPR000426 | Proteasome, alpha-subunit, conserved site | length: 315	35	14	28	45		11	13	92	40	77	9
BAGiLS_000376	host	| IPR000504 | RNA recognition motif, RNP-1 | length: 315	35	3	2							4	3
BAGiLS_000380	host	| IPR003421 | Opine dehydrogenase | length: 314	35			3				48	86	56
BAGiLS_000381	host	| IPR007783 | Eukaryotic translation initiation factor 3, subunit 7 | length: 314	36										4	3	3
BAGiLS_000384	host	| Unknow | length: 314	36						2
BAGiLS_000386	host	| IPR000717 | Proteasome component region PCI | length: 314	36	7	9	9	4			5	5	11	8	13	11
BAGiLS_000387	host	| IPR001304 | C-type lectin | length: 314	37			4	2		4			9	2	6	7
BAGiLS_000388	host	| IPR000555 | Mov34/MPN/PAD-1 | length: 313	35			8				2	3	12		4	9
BAGiLS_000390	host	| IPR002529 | Fumarylacetoacetase, C-terminal-like | length: 313	34							30	20	7
BAGiLS_000391	host	| IPR000990 | Innexin | length: 313	37											2	3
BAGiLS_000395	host	| IPR000863 | Sulfotransferase | length: 313	37									5
BAGiLS_000396	host	| IPR001079 | Galectin, carbohydrate recognition domain | length: 312	34	14	13	16	28	27	32				17	29	19
BAGiLS_000398	host	| IPR001753 | Crotonase, core | length: 312	34		3	17	22	15	37	21	13	15	8	11	8
BAGiLS_000400	host	| IPR004000 | Actin/actin-like | length: 312	35	340	365	461	413	367	450	261	261	772	433	457	448
BAGiLS_000401	host	| IPR001993 | Mitochondrial substrate carrier | length: 311	34	53	42	54	52	83	58	9	4	16	130	124	128
BAGiLS_000405	host	| IPR001878 | Zinc finger, CCHC-type | length: 311	35					2		4		11
BAGiLS_000409	host	| IPR001727 | Uncharacterised protein family UPF0016 | length: 310	35												5
BAGiLS_000412	host	| IPR002015 | Proteasome/cyclosome, regulatory subunit | length: 310	34									2
BAGiLS_000413	host	| IPR004000 | Actin/actin-like | length: 310	35	284
BAGiLS_000416	host	| IPR007863 | Peptidase M16, C-terminal | length: 309	34	71	77	61	124	102	117	7	3	20	113	120	136
BAGiLS_000426	host	| IPR000217 | Tubulin | length: 308	34										441		444
BAGiLS_000428	host	| IPR002928 | Myosin tail | length: 308	36	29	45	49			3	47	97	92	30	29	35
BAGiLS_000429	host	| IPR001278 | Arginyl-tRNA synthetase, class Ic | length: 308	35									3
BAGiLS_000436	host	| noIPR | length: 306	34					2		3	12	7
BAGiLS_000440	host	| IPR001753 | Crotonase, core | length: 305	33	7	6	21	21	15	35	23	19	18		10
BAGiLS_000444	host	| IPR000131 | ATPase, F1 complex, gamma subunit | length: 305	34	72	100		84	70				49	65	88	75
BAGiLS_000445	host	| IPR000131 | ATPase, F1 complex, gamma subunit | length: 305	34			88			140	64	22
BAGiLS_000458	host	| IPR003782 | Copper chaperone SCO1/SenC | length: 304	34	11	6	5	20	9	9					20	17
BAGiLS_000459	host	| IPR008858 | TROVE | length: 304	34	2	8	14			3
BAGiLS_000460	host	| IPR000217 | Tubulin | length: 304	35			256						291		273
BAGiLS_000466	host	| IPR005484 | Ribosomal protein L18/L5 | length: 303	35	29	22	26	13	16	39				31	41
BAGiLS_000469	host	| Unknow | length: 303	35			2		6	2
BAGiLS_000471	host	| IPR000629 | RNA helicase, ATP-dependent, DEAD-box, conserved site | length: 302	35	21	14	27					2	32	29	54	41
BAGiLS_000472	host	| IPR001196 | Ribosomal protein L15 | length: 302	35				3	2	4				4		5
BAGiLS_000473	host	| IPR011990 | Tetratricopeptide-like helical | length: 302	36	7	6	10	18	15	33			6	13	19	25
BAGiLS_000475	host	| IPR000173 | Glyceraldehyde 3-phosphate dehydrogenase | length: 302	32												9
BAGiLS_000477	host	| IPR001568 | Ribonuclease T2 | length: 302	35							2
BAGiLS_000485	host	| IPR003590 | Leucine-rich repeat, ribonuclease inhibitor subtype | length: 301	33										3
BAGiLS_000486	host	| IPR019010 | Eukaryotic translation initiation factor 3 (eIF3), subunit 6, N-terminal | length: 301	35	3	2	7						5	5	4	5
BAGiLS_000488	host	| IPR001509 | NAD-dependent epimerase/dehydratase | length: 301	33	3		2		2	4			2	4	3
BAGiLS_000491	host	| IPR001128 | Cytochrome P450 | length: 300	34												2
BAGiLS_000497	host	| IPR000043 | S-adenosyl-L-homocysteine hydrolase | length: 299	33	41	45	69		19		116	86	121	37	83	53
BAGiLS_000501	host	| noIPR | length: 298	34	15	16	14	13	17	20			7	17	15	16
BAGiLS_000505	host	| IPR008688 | ATPase, F0 complex, subunit B, mitochondrial | length: 298	34	4	3	18	42		48			5		50	45
BAGiLS_000506	host	| IPR008688 | ATPase, F0 complex, subunit B, mitochondrial | length: 298	34					19					35
BAGiLS_000515	host	| Unknow | length: 297	34						2
BAGiLS_000517	host	| IPR000308 | 14-3-3 protein | length: 297	33	108	115	123	42	28	60	14	30	170	63	125	90
BAGiLS_000518	host	| Unknow | length: 297	34							2			8
BAGiLS_000519	host	| IPR000772 | Ricin B lectin | length: 297	35	4		2	2						4	4	2
BAGiLS_000522	host	| IPR002995 | Surfeit locus 4 | length: 296	33	2	5	9	3	11	9	9	3	8	3	13	15
BAGiLS_000525	host	| IPR003593 | ATPase, AAA+ type, core | length: 296	33			3					10	22
BAGiLS_000527	host	| IPR002302 | Leucyl-tRNA synthetase, class Ia, bacterial/mitochondrial | length: 296	34		2
BAGiLS_000532	host	| IPR001041 | Ferredoxin | length: 295	33	16	6	22	41	37	70	4	3	19	80	103	85
BAGiLS_000533	host	| IPR014847 | FERM adjacent (FA) | length: 295	35										11
BAGiLS_000534	host	| IPR003428 | Mitochondrial glycoprotein | length: 295	33	11		6	6	5	15			2	4
BAGiLS_000538	host	| IPR000194 | ATPase, F1/V1/A1 complex, alpha/beta subunit, nucleotide-binding domain | length: 295	32	419	448	347	417	537	507	341	87	161	248	225	226
BAGiLS_000542	host	| IPR002917 | GTP-binding protein, HSR1-related | length: 295	34	3
BAGiLS_000544	host	| IPR001023 | Heat shock protein Hsp70 | length: 294	31	28	24	43	19	11	16	5	22	28	28	37	36
BAGiLS_000545	host	| IPR008160 | Collagen triple helix repeat | length: 294	29	15		16
BAGiLS_000549	host	| IPR009764 | Ovarian carcinoma immunoreactive antigen | length: 294	33	25	22	24	34	27	23	4		15	11	11	17
BAGiLS_000551	host	| Unknow | length: 294	34	3		3							2	6	5
BAGiLS_000554	host	| IPR009080 | Aminoacyl-tRNA synthetase, class 1a, anticodon-binding | length: 294	33		2	3	3	2	2	5	10	5
BAGiLS_000555	host	| IPR002015 | Proteasome/cyclosome, regulatory subunit | length: 293	32	11	6	11					5	14	5	24	12
BAGiLS_000561	host	| IPR001440 | Tetratricopeptide TPR-1 | length: 293	33									2
BAGiLS_000562	host	| IPR015590 | Aldehyde dehydrogenase | length: 293	33	6	4	4				7	18	3
BAGiLS_000567	host	| IPR002478 | PUA | length: 292	33			2
BAGiLS_000568	host	| IPR005804 | Fatty acid desaturase, type 1 | length: 292	35												17
BAGiLS_000575	host	| IPR019132 | Taxilin | length: 291	32							5
BAGiLS_000580	host	| IPR000597 | Ribosomal protein L3 | length: 291	33	32	25	28	30	28	42			15	28	34	34
BAGiLS_000582	host	| IPR001353 | Proteasome, subunit alpha/beta | length: 290	32			7	4			10	6	12		5	3
BAGiLS_000583	host	| IPR007867 | Glucose-methanol-choline oxidoreductase, C-terminal | length: 290	33	23	11	14	28	23	24				45	52	51
BAGiLS_000589	host	| IPR002791 | Domain of unknown function DUF89 | length: 290	33								2
BAGiLS_000590	host	| IPR002059 | Cold-shock protein, DNA-binding | length: 289	32					3				12
BAGiLS_000592	host	| IPR002198 | Short-chain dehydrogenase/reductase SDR | length: 289	31							10	6	7
BAGiLS_000594	host	| IPR000741 | Fructose-bisphosphate aldolase, class-I | length: 288	31	36	44	64	19	18	25	68	79	49	36	46	35
BAGiLS_000597	host	| IPR005123 | Oxoglutarate/iron-dependent oxygenase | length: 288	33								2
BAGiLS_000603	host	| IPR004000 | Actin/actin-like | length: 288	33	180	217	298	226	211	232			381	249	278
BAGiLS_000612	host	| IPR001353 | Proteasome, subunit alpha/beta | length: 286	31			3				12		8
BAGiLS_000623	host	| IPR005302 | Molybdenum cofactor sulfurase, C-terminal | length: 285	32	5	5	9	5	6	6				8	13	13
BAGiLS_000624	host	| IPR000426 | Proteasome, alpha-subunit, conserved site | length: 285	32	10	5	14	2	2	4	34	15	31		8	4
BAGiLS_000625	host	| IPR000557 | Calponin repeat | length: 285	31							122	149	257
BAGiLS_000629	host	| IPR003428 | Mitochondrial glycoprotein | length: 285	32												4
BAGiLS_000639	host	| IPR000851 | Ribosomal protein S5 | length: 284	31	49	23	37	18	13	30			21	36	38	21
BAGiLS_000641	host	| IPR001925 | Porin, eukaryotic type | length: 283	31	61	71	204	230	143	304	13	11	123	469	448	462
BAGiLS_000644	host	| IPR019374 | Ribosomal protein S22, mitochondrial | length: 283	34					5	3
BAGiLS_000645	host	| IPR001921 | Ribosomal protein L7A | length: 283	32	50	41	46	24					22			52
BAGiLS_000646	host	| IPR000555 | Mov34/MPN/PAD-1 | length: 283	32			3			6				4
BAGiLS_000650	host	| IPR000286 | Histone deacetylase superfamily | length: 282	32						2					4	4
BAGiLS_000651	host	| Unknow | length: 282	32	2									3
BAGiLS_000653	host	| IPR004000 | Actin/actin-like | length: 282	31		325			330	405				485	444	458
BAGiLS_000664	host	| IPR002171 | Ribosomal protein L2 | length: 281	30	15	7	19	22	20	34			14	29	54	29
BAGiLS_000668	host	| IPR000435 | Tektin | length: 280	33	24	40	22	27	37	35	15	8	12	15	7	19
BAGiLS_000671	host	| IPR004003 | NAD(P) transhydrogenase, beta subunit | length: 280	30	27	24	16	7	40	13				55	36	38
BAGiLS_000673	host	| IPR011400 | Translation initiation factor eIF-3b | length: 280	33		2	2						4		7
BAGiLS_000674	host	| noIPR | length: 280	33				4		4
BAGiLS_000679	host	| IPR000086 | NUDIX hydrolase domain | length: 280	32	2	4	3			5					3
BAGiLS_000680	host	| IPR000111 | Glycoside hydrolase, clan GH-D | length: 280	31							13		5
BAGiLS_000687	host	| IPR001110 | Uncharacterised protein family UPF0012, conserved site | length: 279	31	2		3	4	2	3
BAGiLS_000691	host	| IPR006090 | Acyl-CoA oxidase/dehydrogenase, type 1 | length: 279	31	13	13	10	11	9	7	6		5
BAGiLS_000711	host	| IPR004981 | Tryptophan 2,3-dioxygenase | length: 277	32	2	3	3
BAGiLS_000712	host	| IPR000727 | Target SNARE coiled-coil region | length: 277	31	9	8	4	19	20	24	4	5	11	6
BAGiLS_000725	host	| IPR000504 | RNA recognition motif, RNP-1 | length: 276	32	6				2	9
BAGiLS_000734	host	| IPR001790 | Ribosomal protein L10 | length: 276	30	34	35	43			64	13		92	51	73	48
BAGiLS_000738	host	| IPR000741 | Fructose-bisphosphate aldolase, class-I | length: 275	29	30	25	38	9	10	10	121	151	114	29	34	23
BAGiLS_000741	host	| IPR000730 | Proliferating cell nuclear antigen, PCNA | length: 275	30	7	7	17			2	2		8		3
BAGiLS_000744	host	| noIPR | length: 275	32			2							4		2
BAGiLS_000745	host	| IPR008967 | p53-like transcription factor, DNA-binding | length: 275	33						4					4	3
BAGiLS_000750	host	| IPR000402 | ATPase, P-type cation exchange, beta subunit | length: 275	31	15	22	19	21	21	22	3	5	7	30	38	35
BAGiLS_000756	host	| IPR018247 | EF-HAND 1, calcium-binding site | length: 274	31	53	57	50					4	4	44		74
BAGiLS_000759	host	| IPR000183 | Orn/DAP/Arg decarboxylase 2 | length: 274	32	4	6	6					4
BAGiLS_000762	host	| IPR003959 | ATPase, AAA-type, core | length: 274	31							3		14
BAGiLS_000768	host	| IPR001107 | Band 7 protein | length: 273	30	23	32	32	71	69	84	2		10	54	67	120
BAGiLS_000772	host	| IPR002171 | Ribosomal protein L2 | length: 273	30			2	4		6				4	5
BAGiLS_000773	host	| IPR010987 | Glutathione S-transferase, C-terminal-like | length: 273	32	5	3	4	7	8	8			4	6		7
BAGiLS_000775	host	| IPR000795 | Protein synthesis factor, GTP-binding | length: 273	30										3	4
BAGiLS_000778	host	| IPR002314 | Aminoacyl-tRNA synthetase, class II (G, H, P and S), conserved region | length: 273	31							24	23	11
BAGiLS_000779	host	| noIPR | length: 273	31	3
BAGiLS_000780	host	| IPR002110 | Ankyrin | length: 273	32		2				2
BAGiLS_000784	host	| IPR003598 | Immunoglobulin subtype 2 | length: 273	31	6	5	3		4	7				7	7	5
BAGiLS_000788	host	| IPR002023 | NADH:ubiquinone oxidoreductase, 24kDa subunit | length: 272	30						22				5		7
BAGiLS_000789	host	| IPR008568 | Protein of unknown function DUF850, transmembrane eukaryotic | length: 272	31				4		5				4	8	9
BAGiLS_000790	host	| IPR000169 | Peptidase, cysteine peptidase active site | length: 272	31	14	29	14	6
BAGiLS_000791	host	| IPR005517 | Translation elongation factor EFG/EF2, domain IV | length: 272	30			3				14	25	21
BAGiLS_000792	host	| IPR010987 | Glutathione S-transferase, C-terminal-like | length: 272	31	4	3	4	8	4	10				6	7	6
BAGiLS_000797	host	| IPR002164 | Nucleosome assembly protein (NAP) | length: 272	31	21	18			15							12
BAGiLS_000798	host	| IPR004192 | Ubiquinol cytochrome reductase transmembrane region | length: 272	29	32	26	35		63	42	10	5	13	53	72	73
BAGiLS_000803	host	| IPR000426 | Proteasome, alpha-subunit, conserved site | length: 271	30	6	6	8				17	9	13		7
BAGiLS_000805	host	| IPR013216 | Methyltransferase type 11 | length: 271	31				7		6				6	9	9
BAGiLS_000822	host	| IPR002423 | Chaperonin Cpn60/TCP-1 | length: 270	30										7		23
BAGiLS_000826	host	| IPR002818 | ThiJ/PfpI | length: 270	29				8	12	11	13	13	7
BAGiLS_000828	host	| Unknow | length: 270	31									4
BAGiLS_000841	host	| IPR000597 | Ribosomal protein L3 | length: 269	30			3		7						8	8
BAGiLS_000847	host	| IPR000217 | Tubulin | length: 268	31			328	386	447	425				386	368	404
BAGiLS_000848	host	| IPR000049 | Electron transfer flavoprotein, beta-subunit, conserved site | length: 268	29	13	18	48	45	37	68	42	26	28	13	32	11
BAGiLS_000851	host	| IPR008968 | Clathrin adaptor, mu subunit, C-terminal | length: 268	31		2	3	5		6		2				6
BAGiLS_000854	host	| noIPR | length: 268	31			2	7	3	8				10	11	9
BAGiLS_000857	host	| IPR002165 | Plexin | length: 268	31		2
BAGiLS_000862	host	| IPR010987 | Glutathione S-transferase, C-terminal-like | length: 267	31	3	3	3	6	5	7				12	12	12
BAGiLS_000867	host	| IPR012307 | Xylose isomerase, TIM barrel domain | length: 267	30	4	7	4				10	2
BAGiLS_000871	host	| IPR004274 | NLI interacting factor | length: 267	32	3	5		2	6	5				8	15	21
BAGiLS_000872	host	| IPR008914 | Phosphatidylethanolamine-binding protein PEBP | length: 267	32			2	4	3	3
BAGiLS_000874	host	| noIPR | length: 266	31									7	2
BAGiLS_000877	host	| IPR000169 | Peptidase, cysteine peptidase active site | length: 266	29							3				11
BAGiLS_000889	host	| IPR001326 | Translation elongation factor EF1B, beta/delta chains, conserved site | length: 265	29							3	7	16
BAGiLS_000890	host	| noIPR | length: 265	31												5
BAGiLS_000892	host	| IPR006703 | AIG1 | length: 265	29											3
BAGiLS_000896	host	| IPR001304 | C-type lectin | length: 265	31												4
BAGiLS_000898	host	| noIPR | length: 265	29	22	34	29	41	23	45				9	23	27
BAGiLS_000906	host	| IPR000217 | Tubulin | length: 265	30												311
BAGiLS_000912	host	| IPR005952 | Phosphoglycerate mutase 1 | length: 264	30	7	4	16	2	2	3	60	60	74	6	13
BAGiLS_000915	host	| Unknow | length: 264	31												2
BAGiLS_000916	host	| Unknow | length: 264	31											3
BAGiLS_000917	host	| IPR001753 | Crotonase, core | length: 264	30	3		3				10	3
BAGiLS_000921	host	| noIPR | length: 264	32										2
BAGiLS_000922	host	| IPR001148 | Carbonic anhydrase, alpha-class, catalytic domain | length: 264	29		10	20								26	18
BAGiLS_000924	host	| IPR001148 | Carbonic anhydrase, alpha-class, catalytic domain | length: 264	29										10
BAGiLS_000925	host	| IPR001804 | Isocitrate/isopropylmalate dehydrogenase | length: 264	30	71	83	98	102	74	67	104	74	54	36	44	35
BAGiLS_000931	host	| IPR000940 | Methyltransferase, NNMT/PNMT/TEMT | length: 263	30								6	4
BAGiLS_000936	host	| IPR000876 | Ribosomal protein S4e | length: 263	30	15	8	25	25	12	40			33	46	83	48
BAGiLS_000941	host	| IPR000577 | Carbohydrate kinase, FGGY | length: 263	29							8	4
BAGiLS_000948	host	| IPR008146 | Glutamine synthetase, catalytic region | length: 262	29			3					5	4		7	4
BAGiLS_000956	host	| IPR000994 | Peptidase M24, structural domain | length: 262	29			10					5	4	5	12	2
BAGiLS_000957	host	| IPR006977 | Yip1 domain | length: 262	29									4
BAGiLS_000961	host	| IPR000114 | Ribosomal protein L16 | length: 261	30				7						3	5
BAGiLS_000962	host	| IPR019347 | Axonemal dynein light chain | length: 261	30			3	2	9	11		3	8	7	6	6
BAGiLS_000965	host	| IPR010729 | Ribosomal protein L47, mitochondrial | length: 261	32				22	4	4					9	5
BAGiLS_000969	host	| IPR000169 | Peptidase, cysteine peptidase active site | length: 261	29			3
BAGiLS_000976	host	| IPR019382 | RNA polymerase I-associated factor PAF67 | length: 260	31							5		8		6	3
BAGiLS_000977	host	| IPR000194 | ATPase, F1/V1/A1 complex, alpha/beta subunit, nucleotide-binding domain | length: 260	28	164	196	147	173	203	199	109	39	51	92	106	114
BAGiLS_000978	host	| IPR002198 | Short-chain dehydrogenase/reductase SDR | length: 260	27	11	3	39	52	49	80	47	38	47	5	27	3
BAGiLS_000985	host	| IPR000517 | Ribosomal protein L30p/L7e, conserved region | length: 260	30	21	5	11	35	13	30			17	32	40	33
BAGiLS_000988	host	| noIPR | length: 260	30					3
BAGiLS_000990	host	| IPR004000 | Actin/actin-like | length: 260	29				308
BAGiLS_000991	host	| IPR000169 | Peptidase, cysteine peptidase active site | length: 260	28					6	8
BAGiLS_000997	host	| IPR000408 | Regulator of chromosome condensation, RCC1 | length: 259	28			3				3	7				3
BAGiLS_000999	host	| IPR002198 | Short-chain dehydrogenase/reductase SDR | length: 259	29		9	12		8	12					19	17
BAGiLS_001000	host	| IPR000169 | Peptidase, cysteine peptidase active site | length: 259	29								4
BAGiLS_001001	host	| IPR000426 | Proteasome, alpha-subunit, conserved site | length: 259	29	5	4	12	6	3	7	37	18	34	6	8	4
BAGiLS_001004	host	| IPR001619 | Sec1-like protein | length: 259	29								4	3
BAGiLS_001018	host	| IPR002198 | Short-chain dehydrogenase/reductase SDR | length: 258	28												2
BAGiLS_001020	host	| IPR004469 | Phosphoserine phosphatase SerB | length: 258	29							7		3
BAGiLS_001027	host	| IPR002155 | Thiolase | length: 257	27	5	6	8		4		7	5	2	3	2	3
BAGiLS_001028	host	| IPR001848 | Ribosomal protein S10 | length: 257	29				4	4	3						3
BAGiLS_001030	host	| noIPR | length: 257	30		5	4				42	22	4
BAGiLS_001034	host	| IPR001404 | Chaperone protein htpG | length: 257	29			15						25		13
BAGiLS_001036	host	| IPR001993 | Mitochondrial substrate carrier | length: 257	29				5	3	11				4	6	8
BAGiLS_001045	host	| IPR001567 | Peptidase M3A/M3B, thimet/oligopeptidase F | length: 256	29	6	9	8				7	16	9		3
BAGiLS_001047	host	| IPR002143 | Ribosomal protein L1 | length: 256	29						2					6	6
BAGiLS_001049	host	| IPR001857 | Ribosomal protein L19 | length: 256	31	6		3	2	7	9				4	9	10
BAGiLS_001050	host	| IPR002198 | Short-chain dehydrogenase/reductase SDR | length: 256	27					3		4	3
BAGiLS_001054	host	| IPR005804 | Fatty acid desaturase, type 1 | length: 256	30											13
BAGiLS_001060	host	| IPR008905 | Eukaryotic translation initiation factor 3 subunit 8, N-terminal | length: 256	29									2
BAGiLS_001062	host	| IPR000217 | Tubulin | length: 256	29		188		210	241					176	162	198
BAGiLS_001063	host	| IPR001478 | PDZ/DHR/GLGF | length: 255	28						3	4			3	2	6
BAGiLS_001070	host	| IPR005320 | Peptidase S51, dipeptidase E | length: 255	29								5	3
BAGiLS_001072	host	| IPR001917 | Aminotransferase, class-II, pyridoxal-phosphate binding site | length: 255	28	32	48	28	48	29	35	179	107	61		5	4
BAGiLS_001075	host	| IPR004843 | Metallophosphoesterase | length: 255	29	6	5	9	2		5	10	9	7
BAGiLS_001079	host	| IPR006047 | Glycosyl hydrolase, family 13, catalytic region | length: 255	29	19	18	18	13	25	17	5	6	24	20	28	42
BAGiLS_001080	host	| IPR001299 | Ependymin | length: 254	28	8	17	13	59	12	24	2		17			8
BAGiLS_001081	host	| IPR006703 | AIG1 | length: 254	28				2
BAGiLS_001082	host	| IPR005900 | 6-phosphogluconolactonase | length: 254	28			5				10	10	4
BAGiLS_001085	host	| IPR007715 | Coenzyme Q biosynthesis Coq4 | length: 254	29						3
BAGiLS_001089	host	| IPR013781 | Glycoside hydrolase, subgroup, catalytic core | length: 254	28					11				17			32
BAGiLS_001093	host	| IPR002140 | Ribosome maturation protein SBDS | length: 254	29								5	10
BAGiLS_001126	host	| IPR002208 | SecY protein | length: 252	28					8	5				5	16	15
BAGiLS_001130	host	| IPR000782 | FAS1 domain | length: 252	29			2
BAGiLS_001133	host	| noIPR | length: 252	30			14	16	27	28		11	15	11	23	19
BAGiLS_001138	host	| IPR000244 | Ribosomal protein L9 | length: 251	29										3		3
BAGiLS_001139	host	| IPR002130 | Peptidyl-prolyl cis-trans isomerase, cyclophilin-type | length: 251	27	34		22	31	11	40	39	101	555	27	32
BAGiLS_001140	host	| IPR002769 | Translation initiation factor IF6 | length: 251	27			3			4	8	7	13
BAGiLS_001143	host	| IPR002181 | Fibrinogen, alpha/beta/gamma chain, C-terminal globular | length: 251	29					2
BAGiLS_001145	host	| Unknow | length: 251	30										2		3
BAGiLS_001146	host	| IPR007122 | Gelsolin | length: 251	29	17	14	27	11	8	12	4	5	7		10	4
BAGiLS_001147	host	| IPR000163 | Prohibitin | length: 251	28			68	153	147	210	13	7	48	248	198	256
BAGiLS_001150	host	| IPR000182 | GCN5-related N-acetyltransferase | length: 251	29								4	7
BAGiLS_001151	host	| IPR012335 | Thioredoxin fold | length: 251	27	40	42	50	51	43	48	26	41	54	61	68	67
BAGiLS_001152	host	| IPR002181 | Fibrinogen, alpha/beta/gamma chain, C-terminal globular | length: 251	28												3
BAGiLS_001155	host	| IPR002198 | Short-chain dehydrogenase/reductase SDR | length: 250	27			2	4			3	5	5		3
BAGiLS_001158	host	| Unknow | length: 250	28							7
BAGiLS_001162	host	| IPR001017 | Dehydrogenase, E1 component | length: 250	28	6	8	9	20	17	15		6	9	8	8	11
BAGiLS_001167	host	| IPR001424 | Superoxide dismutase, copper/zinc binding | length: 250	28	1	3							3
BAGiLS_001172	host	| IPR001680 | WD40 repeat | length: 250	28			28			43			32		27	18
BAGiLS_001175	host	| IPR008957 | Fibronectin, type III-like fold | length: 249	28		6									26	21
BAGiLS_001186	host	| IPR000362 | Fumarate lyase | length: 249	28	4	3	7				40	26	23
BAGiLS_001187	host	| IPR001754 | Orotidine 5-phosphate decarboxylase, core | length: 249	27							14	2
BAGiLS_001202	host	| IPR001680 | WD40 repeat | length: 248	27	24	23		17	9		12	11		20
BAGiLS_001211	host	| IPR001921 | Ribosomal protein L7A | length: 248	28					20	41				35	70
BAGiLS_001214	host	| IPR001303 | Class II aldolase/adducin, N-terminal | length: 247	28			2
BAGiLS_001222	host	| IPR001326 | Translation elongation factor EF1B, beta/delta chains, conserved site | length: 247	27	3	3				2	2	12	17		9
BAGiLS_001224	host	| IPR009104 | Sea anemone cytolysin | length: 247	27			7								34	22
BAGiLS_001228	host	| IPR002198 | Short-chain dehydrogenase/reductase SDR | length: 247	27	11	8	10	13	19	14				12	12	20
BAGiLS_001230	host	| IPR003256 | Ribosomal protein L24 | length: 246	29				2						3	6	4
BAGiLS_001235	host	| IPR001787 | Ribosomal protein L21 | length: 246	28											4
BAGiLS_001240	host	| IPR001377 | Ribosomal protein S6e | length: 246	28	12	7	13	8	4	19			12	12	38	26
BAGiLS_001241	host	| IPR001404 | Chaperone protein htpG | length: 246	27	4	8			3	3						12
BAGiLS_001252	host	| IPR004003 | NAD(P) transhydrogenase, beta subunit | length: 246	26										13	15	17
BAGiLS_001257	host	| IPR001104 | 3-oxo-5-alpha-steroid 4-dehydrogenase, C-terminal | length: 245	28											9	9
BAGiLS_001262	host	| IPR000246 | Peptidase T2, asparaginase 2 | length: 245	26							3
BAGiLS_001270	host	| IPR013261 | Mitochondrial inner membrane translocase complex, subunit Tim21 | length: 245	28				2	6	3					4
BAGiLS_001271	host	| IPR002818 | ThiJ/PfpI | length: 245	26							7
BAGiLS_001277	host	| IPR007482 | Protein-tyrosine phosphatase-like, PTPLA | length: 244	28											3	5
BAGiLS_001285	host	| IPR009104 | Sea anemone cytolysin | length: 244	27				4	11
BAGiLS_001289	host	| IPR002848 | Translin | length: 244	28			3				6	2	5
BAGiLS_001291	host	| IPR005788 | Disulphide isomerase | length: 244	27	4	7	9	5	6	4			11	5	7	11
BAGiLS_001295	host	| IPR000426 | Proteasome, alpha-subunit, conserved site | length: 243	27			24	2	3	10	53	16	37	5	11	5
BAGiLS_001299	host	| IPR002939 | Chaperone DnaJ, C-terminal | length: 243	27			5			5				5	8	4
BAGiLS_001303	host	| Unknow | length: 243	27						22
BAGiLS_001312	host	| IPR001680 | WD40 repeat | length: 243	28	6	10	7	3	9	5
BAGiLS_001313	host	| IPR004045 | Glutathione S-transferase, N-terminal | length: 242	27	2		4
BAGiLS_001316	host	| Unknow | length: 242	26					12					3		5
BAGiLS_001319	host	| IPR007863 | Peptidase M16, C-terminal | length: 242	28	4	5	6	2	3			3	3
BAGiLS_001320	host	| IPR002198 | Short-chain dehydrogenase/reductase SDR | length: 242	26							3	12	8		4
BAGiLS_001321	host	| IPR002085 | Alcohol dehydrogenase superfamily, zinc-containing | length: 242	26							6	2	3
BAGiLS_001323	host	| IPR007379 | Mitochondrial inner membrane translocase complex, subunit Tim44-related | length: 242	28	2		2	6	3							2
BAGiLS_001331	host	| IPR018249 | EF-HAND 2 | length: 242	28	2	2	2	7	4	3					7	7
BAGiLS_001341	host	| IPR002198 | Short-chain dehydrogenase/reductase SDR | length: 241	26							3	5	2
BAGiLS_001343	host	| IPR000740 | GrpE nucleotide exchange factor | length: 241	27			3	5	4	2
BAGiLS_001346	host	| IPR000866 | Alkyl hydroperoxide reductase/ Thiol specific antioxidant/ Mal allergen | length: 241	27		32	35	15	12		42		45		39	28
BAGiLS_001350	host	| IPR000866 | Alkyl hydroperoxide reductase/ Thiol specific antioxidant/ Mal allergen | length: 241	27	36
BAGiLS_001363	host	| IPR004947 | Deoxyribonuclease II | length: 240	28		6	8
BAGiLS_001365	host	| IPR001189 | Manganese/iron superoxide dismutase | length: 240	28							14	4
BAGiLS_001367	host	| noIPR | length: 240	28							3
BAGiLS_001379	host	| IPR001593 | Ribosomal protein S3Ae | length: 240	27	29	14	28	14	14	46			45	30	48	35
BAGiLS_001381	host	| IPR000640 | Translation elongation factor EFG/EF2, C-terminal | length: 240	27	6	4	14				25	58	45	12	21	12
BAGiLS_001397	host	| IPR000435 | Tektin | length: 239	28	10	18	7	13	15	11			3	12	8	11
BAGiLS_001398	host	| IPR004279 | Perilipin | length: 239	28				4
BAGiLS_001402	host	| IPR001353 | Proteasome, subunit alpha/beta | length: 239	27				4
BAGiLS_001404	host	| IPR002502 | N-acetylmuramoyl-L-alanine amidase, family 2 | length: 239	26				3
BAGiLS_001406	host	| IPR002172 | Low density lipoprotein-receptor, class A, cysteine-rich | length: 239	27					2
BAGiLS_001419	host	| IPR002529 | Fumarylacetoacetase, C-terminal-like | length: 238	26			4	5	2		8				6
BAGiLS_001420	host	| Unknow | length: 238	27			4		3	4				2		5
BAGiLS_001421	host	| IPR000286 | Histone deacetylase superfamily | length: 238	27	9	6	5	6	9			2			9
BAGiLS_001425	host	| IPR002919 | Protease inhibitor I8, cysteine-rich trypsin inhibitor-like | length: 238	25	27	17	15	6	24	20				10		2
BAGiLS_001429	host	| IPR007783 | Eukaryotic translation initiation factor 3, subunit 7 | length: 238	28									2
BAGiLS_001434	host	| noIPR | length: 237	28	3
BAGiLS_001443	host	| noIPR | length: 237	27	6	3	4	3	5	3				6	5	6
BAGiLS_001460	host	| IPR001189 | Manganese/iron superoxide dismutase | length: 236	26		3		31	17	17	40		17
BAGiLS_001461	host	| IPR013216 | Methyltransferase type 11 | length: 236	27									4
BAGiLS_001467	host	| Unknow | length: 236	27							5	11	31
BAGiLS_001468	host	| IPR004000 | Actin/actin-like | length: 236	26												179
BAGiLS_001474	host	| IPR000866 | Alkyl hydroperoxide reductase/ Thiol specific antioxidant/ Mal allergen | length: 236	27						13		29		36
BAGiLS_001478	host	| IPR008948 | L-Aspartase-like | length: 236	27								3
BAGiLS_001480	host	| IPR000629 | RNA helicase, ATP-dependent, DEAD-box, conserved site | length: 235	26								2
BAGiLS_001482	host	| IPR002078 | RNA polymerase sigma factor 54, interaction | length: 235	26												2
BAGiLS_001486	host	| IPR000296 | Cation-dependent mannose-6-phosphate receptor | length: 235	26				4								2
BAGiLS_001489	host	| IPR000156 | Ran Binding Protein 1 | length: 235	27							6	3	3
BAGiLS_001497	host	| IPR001404 | Chaperone protein htpG | length: 235	26				2
BAGiLS_001498	host	| Unknow | length: 235	26			10								8
BAGiLS_001499	host	| IPR003117 | cAMP-dependent protein kinase, regulatory subunit, type I/II alpha/beta | length: 234	26				2		5			6	3	2	2
BAGiLS_001509	host	| IPR001865 | Ribosomal protein S2 | length: 234	25					26		3					32
BAGiLS_001513	host	| IPR006101 | Glycoside hydrolase, family 2 | length: 234	26		2	2				9	10
BAGiLS_001514	host	| IPR001197 | Ribosomal protein L10e | length: 234	27	9	6	13	24	8	24			13	27	41	34
BAGiLS_001515	host	| IPR000640 | Translation elongation factor EFG/EF2, C-terminal | length: 234	26						3
BAGiLS_001517	host	| IPR000194 | ATPase, F1/V1/A1 complex, alpha/beta subunit, nucleotide-binding domain | length: 234	26	174	170	151	138	227	169	103	56	54	106	124	99
BAGiLS_001518	host	| IPR000043 | S-adenosyl-L-homocysteine hydrolase | length: 234	25				23		17
BAGiLS_001522	host	| IPR002678 | NGG1p interacting factor 3, NIF3 | length: 234	26							4
BAGiLS_001540	host	| IPR001680 | WD40 repeat | length: 233	26							3
BAGiLS_001541	host	| IPR001353 | Proteasome, subunit alpha/beta | length: 233	26						5	27	9		2		3
BAGiLS_001543	host	| noIPR | length: 233	27				2		3			3
BAGiLS_001544	host	| IPR001299 | Ependymin | length: 233	26									6
BAGiLS_001548	host	| IPR001304 | C-type lectin | length: 233	27										6
BAGiLS_001549	host	| IPR006703 | AIG1 | length: 233	26								5	9		5
BAGiLS_001555	host	| IPR000504 | RNA recognition motif, RNP-1 | length: 232	26	24	31	39						22	27	35	21
BAGiLS_001561	host	| IPR000629 | RNA helicase, ATP-dependent, DEAD-box, conserved site | length: 232	26	23	20	22	12	9	16	3	6	24	38	52	36
BAGiLS_001566	host	| IPR000449 | Ubiquitin-associated/translation elongation factor EF1B, N-terminal | length: 232	25							37
BAGiLS_001577	host	| IPR008954 | Moesin | length: 231	27	9	14				19
BAGiLS_001581	host	| IPR000850 | Adenylate kinase | length: 231	26			13	21	9	21		3		29	25	29
BAGiLS_001604	host	| IPR005317 | Peptidase M49, dipeptidyl-peptidase III | length: 230	26	3						3	3
BAGiLS_001605	host	| IPR008999 | Actin cross-linking | length: 230	26	15	15	24	6	8	10	27	45	30		14	7
BAGiLS_001612	host	| IPR006639 | Peptidase A22, presenilin signal peptide | length: 230	26	9		5			4	7				15	14
BAGiLS_001613	host	| IPR001073 | Complement C1q protein | length: 230	26			5
BAGiLS_001618	host	| IPR002143 | Ribosomal protein L1 | length: 230	26	8	7	14	22		46			26		36	18
BAGiLS_001619	host	| IPR002085 | Alcohol dehydrogenase superfamily, zinc-containing | length: 230	25			3				5	5	5
BAGiLS_001627	host	| IPR000086 | NUDIX hydrolase domain | length: 229	26			5						2
BAGiLS_001629	host	| Unknow | length: 229	25	9		13	12			21	46	47	5	9	6
BAGiLS_001635	host	| IPR000557 | Calponin repeat | length: 229	25		12	10	5				32	38			4
BAGiLS_001638	host	| IPR001047 | Ribosomal protein S8e | length: 229	26	26									20	43	25
BAGiLS_001650	host	| IPR001353 | Proteasome, subunit alpha/beta | length: 228	26			14	10			38	10	24		7
BAGiLS_001652	host	| IPR003779 | Carboxymuconolactone decarboxylase | length: 228	26			6	14	5	5	26	10
BAGiLS_001653	host	| IPR001063 | Ribosomal protein L22/L17 | length: 228	27				11							3	3
BAGiLS_001658	host	| IPR016082 | Ribosomal protein L30, ferredoxin-like fold domain | length: 228	27											3	2
BAGiLS_001660	host	| IPR006773 | Adhesion regulating molecule | length: 228	23									4
BAGiLS_001668	host	| IPR001107 | Band 7 protein | length: 228	25	10	7	9	8	11	9			2	8	10	12
BAGiLS_001672	host	| IPR000010 | Proteinase inhibitor I25, cystatin | length: 228	26	5	6	2	2	6	4		3		3	4
BAGiLS_001676	host	| IPR005515 | Vitelline membrane outer layer protein I (VOMI) | length: 228	25				9
BAGiLS_001687	host	| IPR000754 | Ribosomal protein S9 | length: 227	26	4	6	7	9						4	3	7
BAGiLS_001689	host	| IPR001047 | Ribosomal protein S8e | length: 227	26		8	20	34	17	44			28
BAGiLS_001690	host	| IPR000915 | Ribosomal protein L6E | length: 227	26	20			28	18	22			16		58	47
BAGiLS_001691	host	| IPR000555 | Mov34/MPN/PAD-1 | length: 227	25									10			4
BAGiLS_001698	host	| IPR002305 | Aminoacyl-tRNA synthetase, class Ib | length: 227	26							5	2
BAGiLS_001703	host	| Unknow | length: 226	26							28	11
BAGiLS_001711	host	| IPR001108 | Peptidase A22A, presenilin | length: 226	25												5
BAGiLS_001713	host	| IPR008139 | Saposin B | length: 226	24											2
BAGiLS_001715	host	| IPR002164 | Nucleosome assembly protein (NAP) | length: 226	26			23	4		29				15	17
BAGiLS_001719	host	| IPR002547 | tRNA-binding region | length: 226	25			2				8	7	14
BAGiLS_001729	host	| IPR015421 | Pyridoxal phosphate-dependent transferase, major region, subdomain 1 | length: 225	26	5
BAGiLS_001734	host	| IPR003779 | Carboxymuconolactone decarboxylase | length: 225	26		2							6
BAGiLS_001747	host	| IPR013216 | Methyltransferase type 11 | length: 225	26									5
BAGiLS_001752	host	| IPR004045 | Glutathione S-transferase, N-terminal | length: 224	26							5	5	5
BAGiLS_001753	host	| IPR000717 | Proteasome component region PCI | length: 224	26	3		5						5
BAGiLS_001756	host	| IPR001128 | Cytochrome P450 | length: 224	26				3						4	3	4
BAGiLS_001757	host	| IPR002529 | Fumarylacetoacetase, C-terminal-like | length: 224	25								3	2
BAGiLS_001758	host	| IPR001648 | Ribosomal protein S18 | length: 224	26				5							2	2
BAGiLS_001768	host	| IPR000555 | Mov34/MPN/PAD-1 | length: 224	25	2					3
BAGiLS_001770	host	| IPR000235 | Ribosomal protein S7 | length: 224	25	3			15					15		8	6
BAGiLS_001772	host	| IPR004345 | TB2/DP1 and HVA22 related protein | length: 224	26	3	3	2	5	6	6	10	12			26
BAGiLS_001788	host	| noIPR | length: 223	25										11	6	7
BAGiLS_001790	host	| IPR001752 | Kinesin, motor region | length: 223	25							2	14	16
BAGiLS_001792	host	| IPR002110 | Ankyrin | length: 223	26										3
BAGiLS_001807	host	| IPR004203 | Cytochrome c oxidase subunit IV | length: 222	25			11						6	33	35
BAGiLS_001810	host	| IPR019174 | NADH dehydrogenase [ubiquinone] 1, beta subcomplex, subunit 6 | length: 222	26				30	8
BAGiLS_001811	host	| IPR008856 | Translocon-associated beta | length: 222	25			3	10			2				11
BAGiLS_001812	host	| IPR008856 | Translocon-associated beta | length: 222	25					6							10
BAGiLS_001813	host	| IPR004203 | Cytochrome c oxidase subunit IV | length: 222	26	14	11		37	22	23						28
BAGiLS_001815	host	| IPR007863 | Peptidase M16, C-terminal | length: 222	25	36	42	30	45	40	49			5	73	84	103
BAGiLS_001817	host	| IPR002198 | Short-chain dehydrogenase/reductase SDR | length: 222	25							3	4	4
BAGiLS_001826	host	| IPR005515 | Vitelline membrane outer layer protein I (VOMI) | length: 222	24			5			5			4
BAGiLS_001829	host	| IPR003593 | ATPase, AAA+ type, core | length: 221	25							3	2	15
BAGiLS_001833	host	| IPR012677 | Nucleotide-binding, alpha-beta plait | length: 221	25			2								10	7
BAGiLS_001837	host	| IPR002041 | Ran GTPase | length: 221	25	10	10	7	29	21	18	29	32	37	23	19	23
BAGiLS_001843	host	| IPR000504 | RNA recognition motif, RNP-1 | length: 221	25											15
BAGiLS_001849	host	| IPR004820 | Cytidylyltransferase | length: 221	25							3	3
BAGiLS_001850	host	| IPR019174 | NADH dehydrogenase [ubiquinone] 1, beta subcomplex, subunit 6 | length: 221	26	2					12			6	12	15	19
BAGiLS_001852	host	| IPR000456 | Ribosomal protein L17 | length: 221	26				5		3
BAGiLS_001853	host	| IPR000573 | Aconitase A/isopropylmalate dehydratase small subunit, swivel | length: 221	24	5	8	11		2		14	19	10
BAGiLS_001855	host	| IPR004000 | Actin/actin-like | length: 221	25	180	192	229	231	197	234	73	80	184	208	208
BAGiLS_001858	host	| IPR009779 | Translocon-associated, gamma subunit | length: 220	25										4
BAGiLS_001859	host	| IPR002085 | Alcohol dehydrogenase superfamily, zinc-containing | length: 220	23	7	11	9		5	2			6	12	15	19
BAGiLS_001861	host	| IPR001450 | 4Fe-4S ferredoxin, iron-sulphur binding, subgroup | length: 220	25			7	17		6					11	8
BAGiLS_001862	host	| noIPR | length: 220	25				10	4	3				2	4	2
BAGiLS_001871	host	| IPR002048 | Calcium-binding EF-hand | length: 220	26											7	7
BAGiLS_001876	host	| IPR008854 | Thiopurine S-methyltransferase | length: 220	25									3
BAGiLS_001881	host	| Unknow | length: 220	25		2
BAGiLS_001895	host	| IPR001734 | Sodium/solute symporter | length: 220	26												10
BAGiLS_001896	host	| IPR002843 | ATPase, V0/A0 complex, subunit C/D | length: 220	25	8	8	13	14	14	12			4	17	21	20
BAGiLS_001898	host	| IPR001708 | Membrane insertion protein, OxaA/YidC | length: 220	25										5		4
BAGiLS_001904	host	| IPR005062 | SAC3/GANP/Nin1/mts3/eIF-3 p25 | length: 219	25							3		6
BAGiLS_001914	host	| IPR008429 | Cleft lip and palate transmembrane 1 | length: 219	26										2	5	5
BAGiLS_001917	host	| IPR000597 | Ribosomal protein L3 | length: 219	24						3
BAGiLS_001923	host	| IPR005317 | Peptidase M49, dipeptidyl-peptidase III | length: 219	25	7	4	6				3	8	2
BAGiLS_001924	host	| IPR019312 | Protein of unknown function DUF2363 | length: 219	25												2
BAGiLS_001931	host	| IPR000163 | Prohibitin | length: 219	24	27	20		135	127	177				212	176	231
BAGiLS_001934	host	| IPR001865 | Ribosomal protein S2 | length: 219	26	2		3	3		5
BAGiLS_001940	host	| IPR007676 | Ribophorin I | length: 218	25				29						47	59	61
BAGiLS_001945	host	| IPR001858 | Phosphatidylethanolamine-binding, conserved site | length: 218	25			2				2	3
BAGiLS_001951	host	| IPR001353 | Proteasome, subunit alpha/beta | length: 218	25			13						24		5
BAGiLS_001953	host	| IPR001299 | Ependymin | length: 218	24			3	3			7	5	8
BAGiLS_001956	host	| IPR006597 | Sel1-like | length: 218	25	3	2	3		4	2				5	9	7
BAGiLS_001962	host	| IPR000642 | Peptidase M41 | length: 218	24					3							3
BAGiLS_001972	host	| noIPR | length: 218	26	2	2	2	2		2
BAGiLS_001973	host	| IPR011766 | Thiamine pyrophosphate enzyme, C-terminal TPP-binding | length: 218	24	10	10	8	2	5	5	4
BAGiLS_001978	host	| IPR000435 | Tektin | length: 218	25	21	28	13	24	30	25			8	11	6	12
BAGiLS_001988	host	| IPR000910 | High mobility group, HMG1/HMG2 | length: 217	25		3							8
BAGiLS_001989	host	| IPR001304 | C-type lectin | length: 217	25										7		10
BAGiLS_001996	host	| IPR019386 | Rogdi, leucine zipper-containing protein | length: 217	25						2				2		2
BAGiLS_001999	host	| IPR001351 | Ribosomal protein S3, C-terminal | length: 217	24	112	50	99	68	41	123			56	73	104	56
BAGiLS_002001	host	| IPR005755 | Ribosomal protein L13, eukaryotic/archaeal | length: 217	25	7	5	9	22	6	26			11	22	44	23
BAGiLS_002002	host	| IPR000439 | Ribosomal protein L15e | length: 217	26	7		9	13	5	20			11		14	18
BAGiLS_002003	host	| IPR004045 | Glutathione S-transferase, N-terminal | length: 217	25	7	7		11	3	5					11	14
BAGiLS_002004	host	| IPR004345 | TB2/DP1 and HVA22 related protein | length: 217	25									13	17		18
BAGiLS_002012	host	| IPR001404 | Chaperone protein htpG | length: 217	24										9
BAGiLS_002013	host	| IPR001669 | Arginine repressor | length: 217	25							3
BAGiLS_002020	host	| IPR000504 | RNA recognition motif, RNP-1 | length: 216	25										2
BAGiLS_002021	host	| IPR000308 | 14-3-3 protein | length: 216	25	73	83	95	29	28	42	19	23	105	30	63	48
BAGiLS_002022	host	| Unknow | length: 216	25				8		11			5			3
BAGiLS_002025	host	| noIPR | length: 216	25	2
BAGiLS_002027	host	| IPR004099 | Pyridine nucleotide-disulphide oxidoreductase, dimerisation | length: 216	24	18	23	25	6	11	7		20
BAGiLS_002029	host	| IPR000910 | High mobility group, HMG1/HMG2 | length: 216	25			3
BAGiLS_002032	host	| IPR001135 | NADH-quinone oxidoreductase, subunit D | length: 216	24	8		9	15	8					15	12	23
BAGiLS_002034	host	| IPR001564 | Nucleoside diphosphate kinase, core | length: 216	24	6	9	7	11	14	12			2	7	11	4
BAGiLS_002036	host	| IPR002637 | Ham1-like protein | length: 216	25							3	3
BAGiLS_002037	host	| IPR001023 | Heat shock protein Hsp70 | length: 216	24	23	23	30	13	9	17		13	12	25	27	28
BAGiLS_002041	host	| IPR006900 | Sec23/Sec24 helical region | length: 216	25								2	10
BAGiLS_002044	host	| IPR000504 | RNA recognition motif, RNP-1 | length: 216	25			3						20
BAGiLS_002066	host	| IPR002198 | Short-chain dehydrogenase/reductase SDR | length: 215	24				2			7	2
BAGiLS_002067	host	| IPR001865 | Ribosomal protein S2 | length: 215	24			41	34				7		39	51	38
BAGiLS_002069	host	| IPR001564 | Nucleoside diphosphate kinase, core | length: 215	24			6	9	4	11			2	9	6	12
BAGiLS_002073	host	| IPR004854 | Ubiquitin fusion degradation protein UFD1 | length: 215	25									2
BAGiLS_002084	host	| IPR001030 | Aconitase/3-isopropylmalate dehydratase large subunit, alpha/beta/alpha | length: 215	24	4	5	9				9	14	7		3
BAGiLS_002085	host	| IPR011685 | LETM1-like | length: 215	25	3	3	3	12	7	10			2		10	5
BAGiLS_002090	host	| IPR001568 | Ribonuclease T2 | length: 215	24									2
BAGiLS_002104	host	| IPR004364 | Aminoacyl-tRNA synthetase, class II (D, K and N) | length: 214	25			6				11		7	3		2
BAGiLS_002106	host	| IPR001949 | NADH:ubiquinone oxidoreductase, 51kDa subunit, conserved site | length: 214	23	17	29	13	20	9	19	3	2	3	12	13	10
BAGiLS_002112	host	| IPR006822 | Coatomer, epsilon subunit | length: 214	24									3		3
BAGiLS_002133	host	| IPR013781 | Glycoside hydrolase, subgroup, catalytic core | length: 213	24	14	14	10	8		11				11	17	27
BAGiLS_002135	host	| IPR000217 | Tubulin | length: 213	24	63	84	92	57	76	67	5		67	81	108	111
BAGiLS_002140	host	| IPR001380 | Ribosomal protein L13e | length: 213	25		6	14	18	9	26			13	8	37	22
BAGiLS_002148	host	| IPR001865 | Ribosomal protein S2 | length: 213	25					3					2	6	3
BAGiLS_002149	host	| IPR019192 | Ribosomal protein L28, mitochondrial | length: 213	25				10
BAGiLS_002159	host	| IPR002198 | Short-chain dehydrogenase/reductase SDR | length: 213	23			5	6	5	11	14	14	9
BAGiLS_002160	host	| IPR002181 | Fibrinogen, alpha/beta/gamma chain, C-terminal globular | length: 213	24									61			5
BAGiLS_002162	host	| IPR002136 | Ribosomal protein L4/L1e | length: 212	23	40	30	37	21	25	41			10	35	64	61
BAGiLS_002164	host	| IPR012335 | Thioredoxin fold | length: 212	23	13	15		20	15	14	20	22	25	4	5	4
BAGiLS_002166	host	| IPR001353 | Proteasome, subunit alpha/beta | length: 212	23	9	7	11	3			27	13	21		5	2
BAGiLS_002168	host	| IPR003579 | Ras small GTPase, Rab type | length: 212	24			7	23	5	6			8	9	11	11
BAGiLS_002169	host	| IPR006176 | 3-hydroxyacyl-CoA dehydrogenase, NAD binding | length: 212	23		5	37	29	17	45	21	24	16	9	32	15
BAGiLS_002179	host	| Unknow | length: 212	24	84	91	79	28	40	47		4		74	75	103
BAGiLS_002185	host	| IPR003577 | Ras small GTPase, Ras type | length: 212	24	5			17	9	8		10		12		21
BAGiLS_002187	host	| IPR000504 | RNA recognition motif, RNP-1 | length: 212	25	3								11	5		13
BAGiLS_002206	host	| IPR006656 | Molybdopterin oxidoreductase | length: 211	23	56	52	43	54	45	55			16	38	44	62
BAGiLS_002209	host	| IPR000910 | High mobility group, HMG1/HMG2 | length: 211	25	6	8	12	2			27	27	32		20	7
BAGiLS_002213	host	| IPR000449 | Ubiquitin-associated/translation elongation factor EF1B, N-terminal | length: 211	24									3
BAGiLS_002214	host	| IPR019280 | COP9 signalosome, subunit CSN8 | length: 211	23			2
BAGiLS_002218	host	| IPR000217 | Tubulin | length: 211	23									27
BAGiLS_002221	host	| IPR019585 | 26S proteasome, regulatory subunit Rpn7 | length: 211	25			2					3	4		3	4
BAGiLS_002222	host	| IPR004127 | Prefoldin alpha-like | length: 211	24							8	8	12
BAGiLS_002233	host	| IPR001075 | NIF system FeS cluster assembly, NifU, C-terminal | length: 211	24				2		2
BAGiLS_002238	host	| IPR008689 | ATPase, F0 complex, subunit D, mitochondrial | length: 211	24	28			69	34	50			20		38	20
BAGiLS_002246	host	| IPR007204 | ARP2/3 complex, p21-Arc subunit | length: 210	25	5	6			4			4		4	9	5
BAGiLS_002249	host	| IPR001135 | NADH-quinone oxidoreductase, subunit D | length: 210	24		16				20			2
BAGiLS_002250	host	| IPR005829 | Sugar transporter, conserved site | length: 210	23				5
BAGiLS_002265	host	| noIPR | length: 210	24		4	3		9					7	15
BAGiLS_002279	host	| IPR004536 | Selenide water dikinase | length: 209	23											7
BAGiLS_002281	host	| IPR019399 | Parkin co-regulated protein | length: 209	24			5	9	7	9			5	9	15	12
BAGiLS_002283	host	| IPR006108 | 3-hydroxyacyl-CoA dehydrogenase, C-terminal | length: 209	23	16	22	51	49	35	81	51	37	27	16	40	21
BAGiLS_002288	host	| IPR001096 | Peptidase C13, legumain | length: 209	24		2	7
BAGiLS_002294	host	| IPR002181 | Fibrinogen, alpha/beta/gamma chain, C-terminal globular | length: 209	24						4			50			5
BAGiLS_002295	host	| Unknow | length: 209	23							3	2
BAGiLS_002297	host	| IPR004364 | Aminoacyl-tRNA synthetase, class II (D, K and N) | length: 209	24								6
BAGiLS_002301	host	| IPR001478 | PDZ/DHR/GLGF | length: 209	24					3
BAGiLS_002303	host	| IPR000196 | Ribosomal protein L19/L19e | length: 209	25		6	12	20	13				11		33	28
BAGiLS_002317	host	| IPR003382 | Flavoprotein | length: 208	23							6	4
BAGiLS_002320	host	| IPR007741 | Ribosomal protein/NADH dehydrogenase domain | length: 208	24				3							4	4
BAGiLS_002322	host	| IPR002048 | Calcium-binding EF-hand | length: 208	24									5
BAGiLS_002332	host	| IPR000915 | Ribosomal protein L6E | length: 208	24		12	21							30
BAGiLS_002336	host	| IPR002554 | Protein phosphatase 2A, regulatory B subunit, B56 | length: 208	24										2
BAGiLS_002342	host	| IPR003598 | Immunoglobulin subtype 2 | length: 208	23							2
BAGiLS_002350	host	| IPR001790 | Ribosomal protein L10 | length: 207	23				25	19			7
BAGiLS_002353	host	| IPR000542 | Acyltransferase ChoActase/COT/CPT | length: 207	24	4	3		3	4	2				2		6
BAGiLS_002356	host	| Unknow | length: 207	24				2			4	6	8
BAGiLS_002358	host	| IPR000836 | Phosphoribosyltransferase | length: 207	23							10	7	11
BAGiLS_002359	host	| IPR004045 | Glutathione S-transferase, N-terminal | length: 207	24							2	2
BAGiLS_002364	host	| IPR001664 | Intermediate filament protein | length: 207	24	56	70	98				15	32	287	50	69	31
BAGiLS_002372	host	| IPR008699 | NADH:ubiquinone oxidoreductase, ASHI subunit | length: 207	24	3		5	9	5	5			2	10	8	12
BAGiLS_002396	host	| IPR015404 | Vps5 C-terminal | length: 206	24						5
BAGiLS_002398	host	| IPR006602 | Domain of unknown function DM10 | length: 206	24	4	5	3	13	21	14				9	15	15
BAGiLS_002399	host	| IPR000640 | Translation elongation factor EFG/EF2, C-terminal | length: 206	23	5	2	3							4	9	11
BAGiLS_002423	host	| IPR000138 | Hydroxymethylglutaryl-CoA lyase, active site | length: 206	22	3				3					4		2
BAGiLS_002453	host	| IPR007204 | ARP2/3 complex, p21-Arc subunit | length: 205	24				4			3		4
BAGiLS_002462	host	| IPR013216 | Methyltransferase type 11 | length: 205	23						2
BAGiLS_002466	host	| IPR001353 | Proteasome, subunit alpha/beta | length: 205	23				2						2	3
BAGiLS_002471	host	| noIPR | length: 205	23												3
BAGiLS_002474	host	| IPR006108 | 3-hydroxyacyl-CoA dehydrogenase, C-terminal | length: 204	22	27	29	28	34	48	53	3	3	7	46	56	56
BAGiLS_002480	host	| noIPR | length: 204	23			3							6	5	3
BAGiLS_002490	host	| IPR000039 | Ribosomal protein L18e | length: 204	23	4								13			21
BAGiLS_002492	host	| IPR000557 | Calponin repeat | length: 204	22	12						33			7
BAGiLS_002493	host	| IPR000039 | Ribosomal protein L18e | length: 204	23			8	17	8	26				20	29
BAGiLS_002496	host	| noIPR | length: 204	24					7				4
BAGiLS_002497	host	| IPR000608 | Ubiquitin-conjugating enzyme, E2 | length: 204	23							3	5	3
BAGiLS_002498	host	| IPR002303 | Valyl-tRNA synthetase, class Ia | length: 204	22							8	13	3
BAGiLS_002522	host	| IPR001611 | Leucine-rich repeat | length: 203	24							9
BAGiLS_002524	host	| IPR002181 | Fibrinogen, alpha/beta/gamma chain, C-terminal globular | length: 203	23	3	3	2	10	9	6				8		8
BAGiLS_002531	host	| IPR019280 | COP9 signalosome, subunit CSN8 | length: 203	23									3
BAGiLS_002534	host	| IPR000741 | Fructose-bisphosphate aldolase, class-I | length: 203	22	34	40	51	13	15	18	51	53	30	23	27	25
BAGiLS_002541	host	| IPR001304 | C-type lectin | length: 203	23						6
BAGiLS_002552	host	| IPR001223 | Glycoside hydrolase, family 18, catalytic domain | length: 203	22	11	14	22		7	8					21	17
BAGiLS_002562	host	| IPR001073 | Complement C1q protein | length: 203	23		3
BAGiLS_002565	host	| IPR019338 | Ribosomal protein L35, mitochondrial | length: 202	24				3
BAGiLS_002570	host	| IPR000114 | Ribosomal protein L16 | length: 202	23						2						4
BAGiLS_002573	host	| IPR000299 | FERM domain | length: 202	25	35	32	38	28	47	49	10	22	21	51	58	60
BAGiLS_002574	host	| IPR001949 | NADH:ubiquinone oxidoreductase, 51kDa subunit, conserved site | length: 202	22	8	7	10	8	9	7				8	12	8
BAGiLS_002576	host	| IPR001664 | Intermediate filament protein | length: 202	24	57	49	82		2				155	63	74	30
BAGiLS_002581	host	| IPR008957 | Fibronectin, type III-like fold | length: 202	23	8		10	2	2					10
BAGiLS_002586	host	| Unknow | length: 202	23			5								24
BAGiLS_002588	host	| Unknow | length: 202	23					2
BAGiLS_002597	host	| IPR001818 | Peptidase M10A/M12B, matrixin/adamalysin | length: 202	22	3	6	4	2		4			2		3	5
BAGiLS_002605	host	| IPR013078 | Phosphoglycerate mutase | length: 201	23	2		4	5	3	5				7	5	6
BAGiLS_002609	host	| IPR019399 | Parkin co-regulated protein | length: 201	23				4							8	7
BAGiLS_002613	host	| IPR000449 | Ubiquitin-associated/translation elongation factor EF1B, N-terminal | length: 201	22							12	3
BAGiLS_002617	host	| Unknow | length: 201	22					5
BAGiLS_002618	host	| IPR000357 | HEAT | length: 201	23			7		2		8	8	13		9	5
BAGiLS_002624	host	| IPR004888 | Glycoside hydrolase, family 63 | length: 201	24	8	6	7	6	9	7				4	6	9
BAGiLS_002629	host	| IPR008160 | Collagen triple helix repeat | length: 201	19	10	8	8				43	33	22
BAGiLS_002630	host	| IPR003719 | Phenazine biosynthesis PhzC/PhzF protein | length: 201	22		2	5				2
BAGiLS_002650	host	| IPR003959 | ATPase, AAA-type, core | length: 200	22		15	29		10	16			33
BAGiLS_002658	host	| IPR001926 | Pyridoxal phosphate-dependent enzyme, beta subunit | length: 200	22	6		10			7	11
BAGiLS_002662	host	| IPR015422 | Pyridoxal phosphate-dependent transferase, major region, subdomain 2 | length: 200	23	19	19	23	11	16	13	42	22	17
BAGiLS_002675	host	| IPR000169 | Peptidase, cysteine peptidase active site | length: 200	22	4	7	4	4	6	5
BAGiLS_002686	host	| Unknow | length: 200	22				29
BAGiLS_002690	host	| IPR005804 | Fatty acid desaturase, type 1 | length: 200	23					11					16
BAGiLS_002691	host	| IPR000911 | Ribosomal protein L11 | length: 199	22				9						3
BAGiLS_002696	host	| IPR001079 | Galectin, carbohydrate recognition domain | length: 199	23	9	6	13	17	10	17				69	54	31
BAGiLS_002697	host	| IPR001299 | Ependymin | length: 199	22	3	2		3			5		7
BAGiLS_002702	host	| IPR012335 | Thioredoxin fold | length: 199	23									2
BAGiLS_002703	host	| Unknow | length: 199	23				5						3		3
BAGiLS_002705	host	| IPR008826 | Selenium-binding protein | length: 199	22	19	18	16	13	17	21				3	8	3
BAGiLS_002712	host	| IPR000702 | Ribosomal protein L6 | length: 199	22	22	18	20	33	16	36		3	17	17	41	21
BAGiLS_002715	host	| IPR001519 | Ferritin, N-terminal | length: 199	23										5
BAGiLS_002721	host	| IPR008948 | L-Aspartase-like | length: 199	23			2				8	4
BAGiLS_002732	host	| IPR008689 | ATPase, F0 complex, subunit D, mitochondrial | length: 199	22		25	30							25
BAGiLS_002734	host	| IPR009028 | Clathrin/coatomer adaptor, adaptin-like, appendage, C-terminal subdomain | length: 198	22			3
BAGiLS_002736	host	| IPR000717 | Proteasome component region PCI | length: 198	23	5	4	5				2	4	7	8	9	9
BAGiLS_002741	host	| IPR002048 | Calcium-binding EF-hand | length: 198	23	10	7	7	8		2	7	12	14	3
BAGiLS_002742	host	| IPR008559 | Protein of unknown function DUF841, eukaryotic | length: 198	22											4
BAGiLS_002745	host	| IPR006137 | NADH:ubiquinone oxidoreductase-like, 20kDa subunit | length: 198	22	9	6	2	15	5	6				5	10	8
BAGiLS_002746	host	| IPR002130 | Peptidyl-prolyl cis-trans isomerase, cyclophilin-type | length: 198	22												20
BAGiLS_002749	host	| IPR002198 | Short-chain dehydrogenase/reductase SDR | length: 198	22	6			10					6	8
BAGiLS_002762	host	| IPR001440 | Tetratricopeptide TPR-1 | length: 198	22							5	6	7
BAGiLS_002777	host	| IPR007714 | Protein of unknown function DUF667 | length: 197	23			3	14	4	3			3	5	6	2
BAGiLS_002778	host	| IPR012677 | Nucleotide-binding, alpha-beta plait | length: 197	24											3
BAGiLS_002779	host	| IPR004916 | Ubiquinone biosynthesis protein COQ7 | length: 197	22	4			3	3	3			2	2	4	2
BAGiLS_002781	host	| IPR003719 | Phenazine biosynthesis PhzC/PhzF protein | length: 197	22			3
BAGiLS_002785	host	| IPR007379 | Mitochondrial inner membrane translocase complex, subunit Tim44-related | length: 197	23	2		6	3	8	3
BAGiLS_002789	host	| IPR010736 | Protein of unknown function DUF1309 | length: 197	22				7	14	10			11
BAGiLS_002791	host	| IPR002198 | Short-chain dehydrogenase/reductase SDR | length: 197	22						11
BAGiLS_002792	host	| IPR009028 | Clathrin/coatomer adaptor, adaptin-like, appendage, C-terminal subdomain | length: 197	22	2								4
BAGiLS_002796	host	| IPR000717 | Proteasome component region PCI | length: 197	23											3
BAGiLS_002803	host	| IPR001593 | Ribosomal protein S3Ae | length: 197	22	30										39
BAGiLS_002812	host	| IPR005474 | Transketolase, N-terminal | length: 197	21	9	8	5				23	19	13	3	4	3
BAGiLS_002813	host	| IPR001073 | Complement C1q protein | length: 197	21												5
BAGiLS_002820	host	| IPR003579 | Ras small GTPase, Rab type | length: 196	23								2	3
BAGiLS_002838	host	| noIPR | length: 196	22	9	4	4	8	8	6				8	7	12
BAGiLS_002844	host	| IPR002172 | Low density lipoprotein-receptor, class A, cysteine-rich | length: 196	23	3	6	5
BAGiLS_002847	host	| IPR001073 | Complement C1q protein | length: 196	21					5
BAGiLS_002850	host	| IPR008160 | Collagen triple helix repeat | length: 195	19	35	27	24				139	70	46
BAGiLS_002851	host	| IPR000426 | Proteasome, alpha-subunit, conserved site | length: 195	21											14	4
BAGiLS_002858	host	| IPR004360 | Glyoxalase/bleomycin resistance protein/dioxygenase | length: 195	23							14	18	11
BAGiLS_002874	host	| IPR000711 | ATPase, F1 complex, OSCP/delta subunit | length: 195	22				67		36				38	58	50
BAGiLS_002886	host	| IPR000933 | Glycoside hydrolase, family 29 | length: 195	22							5
BAGiLS_002907	host	| IPR002048 | Calcium-binding EF-hand | length: 194	22	3			2			11	8	4	4	3
BAGiLS_002912	host	| IPR003577 | Ras small GTPase, Ras type | length: 194	22	8		6	10		6	7	6	13	9	17	11
BAGiLS_002919	host	| IPR009991 | Dynactin subunit p22 | length: 194	22									2
BAGiLS_002923	host	| IPR000196 | Ribosomal protein L19/L19e | length: 194	23	6					26				21
BAGiLS_002924	host	| IPR001353 | Proteasome, subunit alpha/beta | length: 194	22			13				20	9	17
BAGiLS_002926	host	| noIPR | length: 194	22	4	3	4					11	7		5	4
BAGiLS_002941	host	| IPR002928 | Myosin tail | length: 193	23	28	66	50					4	189	13	23	25
BAGiLS_002955	host	| IPR002670 | Ribosomal protein L18ae | length: 193	23	20	8	10		12				13	23	46	28
BAGiLS_002964	host	| IPR004045 | Glutathione S-transferase, N-terminal | length: 193	21					3
BAGiLS_002967	host	| IPR001073 | Complement C1q protein | length: 193	21		3
BAGiLS_002969	host	| IPR000793 | ATPase, F1/V1/A1 complex, alpha/beta subunit, C-terminal | length: 192	22	62	67	59	35	52	66	4	9	13	58	63	69
BAGiLS_002970	host	| IPR001519 | Ferritin, N-terminal | length: 192	22		27										10
BAGiLS_002973	host	| IPR001593 | Ribosomal protein S3Ae | length: 192	22			21	9								25
BAGiLS_002976	host	| IPR001023 | Heat shock protein Hsp70 | length: 192	21	88	89	90	101	99	81	7	34	91	74	88	104
BAGiLS_002981	host	| Unknow | length: 192	22											4
BAGiLS_002987	host	| IPR005484 | Ribosomal protein L18/L5 | length: 192	21									19			28
BAGiLS_002988	host	| IPR002132 | Ribosomal protein L5 | length: 192	22	19	16	11	18		12					22
BAGiLS_002989	host	| IPR002130 | Peptidyl-prolyl cis-trans isomerase, cyclophilin-type | length: 192	21	14	12		11	7		21	48		11	22	10
BAGiLS_002991	host	| IPR001063 | Ribosomal protein L22/L17 | length: 192	22	24	14	22	29	17	23			8	20	31	21
BAGiLS_002995	host	| IPR003577 | Ras small GTPase, Ras type | length: 192	22		6	6				10		16		15
BAGiLS_002996	host	| IPR012762 | Ubiquinone biosynthesis protein COQ9 | length: 192	22			3	8	4	11				3	5	4
BAGiLS_002999	host	| IPR019520 | Ribosomal protein S23, mitochondrial | length: 192	22		2		8	4						3	2
BAGiLS_003017	host	| IPR001073 | Complement C1q protein | length: 192	21										2	3
BAGiLS_003019	host	| IPR001134 | Netrin domain | length: 192	22									5
BAGiLS_003023	host	| IPR002143 | Ribosomal protein L1 | length: 191	21										3
BAGiLS_003028	host	| IPR007533 | Cytochrome c oxidase assembly protein CtaG/Cox11 | length: 191	22											3	3
BAGiLS_003031	host	| IPR008160 | Collagen triple helix repeat | length: 191	19			4
BAGiLS_003033	host	| IPR001236 | Lactate/malate dehydrogenase | length: 191	21					7
BAGiLS_003044	host	| IPR001993 | Mitochondrial substrate carrier | length: 191	22										117	120	115
BAGiLS_003045	host	| IPR000504 | RNA recognition motif, RNP-1 | length: 191	23		3	23
BAGiLS_003046	host	| IPR002165 | Plexin | length: 191	22			2
BAGiLS_003047	host	| IPR002143 | Ribosomal protein L1 | length: 191	22					15					19
BAGiLS_003049	host	| IPR002048 | Calcium-binding EF-hand | length: 191	22	30	25	12	18	10	15	5	4	10	11	19	8
BAGiLS_003063	host	| IPR001353 | Proteasome, subunit alpha/beta | length: 190	21			5				11		6	2	4
BAGiLS_003064	host	| IPR009445 | Protein of unknown function DUF1077 | length: 190	21				4					2
BAGiLS_003067	host	| IPR001424 | Superoxide dismutase, copper/zinc binding | length: 190	19	17	21	4	7	9	7	49	30	21
BAGiLS_003070	host	| IPR007676 | Ribophorin I | length: 190	22	32	16	22	51	51	44	6	2	21	70	76	88
BAGiLS_003079	host	| IPR001912 | Ribosomal protein S4 | length: 190	22	51	18	29	36		23			23	38	41	28
BAGiLS_003085	host	| IPR008856 | Translocon-associated beta | length: 190	21						8			8
BAGiLS_003087	host	| IPR000348 | emp24/gp25L/p24 | length: 190	22	5	3	3	6	4	4				7	17	12
BAGiLS_003092	host	| Unknow | length: 190	20							45	16
BAGiLS_003094	host	| IPR000435 | Tektin | length: 190	22	7	10	7	15	10	7			3	11	8	12
BAGiLS_003096	host	| IPR000235 | Ribosomal protein S7 | length: 190	21			11			14
BAGiLS_003103	host	| IPR002048 | Calcium-binding EF-hand | length: 189	22	4	10							11
BAGiLS_003107	host	| IPR000642 | Peptidase M41 | length: 189	21	3			7		5
BAGiLS_003108	host	| IPR003959 | ATPase, AAA-type, core | length: 189	22									6
BAGiLS_003112	host	| IPR001854 | Ribosomal protein L29 | length: 189	21		10			5	5
BAGiLS_003118	host	| noIPR | length: 189	22			5						3	4	4	3
BAGiLS_003125	host	| noIPR | length: 189	21	2			2		2				13	6	9
BAGiLS_003135	host	| IPR000217 | Tubulin | length: 189	21							10	5	75
BAGiLS_003140	host	| IPR000933 | Glycoside hydrolase, family 29 | length: 188	22		2
BAGiLS_003141	host	| IPR004301 | Nucleoplasmin | length: 188	21												4
BAGiLS_003142	host	| IPR008855 | Translocon-associated | length: 188	21											4	9
BAGiLS_003147	host	| noIPR | length: 188	21	17	20	28	6	6	4			20	11	16	21
BAGiLS_003152	host	| IPR000629 | RNA helicase, ATP-dependent, DEAD-box, conserved site | length: 188	21			3				2		2	7	9	4
BAGiLS_003153	host	| IPR002198 | Short-chain dehydrogenase/reductase SDR | length: 188	21			3	10	7	22				3	6	7
BAGiLS_003165	host	| noIPR | length: 188	22												4
BAGiLS_003166	host	| IPR001173 | Glycosyl transferase, family 2 | length: 188	22			2	5		4			3	4	3	5
BAGiLS_003167	host	| IPR002085 | Alcohol dehydrogenase superfamily, zinc-containing | length: 188	20							2
BAGiLS_003177	host	| IPR001148 | Carbonic anhydrase, alpha-class, catalytic domain | length: 188	20				12		13
BAGiLS_003178	host	| IPR010625 | CHCH | length: 188	22				15		11
BAGiLS_003185	host	| noIPR | length: 187	22			3		2
BAGiLS_003187	host	| IPR001073 | Complement C1q protein | length: 187	21				6
BAGiLS_003223	host	| noIPR | length: 186	21												14
BAGiLS_003224	host	| IPR009000 | Translation elongation and initiation factor/Ribosomal, beta-barrel | length: 186	20			2
BAGiLS_003227	host	| IPR004045 | Glutathione S-transferase, N-terminal | length: 186	22			5	7	2	9						12
BAGiLS_003228	host	| IPR001078 | 2-oxoacid dehydrogenase acyltransferase, catalytic domain | length: 186	20	7	7	8	24	16	25				10	12	17
BAGiLS_003234	host	| Unknow | length: 186	21									4
BAGiLS_003240	host	| IPR001905 | Ammonium transporter | length: 186	20			8
BAGiLS_003250	host	| IPR001469 | ATPase, F1 complex, delta/epsilon subunit | length: 186	20	16	18
BAGiLS_003251	host	| IPR001014 | Ribosomal protein L23/L25, conserved site | length: 186	21			3								14
BAGiLS_003263	host	| IPR001518 | Argininosuccinate synthase | length: 186	21							41	27	7
BAGiLS_003272	host	| IPR001073 | Complement C1q protein | length: 186	21					3
BAGiLS_003276	host	| IPR005000 | HpcH/HpaI aldolase | length: 186	21	3		4		2	3	3	4	3	3		4
BAGiLS_003278	host	| IPR001073 | Complement C1q protein | length: 186	21											3
BAGiLS_003284	host	| IPR000701 | Succinate dehydrogenase, cytochrome b subunit | length: 185	21							3				12	14
BAGiLS_003288	host	| IPR002155 | Thiolase | length: 185	20	11	15	15	12	13	20	7	6		4	9
BAGiLS_003289	host	| IPR003226 | Metal-dependent protein hydrolase | length: 185	21		3	2					8	5
BAGiLS_003291	host	| Unknow | length: 185	20	6		3		7	3				7	13	25
BAGiLS_003294	host	| IPR000169 | Peptidase, cysteine peptidase active site | length: 185	21	5	6	4
BAGiLS_003299	host	| IPR001915 | Peptidase M48, Ste24p | length: 185	21		5			3					6	14	11
BAGiLS_003302	host	| IPR002041 | Ran GTPase | length: 185	21	27	17	22	46	34	32	21	32	49	32	42	28
BAGiLS_003303	host	| IPR000711 | ATPase, F1 complex, OSCP/delta subunit | length: 185	21	11	8	27	71	36		14	8	21	42	62	54
BAGiLS_003304	host	| IPR001781 | Zinc finger, LIM-type | length: 185	20							18	25	68
BAGiLS_003309	host	| noIPR | length: 185	21								8	8
BAGiLS_003313	host	| IPR008957 | Fibronectin, type III-like fold | length: 185	21	2	2
BAGiLS_003318	host	| IPR001478 | PDZ/DHR/GLGF | length: 185	20							4
BAGiLS_003328	host	| IPR001680 | WD40 repeat | length: 184	21		22		18		39	16		33	18	28	19
BAGiLS_003329	host	| IPR003579 | Ras small GTPase, Rab type | length: 184	21	16	17		15	7	6	15	39	31	11	18	16
BAGiLS_003332	host	| IPR019133 | Mitochondrial inner membrane protein Mitofilin | length: 184	21	21	15	18	33	32	31				29	38	52
BAGiLS_003343	host	| IPR003959 | ATPase, AAA-type, core | length: 184	21	28			9						14	22	18
BAGiLS_003347	host	| IPR000554 | Ribosomal protein S7e | length: 184	21	23	9	20	25	14	27			20	12	38	19
BAGiLS_003355	host	| IPR006140 | D-isomer specific 2-hydroxyacid dehydrogenase, NAD-binding | length: 184	19								4	2
BAGiLS_003364	host	| IPR002928 | Myosin tail | length: 184	21	7	21	22				46	54	54
BAGiLS_003368	host	| noIPR | length: 184	20	4	5	8		2	2			4	7	13	12
BAGiLS_003384	host	| IPR002020 | Citrate synthase-like | length: 183	21	42	58	49	55	41	46	81	51	35	15	34
BAGiLS_003391	host	| IPR002198 | Short-chain dehydrogenase/reductase SDR | length: 183	20												6
BAGiLS_003395	host	| IPR002020 | Citrate synthase-like | length: 183	21	8		11		13		29	18		3
BAGiLS_003401	host	| IPR001353 | Proteasome, subunit alpha/beta | length: 183	20							12		11
BAGiLS_003402	host	| IPR002670 | Ribosomal protein L18ae | length: 183	21				39		19
BAGiLS_003405	host	| IPR005475 | Transketolase-like, pyrimidine-binding domain | length: 183	20	4	5	5	10	8	9	3			3	4	3
BAGiLS_003412	host	| IPR000163 | Prohibitin | length: 183	21	46	48	46	82	51	79	6	5	22	105	101	129
BAGiLS_003434	host	| IPR004045 | Glutathione S-transferase, N-terminal | length: 182	21			2				17	9	4
BAGiLS_003437	host	| IPR001353 | Proteasome, subunit alpha/beta | length: 182	20			10	8			25	16	23
BAGiLS_003443	host	| IPR001907 | Peptidase S14, ClpP | length: 182	20	3		6	8	4
BAGiLS_003455	host	| IPR007702 | Janus/Ocnus | length: 182	20							6	5	11
BAGiLS_003458	host	| IPR006703 | AIG1 | length: 182	20				5			3		10
BAGiLS_003460	host	| IPR007992 | Cytochrome b, succinate dehydrogenase small subunit, CybS | length: 182	20	4	5			3					3	18
BAGiLS_003464	host	| IPR000062 | Thymidylate kinase-like | length: 182	21							2	3	2
BAGiLS_003467	host	| IPR005024 | Snf7 | length: 182	21							2
BAGiLS_003468	host	| IPR002213 | UDP-glucuronosyl/UDP-glucosyltransferase | length: 182	21												3
BAGiLS_003471	host	| IPR010111 | Kynureninase | length: 182	21		2					3
BAGiLS_003488	host	| IPR000169 | Peptidase, cysteine peptidase active site | length: 182	20												8
BAGiLS_003496	host	| IPR005746 | Thioredoxin | length: 181	20		2					4	3
BAGiLS_003504	host	| IPR004154 | Anticodon-binding | length: 181	21	2	3	5	2			10	9	7
BAGiLS_003506	host	| IPR001464 | Annexin | length: 181	20	15	16	13	13	12	19			18	8	8	11
BAGiLS_003517	host	| IPR001983 | Translationally controlled tumour-associated TCTP | length: 181	21	5	2		3			3	8	11
BAGiLS_003537	host	| IPR005633 | Ribosomal protein L23/L25, N-terminal | length: 181	20	18	29		14					12			5
BAGiLS_003541	host	| noIPR | length: 181	21	3	3	3					5	8	4
BAGiLS_003542	host	| IPR002305 | Aminoacyl-tRNA synthetase, class Ib | length: 181	20								3
BAGiLS_003545	host	| Unknow | length: 181	21	9	16	8
BAGiLS_003549	host	| IPR005344 | Uncharacterised protein family UPF0121 | length: 181	21											3	5
BAGiLS_003552	host	| IPR001715 | Calponin-like actin-binding | length: 181	21							6	14	26
BAGiLS_003559	host	| IPR011488 | Eukaryotic translation initiation factor 2, alpha subunit | length: 180	20									2			5
BAGiLS_003579	host	| IPR004279 | Perilipin | length: 180	21				3
BAGiLS_003582	host	| IPR008907 | P25-alpha | length: 180	20	8	11	9				39	21	17	9	9	12
BAGiLS_003587	host	| IPR014806 | Ubiquitin-fold modifier-conjugating enzyme 1 | length: 180	20							5	5
BAGiLS_003591	host	| IPR000585 | Hemopexin/matrixin | length: 180	21									2		3
BAGiLS_003593	host	| IPR005578 | Hrf1 | length: 180	20												3
BAGiLS_003604	host	| IPR001733 | Peptidase S26B, eukaryotic signal peptidase | length: 180	21	7	7		8	6	5			5	9	23	20
BAGiLS_003606	host	| IPR000172 | Glucose-methanol-choline oxidoreductase, N-terminal | length: 180	20	4
BAGiLS_003611	host	| IPR006602 | Domain of unknown function DM10 | length: 180	20			2	3	6	3				4	3	7
BAGiLS_003615	host	| IPR004273 | Dynein heavy chain | length: 180	20									4
BAGiLS_003620	host	| IPR000426 | Proteasome, alpha-subunit, conserved site | length: 179	20	5	3	8	3		6			16	5	8	2
BAGiLS_003626	host	| IPR002130 | Peptidyl-prolyl cis-trans isomerase, cyclophilin-type | length: 179	20	2	3						7	5
BAGiLS_003629	host	| IPR002181 | Fibrinogen, alpha/beta/gamma chain, C-terminal globular | length: 179	20						10					3
BAGiLS_003630	host	| Unknow | length: 179	21				2
BAGiLS_003656	host	| IPR001519 | Ferritin, N-terminal | length: 179	21			4	2			2
BAGiLS_003680	host	| IPR001129 | Membrane-associated, eicosanoid/glutathione metabolism (MAPEG) protein | length: 179	20			11	26	19	22			6	42	52	56
BAGiLS_003692	host	| IPR000608 | Ubiquitin-conjugating enzyme, E2 | length: 178	20									5
BAGiLS_003693	host	| IPR002056 | Protein import receptor MAS20-related | length: 178	20									4			6
BAGiLS_003694	host	| IPR001884 | Translation elongation factor, IF5A | length: 178	20							5	7	14
BAGiLS_003715	host	| IPR001266 | Ribosomal protein S19e | length: 178	20	17	14	4	12	6	10			7	12	29	19
BAGiLS_003716	host	| IPR001404 | Chaperone protein htpG | length: 178	20	38	39	41	35	37	39		2	21	31	57	47
BAGiLS_003718	host	| IPR008957 | Fibronectin, type III-like fold | length: 178	20	4		5								3
BAGiLS_003720	host	| IPR001519 | Ferritin, N-terminal | length: 178	21	30	38	16		16	9	67	94	36			10
BAGiLS_003722	host	| IPR001564 | Nucleoside diphosphate kinase, core | length: 178	20	19			12	10		91	54	31		5
BAGiLS_003723	host	| IPR001147 | Ribosomal protein L21e | length: 178	21	2		6	15						5	24	17
BAGiLS_003732	host	| IPR005326 | Plectin/S10, N-terminal | length: 178	20	20					7
BAGiLS_003769	host	| IPR001365 | Adenosine/AMP deaminase | length: 177	20	4	5	4
BAGiLS_003779	host	| IPR002181 | Fibrinogen, alpha/beta/gamma chain, C-terminal globular | length: 177	21								4	52
BAGiLS_003789	host	| IPR019329 | NADH:ubiquinone oxidoreductase, ESSS subunit | length: 177	20	7			17	9	8
BAGiLS_003790	host	| IPR001304 | C-type lectin | length: 177	20											2
BAGiLS_003791	host	| IPR019329 | NADH:ubiquinone oxidoreductase, ESSS subunit | length: 177	20		6							8	11	13	11
BAGiLS_003793	host	| IPR019166 | Apolipoprotein O | length: 177	20	9	10
BAGiLS_003798	host	| IPR001519 | Ferritin, N-terminal | length: 177	21				17							8
BAGiLS_003801	host	| IPR000608 | Ubiquitin-conjugating enzyme, E2 | length: 177	21								3
BAGiLS_003815	host	| IPR007863 | Peptidase M16, C-terminal | length: 177	20	7	9	7	8	4	4				4	5	5
BAGiLS_003821	host	| IPR000286 | Histone deacetylase superfamily | length: 177	20	3											3
BAGiLS_003829	host	| IPR001196 | Ribosomal protein L15 | length: 177	20			3		5					6	18	11
BAGiLS_003845	host	| IPR005810 | Succinyl-CoA ligase, alpha subunit | length: 176	18	9	12	22	20	17	41	17	15	12	7	20	4
BAGiLS_003851	host	| IPR002867 | Zinc finger, C6HC-type | length: 176	20					3
BAGiLS_003859	host	| IPR000793 | ATPase, F1/V1/A1 complex, alpha/beta subunit, C-terminal | length: 176	19	171	179	157	152	230	165	104	62	58	119	130	125
BAGiLS_003860	host	| IPR009346 | GRIM-19 | length: 176	22	6	8		12	4	5
BAGiLS_003863	host	| IPR002130 | Peptidyl-prolyl cis-trans isomerase, cyclophilin-type | length: 176	19			11			9			34
BAGiLS_003869	host	| IPR002928 | Myosin tail | length: 176	20	31	80	59			4	5		215	23	17	21
BAGiLS_003881	host	| IPR002041 | Ran GTPase | length: 175	20			4				22	12	10	4	6
BAGiLS_003882	host	| IPR001892 | Ribosomal protein S13 | length: 175	20	38	31	15	33	24	33		6	30	35	50	28
BAGiLS_003891	host	| IPR001353 | Proteasome, subunit alpha/beta | length: 175	19										2
BAGiLS_003894	host	| Unknow | length: 175	20				2
BAGiLS_003895	host	| IPR020164 | Cytochrome c oxidase assembly protein COX16 | length: 175	20												3
BAGiLS_003904	host	| IPR004839 | Aminotransferase, class I/II | length: 175	20	20	19	29	25	17	21	18	22	16	14	21	14
BAGiLS_003906	host	| IPR002085 | Alcohol dehydrogenase superfamily, zinc-containing | length: 175	18	13	13	15									13
BAGiLS_003908	host	| IPR001129 | Membrane-associated, eicosanoid/glutathione metabolism (MAPEG) protein | length: 175	19	20	23
BAGiLS_003909	host	| IPR011992 | EF-Hand type | length: 175	20	7	9	3						4	2
BAGiLS_003920	host	| IPR000795 | Protein synthesis factor, GTP-binding | length: 175	19	11	16	14	38	43	37			2	19		20
BAGiLS_003921	host	| IPR000449 | Ubiquitin-associated/translation elongation factor EF1B, N-terminal | length: 175	19			2
BAGiLS_003938	host	| IPR002048 | Calcium-binding EF-hand | length: 174	20	6	8					37	47	43
BAGiLS_003940	host	| IPR000754 | Ribosomal protein S9 | length: 174	19					8	8
BAGiLS_003943	host	| IPR015424 | Pyridoxal phosphate-dependent transferase, major region | length: 174	20	7		10		9		2	3	2
BAGiLS_003951	host	| IPR004099 | Pyridine nucleotide-disulphide oxidoreductase, dimerisation | length: 174	19							6		9
BAGiLS_003966	host	| IPR002132 | Ribosomal protein L5 | length: 174	20					9				10	14		15
BAGiLS_003969	host	| IPR019344 | Mitochondrial F1-F0 ATP synthase subunit F, predicted | length: 174	21	15	13				20					64	40
BAGiLS_003971	host	| IPR019344 | Mitochondrial F1-F0 ATP synthase subunit F, predicted | length: 174	21				33			6
BAGiLS_003991	host	| IPR000209 | Peptidase S8/S53, subtilisin/kexin/sedolisin | length: 174	20							4	2
BAGiLS_003998	host	| IPR008968 | Clathrin adaptor, mu subunit, C-terminal | length: 174	20	3		4		9					4	7	9
BAGiLS_004019	host	| IPR003256 | Ribosomal protein L24 | length: 173	21						4
BAGiLS_004022	host	| IPR001611 | Leucine-rich repeat | length: 173	19								10	12
BAGiLS_004036	host	| IPR014878 | Domain of unknown function DUF1794 | length: 173	20	7	8		3	5	4	4	4
BAGiLS_004038	host	| IPR006885 | ETC complex I subunit conserved region | length: 173	20										5		3
BAGiLS_004051	host	| IPR013869 | Protein of unknown function DUF1757 | length: 173	19	3										4	7
BAGiLS_004055	host	| IPR006823 | Neutral/alkaline nonlysosomal ceramidase | length: 173	19	2
BAGiLS_004058	host	| IPR001023 | Heat shock protein Hsp70 | length: 173	20	7	8	8	6	9	4	6	7	7		5	4
BAGiLS_004060	host	| IPR000626 | Ubiquitin | length: 173	20							2	2
BAGiLS_004061	host	| IPR012394 | Aldehyde dehydrogenase NAD(P)-dependent | length: 173	20	4	10	5	5	10	2				5	10	9
BAGiLS_004102	host	| IPR002171 | Ribosomal protein L2 | length: 172	19												2
BAGiLS_004107	host	| Unknow | length: 172	19					6	22
BAGiLS_004118	host	| IPR009346 | GRIM-19 | length: 172	21												11
BAGiLS_004119	host	| IPR000089 | Biotin/lipoyl attachment | length: 172	19	3		2	6	8	7
BAGiLS_004120	host	| IPR002198 | Short-chain dehydrogenase/reductase SDR | length: 172	19	2	3		4	2
BAGiLS_004121	host	| IPR001412 | Aminoacyl-tRNA synthetase, class I, conserved site | length: 172	20	5	6	2
BAGiLS_004138	host	| IPR000589 | Ribosomal protein S15 | length: 172	20			7	18		21			18		24
BAGiLS_004143	host	| IPR018130 | Ribosomal protein S2, conserved site | length: 172	19	2
BAGiLS_004149	host	| IPR005756 | Ribosomal protein L26, eukaryotic/archaeal | length: 172	20											25	17
BAGiLS_004156	host	| IPR000850 | Adenylate kinase | length: 171	19	10	7					5		14	19	19	15
BAGiLS_004163	host	| IPR000626 | Ubiquitin | length: 171	20		69	57		43				64
BAGiLS_004169	host	| IPR000988 | Ribosomal protein L24e | length: 171	19	7	7	3	8	7
BAGiLS_004176	host	| IPR002124 | Cytochrome c oxidase, subunit Vb | length: 171	19	62	62	11	53		44		10		18	12	13
BAGiLS_004180	host	| IPR001564 | Nucleoside diphosphate kinase, core | length: 171	19												3
BAGiLS_004188	host	| IPR008584 | Protein of unknown function DUF866, eukaryotic | length: 171	19								3	5
BAGiLS_004193	host	| Unknow | length: 171	20	3			4	2				2	2	2	3
BAGiLS_004194	host	| IPR000242 | Protein-tyrosine phosphatase, receptor/non-receptor type | length: 171	20											2	2
BAGiLS_004196	host	| IPR007229 | Nicotinate phosphoribosyltransferase-related | length: 171	19							2
BAGiLS_004200	host	| IPR001073 | Complement C1q protein | length: 171	19									8	4		7
BAGiLS_004208	host	| IPR000649 | Initiation factor 2B related | length: 171	19							6	9	3
BAGiLS_004217	host	| IPR001304 | C-type lectin | length: 171	19	4			3						4		7
BAGiLS_004225	host	| IPR010754 | Optic atrophy 3-like | length: 170	20											4	4
BAGiLS_004232	host	| noIPR | length: 170	19					5							4
BAGiLS_004245	host	| IPR006789 | ARP2/3 complex 16 kDa subunit (p16-Arc) | length: 170	18	2	4	3		2		5		4	3	4	3
BAGiLS_004246	host	| IPR009395 | GCN5-like 1 | length: 170	19	2
BAGiLS_004250	host	| IPR004023 | Mago nashi protein | length: 170	20		3	2						4		4	5
BAGiLS_004253	host	| IPR002198 | Short-chain dehydrogenase/reductase SDR | length: 170	19											3	3
BAGiLS_004261	host	| IPR011400 | Translation initiation factor eIF-3b | length: 170	20			5
BAGiLS_004268	host	| IPR006602 | Domain of unknown function DM10 | length: 170	20	2			6	5	7				4	6	9
BAGiLS_004274	host	| IPR002994 | Surfeit locus 1 | length: 170	20										3
BAGiLS_004275	host	| IPR002136 | Ribosomal protein L4/L1e | length: 170	20										2
BAGiLS_004299	host	| IPR002020 | Citrate synthase-like | length: 169	19							37					5
BAGiLS_004305	host	| IPR001697 | Pyruvate kinase | length: 169	18							56	28	17
BAGiLS_004316	host	| IPR002784 | Ribosomal protein L14 | length: 169	19		11		12	9	13			5		25	16
BAGiLS_004325	host	| IPR016040 | NAD(P)-binding domain | length: 169	19	2	3	3	15	13	11	4	6	32		4	4
BAGiLS_004332	host	| IPR002784 | Ribosomal protein L14 | length: 169	20	10		11							13
BAGiLS_004335	host	| IPR008417 | B-cell receptor-associated 31-like | length: 169	20	3		4	3	12	4	7	3	6	9	12	14
BAGiLS_004338	host	| IPR001279 | Beta-lactamase-like | length: 169	19							2
BAGiLS_004368	host	| IPR010736 | Protein of unknown function DUF1309 | length: 168	18						10			11
BAGiLS_004373	host	| IPR002108 | Actin-binding, cofilin/tropomyosin type | length: 168	19		14		8	9	7			60	11	22	14
BAGiLS_004374	host	| IPR001971 | Ribosomal protein S11 | length: 168	18				4
BAGiLS_004379	host	| noIPR | length: 168	19						6
BAGiLS_004381	host	| noIPR | length: 168	20									7
BAGiLS_004384	host	| IPR000851 | Ribosomal protein S5 | length: 168	19	3		4	4	7	6				5	3	4
BAGiLS_004392	host	| IPR008139 | Saposin B | length: 168	18			2	3
BAGiLS_004393	host	| IPR009703 | Selenoprotein S | length: 168	20							2		3
BAGiLS_004396	host	| IPR011992 | EF-Hand type | length: 168	20											3
BAGiLS_004402	host	| IPR000988 | Ribosomal protein L24e | length: 168	19										8	12	8
BAGiLS_004408	host	| IPR001757 | ATPase, P-type, K/Mg/Cd/Cu/Zn/Na/Ca/Na/H-transporter | length: 168	18			2								2	3
BAGiLS_004409	host	| noIPR | length: 168	19	7	10	15	3	5	3	11	19	12		2
BAGiLS_004411	host	| IPR001715 | Calponin-like actin-binding | length: 168	18						2					10
BAGiLS_004412	host	| IPR000348 | emp24/gp25L/p24 | length: 168	19						2	5	4	22			3
BAGiLS_004416	host	| IPR002020 | Citrate synthase-like | length: 168	18	27	38	32	41	23	29	56	45	28	6	16	3
BAGiLS_004417	host	| IPR001602 | Uncharacterised protein family UPF0047 | length: 168	19							11	9	5
BAGiLS_004425	host	| IPR001128 | Cytochrome P450 | length: 168	19										3
BAGiLS_004434	host	| IPR007146 | Sas10/Utp3/C1D | length: 168	19				2
BAGiLS_004435	host	| IPR001128 | Cytochrome P450 | length: 168	19			2							6	5	3
BAGiLS_004446	host	| IPR013126 | Heat shock protein 70 | length: 168	19										5
BAGiLS_004447	host	| IPR002181 | Fibrinogen, alpha/beta/gamma chain, C-terminal globular | length: 168	19		3					3	7
BAGiLS_004450	host	| IPR000608 | Ubiquitin-conjugating enzyme, E2 | length: 167	19							4
BAGiLS_004458	host	| IPR000626 | Ubiquitin | length: 167	18							5	8
BAGiLS_004463	host	| IPR006140 | D-isomer specific 2-hydroxyacid dehydrogenase, NAD-binding | length: 167	18	3	4	4			3	35	40	18			3
BAGiLS_004471	host	| IPR004045 | Glutathione S-transferase, N-terminal | length: 167	20							21	17	13
BAGiLS_004495	host	| IPR004087 | K Homology | length: 167	18			2							9	13	14
BAGiLS_004497	host	| IPR001107 | Band 7 protein | length: 167	19	4	6	6	7	8	8				8	7	8
BAGiLS_004501	host	| IPR000557 | Calponin repeat | length: 166	18							61	121	187
BAGiLS_004503	host	| IPR000439 | Ribosomal protein L15e | length: 166	19		2								8		11
BAGiLS_004506	host	| IPR000435 | Tektin | length: 166	19	9	11	6	14	10	7			2	4		9
BAGiLS_004515	host	| IPR012677 | Nucleotide-binding, alpha-beta plait | length: 166	18										4
BAGiLS_004516	host	| IPR007052 | CS domain | length: 166	19		3							9		6
BAGiLS_004517	host	| IPR000286 | Histone deacetylase superfamily | length: 166	19										9		5
BAGiLS_004525	host	| IPR001727 | Uncharacterised protein family UPF0016 | length: 166	19											6
BAGiLS_004527	host	| IPR000668 | Peptidase C1A, papain C-terminal | length: 166	19	3	7	6		2						4
BAGiLS_004531	host	| IPR000101 | Gamma-glutamyltranspeptidase | length: 166	19												3
BAGiLS_004534	host	| IPR001564 | Nucleoside diphosphate kinase, core | length: 166	18		20
BAGiLS_004541	host	| Unknow | length: 166	19				5	6	7	3		7
BAGiLS_004542	host	| IPR005829 | Sugar transporter, conserved site | length: 166	19			2	4	2	4				4		3
BAGiLS_004556	host	| IPR004942 | Dynein light chain-related | length: 166	19							4
BAGiLS_004557	host	| IPR000933 | Glycoside hydrolase, family 29 | length: 166	19							2
BAGiLS_004569	host	| IPR010625 | CHCH | length: 166	20	3
BAGiLS_004577	host	| IPR000307 | Ribosomal protein S16 | length: 165	19				4		3				2	5
BAGiLS_004578	host	| Unknow | length: 165	19			2	6							5	6
BAGiLS_004585	host	| IPR001948 | Peptidase M18, aminopeptidase I | length: 165	18		7	3				9
BAGiLS_004589	host	| IPR004023 | Mago nashi protein | length: 165	19				3
BAGiLS_004591	host	| IPR003817 | Phosphatidylserine decarboxylase-related | length: 165	19			2								6	6
BAGiLS_004602	host	| IPR005756 | Ribosomal protein L26, eukaryotic/archaeal | length: 165	19	4	4	4		10	10				9
BAGiLS_004603	host	| Unknow | length: 165	19										15		15
BAGiLS_004604	host	| IPR001196 | Ribosomal protein L15 | length: 165	19	8	6		9		4
BAGiLS_004608	host	| IPR000530 | Ribosomal protein S12e | length: 165	18	9	10		4		5	7	8	9	9	9	7
BAGiLS_004617	host	| IPR001752 | Kinesin, motor region | length: 165	18							4	19	30
BAGiLS_004624	host	| IPR015590 | Aldehyde dehydrogenase | length: 165	18	20	18	12		6		17		3
BAGiLS_004626	host	| IPR002155 | Thiolase | length: 165	17			2				7	14
BAGiLS_004629	host	| IPR001518 | Argininosuccinate synthase | length: 165	19							11	9
BAGiLS_004635	host	| IPR000884 | Thrombospondin, type 1 repeat | length: 165	18		2
BAGiLS_004642	host	| IPR002499 | Major vault protein, N-terminal | length: 165	19	18	16	23	6	5	7			20	12	18	21
BAGiLS_004653	host	| IPR019173 | NADH:ubiquinone oxidoreductase, NDUFB5/SGDH subunit | length: 164	19	5	7		5		4				8		6
BAGiLS_004656	host	| IPR001433 | Oxidoreductase FAD/NAD(P)-binding | length: 164	19											9	8
BAGiLS_004657	host	| IPR011992 | EF-Hand type | length: 164	19				2				3			5
BAGiLS_004676	host	| IPR000266 | Ribosomal protein S17 | length: 164	19	9	8		6						5	21	8
BAGiLS_004679	host	| IPR000999 | Ribonuclease III | length: 164	19	2			4						4	4	5
BAGiLS_004680	host	| IPR005326 | Plectin/S10, N-terminal | length: 164	18		21					12	8	18		14	6
BAGiLS_004681	host	| IPR000589 | Ribosomal protein S15 | length: 164	19	20	19								13
BAGiLS_004690	host	| IPR000555 | Mov34/MPN/PAD-1 | length: 164	18											6
BAGiLS_004693	host	| IPR000435 | Tektin | length: 164	19			2		17	9				7	20	25
BAGiLS_004705	host	| IPR019383 | Golgin subfamily A member 7/ERF4 | length: 164	19									2
BAGiLS_004721	host	| IPR006016 | UspA | length: 163	18		29	24	30		30			7	31	41	30
BAGiLS_004723	host	| IPR005814 | Aminotransferase class-III | length: 163	18		4		4			42	37
BAGiLS_004727	host	| IPR002222 | Ribosomal protein S19/S15 | length: 163	19										5
BAGiLS_004730	host	| IPR000717 | Proteasome component region PCI | length: 163	19		3	3				2	2	4
BAGiLS_004739	host	| IPR002155 | Thiolase | length: 163	18				10		5
BAGiLS_004745	host	| IPR004154 | Anticodon-binding | length: 163	18			2				9	5	2
BAGiLS_004749	host	| IPR000266 | Ribosomal protein S17 | length: 163	19			5		7	9			4
BAGiLS_004750	host	| IPR004023 | Mago nashi protein | length: 163	19	2
BAGiLS_004751	host	| IPR002124 | Cytochrome c oxidase, subunit Vb | length: 163	18					42		17		16
BAGiLS_004774	host	| IPR019564 | Outer mitochondrial membrane transport complex protein, Tom37/Metaxin | length: 163	19										7		4
BAGiLS_004796	host	| IPR003397 | Mitochondrial inner membrane translocase complex, subunit Tim17/22 | length: 162	17												2
BAGiLS_004797	host	| IPR008698 | NADH:ubiquinone oxidoreductase, B18 subunit | length: 162	19				10
BAGiLS_004803	host	| IPR002715 | Nascent polypeptide-associated complex NAC | length: 162	17							6	14	6
BAGiLS_004805	host	| IPR002222 | Ribosomal protein S19/S15 | length: 162	19											22	15
BAGiLS_004813	host	| IPR000530 | Ribosomal protein S12e | length: 162	18					4
BAGiLS_004822	host	| IPR002048 | Calcium-binding EF-hand | length: 162	18	9	5			4					5
BAGiLS_004823	host	| IPR006696 | Protein of unknown function DUF423 | length: 162	18												8
BAGiLS_004842	host	| IPR001223 | Glycoside hydrolase, family 18, catalytic domain | length: 162	18	3	5
BAGiLS_004851	host	| IPR002157 | Cobalamin (vitamin B12)-binding transporter, eukaryotic | length: 162	18		3	3		2
BAGiLS_004857	host	| IPR002017 | Spectrin repeat | length: 162	18	9	14	24	6	15	13			24			7
BAGiLS_004862	host	| IPR001563 | Peptidase S10, serine carboxypeptidase | length: 162	19		2
BAGiLS_004876	host	| IPR004127 | Prefoldin alpha-like | length: 161	18							6	5	5
BAGiLS_004881	host	| IPR008011 | Complex 1 LYR protein | length: 161	19	4			7	4	5			2	8	12	10
BAGiLS_004882	host	| IPR013901 | Protein of unknown function DUF1772, fungi | length: 161	18	3	2		5		2			3	8	14	10
BAGiLS_004894	host	| IPR019353 | Oligosaccharyltransferase complex, subunit DC2, eukaryote | length: 161	18	3	3			2						7	4
BAGiLS_004895	host	| IPR006055 | Exonuclease | length: 161	19			2			3						2
BAGiLS_004896	host	| IPR003439 | ABC transporter-like | length: 161	18				2		3						15
BAGiLS_004899	host	| IPR002018 | Carboxylesterase, type B | length: 161	19	4
BAGiLS_004905	host	| IPR003204 | Cytochrome c oxidase, subunit Va | length: 161	18		22			14				9		27	24
BAGiLS_004910	host	| IPR001912 | Ribosomal protein S4 | length: 161	19					18
BAGiLS_004913	host	| IPR000626 | Ubiquitin | length: 161	18				40		44	101				67
BAGiLS_004914	host	| IPR001179 | Peptidyl-prolyl cis-trans isomerase, FKBP-type | length: 161	18												3
BAGiLS_004916	host	| IPR011992 | EF-Hand type | length: 161	18								2
BAGiLS_004924	host	| IPR002303 | Valyl-tRNA synthetase, class Ia | length: 161	19							4
BAGiLS_004927	host	| IPR000120 | Amidase | length: 161	17	4	5	2								6	10
BAGiLS_004952	host	| Unknow | length: 161	19					2
BAGiLS_004958	host	| IPR005468 | Avidin/streptavidin | length: 160	18			2	3				2
BAGiLS_004961	host	| IPR000463 | Cytosolic fatty-acid binding | length: 160	18							3	3
BAGiLS_004968	host	| IPR009445 | Protein of unknown function DUF1077 | length: 160	18											3
BAGiLS_004991	host	| IPR004045 | Glutathione S-transferase, N-terminal | length: 160	18			9							8
BAGiLS_004993	host	| IPR000120 | Amidase | length: 160	18	2	2	3	3	3	6				8	10	7
BAGiLS_004996	host	| Unknow | length: 160	19						2
BAGiLS_005006	host	| IPR012459 | Protein of unknown function DUF1665 | length: 160	19				2
BAGiLS_005007	host	| Unknow | length: 160	18	12	9	16	6	9	6	2	34	17	12	19	13
BAGiLS_005014	host	| noIPR | length: 160	18										2
BAGiLS_005019	host	| IPR000988 | Ribosomal protein L24e | length: 160	18									10
BAGiLS_005027	host	| IPR008011 | Complex 1 LYR protein | length: 160	19		4
BAGiLS_005051	host	| IPR004000 | Actin/actin-like | length: 159	18												150
BAGiLS_005054	host	| IPR006137 | NADH:ubiquinone oxidoreductase-like, 20kDa subunit | length: 159	18									5
BAGiLS_005063	host	| IPR000589 | Ribosomal protein S15 | length: 159	18					9							14
BAGiLS_005079	host	| IPR007667 | Hypoxia induced protein, conserved region | length: 159	19	4	4			5					13
BAGiLS_005085	host	| IPR008209 | Phosphoenolpyruvate carboxykinase, GTP-utilising | length: 159	18	4	4	5	3	3	5				13	28	23
BAGiLS_005089	host	| IPR006094 | FAD linked oxidase, N-terminal | length: 159	18	3	2	3	2	4	4					3	4
BAGiLS_005102	host	| IPR010714 | Coatomer, alpha subunit, C-terminal | length: 159	18	2		3							3
BAGiLS_005103	host	| IPR008597 | Destabilase | length: 159	18					2
BAGiLS_005120	host	| IPR001753 | Crotonase, core | length: 158	17	3
BAGiLS_005122	host	| Unknow | length: 158	18	4	4		7	7	4				7	12	8
BAGiLS_005123	host	| IPR002108 | Actin-binding, cofilin/tropomyosin type | length: 158	18	20		22				112	92
BAGiLS_005127	host	| IPR019368 | Ribosomal protein S23/S29, mitochondrial | length: 158	18	3	3	2	5	4	3					3	3
BAGiLS_005133	host	| IPR012677 | Nucleotide-binding, alpha-beta plait | length: 158	17		3
BAGiLS_005139	host	| IPR009028 | Clathrin/coatomer adaptor, adaptin-like, appendage, C-terminal subdomain | length: 158	18	3		5	4					5	2	9	5
BAGiLS_005145	host	| IPR001189 | Manganese/iron superoxide dismutase | length: 158	17			21					21			2
BAGiLS_005149	host	| IPR009432 | Protein of unknown function DUF1075 | length: 158	18	7	9		17	22	16	7	5	10	22
BAGiLS_005150	host	| IPR006789 | ARP2/3 complex 16 kDa subunit (p16-Arc) | length: 158	17				4				5
BAGiLS_005154	host	| IPR000218 | Ribosomal protein L14b/L23e | length: 158	17				2
BAGiLS_005156	host	| IPR015590 | Aldehyde dehydrogenase | length: 158	17							4
BAGiLS_005159	host	| IPR006342 | Methyltransferase FkbM | length: 158	17	9	3	8	4	4	4				11	12	11
BAGiLS_005212	host	| IPR000308 | 14-3-3 protein | length: 157	18	12	6	19	5	4	8		3	26	7	29	20
BAGiLS_005215	host	| IPR002423 | Chaperonin Cpn60/TCP-1 | length: 157	17	11	12	17				6	5	12		30	12
BAGiLS_005216	host	| IPR001515 | Ribosomal protein L32e | length: 157	18	23	23	3	19	13	12			7		28	16
BAGiLS_005221	host	| IPR002048 | Calcium-binding EF-hand | length: 157	18	2
BAGiLS_005226	host	| IPR000701 | Succinate dehydrogenase, cytochrome b subunit | length: 157	18					6
BAGiLS_005230	host	| IPR003593 | ATPase, AAA+ type, core | length: 157	17								2	9
BAGiLS_005239	host	| IPR007863 | Peptidase M16, C-terminal | length: 157	18	11	14	10	11	6	4				2	8	9
BAGiLS_005252	host	| IPR002017 | Spectrin repeat | length: 157	18					5
BAGiLS_005253	host	| IPR001971 | Ribosomal protein S11 | length: 157	17	58		35	33	23	37	5			34	48	33
BAGiLS_005265	host	| noIPR | length: 157	18			6	2
BAGiLS_005270	host	| IPR001757 | ATPase, P-type, K/Mg/Cd/Cu/Zn/Na/Ca/Na/H-transporter | length: 157	17	17	13	13	4	17	9		3	10	16	23	23
BAGiLS_005274	host	| IPR002085 | Alcohol dehydrogenase superfamily, zinc-containing | length: 157	17	5
BAGiLS_005288	host	| IPR015590 | Aldehyde dehydrogenase | length: 157	17	5	7	7				10
BAGiLS_005308	host	| Unknow | length: 156	18		2
BAGiLS_005309	host	| IPR001404 | Chaperone protein htpG | length: 156	17	14	16			15	13
BAGiLS_005312	host	| IPR002423 | Chaperonin Cpn60/TCP-1 | length: 156	17	10	8	12			2	5	6	11	14	20	10
BAGiLS_005324	host	| IPR004087 | K Homology | length: 156	16									2	2
BAGiLS_005325	host	| IPR001073 | Complement C1q protein | length: 156	18				4		3	2	6	2
BAGiLS_005330	host	| IPR003577 | Ras small GTPase, Ras type | length: 156	18		6			10		13	19	20
BAGiLS_005332	host	| IPR009432 | Protein of unknown function DUF1075 | length: 156	18											30	22
BAGiLS_005359	host	| IPR016156 | FAD/NAD-linked reductase, dimerisation | length: 156	17										5
BAGiLS_005363	host	| IPR000435 | Tektin | length: 156	18	12	19
BAGiLS_005388	host	| noIPR | length: 155	17							7	3
BAGiLS_005392	host	| IPR002672 | Ribosomal protein L28e | length: 155	18	8	9	10	9	7	12			6	7	20	12
BAGiLS_005393	host	| IPR004279 | Perilipin | length: 155	17		5
BAGiLS_005395	host	| IPR002023 | NADH:ubiquinone oxidoreductase, 24kDa subunit | length: 155	18			10	15					6
BAGiLS_005406	host	| IPR006016 | UspA | length: 155	17						16
BAGiLS_005408	host	| IPR006016 | UspA | length: 155	17							5
BAGiLS_005417	host	| IPR004192 | Ubiquinol cytochrome reductase transmembrane region | length: 155	17				68
BAGiLS_005438	host	| IPR000454 | ATPase, F0 complex, subunit C | length: 155	16											10	7
BAGiLS_005447	host	| IPR001564 | Nucleoside diphosphate kinase, core | length: 155	17						8
BAGiLS_005455	host	| IPR000719 | Protein kinase, core | length: 155	17								2
BAGiLS_005464	host	| IPR002931 | Transglutaminase-like | length: 155	18	2	5	4			2		5
BAGiLS_005483	host	| IPR006056 | YjgF-like protein | length: 154	16	4	5		4	2	2	16	13	9
BAGiLS_005485	host	| IPR001210 | Ribosomal protein S17e | length: 154	18	21	24	8	8	10	9	5	5	31	4	14	8
BAGiLS_005486	host	| IPR001171 | Ergosterol biosynthesis ERG4/ERG24 | length: 154	18												6
BAGiLS_005521	host	| IPR015422 | Pyridoxal phosphate-dependent transferase, major region, subdomain 2 | length: 154	18							5
BAGiLS_005542	host	| IPR011046 | WD40 repeat-like-containing domain | length: 154	18			5		3	2					11	10
BAGiLS_005543	host	| IPR000172 | Glucose-methanol-choline oxidoreductase, N-terminal | length: 154	17							6	3	11
BAGiLS_005563	host	| IPR001757 | ATPase, P-type, K/Mg/Cd/Cu/Zn/Na/Ca/Na/H-transporter | length: 154	17	13	9	10	3	10	4			3	6	6	11
BAGiLS_005571	host	| Unknow | length: 154	17									2
BAGiLS_005585	host	| IPR008698 | NADH:ubiquinone oxidoreductase, B18 subunit | length: 153	18	8
BAGiLS_005590	host	| IPR011046 | WD40 repeat-like-containing domain | length: 153	17							2
BAGiLS_005591	host	| IPR007052 | CS domain | length: 153	18												2
BAGiLS_005619	host	| IPR004045 | Glutathione S-transferase, N-terminal | length: 153	18							3		4
BAGiLS_005625	host	| noIPR | length: 153	18	7		10								3	2
BAGiLS_005628	host	| Unknow | length: 153	17												3
BAGiLS_005638	host	| IPR001079 | Galectin, carbohydrate recognition domain | length: 153	18	6	2	6	10	5	11				19	9	5
BAGiLS_005667	host	| IPR008999 | Actin cross-linking | length: 152	17	5	10	9		5		10	14	7		4	3
BAGiLS_005670	host	| IPR001971 | Ribosomal protein S11 | length: 152	16		44						7	30
BAGiLS_005682	host	| IPR007122 | Gelsolin | length: 152	18		10
BAGiLS_005691	host	| IPR002529 | Fumarylacetoacetase, C-terminal-like | length: 152	17			2	4					2
BAGiLS_005693	host	| IPR008387 | ATPase, F0 complex, subunit F6, mitochondrial | length: 152	17	8	5		4		4
BAGiLS_005695	host	| IPR009346 | GRIM-19 | length: 152	19										9	10
BAGiLS_005697	host	| IPR011038 | Calycin-like | length: 152	17							54	51	22
BAGiLS_005699	host	| IPR004148 | BAR | length: 152	17		5	8	6	3	11	19	28	50			2
BAGiLS_005702	host	| IPR006016 | UspA | length: 152	17									5
BAGiLS_005706	host	| IPR019174 | NADH dehydrogenase [ubiquinone] 1, beta subcomplex, subunit 6 | length: 152	17			6
BAGiLS_005723	host	| Unknow | length: 152	18									3
BAGiLS_005732	host	| Unknow | length: 152	17	2		3
BAGiLS_005749	host	| IPR002671 | Ribosomal protein L22e | length: 151	17	20	10		17	17	22			17		13	7
BAGiLS_005750	host	| IPR002048 | Calcium-binding EF-hand | length: 151	17						6		4	10
BAGiLS_005752	host	| IPR001715 | Calponin-like actin-binding | length: 151	17	4					2	55	134	165
BAGiLS_005767	host	| IPR001404 | Chaperone protein htpG | length: 151	18		7	19		5	7				15	21	15
BAGiLS_005784	host	| IPR008858 | TROVE | length: 151	17	4	3	3
BAGiLS_005786	host	| IPR000889 | Glutathione peroxidase | length: 151	18	3		6	16	5	3	6	5	8	10		14
BAGiLS_005787	host	| IPR002048 | Calcium-binding EF-hand | length: 151	17	6	7		2		2	5	5	5
BAGiLS_005791	host	| IPR001141 | Ribosomal protein L27e | length: 151	17					11					4	16
BAGiLS_005805	host	| IPR002777 | Prefoldin beta-like | length: 151	17							10	5	3
BAGiLS_005809	host	| IPR002472 | Palmitoyl protein thioesterase | length: 151	17	4						7	4
BAGiLS_005813	host	| noIPR | length: 151	17					2
BAGiLS_005826	host	| IPR001715 | Calponin-like actin-binding | length: 151	17							5	9	11
BAGiLS_005832	host	| IPR003577 | Ras small GTPase, Ras type | length: 151	17								13
BAGiLS_005840	host	| IPR000668 | Peptidase C1A, papain C-terminal | length: 151	16							19	5	8
BAGiLS_005844	host	| IPR005818 | Histone H1/H5 | length: 150	16				3
BAGiLS_005845	host	| IPR000608 | Ubiquitin-conjugating enzyme, E2 | length: 150	17							4	4
BAGiLS_005851	host	| IPR004364 | Aminoacyl-tRNA synthetase, class II (D, K and N) | length: 150	17							21	9
BAGiLS_005861	host	| noIPR | length: 150	17							2	3
BAGiLS_005876	host	| IPR001236 | Lactate/malate dehydrogenase | length: 150	17			10				34	53	28	15	32	18
BAGiLS_005878	host	| IPR001163 | Like-Sm ribonucleoprotein, core | length: 150	16						2
BAGiLS_005883	host	| IPR001380 | Ribosomal protein L13e | length: 150	18	17
BAGiLS_005885	host	| noIPR | length: 150	17										2	4
BAGiLS_005886	host	| IPR002661 | Ribosome recycling factor | length: 150	17					2
BAGiLS_005892	host	| Unknow | length: 150	16							14	3
BAGiLS_005899	host	| noIPR | length: 150	17							132	101	70
BAGiLS_005910	host	| IPR015590 | Aldehyde dehydrogenase | length: 150	16							5	2
BAGiLS_005913	host	| IPR000089 | Biotin/lipoyl attachment | length: 150	15	4	7	6	9	9	9		2	4			3
BAGiLS_005919	host	| Unknow | length: 150	17	5	5	6					5		5	4	7
BAGiLS_005921	host	| IPR001128 | Cytochrome P450 | length: 150	17	7	6	4	7	5	10				7	10	10
BAGiLS_005933	host	| IPR002048 | Calcium-binding EF-hand | length: 149	17								2
BAGiLS_005939	host	| IPR000533 | Tropomyosin | length: 149	18			8			3			13	3
BAGiLS_005943	host	| IPR018168 | Ubiquinone biosynthesis hydroxylase, UbiH/UbiF/VisC/COQ6, conserved site | length: 149	16	4			5	3					4		3
BAGiLS_005957	host	| IPR000754 | Ribosomal protein S9 | length: 149	17	23	25	10	18	12	16			8	10	23	11
BAGiLS_005959	host	| IPR004854 | Ubiquitin fusion degradation protein UFD1 | length: 149	17						2
BAGiLS_005987	host	| IPR004942 | Dynein light chain-related | length: 149	16								3
BAGiLS_006004	host	| IPR003038 | Defender against death DAD protein | length: 149	17	9	12	4	9	19	9	3	5	5	15	17	13
BAGiLS_006005	host	| Unknow | length: 149	18											5	6
BAGiLS_006006	host	| IPR003439 | ABC transporter-like | length: 149	17											3	7
BAGiLS_006010	host	| IPR001478 | PDZ/DHR/GLGF | length: 149	15					2
BAGiLS_006013	host	| IPR001611 | Leucine-rich repeat | length: 149	17									3
BAGiLS_006019	host	| IPR019371 | Domain of unknown function KxDL | length: 149	18				3				3
BAGiLS_006033	host	| IPR010061 | Methylmalonate-semialdehyde dehydrogenase | length: 148	16	8	5	7	11	7	8	3			3	8	5
BAGiLS_006034	host	| IPR000626 | Ubiquitin | length: 148	17	61							57		49		73
BAGiLS_006035	host	| IPR001129 | Membrane-associated, eicosanoid/glutathione metabolism (MAPEG) protein | length: 148	16				3						2	10	11
BAGiLS_006048	host	| IPR001533 | Transcriptional coactivator/pterin dehydratase | length: 148	17	9							18
BAGiLS_006069	host	| IPR000054 | Ribosomal protein L31e | length: 148	17	30	20	21	24	12	23			8	17		14
BAGiLS_006075	host	| IPR000582 | Acyl-CoA-binding protein, ACBP | length: 148	17							6		4
BAGiLS_006076	host	| IPR006808 | ATPase, F0 complex, subunit G, mitochondrial | length: 148	17							2					22
BAGiLS_006113	host	| noIPR | length: 148	17							7	5	16
BAGiLS_006114	host	| IPR008011 | Complex 1 LYR protein | length: 148	17	2	5		4						5	7	10
BAGiLS_006134	host	| IPR001976 | Ribosomal protein S24e | length: 147	17	7	5		3						4	10	9
BAGiLS_006141	host	| IPR004364 | Aminoacyl-tRNA synthetase, class II (D, K and N) | length: 147	17											2
BAGiLS_006143	host	| IPR000895 | Transthyretin/hydroxyisourate hydrolase | length: 147	16		4						2	3
BAGiLS_006166	host	| IPR001310 | Histidine triad (HIT) protein | length: 147	16							7	8	5
BAGiLS_006167	host	| IPR001680 | WD40 repeat | length: 147	16	2						6
BAGiLS_006182	host	| IPR000146 | Fructose-1,6-bisphosphatase | length: 147	16							3
BAGiLS_006184	host	| IPR001753 | Crotonase, core | length: 147	16							3
BAGiLS_006204	host	| IPR002198 | Short-chain dehydrogenase/reductase SDR | length: 147	15	4	3	3	5	3	8		2	3	4	4	7
BAGiLS_006224	host	| IPR001387 | Helix-turn-helix type 3 | length: 146	16							9
BAGiLS_006234	host	| IPR014878 | Domain of unknown function DUF1794 | length: 146	17			2
BAGiLS_006236	host	| IPR000054 | Ribosomal protein L31e | length: 146	17											25
BAGiLS_006239	host	| IPR002041 | Ran GTPase | length: 146	17	3			2			16				6	4
BAGiLS_006249	host	| IPR003577 | Ras small GTPase, Ras type | length: 146	17		7		9	7	6			12	7	14	8
BAGiLS_006250	host	| IPR001533 | Transcriptional coactivator/pterin dehydratase | length: 146	16							27		13
BAGiLS_006277	host	| IPR002078 | RNA polymerase sigma factor 54, interaction | length: 146	16	6	6	6	14	5	10	11	14	19	8	16	16
BAGiLS_006288	host	| IPR001375 | Peptidase S9, prolyl oligopeptidase, catalytic domain | length: 146	16	2	3	3				10	6
BAGiLS_006291	host	| IPR002133 | S-adenosylmethionine synthetase | length: 146	16										6	18	10
BAGiLS_006294	host	| noIPR | length: 146	16									5
BAGiLS_006295	host	| IPR002049 | EGF-like, laminin | length: 146	15				4	2
BAGiLS_006297	host	| IPR000192 | Aminotransferase, class V/Cysteine desulfurase | length: 146	16	7	9	12	14	11	16			2	6	7	11
BAGiLS_006309	host	| IPR003204 | Cytochrome c oxidase, subunit Va | length: 146	17	19			21				2
BAGiLS_006328	host	| IPR000463 | Cytosolic fatty-acid binding | length: 145	16	6	5
BAGiLS_006329	host	| IPR002423 | Chaperonin Cpn60/TCP-1 | length: 145	15	17	29	29	30	30	30	11	8	11	16	23	15
BAGiLS_006330	host	| IPR009423 | NADH:ubiquinone oxidoreductase, subunit b14.5b | length: 145	16	4	9			3	3			4	7	7	7
BAGiLS_006335	host	| IPR015424 | Pyridoxal phosphate-dependent transferase, major region | length: 145	17		3	5
BAGiLS_006345	host	| IPR014729 | Rossmann-like alpha/beta/alpha sandwich fold | length: 145	16	4
BAGiLS_006351	host	| IPR012335 | Thioredoxin fold | length: 145	17	15	13	18	20	10	22	5		11	14	10	13
BAGiLS_006358	host	| IPR002130 | Peptidyl-prolyl cis-trans isomerase, cyclophilin-type | length: 145	16			5	9	5				8		12	7
BAGiLS_006359	host	| IPR015590 | Aldehyde dehydrogenase | length: 145	15							2
BAGiLS_006360	host	| IPR002198 | Short-chain dehydrogenase/reductase SDR | length: 145	17				5	5	8
BAGiLS_006363	host	| IPR005225 | Small GTP-binding protein | length: 145	16	14						16	35	27
BAGiLS_006383	host	| IPR001564 | Nucleoside diphosphate kinase, core | length: 145	16					7	6				17	17	24
BAGiLS_006396	host	| noIPR | length: 145	17						4
BAGiLS_006402	host	| noIPR | length: 145	16								2
BAGiLS_006416	host	| IPR007763 | NADH:ubiquinone oxidoreductase, 17.2kDa subunit | length: 144	17	3	5		4	3	3			2	2	5	6
BAGiLS_006418	host	| IPR000504 | RNA recognition motif, RNP-1 | length: 144	15											5
BAGiLS_006427	host	| IPR000463 | Cytosolic fatty-acid binding | length: 144	16							30	12	7
BAGiLS_006429	host	| IPR012335 | Thioredoxin fold | length: 144	16	14	23	22	23	23	22	3	15	14	38	42	35
BAGiLS_006436	host	| Unknow | length: 144	17	4
BAGiLS_006440	host	| IPR008606 | Eukaryotic translation initiation factor 4E binding | length: 144	16							3
BAGiLS_006443	host	| noIPR | length: 144	16		2	2	7	6	3				4	7	6
BAGiLS_006453	host	| IPR006639 | Peptidase A22, presenilin signal peptide | length: 144	16					20
BAGiLS_006475	host	| IPR004033 | UbiE/COQ5 methyltransferase | length: 144	17				2		3
BAGiLS_006478	host	| IPR012302 | Malic enzyme, NAD-binding | length: 144	16												3
BAGiLS_006489	host	| IPR001023 | Heat shock protein Hsp70 | length: 144	16	55	51	67	36	38	35	7	36	44	50	50	60
BAGiLS_006508	host	| IPR002119 | Histone H2A | length: 144	15		82	79							69		69
BAGiLS_006516	host	| IPR000231 | Ribosomal protein L30e | length: 144	16	19	19	4	13	6	14	2		21		13	7
BAGiLS_006518	host	| IPR019344 | Mitochondrial F1-F0 ATP synthase subunit F, predicted | length: 144	17								2
BAGiLS_006538	host	| IPR005341 | Protein Transporter, Pam16 | length: 143	16	3			4	4	3	2	2
BAGiLS_006541	host	| IPR000449 | Ubiquitin-associated/translation elongation factor EF1B, N-terminal | length: 143	16								53	44
BAGiLS_006543	host	| IPR019521 | Intermembrane space-Faced domain of Tom22 | length: 143	16										5		7
BAGiLS_006544	host	| IPR000218 | Ribosomal protein L14b/L23e | length: 143	15	15	15	4	14	9	11	3	3	15	8	23	10
BAGiLS_006545	host	| IPR010625 | CHCH | length: 143	17					3
BAGiLS_006558	host	| IPR013892 | Cytochrome c oxidase biogenesis protein Cmc1-like | length: 143	17	3			9							6
BAGiLS_006562	host	| IPR001268 | NADH:ubiquinone oxidoreductase, 30kDa subunit | length: 143	17	4	3	10	12	10	19			5	24	25	22
BAGiLS_006567	host	| IPR001680 | WD40 repeat | length: 143	16	21		31		9			16
BAGiLS_006577	host	| IPR007648 | ATPase inhibitor, IATP, mitochondria | length: 143	16				3	2		13
BAGiLS_006578	host	| IPR003204 | Cytochrome c oxidase, subunit Va | length: 143	16							4
BAGiLS_006583	host	| IPR001563 | Peptidase S10, serine carboxypeptidase | length: 143	16	2	3	3				3	3			2
BAGiLS_006590	host	| IPR003577 | Ras small GTPase, Ras type | length: 143	16	6	5	5	7		5		4	3	15	17	13
BAGiLS_006596	host	| IPR001375 | Peptidase S9, prolyl oligopeptidase, catalytic domain | length: 143	16									2
BAGiLS_006597	host	| IPR003780 | Cytochrome oxidase assembly | length: 143	17					9					11	14	14
BAGiLS_006599	host	| IPR001578 | Peptidase C12, ubiquitin carboxyl-terminal hydrolase 1 | length: 143	16			2					3	4
BAGiLS_006601	host	| IPR005479 | Carbamoyl phosphate synthetase, large subunit, ATP-binding | length: 143	16	5		3		6	2
BAGiLS_006615	host	| noIPR | length: 143	15			3		4						3
BAGiLS_006623	host	| IPR004037 | Ribosomal protein L7Ae conserved site | length: 143	16									3	2	2	3
BAGiLS_006629	host	| IPR006885 | ETC complex I subunit conserved region | length: 143	16		3
BAGiLS_006643	host	| IPR009423 | NADH:ubiquinone oxidoreductase, subunit b14.5b | length: 142	16				7
BAGiLS_006645	host	| IPR000504 | RNA recognition motif, RNP-1 | length: 142	16		2							2
BAGiLS_006646	host	| IPR007122 | Gelsolin | length: 142	16	17	14	25	8		7				10	16	8
BAGiLS_006658	host	| IPR000043 | S-adenosyl-L-homocysteine hydrolase | length: 142	16		3
BAGiLS_006663	host	| IPR000217 | Tubulin | length: 142	16									42
BAGiLS_006664	host	| IPR013892 | Cytochrome c oxidase biogenesis protein Cmc1-like | length: 142	16		5				3
BAGiLS_006666	host	| IPR006016 | UspA | length: 142	16					27
BAGiLS_006669	host	| IPR002041 | Ran GTPase | length: 142	16								12	10
BAGiLS_006682	host	| IPR001326 | Translation elongation factor EF1B, beta/delta chains, conserved site | length: 142	16												2
BAGiLS_006690	host	| IPR002913 | Lipid-binding START | length: 142	16			5	4	5	4	6	12	32	3	7	6
BAGiLS_006691	host	| noIPR | length: 142	16									5
BAGiLS_006696	host	| IPR006158 | Cobalamin (vitamin B12)-binding | length: 142	15			2	3	2							4
BAGiLS_006697	host	| IPR001878 | Zinc finger, CCHC-type | length: 142	15				2								2
BAGiLS_006699	host	| IPR008209 | Phosphoenolpyruvate carboxykinase, GTP-utilising | length: 142	16	7	9	10	8	9	7				10	24	21
BAGiLS_006705	host	| IPR007122 | Gelsolin | length: 142	16	68	74	86	40	43	53	11	23	229	20	25	21
BAGiLS_006722	host	| IPR007087 | Zinc finger, C2H2-type | length: 142	15							4	4
BAGiLS_006723	host	| IPR004087 | K Homology | length: 142	16									5
BAGiLS_006740	host	| IPR009779 | Translocon-associated, gamma subunit | length: 142	16									7
BAGiLS_006748	host	| IPR019716 | Ribosomal protein L53, mitochondrial | length: 141	17										5	3	5
BAGiLS_006749	host	| IPR001848 | Ribosomal protein S10 | length: 141	16	4	2		4	2
BAGiLS_006751	host	| IPR011990 | Tetratricopeptide-like helical | length: 141	17	3	5							3		6	4
BAGiLS_006754	host	| IPR003577 | Ras small GTPase, Ras type | length: 141	16			4		3		12	15	12
BAGiLS_006757	host	| IPR013022 | Xylose isomerase-like, TIM barrel domain | length: 141	16	5	8	6				9	11
BAGiLS_006760	host	| IPR011611 | Carbohydrate/purine kinase | length: 141	15							3	2
BAGiLS_006767	host	| IPR000608 | Ubiquitin-conjugating enzyme, E2 | length: 141	16								4	2
BAGiLS_006771	host	| IPR008504 | Protein of unknown function DUF786 | length: 141	15											5	4
BAGiLS_006774	host	| IPR001753 | Crotonase, core | length: 141	16							4
BAGiLS_006775	host	| IPR003186 | Proteasome activator pa28, REG beta subunit | length: 141	16							8	2	2
BAGiLS_006777	host	| IPR001179 | Peptidyl-prolyl cis-trans isomerase, FKBP-type | length: 141	15	3						9	11
BAGiLS_006778	host	| IPR005336 | Uncharacterised protein family UPF0041 | length: 141	16	3	2			4	2				2
BAGiLS_006809	host	| IPR003959 | ATPase, AAA-type, core | length: 141	15	4	4	5			2			6		4
BAGiLS_006814	host	| Unknow | length: 141	16						4
BAGiLS_006873	host	| IPR005814 | Aminotransferase class-III | length: 140	15	4				2	3
BAGiLS_006890	host	| IPR002048 | Calcium-binding EF-hand | length: 140	16							2	4	2
BAGiLS_006891	host	| IPR000257 | Uroporphyrinogen decarboxylase (URO-D) | length: 140	16			3				19	18	5
BAGiLS_006897	host	| IPR013216 | Methyltransferase type 11 | length: 140	16		4						6
BAGiLS_006898	host	| IPR002155 | Thiolase | length: 140	15	2	4	2	4	4	5	6	3
BAGiLS_006914	host	| IPR000873 | AMP-dependent synthetase/ligase | length: 140	15										5	6	8
BAGiLS_006930	host	| IPR001926 | Pyridoxal phosphate-dependent enzyme, beta subunit | length: 140	15	5	8	12	5	3	6	16	4
BAGiLS_006946	host	| Unknow | length: 140	15							15
BAGiLS_006951	host	| noIPR | length: 139	16					5
BAGiLS_006958	host	| IPR001141 | Ribosomal protein L27e | length: 139	16	18	20		14		7			8			11
BAGiLS_006967	host	| IPR004916 | Ubiquinone biosynthesis protein COQ7 | length: 139	15		4
BAGiLS_006999	host	| IPR006461 | Protein of unknown function Cys-rich | length: 139	15							3
BAGiLS_007010	host	| IPR004647 | Fe-S type hydro-lyases tartrate/fumarate beta region | length: 139	16	10	11	12	10	11	14	20	12	12	4	5	2
BAGiLS_007013	host	| IPR008854 | Thiopurine S-methyltransferase | length: 139	16							3	11	3
BAGiLS_007014	host	| IPR001163 | Like-Sm ribonucleoprotein, core | length: 139	15	17	18	2	6	3	7			8	7	9	2
BAGiLS_007028	host	| IPR000043 | S-adenosyl-L-homocysteine hydrolase | length: 139	15	3	5	5		6					3	4	5
BAGiLS_007029	host	| IPR001322 | Intermediate filament, C-terminal | length: 139	16		3					3	3	4
BAGiLS_007030	host	| IPR001757 | ATPase, P-type, K/Mg/Cd/Cu/Zn/Na/Ca/Na/H-transporter | length: 139	15	123	110	115	38	111	50	2	10	26	109	75	83
BAGiLS_007043	host	| Unknow| BAZMox HostEST bin | length: 139	16					6
BAGiLS_007047	host	| IPR000889 | Glutathione peroxidase | length: 139	16		2									12
BAGiLS_007065	host	| noIPR | length: 138	16											2
BAGiLS_007090	host	| IPR008195 | Ribosomal protein L34e | length: 138	16		11							5	6	15	8
BAGiLS_007095	host	| IPR000164 | Histone H3 | length: 138	16	49	58	46			20			2	87
BAGiLS_007107	host	| IPR001796 | Dihydrofolate reductase region | length: 138	16									4
BAGiLS_007111	host	| IPR002048 | Calcium-binding EF-hand | length: 138	16							2	2
BAGiLS_007114	host	| IPR000911 | Ribosomal protein L11 | length: 138	15							5		7
BAGiLS_007116	host	| IPR001533 | Transcriptional coactivator/pterin dehydratase | length: 138	16		10
BAGiLS_007140	host	| IPR001753 | Crotonase, core | length: 138	15				2		2	3		2
BAGiLS_007143	host	| Unknow | length: 138	15							11
BAGiLS_007152	host	| IPR006047 | Glycosyl hydrolase, family 13, catalytic region | length: 138	15	5	4	5		4						4
BAGiLS_007163	host	| IPR001073 | Complement C1q protein | length: 138	15												4
BAGiLS_007175	host	| IPR005746 | Thioredoxin | length: 137	16							8	6	3
BAGiLS_007211	host	| Unknow | length: 137	15							3
BAGiLS_007220	host	| IPR002226 | Catalase | length: 137	16	27	33	24	26	31	36	18	7	4	12	13	10
BAGiLS_007230	host	| IPR013750 | GHMP kinase, C-terminal | length: 137	15							4	4
BAGiLS_007231	host	| IPR000504 | RNA recognition motif, RNP-1 | length: 137	15	6	9	15			2		5	17	9	14	7
BAGiLS_007239	host	| IPR000868 | Isochorismatase-like | length: 137	15			8	14	6	15	13	7	8
BAGiLS_007241	host	| IPR000217 | Tubulin | length: 137	15									15
BAGiLS_007243	host	| IPR000940 | Methyltransferase, NNMT/PNMT/TEMT | length: 137	16			2	4
BAGiLS_007247	host	| IPR001837 | Adenylate cyclase-associated CAP | length: 137	15							6
BAGiLS_007249	host	| IPR007648 | ATPase inhibitor, IATP, mitochondria | length: 137	15		13
BAGiLS_007251	host	| noIPR | length: 137	16		2
BAGiLS_007264	host	| IPR000717 | Proteasome component region PCI | length: 137	16									2
BAGiLS_007267	host	| Unknow | length: 137	16								9	9
BAGiLS_007271	host	| IPR000299 | FERM domain | length: 137	16												2
BAGiLS_007291	host	| IPR000895 | Transthyretin/hydroxyisourate hydrolase | length: 136	15	4
BAGiLS_007293	host	| IPR002836 | DNA-binding TFAR19-related protein | length: 136	15							10	6
BAGiLS_007295	host	| IPR000266 | Ribosomal protein S17 | length: 136	16		2		5		2				2	2	5
BAGiLS_007297	host	| IPR002056 | Protein import receptor MAS20-related | length: 136	15											4
BAGiLS_007307	host	| IPR001715 | Calponin-like actin-binding | length: 136	15							57	134	156
BAGiLS_007314	host	| noIPR | length: 136	15					4					6
BAGiLS_007319	host	| IPR006696 | Protein of unknown function DUF423 | length: 136	15										6	7
BAGiLS_007323	host	| Unknow | length: 136	16		3	2
BAGiLS_007327	host	| IPR003210 | Signal recognition particle, SRP14 subunit | length: 136	15									3
BAGiLS_007368	host	| IPR001179 | Peptidyl-prolyl cis-trans isomerase, FKBP-type | length: 136	15	3		3						5
BAGiLS_007386	host	| Unknow | length: 136	16	4	6	4		3		2			2	4	5
BAGiLS_007391	host	| IPR001179 | Peptidyl-prolyl cis-trans isomerase, FKBP-type | length: 136	15									10
BAGiLS_007409	host	| IPR009866 | NADH:ubiquinone oxidoreductase, subunit NDUFB4 | length: 135	16		3		4						4	5	3
BAGiLS_007412	host	| IPR002222 | Ribosomal protein S19/S15 | length: 135	15	7	9			4	2
BAGiLS_007414	host	| IPR005680 | Ribosomal protein S23, eukaryotic/archaeal | length: 135	15	3	2		2						3	13	7
BAGiLS_007418	host	| IPR002119 | Histone H2A | length: 135	15	130	121	121		27	36		7	24	109	135	123
BAGiLS_007421	host	| IPR019375 | Ribosomal protein S35, mitochondrial | length: 135	15				2
BAGiLS_007444	host	| IPR001163 | Like-Sm ribonucleoprotein, core | length: 135	14	7	7							4
BAGiLS_007462	host	| IPR002194 | Chaperonin TCP-1, conserved site | length: 135	14			8			3	5	8	12		5	5
BAGiLS_007470	host	| IPR000120 | Amidase | length: 135	15							34	20	10
BAGiLS_007473	host	| IPR000308 | 14-3-3 protein | length: 135	16	62	62			20		11	20	67	42	50
BAGiLS_007474	host	| IPR001683 | Phox-like | length: 135	16							3	6	4
BAGiLS_007477	host	| IPR002048 | Calcium-binding EF-hand | length: 135	16	7	8										2
BAGiLS_007483	host	| IPR003598 | Immunoglobulin subtype 2 | length: 135	15	6	6	5	6	6	4	3		6	8	11	12
BAGiLS_007484	host	| IPR011042 | Six-bladed beta-propeller, TolB-like | length: 135	15	3	4	4		8	4	5	5	7	5	10	14
BAGiLS_007514	host	| IPR000668 | Peptidase C1A, papain C-terminal | length: 135	15												3
BAGiLS_007530	host	| IPR007648 | ATPase inhibitor, IATP, mitochondria | length: 135	15	6		4
BAGiLS_007534	host	| IPR001948 | Peptidase M18, aminopeptidase I | length: 135	14	5		4	2	3		11	4
BAGiLS_007559	host	| IPR001398 | Macrophage migration inhibitory factor | length: 134	15								7
BAGiLS_007562	host	| IPR001931 | Ribosomal protein S21e | length: 134	15		19	4					40	21
BAGiLS_007573	host	| IPR012335 | Thioredoxin fold | length: 134	16										3
BAGiLS_007579	host	| IPR016040 | NAD(P)-binding domain | length: 134	15									3
BAGiLS_007597	host	| IPR006090 | Acyl-CoA oxidase/dehydrogenase, type 1 | length: 134	15	12	11	7	8	9	7	5	6	3	3	5
BAGiLS_007598	host	| IPR000257 | Uroporphyrinogen decarboxylase (URO-D) | length: 134	15			3				13	9	9
BAGiLS_007600	host	| IPR000900 | Nebulin 35 residue motif | length: 134	15							20	15	19
BAGiLS_007609	host	| IPR013027 | FAD-dependent pyridine nucleotide-disulphide oxidoreductase | length: 134	15		2
BAGiLS_007611	host	| IPR001853 | DSBA oxidoreductase | length: 134	15					2
BAGiLS_007615	host	| IPR002017 | Spectrin repeat | length: 134	16			7		6				7			5
BAGiLS_007626	host	| IPR001129 | Membrane-associated, eicosanoid/glutathione metabolism (MAPEG) protein | length: 134	15								2
BAGiLS_007654	host	| IPR003204 | Cytochrome c oxidase, subunit Va | length: 134	15										19
BAGiLS_007660	host	| IPR000509 | Ribosomal protein L36e | length: 133	16	16	10			9	16			7	7	14
BAGiLS_007661	host	| IPR000994 | Peptidase M24, structural domain | length: 133	15		6	12					6	3	2	4	2
BAGiLS_007662	host	| IPR004241 | Light chain 3 (LC3) | length: 133	15		7									3
BAGiLS_007664	host	| IPR002777 | Prefoldin beta-like | length: 133	15							16	16	8
BAGiLS_007668	host	| IPR000892 | Ribosomal protein S26e | length: 133	14	16	5	6						6	14	11	3
BAGiLS_007674	host	| IPR004908 | ATPase, V1 complex, subunit H | length: 133	15	3					4				9	16	23
BAGiLS_007690	host	| IPR015590 | Aldehyde dehydrogenase | length: 133	15	18	23	20	21	17	17	16	21	7	13	18	22
BAGiLS_007695	host	| IPR002119 | Histone H2A | length: 133	14											82
BAGiLS_007696	host	| IPR002423 | Chaperonin Cpn60/TCP-1 | length: 133	14	14	15	14				10	10	16	24	23	12
BAGiLS_007697	host	| IPR001865 | Ribosomal protein S2 | length: 133	15	55	26				42			37
BAGiLS_007712	host	| IPR001298 | Filamin/ABP280 repeat | length: 133	14							6	75	52
BAGiLS_007742	host	| IPR001030 | Aconitase/3-isopropylmalate dehydratase large subunit, alpha/beta/alpha | length: 133	15	14	13	13	19	19	12	20	35	20	7	8	8
BAGiLS_007752	host	| IPR013216 | Methyltransferase type 11 | length: 133	15						5
BAGiLS_007770	host	| IPR007867 | Glucose-methanol-choline oxidoreductase, C-terminal | length: 133	15								4
BAGiLS_007772	host	| IPR001398 | Macrophage migration inhibitory factor | length: 133	15							12
BAGiLS_007774	host	| IPR007648 | ATPase inhibitor, IATP, mitochondria | length: 133	15								5
BAGiLS_007781	host	| IPR009779 | Translocon-associated, gamma subunit | length: 133	15											5
BAGiLS_007796	host	| IPR004045 | Glutathione S-transferase, N-terminal | length: 132	16			5	7	3	14				7	12	12
BAGiLS_007810	host	| IPR004977 | Ribosomal protein S25 | length: 132	15	26	16	21	16	7	16		4	12	13		7
BAGiLS_007825	host	| noIPR | length: 132	15				4
BAGiLS_007837	host	| IPR019133 | Mitochondrial inner membrane protein Mitofilin | length: 132	15										13		12
BAGiLS_007857	host	| noIPR | length: 132	14	2	3	3	2		3	3	5
BAGiLS_007872	host	| noIPR | length: 132	15										2
BAGiLS_007875	host	| IPR002198 | Short-chain dehydrogenase/reductase SDR | length: 132	15							3	5	2
BAGiLS_007876	host	| Unknow | length: 132	15	2	3
BAGiLS_007880	host	| IPR005829 | Sugar transporter, conserved site | length: 132	15			3	4
BAGiLS_007916	host	| Unknow | length: 131	14							2
BAGiLS_007936	host	| IPR001680 | WD40 repeat | length: 131	15	2
BAGiLS_007939	host	| IPR001236 | Lactate/malate dehydrogenase | length: 131	14											4
BAGiLS_007986	host	| IPR002119 | Histone H2A | length: 131	14	96
BAGiLS_008004	host	| IPR011682 | Glycosyl hydrolases 38, C-terminal | length: 131	15								3
BAGiLS_008005	host	| IPR000426 | Proteasome, alpha-subunit, conserved site | length: 131	14			13			5	21	9	24	2	6
BAGiLS_008020	host	| IPR004087 | K Homology | length: 131	15							5	2	8
BAGiLS_008023	host	| IPR001757 | ATPase, P-type, K/Mg/Cd/Cu/Zn/Na/Ca/Na/H-transporter | length: 131	14	51	49	44	20	48	24	3	7	19	31	26	28
BAGiLS_008034	host	| IPR006689 | ARF/SAR superfamily | length: 131	15	6	4
BAGiLS_008049	host	| IPR007667 | Hypoxia induced protein, conserved region | length: 130	15											10	11
BAGiLS_008051	host	| IPR006806 | ETC complex I subunit | length: 130	15	9	12		11	9	12	2		4
BAGiLS_008054	host	| IPR012335 | Thioredoxin fold | length: 130	15	2
BAGiLS_008066	host	| IPR002078 | RNA polymerase sigma factor 54, interaction | length: 130	15									2
BAGiLS_008074	host	| IPR008195 | Ribosomal protein L34e | length: 130	15	15		9	8	6	15
BAGiLS_008080	host	| IPR008999 | Actin cross-linking | length: 130	15	4	6	10	5			6	9	14	2	4	3
BAGiLS_008096	host	| IPR001567 | Peptidase M3A/M3B, thimet/oligopeptidase F | length: 130	15	10					11				13	16	25
BAGiLS_008104	host	| IPR002085 | Alcohol dehydrogenase superfamily, zinc-containing | length: 130	14			3				5	4	6
BAGiLS_008107	host	| IPR000504 | RNA recognition motif, RNP-1 | length: 130	14	12	15	4	17	3	10			10	4	5	3
BAGiLS_008110	host	| IPR001465 | Malate synthase | length: 130	15	4	9	9	4	6		4			5	11	13
BAGiLS_008132	host	| IPR000169 | Peptidase, cysteine peptidase active site | length: 130	14	8	16	19	6	4	4	11	18	12
BAGiLS_008165	host	| IPR005818 | Histone H1/H5 | length: 130	14					3
BAGiLS_008175	host	| IPR004226 | Tubulin binding cofactor A | length: 129	15								13
BAGiLS_008190	host	| IPR019346 | Ribosomal protein S32, mitochondrial | length: 129	15				3
BAGiLS_008194	host	| Unknow | length: 129	15				2							5	4
BAGiLS_008202	host	| IPR008957 | Fibronectin, type III-like fold | length: 129	14										15
BAGiLS_008208	host	| IPR002138 | Peptidase C14, caspase non-catalytic subunit p10 | length: 129	14							2
BAGiLS_008218	host	| IPR003213 | Cytochrome c oxidase, subunit VIb | length: 129	15												2
BAGiLS_008232	host	| IPR003959 | ATPase, AAA-type, core | length: 129	14	3	4	4						3			3
BAGiLS_008257	host	| IPR001930 | Peptidase M1, membrane alanine aminopeptidase | length: 129	15	6	11	10				7	36	5		3
BAGiLS_008267	host	| IPR004170 | WWE domain | length: 129	15									3
BAGiLS_008281	host	| IPR012335 | Thioredoxin fold | length: 129	15	54	60	64	49	40	63	113	79	115	52	46	43
BAGiLS_008289	host	| IPR005818 | Histone H1/H5 | length: 129	14			27
BAGiLS_008292	host	| IPR006808 | ATPase, F0 complex, subunit G, mitochondrial | length: 129	15	8	10		10	20	8				24	23
BAGiLS_008328	host	| IPR000509 | Ribosomal protein L36e | length: 128	15			7	8
BAGiLS_008345	host	| IPR001073 | Complement C1q protein | length: 128	14						2
BAGiLS_008359	host	| IPR019550 | NADH dehydrogenase [ubiquinone] 1 alpha subcomplex subunit 4 | length: 128	15											3
BAGiLS_008380	host	| IPR020568 | Ribosomal protein S5 domain 2-type fold | length: 128	14		3										3
BAGiLS_008388	host	| IPR005326 | Plectin/S10, N-terminal | length: 128	15				4	4					6
BAGiLS_008389	host	| IPR006823 | Neutral/alkaline nonlysosomal ceramidase | length: 128	14	4	3			2
BAGiLS_008426	host	| noIPR | length: 128	14											7	5
BAGiLS_008436	host	| IPR014729 | Rossmann-like alpha/beta/alpha sandwich fold | length: 128	14								3
BAGiLS_008439	host	| IPR008387 | ATPase, F0 complex, subunit F6, mitochondrial | length: 128	14					5
BAGiLS_008481	host	| IPR006656 | Molybdopterin oxidoreductase | length: 127	13	18	18	14	15	13	16				13	16	24
BAGiLS_008501	host	| IPR001163 | Like-Sm ribonucleoprotein, core | length: 127	15	33	23	10	12	11	14	7	8	20		5
BAGiLS_008503	host	| IPR001014 | Ribosomal protein L23/L25, conserved site | length: 127	15					16	12
BAGiLS_008506	host	| IPR001780 | Ribosomal protein L35Ae | length: 127	14	13	8	13	13	10	12			3	10	30	15
BAGiLS_008533	host	| IPR002198 | Short-chain dehydrogenase/reductase SDR | length: 127	15				2	5	3				11	8	12
BAGiLS_008539	host	| IPR001298 | Filamin/ABP280 repeat | length: 127	14		2	4				87	143	88
BAGiLS_008562	host	| IPR008172 | Adenylate cyclase | length: 127	14								3
BAGiLS_008584	host	| IPR007648 | ATPase inhibitor, IATP, mitochondria | length: 127	14									2
BAGiLS_008595	host	| IPR000043 | S-adenosyl-L-homocysteine hydrolase | length: 127	14					1
BAGiLS_008597	host	| IPR019344 | Mitochondrial F1-F0 ATP synthase subunit F, predicted | length: 127	15			15		28				13	36
BAGiLS_008603	host	| IPR001398 | Macrophage migration inhibitory factor | length: 126	14	2							4
BAGiLS_008604	host	| IPR000010 | Proteinase inhibitor I25, cystatin | length: 126	14	3	4					6	4
BAGiLS_008627	host	| IPR002222 | Ribosomal protein S19/S15 | length: 126	14				5
BAGiLS_008629	host	| IPR001023 | Heat shock protein Hsp70 | length: 126	14	15	16	14	21	24	18			4	25	20	22
BAGiLS_008639	host	| IPR002198 | Short-chain dehydrogenase/reductase SDR | length: 126	14			9	9		12			7	6		12
BAGiLS_008652	host	| IPR006186 | Serine/threonine-specific protein phosphatase/bis(5-nucleosyl)-tetraphosphatase | length: 126	14		3			3
BAGiLS_008660	host	| IPR001388 | Synaptobrevin | length: 126	15								2
BAGiLS_008662	host	| IPR000463 | Cytosolic fatty-acid binding | length: 126	14								13	9
BAGiLS_008672	host	| IPR001147 | Ribosomal protein L21e | length: 126	14					4
BAGiLS_008681	host	| IPR000717 | Proteasome component region PCI | length: 126	14	5	3	5						3	3
BAGiLS_008714	host	| IPR000630 | Ribosomal protein S8 | length: 126	14	12	12	5	20	5	13			9	11	21	13
BAGiLS_008720	host	| IPR007648 | ATPase inhibitor, IATP, mitochondria | length: 126	14						3
BAGiLS_008731	host	| IPR005124 | Vacuolar (H+)-ATPase G subunit | length: 125	15	12	12		9	7	9	8	2	2
BAGiLS_008733	host	| IPR000911 | Ribosomal protein L11 | length: 125	14											7	5
BAGiLS_008739	host	| Unknow | length: 125	15				5			2		3	3	6	5
BAGiLS_008746	host	| IPR002671 | Ribosomal protein L22e | length: 125	14										6
BAGiLS_008772	host	| Unknow | length: 125	14							2
BAGiLS_008780	host	| IPR006186 | Serine/threonine-specific protein phosphatase/bis(5-nucleosyl)-tetraphosphatase | length: 125	14									2
BAGiLS_008808	host	| IPR001715 | Calponin-like actin-binding | length: 125	14	6	2					39	58	107
BAGiLS_008813	host	| IPR004328 | BRO1 | length: 125	14								4	4
BAGiLS_008836	host	| IPR008932 | Ribosomal protein L7/L12, oligomerisation | length: 125	14						2
BAGiLS_008845	host	| IPR003204 | Cytochrome c oxidase, subunit Va | length: 125	14						19
BAGiLS_008857	host	| IPR000308 | 14-3-3 protein | length: 124	14			35		11	22		36	141	7	23	11
BAGiLS_008858	host	| IPR015590 | Aldehyde dehydrogenase | length: 124	14						5		2		4	7	5
BAGiLS_008880	host	| IPR008957 | Fibronectin, type III-like fold | length: 124	14			3								22	21
BAGiLS_008914	host	| IPR000406 | RHO protein GDP dissociation inhibitor | length: 124	14	15	18	14	14			21	33	42	2	12	6
BAGiLS_008917	host	| noIPR | length: 124	14								2
BAGiLS_008923	host	| IPR002048 | Calcium-binding EF-hand | length: 124	14					3
BAGiLS_008930	host	| IPR000504 | RNA recognition motif, RNP-1 | length: 124	15			3
BAGiLS_008935	host	| IPR001804 | Isocitrate/isopropylmalate dehydrogenase | length: 124	14			2		3	2			2
BAGiLS_008936	host	| noIPR | length: 124	14	8	8	9	8	6	6	16	12	10
BAGiLS_008970	host	| IPR008559 | Protein of unknown function DUF841, eukaryotic | length: 123	14												4
BAGiLS_008971	host	| IPR002125 | CMP/dCMP deaminase, zinc-binding | length: 123	13							2
BAGiLS_008975	host	| IPR001648 | Ribosomal protein S18 | length: 123	14					2
BAGiLS_009001	host	| IPR001848 | Ribosomal protein S10 | length: 123	14	10	8	6	8	6	7	3	3	12	14	14	7
BAGiLS_009016	host	| IPR012932 | Vitamin K epoxide reductase | length: 123	14												2
BAGiLS_009030	host	| IPR003198 | Amidinotransferase | length: 123	13	6	10	8	13	11	16	4		13	4	7
BAGiLS_009041	host	| IPR015590 | Aldehyde dehydrogenase | length: 123	14			2				5	3
BAGiLS_009049	host	| IPR002017 | Spectrin repeat | length: 123	14									5
BAGiLS_009051	host	| IPR001804 | Isocitrate/isopropylmalate dehydrogenase | length: 123	14	21	35	26	41	28	40	23			24	36	22
BAGiLS_009086	host	| IPR003197 | Cytochrome bd ubiquinol oxidase, 14 kDa subunit | length: 123	14	12	16			7
BAGiLS_009088	host	| IPR014729 | Rossmann-like alpha/beta/alpha sandwich fold | length: 123	14			8	18	9							16
BAGiLS_009103	host	| IPR002110 | Ankyrin | length: 122	13		2					2	6	2
BAGiLS_009105	host	| IPR018783 | Transcription factor, enhancer of yellow 2 | length: 122	14									2
BAGiLS_009108	host	| IPR009947 | NADH:ubiquinone oxidoreductase subunit B14.5a | length: 122	13	7		3	8	4	8			5	4	4	4
BAGiLS_009112	host	| IPR011237 | Peptidase M16, core | length: 122	14	16	20	15	40	30	30	3	3		28	23	20
BAGiLS_009115	host	| IPR019585 | 26S proteasome, regulatory subunit Rpn7 | length: 122	14							2
BAGiLS_009119	host	| IPR001951 | Histone H4 | length: 122	14		262				29		3
BAGiLS_009120	host	| IPR009866 | NADH:ubiquinone oxidoreductase, subunit NDUFB4 | length: 122	14					3
BAGiLS_009122	host	| IPR008968 | Clathrin adaptor, mu subunit, C-terminal | length: 122	13												2
BAGiLS_009143	host	| IPR003577 | Ras small GTPase, Ras type | length: 122	14								3
BAGiLS_009151	host	| IPR005326 | Plectin/S10, N-terminal | length: 122	14			6
BAGiLS_009153	host	| IPR011992 | EF-Hand type | length: 122	14			2				3	4	4
BAGiLS_009159	host	| IPR002423 | Chaperonin Cpn60/TCP-1 | length: 122	14			4						3		8
BAGiLS_009179	host	| IPR016040 | NAD(P)-binding domain | length: 122	14	3	2	3	9	4	4					2	4
BAGiLS_009193	host	| IPR015424 | Pyridoxal phosphate-dependent transferase, major region | length: 122	14							2
BAGiLS_009217	host	| IPR000235 | Ribosomal protein S7 | length: 122	13										2
BAGiLS_009234	host	| IPR001837 | Adenylate cyclase-associated CAP | length: 121	13	6	7	2				23	17	5
BAGiLS_009235	host	| IPR002119 | Histone H2A | length: 121	13				34
BAGiLS_009286	host	| IPR001478 | PDZ/DHR/GLGF | length: 121	13				5	4
BAGiLS_009295	host	| Unknow | length: 121	13					5	4		3
BAGiLS_009297	host	| IPR015424 | Pyridoxal phosphate-dependent transferase, major region | length: 121	14	6	12	14		10	7					5
BAGiLS_009310	host	| IPR001664 | Intermediate filament protein | length: 121	13	24	31	38				10	11	95	28	27	24
BAGiLS_009328	host	| IPR002860 | BNR repeat | length: 121	14	3
BAGiLS_009337	host	| IPR000741 | Fructose-bisphosphate aldolase, class-I | length: 121	14	19	17	24	6	7	10	93	136	76	19	20	17
BAGiLS_009347	host	| IPR003197 | Cytochrome bd ubiquinol oxidase, 14 kDa subunit | length: 121	14				10		5				8	15	15
BAGiLS_009358	host	| noIPR | length: 121	14												4
BAGiLS_009375	host	| IPR005609 | Preprotein translocase Sec, Sec61-beta subunit | length: 120	12	6		6				5			5	13	8
BAGiLS_009377	host	| IPR002861 | Reeler region | length: 120	13	8	5	10	3	3	2					6
BAGiLS_009384	host	| IPR000235 | Ribosomal protein S7 | length: 120	14											2
BAGiLS_009390	host	| IPR009028 | Clathrin/coatomer adaptor, adaptin-like, appendage, C-terminal subdomain | length: 120	14						12
BAGiLS_009411	host	| IPR019166 | Apolipoprotein O | length: 120	13			4	8	8	3						17
BAGiLS_009412	host	| IPR003213 | Cytochrome c oxidase, subunit VIb | length: 120	14		5					4	3
BAGiLS_009433	host	| Unknow | length: 120	14	3
BAGiLS_009445	host	| IPR007992 | Cytochrome b, succinate dehydrogenase small subunit, CybS | length: 120	13												17
BAGiLS_009469	host	| IPR000192 | Aminotransferase, class V/Cysteine desulfurase | length: 120	14					5						2	5
BAGiLS_009502	host	| IPR000552 | Ribosomal protein L44e | length: 119	14	7	6		5	4				4
BAGiLS_009503	host	| IPR000010 | Proteinase inhibitor I25, cystatin | length: 119	13	4	6					4	3	3
BAGiLS_009510	host	| IPR000426 | Proteasome, alpha-subunit, conserved site | length: 119	13							17	7
BAGiLS_009524	host	| IPR000231 | Ribosomal protein L30e | length: 119	13								5
BAGiLS_009534	host	| IPR008854 | Thiopurine S-methyltransferase | length: 119	14								6	2
BAGiLS_009574	host	| IPR010339 | TIP49, C-terminal | length: 119	13	3		5						4
BAGiLS_009588	host	| noIPR | length: 119	13							2
BAGiLS_009637	host	| IPR004217 | Mitochondrial inner membrane translocase complex, Tim8/9/10/13-zinc finger-like | length: 118	13	5	6		4		3	3					5
BAGiLS_009639	host	| noIPR | length: 118	13		3						4
BAGiLS_009683	host	| IPR019173 | NADH:ubiquinone oxidoreductase, NDUFB5/SGDH subunit | length: 118	15					4				4		6
BAGiLS_009729	host	| IPR008257 | Peptidase M19, renal dipeptidase | length: 118	13		3	3	5	3						2	5
BAGiLS_009740	host	| noIPR | length: 118	13							6	11	10
BAGiLS_009758	host	| IPR006114 | 6-phosphogluconate dehydrogenase, C-terminal | length: 118	13	9	8	12	3	4	3	15	15	15	2	4	4
BAGiLS_009775	host	| Unknow | length: 118	14						4
BAGiLS_009782	host	| IPR004217 | Mitochondrial inner membrane translocase complex, Tim8/9/10/13-zinc finger-like | length: 118	13					2			3
BAGiLS_009799	host	| IPR019377 | NADH-ubiquinone oxidoreductase, subunit 10 | length: 117	14	2											2
BAGiLS_009845	host	| IPR001179 | Peptidyl-prolyl cis-trans isomerase, FKBP-type | length: 117	13							6	6
BAGiLS_009853	host	| IPR002155 | Thiolase | length: 117	13									3
BAGiLS_009866	host	| Unknow | length: 117	13	2				3	2
BAGiLS_009873	host	| Unknow| BAZMox HostEST bin | length: 117	#N/A												6
BAGiLS_009887	host	| IPR000038 | Cell division/GTP binding protein | length: 117	14							6	3
BAGiLS_009898	host	| IPR006613 | Dysferlin, N-terminal | length: 117	14					3							10
BAGiLS_009929	host	| IPR008855 | Translocon-associated | length: 117	13		6
BAGiLS_009935	host	| IPR001951 | Histone H4 | length: 116	13	241			40	19				21	228	226	180
BAGiLS_009943	host	| IPR004226 | Tubulin binding cofactor A | length: 116	14							20
BAGiLS_009977	host	| IPR001505 | Copper centre Cu(A) | BATSym HostEST bin | length: 116	13				16	9
BAGiLS_010003	host	| IPR001236 | Lactate/malate dehydrogenase | length: 116	12	26	28	34	41	33	48	12	23	22	28	39	26
BAGiLS_010015	host	| IPR011710 | Coatomer, beta subunit, C-terminal | length: 116	13									11		2	3
BAGiLS_010025	host	| IPR006090 | Acyl-CoA oxidase/dehydrogenase, type 1 | length: 116	13	11	12	15	11	12	10	3	5	6	2	13	2
BAGiLS_010036	host	| IPR001680 | WD40 repeat | length: 116	13									2
BAGiLS_010046	host	| IPR002198 | Short-chain dehydrogenase/reductase SDR | length: 116	13	3		2							2
BAGiLS_010087	host	| IPR001804 | Isocitrate/isopropylmalate dehydrogenase | length: 115	13								23	25
BAGiLS_010134	host	| IPR000727 | Target SNARE coiled-coil region | length: 115	13									2
BAGiLS_010162	host	| IPR001093 | IMP dehydrogenase/GMP reductase | length: 115	12									2
BAGiLS_010164	host	| IPR007231 | Nucleoporin interacting component Nup93/Nic96 | length: 115	13										2		2
BAGiLS_010185	host	| IPR004000 | Actin/actin-like | length: 115	13	2		2			2			2
BAGiLS_010192	host	| IPR003213 | Cytochrome c oxidase, subunit VIb | length: 115	13	4								3	2	4
BAGiLS_010196	host	| IPR000322 | Glycoside hydrolase, family 31 | length: 115	13	8	10	7	3	11	5			4		3
BAGiLS_010234	host	| IPR001813 | Ribosomal protein 60S | length: 114	12		6							5			3
BAGiLS_010236	host	| IPR007327 | Tumor protein D52 | length: 114	12			5			2	24	16	29
BAGiLS_010245	host	| IPR001079 | Galectin, carbohydrate recognition domain | length: 114	14	2	3	4	2	4						9	10
BAGiLS_010256	host	| IPR012677 | Nucleotide-binding, alpha-beta plait | length: 114	14				3	2
BAGiLS_010257	host	| Unknow | length: 114	13					2
BAGiLS_010298	host	| IPR001932 | Protein phosphatase 2C-related | length: 114	12								4
BAGiLS_010301	host	| IPR000172 | Glucose-methanol-choline oxidoreductase, N-terminal | length: 114	13												14
BAGiLS_010304	host	| noIPR | length: 114	13											3
BAGiLS_010314	host	| IPR001179 | Peptidyl-prolyl cis-trans isomerase, FKBP-type | length: 114	13							6
BAGiLS_010318	host	| IPR001163 | Like-Sm ribonucleoprotein, core | length: 114	13										7		3
BAGiLS_010354	host	| IPR005515 | Vitelline membrane outer layer protein I (VOMI) | length: 114	12	2										4
BAGiLS_010384	host	| IPR001398 | Macrophage migration inhibitory factor | length: 113	13							22	11
BAGiLS_010394	host	| IPR001163 | Like-Sm ribonucleoprotein, core | length: 113	12	9	8				2				3	8	3
BAGiLS_010415	host	| IPR007533 | Cytochrome c oxidase assembly protein CtaG/Cox11 | length: 113	13				2
BAGiLS_010426	host	| IPR002023 | NADH:ubiquinone oxidoreductase, 24kDa subunit | length: 113	13					5						6
BAGiLS_010448	host	| IPR000463 | Cytosolic fatty-acid binding | length: 113	13							11
BAGiLS_010458	host	| IPR006808 | ATPase, F0 complex, subunit G, mitochondrial | length: 113	13									4
BAGiLS_010486	host	| IPR011042 | Six-bladed beta-propeller, TolB-like | length: 113	13	7	11	9	12	14	5		2	7	12	18	11
BAGiLS_010531	host	| IPR004112 | Fumarate reductase/succinate dehydrogenase flavoprotein, C-terminal | length: 112	13	26	26	19	22	32	37	5			40	37	34
BAGiLS_010536	host	| IPR005062 | SAC3/GANP/Nin1/mts3/eIF-3 p25 | length: 112	13									4
BAGiLS_010538	host	| IPR003397 | Mitochondrial inner membrane translocase complex, subunit Tim17/22 | length: 112	12						2
BAGiLS_010543	host	| IPR002529 | Fumarylacetoacetase, C-terminal-like | length: 112	13							6
BAGiLS_010545	host	| IPR006016 | UspA | length: 112	13	35
BAGiLS_010551	host	| noIPR | length: 112	13	3	3	3				3
BAGiLS_010564	host	| Unknow | length: 112	12							49	18	17
BAGiLS_010583	host	| IPR001412 | Aminoacyl-tRNA synthetase, class I, conserved site | length: 112	13		2	2	3				3	8		4
BAGiLS_010631	host	| IPR000008 | C2 calcium-dependent membrane targeting | length: 112	13		2									2	2
BAGiLS_010634	host	| IPR005476 | Transketolase, C-terminal | length: 112	13	9	6	7	17	8	10			10	12	9	10
BAGiLS_010671	host	| IPR001569 | Ribosomal protein L37e | length: 111	13		4		2
BAGiLS_010675	host	| noIPR | length: 111	13											3
BAGiLS_010681	host	| IPR001813 | Ribosomal protein 60S | length: 111	11							6				5
BAGiLS_010682	host	| IPR003307 | eIF4-gamma/eIF5/eIF2-epsilon | length: 111	13												2
BAGiLS_010715	host	| IPR004279 | Perilipin | length: 111	13											3	7
BAGiLS_010720	host	| IPR001404 | Chaperone protein htpG | length: 111	13	24	24	22	25	24	25			11		28	24
BAGiLS_010746	host	| IPR008826 | Selenium-binding protein | length: 111	13	9	12	14	12	12	15	4			3	4
BAGiLS_010759	host	| IPR003577 | Ras small GTPase, Ras type | length: 111	13		8		10					11
BAGiLS_010763	host	| IPR001926 | Pyridoxal phosphate-dependent enzyme, beta subunit | length: 111	12							5
BAGiLS_010765	host	| IPR000533 | Tropomyosin | length: 111	13			13				11	2	46
BAGiLS_010776	host	| IPR000592 | Ribosomal protein S27e | length: 111	12	7				4	5				9	16
BAGiLS_010803	host	| IPR000504 | RNA recognition motif, RNP-1 | length: 110	12			5						17
BAGiLS_010814	host	| IPR000608 | Ubiquitin-conjugating enzyme, E2 | length: 110	13								4
BAGiLS_010824	host	| IPR001236 | Lactate/malate dehydrogenase | length: 110	12	23	27	33	39	22	44	15	27	27	29	49	30
BAGiLS_010841	host	| IPR001268 | NADH:ubiquinone oxidoreductase, 30kDa subunit | length: 110	13												3
BAGiLS_010843	host	| IPR002930 | Glycine cleavage H-protein | length: 110	12	8	7		8	5	5		3
BAGiLS_010853	host	| IPR001609 | Myosin head, motor region | length: 110	13											3
BAGiLS_010856	host	| IPR000819 | Peptidase M17, leucyl aminopeptidase, C-terminal | length: 110	11	3	5	4	6	5					4	2
BAGiLS_010861	host	| IPR000884 | Thrombospondin, type 1 repeat | length: 110	12			8			2
BAGiLS_010870	host	| IPR001163 | Like-Sm ribonucleoprotein, core | length: 110	12											7	4
BAGiLS_010893	host	| IPR000184 | Bacterial surface antigen (D15) | length: 110	12										3	5	9
BAGiLS_010901	host	| IPR003199 | Choloylglycine hydrolase | length: 110	13							2
BAGiLS_010910	host	| IPR001372 | Dynein light chain, type 1/2 | length: 110	13										4		3
BAGiLS_010919	host	| IPR001147 | Ribosomal protein L21e | length: 110	13									6
BAGiLS_010937	host	| IPR002933 | Peptidase M20 | length: 109	12	3	7	9				23	26	11
BAGiLS_010939	host	| IPR000289 | Ribosomal protein S28e | length: 109	12	8	10		2			17	6	7	5	4	2
BAGiLS_010943	host	| IPR007273 | SCAMP | length: 109	12				5	13			5	10	10	6
BAGiLS_010948	host	| IPR009028 | Clathrin/coatomer adaptor, adaptin-like, appendage, C-terminal subdomain | length: 109	12							3
BAGiLS_010958	host	| IPR007676 | Ribophorin I | length: 109	13	7	6	5	10	10	15			2	27	37	42
BAGiLS_010973	host	| IPR000592 | Ribosomal protein S27e | length: 109	12							3	2	4
BAGiLS_011003	host	| IPR002035 | von Willebrand factor, type A | length: 109	12												2
BAGiLS_011016	host	| IPR004154 | Anticodon-binding | length: 109	13			2		3
BAGiLS_011027	host	| IPR001948 | Peptidase M18, aminopeptidase I | length: 109	12		2	2
BAGiLS_011028	host	| noIPR | length: 109	12											4	7
BAGiLS_011060	host	| Unknow | length: 109	13										3
BAGiLS_011066	host	| IPR001372 | Dynein light chain, type 1/2 | length: 108	12		2		2	2
BAGiLS_011068	host	| IPR007188 | Arp2/3 complex, 34kDa subunit p34-Arc | length: 108	12			2					2	2	11	18	14
BAGiLS_011069	host	| IPR003213 | Cytochrome c oxidase, subunit VIb | length: 108	13	2
BAGiLS_011079	host	| noIPR | length: 108	13	6	2	5		3	5				3	5	4
BAGiLS_011080	host	| IPR000169 | Peptidase, cysteine peptidase active site | length: 108	12											5
BAGiLS_011084	host	| IPR006885 | ETC complex I subunit conserved region | length: 108	13	5			4							7
BAGiLS_011151	host	| IPR001023 | Heat shock protein Hsp70 | length: 108	12									8
BAGiLS_011183	host	| noIPR | length: 107	12												2
BAGiLS_011186	host	| IPR001931 | Ribosomal protein S21e | length: 107	12	21			3		5
BAGiLS_011207	host	| IPR000592 | Ribosomal protein S27e | length: 107	12		6
BAGiLS_011231	host	| IPR000308 | 14-3-3 protein | length: 107	13			78	23		27						57
BAGiLS_011275	host	| IPR005502 | ADP-ribosylation/Crystallin J1 | length: 107	11											5
BAGiLS_011277	host	| IPR000592 | Ribosomal protein S27e | length: 107	12												13
BAGiLS_011295	host	| IPR007741 | Ribosomal protein/NADH dehydrogenase domain | length: 107	13				3
BAGiLS_011324	host	| IPR007087 | Zinc finger, C2H2-type | length: 106	12							2
BAGiLS_011372	host	| IPR000033 | Low-density lipoprotein receptor, YWTD repeat | length: 106	12												10
BAGiLS_011394	host	| IPR001540 | Glycoside hydrolase, family 20 | length: 106	12	7	6	7	2							4	2
BAGiLS_011395	host	| IPR000582 | Acyl-CoA-binding protein, ACBP | length: 106	12							3
BAGiLS_011410	host	| IPR001372 | Dynein light chain, type 1/2 | length: 106	12	5	7
BAGiLS_011417	host	| IPR003422 | Ubiquinol-cytochrome C reductase hinge | length: 106	12		3		7	6	3
BAGiLS_011420	host	| IPR008856 | Translocon-associated beta | length: 106	12										12
BAGiLS_011479	host	| IPR010339 | TIP49, C-terminal | length: 105	12		3		2						4
BAGiLS_011495	host	| IPR012307 | Xylose isomerase, TIM barrel domain | length: 105	12							4
BAGiLS_011498	host	| IPR007122 | Gelsolin | length: 105	12											5
BAGiLS_011517	host	| IPR005570 | RNA polymerase, Rpb8 | length: 105	12	3
BAGiLS_011528	host	| Unknow | length: 105	11							2	4
BAGiLS_011555	host	| IPR013625 | Tensin phosphotyrosine-binding domain | length: 105	11								8	10
BAGiLS_011561	host	| IPR000164 | Histone H3 | length: 105	12				13	6						94	75
BAGiLS_011563	host	| noIPR | length: 105	11						2
BAGiLS_011598	host	| IPR001476 | Chaperonin Cpn10 | length: 104	11	13	14	2			4	11	12	8
BAGiLS_011685	host	| IPR000163 | Prohibitin | length: 104	11	5	6	7	8	6	10				55	58	68
BAGiLS_011702	host	| IPR000542 | Acyltransferase ChoActase/COT/CPT | length: 104	12	4	3	5	7	8	8				4	4	6
BAGiLS_011720	host	| IPR009947 | NADH:ubiquinone oxidoreductase subunit B14.5a | length: 104	11		4
BAGiLS_011726	host	| IPR002198 | Short-chain dehydrogenase/reductase SDR | length: 104	11											6
BAGiLS_011734	host	| IPR000557 | Calponin repeat | length: 103	11							35	38	24
BAGiLS_011750	host	| IPR000308 | 14-3-3 protein | length: 103	12			45	13		19	16	23	76	14		28
BAGiLS_011769	host	| IPR004942 | Dynein light chain-related | length: 103	12	3			3		2			8			2
BAGiLS_011771	host	| IPR004942 | Dynein light chain-related | length: 103	12		4					4	4
BAGiLS_011777	host	| IPR001813 | Ribosomal protein 60S | length: 103	11			3	3		4				14	10
BAGiLS_011832	host	| IPR001394 | Peptidase C19, ubiquitin carboxyl-terminal hydrolase 2 | length: 103	12									5
BAGiLS_011834	host	| IPR019520 | Ribosomal protein S23, mitochondrial | length: 103	12	2
BAGiLS_011883	host	| IPR000626 | Ubiquitin | length: 102	12							5
BAGiLS_011886	host	| IPR012576 | NADH:ubiquinone oxidoreductase, B12 subunit | length: 102	12												4
BAGiLS_011891	host	| IPR000895 | Transthyretin/hydroxyisourate hydrolase | length: 102	11							2
BAGiLS_011917	host	| IPR019377 | NADH-ubiquinone oxidoreductase, subunit 10 | length: 102	13					2
BAGiLS_011933	host	| IPR017867 | Protein-tyrosine phosphatase, low molecular weight | length: 102	12								3
BAGiLS_011948	host	| noIPR | length: 102	12	3	2	3		2	3
BAGiLS_011957	host	| IPR002198 | Short-chain dehydrogenase/reductase SDR | length: 102	11	2		2		2	2
BAGiLS_011960	host	| IPR005818 | Histone H1/H5 | length: 102	11	7	17		27	15	15			10	9	27	22
BAGiLS_011979	host	| noIPR | length: 102	12	3	3	3	2		7		2
BAGiLS_012005	host	| IPR000463 | Cytosolic fatty-acid binding | length: 102	11							25
BAGiLS_012033	host	| noIPR | length: 101	11								4
BAGiLS_012039	host	| IPR007512 | Protein of unknown function DUF543 | length: 101	11					2
BAGiLS_012047	host	| IPR000892 | Ribosomal protein S26e | length: 101	11				10	4	10
BAGiLS_012048	host	| IPR000626 | Ubiquitin | length: 101	11							4
BAGiLS_012091	host	| IPR002777 | Prefoldin beta-like | length: 101	12							11	4
BAGiLS_012147	host	| IPR001372 | Dynein light chain, type 1/2 | length: 100	12									8		7
BAGiLS_012174	host	| noIPR | length: 100	11		4		6
BAGiLS_012179	host	| IPR003421 | Opine dehydrogenase | length: 100	11									5
BAGiLS_012199	host	| IPR000719 | Protein kinase, core | length: 100	11									3
BAGiLS_012206	host	| IPR004788 | Ribose 5-phosphate isomerase | length: 100	10							18	14
BAGiLS_012232	host	| Unknow | length: 100	12	14	20	14	7	9	11				13	22	22
BAGiLS_012241	host	| IPR002553 | Clathrin/coatomer adaptor, adaptin-like, N-terminal | length: 100	11									5		3
BAGiLS_012247	host	| IPR001404 | Chaperone protein htpG | length: 100	12	8								17
BAGiLS_012274	host	| IPR001163 | Like-Sm ribonucleoprotein, core | length: 99	12	15	13				4					5
BAGiLS_012326	host	| IPR008209 | Phosphoenolpyruvate carboxykinase, GTP-utilising | length: 99	11	10	13	19	21	16	15		5		7	17	12
BAGiLS_012362	host	| IPR002699 | ATPase, V1/A1 complex, subunit D | length: 99	11	3	4	2	3	4	13				3	6	8
BAGiLS_012370	host	| IPR000557 | Calponin repeat | length: 99	11								3
BAGiLS_012381	host	| Unknow | length: 99	12			2		3
BAGiLS_012403	host	| IPR001948 | Peptidase M18, aminopeptidase I | length: 99	11	5						12	6	5
BAGiLS_012418	host	| IPR004217 | Mitochondrial inner membrane translocase complex, Tim8/9/10/13-zinc finger-like | length: 98	11		2
BAGiLS_012455	host	| IPR001813 | Ribosomal protein 60S | length: 98	10								2
BAGiLS_012463	host	| Unknow | length: 98	11							4	9	5
BAGiLS_012468	host	| IPR002928 | Myosin tail | length: 98	12										3
BAGiLS_012480	host	| IPR001152 | Thymosin beta-4 | length: 98	11							2
BAGiLS_012525	host	| IPR000933 | Glycoside hydrolase, family 29 | length: 98	12	5	4	6	4	6	3	6	4	5
BAGiLS_012530	host	| IPR002917 | GTP-binding protein, HSR1-related | length: 98	11			3						8		2	2
BAGiLS_012531	host	| IPR001163 | Like-Sm ribonucleoprotein, core | length: 98	12							3			4
BAGiLS_012540	host	| IPR011893 | SelT/selW/selH selenoprotein | length: 98	11	8	5			3					3	2	4
BAGiLS_012560	host	| IPR007741 | Ribosomal protein/NADH dehydrogenase domain | length: 97	11	7	7							5	7	10	7
BAGiLS_012577	host	| Unknow | length: 97	10				2
BAGiLS_012617	host	| Unknow | length: 97	11					6							7
BAGiLS_012622	host	| noIPR | length: 97	11							4	6	12
BAGiLS_012623	host	| IPR008384 | ARP23 complex 20 kDa subunit | length: 97	11	3	3		4	3				2	3	3	2
BAGiLS_012651	host	| noIPR | length: 97	10	2	4	3		2			2	4			2
BAGiLS_012698	host	| IPR002674 | Ribosomal protein L37ae | length: 96	11	10	7		4	4						8
BAGiLS_012714	host	| IPR002674 | Ribosomal protein L37ae | length: 96	11			2							2		4
BAGiLS_012751	host	| IPR006602 | Domain of unknown function DM10 | length: 96	11				3	4	2				2	3	8
BAGiLS_012758	host	| IPR000504 | RNA recognition motif, RNP-1 | length: 96	11		5	2							3	7	3
BAGiLS_012762	host	| IPR008854 | Thiopurine S-methyltransferase | length: 96	11			2
BAGiLS_012763	host	| IPR006802 | Radial spokehead-like protein | length: 96	11	8	10	11	4	6	8				4	7	3
BAGiLS_012771	host	| IPR002305 | Aminoacyl-tRNA synthetase, class Ib | length: 96	11							3	2
BAGiLS_012841	host	| IPR002675 | Ribosomal protein L38e | length: 95	11	6	7		4		5	2		6	8	7	7
BAGiLS_012843	host	| IPR011992 | EF-Hand type | length: 95	12									3
BAGiLS_012845	host	| IPR001623 | Heat shock protein DnaJ, N-terminal | length: 95	10	3			3		3			2
BAGiLS_012879	host	| IPR002928 | Myosin tail | length: 95	11							2
BAGiLS_012913	host	| IPR000308 | 14-3-3 protein | length: 95	11	17	26	31	8	9	15	5	3	17	24	27	26
BAGiLS_012937	host	| IPR001951 | Histone H4 | length: 95	11			159
BAGiLS_012996	host	| IPR015390 | Rabaptin, GTPase-Rab5 binding | length: 94	10									4
BAGiLS_013004	host	| IPR011992 | EF-Hand type | length: 94	11	3			3
BAGiLS_013008	host	| IPR003579 | Ras small GTPase, Rab type | length: 94	10	20	16	17	22	40	20	33	49	51	10	14	9
BAGiLS_013012	host	| IPR000086 | NUDIX hydrolase domain | length: 94	11							2	6	4
BAGiLS_013035	host	| Unknow | length: 94	11			2				2	3
BAGiLS_013084	host	| IPR001949 | NADH:ubiquinone oxidoreductase, 51kDa subunit, conserved site | length: 94	11												8
BAGiLS_013140	host	| IPR000504 | RNA recognition motif, RNP-1 | length: 93	10							2
BAGiLS_013143	host	| IPR009828 | Protein of unknown function DUF1394 | length: 93	10						3			4
BAGiLS_013154	host	| IPR000533 | Tropomyosin | length: 93	11									3
BAGiLS_013178	host	| IPR000038 | Cell division/GTP binding protein | length: 93	11							3	2
BAGiLS_013187	host	| IPR001804 | Isocitrate/isopropylmalate dehydrogenase | length: 93	10	10	11	14		6	5	21	18	12
BAGiLS_013241	host	| IPR004217 | Mitochondrial inner membrane translocase complex, Tim8/9/10/13-zinc finger-like | length: 92	11	3	5					3		3
BAGiLS_013268	host	| IPR000504 | RNA recognition motif, RNP-1 | length: 92	10	4								8
BAGiLS_013277	host	| IPR001128 | Cytochrome P450 | length: 92	10				3	2
BAGiLS_013298	host	| noIPR | length: 92	10									5
BAGiLS_013367	host	| IPR001372 | Dynein light chain, type 1/2 | length: 92	11							11	9
BAGiLS_013388	host	| IPR002130 | Peptidyl-prolyl cis-trans isomerase, cyclophilin-type | length: 91	10			21	40	20	25	23	23	50	13	22	15
BAGiLS_013517	host	| IPR002634 | BolA-like protein | length: 90	10							4	2
BAGiLS_013526	host	| IPR014912 | Sep15/SelM redox | length: 90	11		3						3	7
BAGiLS_013542	host	| IPR001931 | Ribosomal protein S21e | length: 90	10							51
BAGiLS_013546	host	| IPR002861 | Reeler region | length: 90	10	3		3	2	3	2					4
BAGiLS_013560	host	| IPR000582 | Acyl-CoA-binding protein, ACBP | length: 90	10							7	2
BAGiLS_013564	host	| IPR007204 | ARP2/3 complex, p21-Arc subunit | length: 90	10						4
BAGiLS_013567	host	| IPR016040 | NAD(P)-binding domain | length: 90	10				4				4	8
BAGiLS_013569	host	| IPR002618 | UTP--glucose-1-phosphate uridylyltransferase | length: 90	10								4
BAGiLS_013576	host	| Unknow | length: 90	11			4	2	5	7	11	7	4
BAGiLS_013615	host	| IPR004045 | Glutathione S-transferase, N-terminal | length: 90	11	5		4	4
BAGiLS_013657	host	| IPR002842 | ATPase, V1/A1 complex, subunit E | length: 90	10			9	13		26						16
BAGiLS_013660	host	| noIPR | length: 89	10	8	4	4				14	12	6
BAGiLS_013688	host	| IPR008914 | Phosphatidylethanolamine-binding protein PEBP | length: 89	10									3
BAGiLS_013739	host	| IPR004977 | Ribosomal protein S25 | length: 89	10											15
BAGiLS_013820	host	| IPR002194 | Chaperonin TCP-1, conserved site | length: 88	9		2	7				3	3	3	3	5	4
BAGiLS_013869	host	| IPR003409 | MORN motif | length: 88	10		13	11
BAGiLS_013873	host	| IPR001993 | Mitochondrial substrate carrier | length: 88	10				2
BAGiLS_013915	host	| IPR003019 | Metallothionein superfamily, eukaryotic | length: 88	9				3
BAGiLS_013933	host	| IPR004038 | Ribosomal protein L7Ae/L30e/S12e/Gadd45 | length: 88	10								3
BAGiLS_013936	host	| IPR003019 | Metallothionein superfamily, eukaryotic | length: 88	9	2
BAGiLS_013938	host	| IPR011893 | SelT/selW/selH selenoprotein | length: 88	10				5
BAGiLS_014014	host	| IPR002198 | Short-chain dehydrogenase/reductase SDR | length: 87	9	6	4		5		3	8	4		3	2	2
BAGiLS_014036	host	| IPR000891 | Pyruvate carboxyltransferase | length: 87	9	3	5	6	6	5	4					10
BAGiLS_014058	host	| IPR000504 | RNA recognition motif, RNP-1 | length: 87	10								2
BAGiLS_014083	host	| IPR006822 | Coatomer, epsilon subunit | length: 86	10												2
BAGiLS_014096	host	| IPR010061 | Methylmalonate-semialdehyde dehydrogenase | length: 86	9	3	4	6	10	7	8				5
BAGiLS_014121	host	| Unknow | length: 86	10							18	19
BAGiLS_014153	host	| IPR002198 | Short-chain dehydrogenase/reductase SDR | length: 86	9						5
BAGiLS_014158	host	| IPR001005 | SANT, DNA-binding | length: 86	10							2	2
BAGiLS_014175	host	| IPR011992 | EF-Hand type | length: 86	9		5	8	7	7	11		4	18	8	13	12
BAGiLS_014176	host	| IPR000299 | FERM domain | length: 86	10	14	11	10		13	11			3
BAGiLS_014210	host	| IPR004204 | Cytochrome c oxidase subunit VIc | length: 85	10	5	4				3			4	6	18	14
BAGiLS_014252	host	| IPR012335 | Thioredoxin fold | length: 85	10			3			6	14	8	6	4
BAGiLS_014275	host	| IPR011076 | Malate synthase-like, core | length: 85	9	4	3	4	7	3	6	6	7	4		2	2
BAGiLS_014283	host	| IPR007110 | Immunoglobulin-like | length: 85	10									2
BAGiLS_014287	host	| IPR007014 | FUN14 | length: 85	9					2
BAGiLS_014301	host	| IPR008628 | Golgi phosphoprotein 3 | length: 85	10									3
BAGiLS_014364	host	| IPR001576 | Phosphoglycerate kinase | length: 84	8	4		5				19	35	21
BAGiLS_014389	host	| IPR000866 | Alkyl hydroperoxide reductase/ Thiol specific antioxidant/ Mal allergen | length: 84	9	8	2	8				28	21	19	3	6
BAGiLS_014406	host	| noIPR | length: 84	9		3
BAGiLS_014408	host	| noIPR | length: 84	10	8		5			9					11
BAGiLS_014482	host	| IPR004205 | UcrQ | length: 83	10	14	14	8	12	10	10	4	3	6	14	22	13
BAGiLS_014512	host	| noIPR | length: 83	9	2		2								4
BAGiLS_014540	host	| Unknow | length: 83	9											2
BAGiLS_014555	host	| IPR011333 | BTB/POZ fold | length: 83	9	4	7		3		2		2	7		5	4
BAGiLS_014564	host	| IPR003131 | Potassium channel, voltage dependent, Kv, tetramerisation | length: 83	9							3	4
BAGiLS_014619	host	| IPR018625 | Protein of unknown function DUF2346 | length: 82	11										4	3	3
BAGiLS_014664	host	| IPR005886 | UDP-glucose 4-epimerase | length: 82	9									2
BAGiLS_014670	host	| noIPR | length: 82	9							10
BAGiLS_014733	host	| IPR015157 | Translation machinery associated TMA7 | length: 82	9							5
BAGiLS_014736	host	| IPR005797 | Cytochrome b/b6, N-terminal | length: 81	9											8	5
BAGiLS_014737	host	| IPR001163 | Like-Sm ribonucleoprotein, core | length: 81	9	11	12					2		7	2		4
BAGiLS_014750	host	| IPR001854 | Ribosomal protein L29 | length: 81	9	9		4	4					5			4
BAGiLS_014755	host	| IPR000308 | 14-3-3 protein | length: 81	9	8	7	8						12	4		17
BAGiLS_014784	host	| IPR011992 | EF-Hand type | length: 81	10							34	83	104
BAGiLS_014785	host	| IPR008209 | Phosphoenolpyruvate carboxykinase, GTP-utilising | length: 81	9						2
BAGiLS_014872	host	| noIPR | length: 80	9	3	4
BAGiLS_014873	host	| IPR001163 | Like-Sm ribonucleoprotein, core | length: 80	9									2
BAGiLS_014874	host	| IPR001623 | Heat shock protein DnaJ, N-terminal | length: 80	9		3
BAGiLS_014943	host	| IPR002194 | Chaperonin TCP-1, conserved site | length: 80	8										3
BAGiLS_014978	host	| IPR000889 | Glutathione peroxidase | length: 80	9		2		9	3	3	2					3
BAGiLS_015011	host	| IPR005609 | Preprotein translocase Sec, Sec61-beta subunit | length: 79	9		5		10	10	11		4	7
BAGiLS_015012	host	| noIPR | length: 79	9							2
BAGiLS_015070	host	| noIPR | length: 79	10			22								10	12
BAGiLS_015081	host	| IPR012335 | Thioredoxin fold | length: 79	9	4	4	11	8	5	11	25	16	16		4
BAGiLS_015089	host	| IPR000868 | Isochorismatase-like | length: 79	9							6		2
BAGiLS_015137	host	| IPR001372 | Dynein light chain, type 1/2 | length: 79	9			2
BAGiLS_015162	host	| IPR004217 | Mitochondrial inner membrane translocase complex, Tim8/9/10/13-zinc finger-like | length: 78	9										3	4
BAGiLS_015168	host	| IPR001567 | Peptidase M3A/M3B, thimet/oligopeptidase F | length: 78	9				3		3
BAGiLS_015238	host	| IPR007229 | Nicotinate phosphoribosyltransferase-related | length: 78	8							2
BAGiLS_015245	host	| IPR000542 | Acyltransferase ChoActase/COT/CPT | length: 78	9	5	4	4	5	10	4				6	7	12
BAGiLS_015262	host	| IPR000996 | Clathrin light chain | length: 78	10		2				2
BAGiLS_015275	host	| Unknow | length: 78	8									2
BAGiLS_015340	host	| Unknow | length: 77	8	2			3
BAGiLS_015353	host	| IPR008417 | B-cell receptor-associated 31-like | length: 77	9							3		2		4
BAGiLS_015356	host	| IPR000649 | Initiation factor 2B related | length: 77	9							4
BAGiLS_015403	host	| Unknow | length: 76	10	2				4
BAGiLS_015405	host	| IPR000086 | NUDIX hydrolase domain | length: 76	9							2	4
BAGiLS_015430	host	| IPR004323 | Divalent ion tolerance protein, CutA1 | length: 76	8							6	5
BAGiLS_015447	host	| Unknow | length: 76	8									3
BAGiLS_015482	host	| IPR015904 | Sulphide quinone-reductase | length: 76	8	4		2			2				9	8	10
BAGiLS_015491	host	| noIPR | length: 76	9												3
BAGiLS_015495	host	| IPR013878 | Mo25-like | length: 76	9									2
BAGiLS_015521	host	| IPR000889 | Glutathione peroxidase | length: 76	9			2						4	6	5
BAGiLS_015529	host	| IPR004046 | Glutathione S-transferase, C-terminal | length: 75	9							16	14	14	5	5	4
BAGiLS_015530	host	| IPR019955 | Ubiquitin supergroup | length: 75	9									2
BAGiLS_015566	host	| IPR001925 | Porin, eukaryotic type | length: 75	8	5			6	9	4						5
BAGiLS_015568	host	| IPR015609 | Molecular chaperone, heat shock protein, Hsp40, DnaJ | length: 75	8										6	5	9
BAGiLS_015589	host	| noIPR | length: 75	9		4	2				3	3
BAGiLS_015604	host	| IPR001813 | Ribosomal protein 60S | length: 75	8	11
BAGiLS_015673	host	| IPR001515 | Ribosomal protein L32e | length: 74	9										7
BAGiLS_015692	host	| IPR000348 | emp24/gp25L/p24 | length: 74	9		2		3								2
BAGiLS_015778	host	| IPR006687 | GTP-binding protein SAR1 | length: 73	8							3	4	5		3	2
BAGiLS_015802	host	| noIPR | length: 73	8							3	4	4
BAGiLS_015807	host	| IPR001854 | Ribosomal protein L29 | length: 73	8											12
BAGiLS_015808	host	| IPR013753 | Ras | length: 73	7	3	3	5	10	6	7	7	9	12	8	8	7
BAGiLS_015835	host	| IPR002130 | Peptidyl-prolyl cis-trans isomerase, cyclophilin-type | length: 73	8	4		5	7	4				11	5	15	9
BAGiLS_015844	host	| Unknow | length: 73	8	9	10	10	9	14	12	4		7	36	43	49
BAGiLS_015923	host	| IPR012621 | Mitochondrial outer membrane translocase complex, subunitt Tom7 | length: 72	8									2
BAGiLS_015945	host	| noIPR | length: 72	8	4	4	8	7	4	3	4				11	7
BAGiLS_015954	host	| noIPR | length: 72	9											2
BAGiLS_016013	host	| IPR011679 | Endoplasmic reticulum, protein ERp29, C-terminal | length: 71	8	7	6	4		6	8	21	20	8	4	8	8
BAGiLS_016077	host	| IPR000811 | Glycosyl transferase, family 35 | length: 71	8	10	8	10		2		18	52	24		11	7
BAGiLS_016168	host	| IPR000504 | RNA recognition motif, RNP-1 | length: 70	8												3
BAGiLS_016178	host	| IPR001128 | Cytochrome P450 | length: 70	8	6	12	5	4	7	5				6	6	16
BAGiLS_016207	host	| IPR011614 | Catalase, N-terminal | length: 70	8	17	22	16	18	20	28	15	8	4	7	13	8
BAGiLS_016220	host	| IPR007143 | Vacuolar protein sorting-associated, VPS28 | length: 70	8								3	5
BAGiLS_016229	host	| IPR002842 | ATPase, V1/A1 complex, subunit E | length: 70	8					11				8	11	16
BAGiLS_016284	host	| IPR001152 | Thymosin beta-4 | length: 69	8							19		5
BAGiLS_016332	host	| IPR004087 | K Homology | length: 69	7							4	7	12
BAGiLS_016364	host	| IPR001209 | Ribosomal protein S14 | length: 68	8									2
BAGiLS_016512	host	| IPR000073 | Alpha/beta hydrolase fold-1 | length: 67	8												2
BAGiLS_016515	host	| IPR019377 | NADH-ubiquinone oxidoreductase, subunit 10 | length: 67	8											2
BAGiLS_016569	host	| IPR002843 | ATPase, V0/A0 complex, subunit C/D | length: 67	8	4			8	6
BAGiLS_016601	host	| IPR001163 | Like-Sm ribonucleoprotein, core | length: 67	8										6
BAGiLS_016613	host	| IPR003197 | Cytochrome bd ubiquinol oxidase, 14 kDa subunit | length: 67	8			5
BAGiLS_016873	host	| IPR006602 | Domain of unknown function DM10 | length: 64	8												3
BAGiLS_016882	host	| IPR000022 | Carboxyl transferase | length: 64	7			2		3
BAGiLS_016887	host	| IPR000008 | C2 calcium-dependent membrane targeting | length: 64	7										17	18	14
BAGiLS_016990	host	| IPR002198 | Short-chain dehydrogenase/reductase SDR | length: 63	7										5	5	3
BAGiLS_017069	host	| IPR004217 | Mitochondrial inner membrane translocase complex, Tim8/9/10/13-zinc finger-like | length: 62	7	8	7	4				4	2	2
BAGiLS_017149	host	| IPR013977 | Glycine cleavage T-protein, C-terminal barrel | length: 61	7		2	3	3	3						3
BAGiLS_017206	host	| IPR001804 | Isocitrate/isopropylmalate dehydrogenase | length: 61	7								2
BAGiLS_017254	host	| IPR001930 | Peptidase M1, membrane alanine aminopeptidase | length: 60	7												5
BAGiLS_017280	host	| noIPR | length: 60	7							6
BAGiLS_017393	host	| IPR000283 | NADH:ubiquinone oxidoreductase, 75kDa subunit, conserved site | length: 59	7					3					4		7
BAGiLS_017400	host	| IPR003579 | Ras small GTPase, Rab type | length: 59	7							5	10	11
BAGiLS_017405	host	| IPR008209 | Phosphoenolpyruvate carboxykinase, GTP-utilising | length: 59	7					2
BAGiLS_017507	host	| noIPR | length: 58	7									3
BAGiLS_017514	host	| IPR005532 | Sulphatase-modifying factor | length: 58	6	2
BAGiLS_017538	host	| IPR001163 | Like-Sm ribonucleoprotein, core | length: 57	6											5
BAGiLS_017552	host	| IPR001179 | Peptidyl-prolyl cis-trans isomerase, FKBP-type | length: 57	6	3	5		3	3		12	6	7
BAGiLS_017617	host	| IPR018247 | EF-HAND 1, calcium-binding site | length: 56	6	2								2
BAGiLS_017618	host	| IPR007273 | SCAMP | length: 56	6						8	7					9
BAGiLS_017665	host	| Unknow | length: 56	6					2
BAGiLS_017679	host	| Unknow | length: 56	6									3
BAGiLS_017735	host	| IPR003579 | Ras small GTPase, Rab type | length: 55	6	7	6	4	18		15	12	10			13
BAGiLS_017741	host	| IPR004088 | K Homology, type 1 | length: 55	6											2
BAGiLS_017775	host	| IPR001567 | Peptidase M3A/M3B, thimet/oligopeptidase F | length: 54	6		6	7	9	11
BAGiLS_017818	host	| IPR006628 | PUR-alpha/beta/gamma, DNA/RNA-binding | length: 54	6	10	5									11	12
BAGiLS_017903	host	| IPR005772 | ATPase, V1 complex, subunit F, eukaryotic | length: 53	6	3	6								3
BAGiLS_018017	host	| IPR012621 | Mitochondrial outer membrane translocase complex, subunitt Tom7 | length: 51	6	2
BAGiLS_018131	host	| Unknow | length: 50	6		4	4				2		6
BAGiLS_018158	host	| IPR004327 | Phosphotyrosyl phosphatase activator, PTPA | length: 50	6									3
BAGiLS_018370	host	| IPR002779 | Adenosylcobalamin biosynthesis, ATP:cob(I)alamin adenosyltransferase, EutT/PduO type | length: 46	5							3
BAGiLS_018375	host	| IPR003173 | Transcriptional coactivator p15 | length: 46	5		3					3	3	5
BAGiLS_018418	host	| IPR001519 | Ferritin, N-terminal | length: 45	5	5
BAGiLS_018425	host	| IPR013625 | Tensin phosphotyrosine-binding domain | length: 45	5							3	4	6
BAGiLS_018473	host	| IPR001152 | Thymosin beta-4 | length: 44	5								14
BAGiLS_018491	host	| IPR004148 | BAR | length: 44	5							5	5	10
BAGiLS_018622	host	| IPR007327 | Tumor protein D52 | length: 41	5	2
BAGiLS_018748	host	| Unknow | length: 37	5					2
BAGiLS_018881	host	| noIPR | length: 31	3	4			4	3					4	2	4
BAGiLS_018960	host	| IPR002557 | Chitin binding protein, peritrophin-A | length: 303	35												11
BAGiLS_018967	host	| Unknow | length: 292	32				2					7
BAGiLS_019049	host	| IPR007110 | Immunoglobulin-like | length: 220	25	2
BAGiLS_019052	host	| Unknow | length: 218	24		5										7
BAGiLS_019061	host	| Unknow | length: 214	25	4			3
BAGiLS_019099	host	| IPR001073 | Complement C1q protein | length: 199	23			3
BAGiLS_019106	host	| IPR001073 | Complement C1q protein | length: 197	22	2	8	3	3			4		2	4	8	6
BAGiLS_019114	host	| IPR001258 | NHL repeat | length: 196	22	6	8	11
BAGiLS_019143	host	| Unknow | length: 186	21	5	7	11	9	9	8	6	4	3	6	10	8
BAGiLS_019186	host	| Unknow | length: 178	21								2
BAGiLS_019188	host	| Unknow | length: 177	21			9			2
BAGiLS_019203	host	| Unknow | length: 173	19								2
BAGiLS_019220	host	| Unknow | length: 169	20			2
BAGiLS_019224	host	| IPR006643 | ZASP | length: 169	19							14	6	5
BAGiLS_019233	host	| IPR001398 | Macrophage migration inhibitory factor | length: 168	20							2
BAGiLS_019297	host	| Unknow | length: 158	17				4
BAGiLS_019320	host	| Unknow | length: 156	17					3
BAGiLS_019391	host	| noIPR | length: 149	17	4	3		7	3	4	3		3	5	4	3
BAGiLS_019397	host	| IPR018247 | EF-HAND 1, calcium-binding site | length: 149	17		3		2		2
BAGiLS_019398	host	| IPR001073 | Complement C1q protein | length: 149	17												3
BAGiLS_019417	host	| Unknow | length: 147	18											3
BAGiLS_019425	host	| Unknow | length: 146	16										3
BAGiLS_019461	host	| IPR011042 | Six-bladed beta-propeller, TolB-like | length: 144	16	19	12	12	7	13	13				18	24	24
BAGiLS_019513	host	| Unknow | length: 139	15	33	28		27	36	29	5		21		49	52
BAGiLS_019528	host	| IPR016186 | C-type lectin-like | length: 138	16	1			7						5
BAGiLS_019568	host	| Unknow | length: 135	16											6	3
BAGiLS_019617	host	| IPR001073 | Complement C1q protein | length: 133	15										4
BAGiLS_019666	host	| IPR001304 | C-type lectin | length: 129	15		7	4		6	4				2
BAGiLS_019679	host	| Unknow | length: 129	14	3			2		3
BAGiLS_019712	host	| Unknow | length: 127	14										29
BAGiLS_019764	host	| Unknow | length: 124	14												2
BAGiLS_019791	host	| IPR001315 | Caspase Recruitment | length: 122	14			3
BAGiLS_019804	host	| IPR001073 | Complement C1q protein | length: 122	13				10							11
BAGiLS_019818	host	| IPR014729 | Rossmann-like alpha/beta/alpha sandwich fold | length: 121	14	12	16								15	18
BAGiLS_019905	host	| IPR011992 | EF-Hand type | length: 118	14												2
BAGiLS_019964	host	| IPR001073 | Complement C1q protein | length: 115	13								6
BAGiLS_020037	host	| IPR005108 | HELP | length: 111	12			5								7	6
BAGiLS_020059	host	| IPR008386 | ATPase, F0 complex, subunit E, mitochondrial | length: 110	13	12	11		6	9				2	5	11	7
BAGiLS_020100	host	| IPR019166 | Apolipoprotein O | length: 108	12										9	18
BAGiLS_020158	host	| Unknow | length: 106	12						2
BAGiLS_020216	host	| IPR008386 | ATPase, F0 complex, subunit E, mitochondrial | length: 103	12						3
BAGiLS_020239	host	| Unknow | length: 102	12			10				3	3
BAGiLS_020421	host	| noIPR | length: 95	10	3								11		6	4
BAGiLS_020584	host	| Unknow | length: 89	10		2
BAGiLS_020814	host	| IPR015089 | Ubiquinol-cytochrome C reductase complex, 6.4kDa protein | length: 83	10										8	18	14
BAGiLS_020839	host	| Unknow | length: 82	10											4
BAGiLS_020934	host	| noIPR | length: 80	9							2	3
BAGiLS_020965	host	| Unknow | length: 79	9											3
BAGiLS_021029	host	| IPR001770 | G-protein, gamma subunit | length: 77	9									4		3	3
BAGiLS_021076	host	| Unknow | length: 76	9	4	3	2		2	2
BAGiLS_021119	host	| Unknow | length: 75	8	3	2	3
BAGiLS_021190	host	| Unknow | length: 72	8		3
BAGiLS_021240	host	| IPR001128 | Cytochrome P450 | length: 71	8											7	12
BAGiLS_021617	host	| IPR008710 | Nicastrin | length: 62	7	3	2	3			2
BAGiLS_021716	host	| IPR000533 | Tropomyosin | length: 58	6									4
BAGiLS_021728	host	| noIPR | length: 58	7									4
BAGiLS_022026	host	| noIPR | length: 50	6	4	5	5		6	5	9		5
BAGiLS_022149	host	| IPR000435 | Tektin | length: 46	5				4	2					4		5
BAGiLS_022311	host	| Unknow | length: 41	4			4	2
BAGiLS_022329	host	| Unknow | length: 40	4			2					3	2
BAGiLS_022405	host	| Unknow | length: 38	4			5	6	3	8	8	6	6
BAGiLS_022493	host	| IPR004112 | Fumarate reductase/succinate dehydrogenase flavoprotein, C-terminal | length: 33	4	19	17	17	38	41	49	10	3	4	56	40	46
BAGiLS_023298	host	| Unknow | length: 250	29						2
BAGiLS_027763	host	| Unknow | length: 138	16	3
BAGiLS_035363	host	| Unknow | length: 66	7				3
BAGiLS_035846	host	| Unknow | length: 63	7	2
BAGiLS_036168	host	| Unknow | length: 59	7		13									10
BAT00126	symbiont	lipid transporter ATP-binding/permease protein [LSA_porfs_bathyt]	63										2
BAT00131	symbiont	conserved hypothetical protein [LSA_porfs_bathyt]	49												5
BAT00140	symbiont	histidyl-tRNA synthetase [LSA_porfs_bathyt]	47										4
BAT00193	symbiont	Translation initiation factor 3 [LSA_porfs_bathyt]	18												2
BAT00197	symbiont	phenylalanyl-tRNA synthetase alpha subunit [LSA_porfs_bathyt]	38										4
BAT00243	symbiont	phosphoglucomutase/phosphomannomutase family protein [LSA_porfs_bathyt]	57				7
BAT00379	symbiont	bifunctional acyl-[acyl carrier protein] synthetase/2-acylglycerophosphoethanolamine acyltransferase [LSA_porfs_bathyt]	126										3	6
BAT00390	symbiont	tRNA (5-methylaminomethyl-2-thiouridylate)-methyltransferase [LSA_porfs_bathyt]	40						6
BAT00401	symbiont	intracellular sulfur oxidation protein DsrA [LSA_porfs_bathyt]	48				177
BAT00407	symbiont	intracellular sulfur oxidation protein DsrM [LSA_porfs_bathyt]	32	8
BAT00411	symbiont	intracellular sulfur oxidation protein DsrO [LSA_porfs_bathyt]	27		3
BAT00470	symbiont	protein ETHE1, mitochondrial [LSA_porfs_bathyt]	26					2
BAT00493	symbiont	DNA gyrase subunit A [LSA_porfs_bathyt]	95					118	136
BAT00496	symbiont	YceI like family protein [LSA_porfs_bathyt]	22					10
BAT00598	symbiont	peptide chain release factor 2 [LSA_porfs_bathyt]	41				2
BAT00670	symbiont	NADH-quinone oxidoreductase, F subunit [LSA_porfs_bathyt]	21								2
BAT00673	symbiont	NADH dehydrogenase subunit 7 [LSA_porfs_bathyt]	48											11
BAT00723	symbiont	ClpX, ATPase regulatory subunit [LSA_porfs_bathyt]	47											8
BAT00745	symbiont	50S ribosomal protein L15 [LSA_porfs_bathyt]	16		12		33	21	22					12	8
BAT00777	symbiont	thiosulfate-oxidizing enzyme [LSA_porfs_bathyt]	47				21						18	29	17
BAT00823	symbiont	cell division protein FtsH [LSA_porfs_bathyt]	69										7
BAT00898	symbiont	general secretory pathway protein E [LSA_porfs_bathyt]	54		2
BAT01078	symbiont	adenosylhomocysteinase [LSA_porfs_bathyt]	50				26								16
BAT01109	symbiont	[weak similarity to] toxin complex/plasmid viulence protein [LSA_porfs_bathyt]	321											32
BAT01158	symbiont	leucyl-tRNA synthetase [LSA_porfs_bathyt]	92											5
BAT01206	symbiont	translation initiation factor IF-2 [LSA_porfs_bathyt]	86										7
BAT01230	symbiont	Glyceraldehyde-3-phosphate dehydrogenase A (GAPDH-A) [LSA_porfs_bathyt]	36						340
BAT01301	symbiont	3-oxoacyl-[acyl-carrier-protein] synthase III [LSA_porfs_bathyt]	34										2	3	2
BAT01351	symbiont	[similarity to] lipoprotein [LSA_porfs_bathyt]	13								3
BAT01552	symbiont	[weak similarity to] mannosyl-glycoprotein endo-beta-N- [LSA_porfs_bathyt]	27				2
BAT01573	symbiont	[weak similarity to] cytochrome c oxidase subunit I [LSA_porfs_bathyt]	60		13		8						25	22	28
BAT01723	symbiont	conserved hypothetical protein [LSA_porfs_bathyt]	7				5	5
BAT01772	symbiont	peptidase, M50 family, [LSA_porfs_bathyt]	23				2
BAT02008	symbiont	glutamine synthetase, type I [LSA_porfs_bathyt]	52		131		147	134	159
BAT02056	symbiont	D-isomer specific 2-hydroxyacid dehydrogenase family protein [LSA_porfs_bathyt]	41						18
BAT02079	symbiont	Ubiquinone biosynthesis O-methyltransferase [LSA_porfs_bathyt]	26			2							3	3
BAT02088	symbiont	Toluene tolerance [LSA_porfs_bathyt]	24			2
BAT02099	symbiont	lysyl-tRNA synthetase [LSA_porfs_bathyt]	57												10
BAT02156	symbiont	TPR repeat protein [LSA_porfs_bathyt]	51								2
OIR23673.1	symbiont	peptidylprolyl isomerase, partial [Bathymodiolus thermophilus thioautotrophic gill symbiont]	18				13	9	18
OIR23674.1	symbiont	50S ribosomal protein L21 [Bathymodiolus thermophilus thioautotrophic gill symbiont]	12	20	19		40	22	24				7	14	17
OIR23675.1	symbiont	50S ribosomal protein L27 [Bathymodiolus thermophilus thioautotrophic gill symbiont]	9	10	5		25	25	31				2	7	4
OIR23676.1	symbiont	[acyl-carrier-protein] S-malonyltransferase [Bathymodiolus thermophilus thioautotrophic gill symbiont]	32				6	2	9
OIR23677.1	symbiont	3-oxoacyl-ACP reductase [Bathymodiolus thermophilus thioautotrophic gill symbiont]	26	3	6	13	59	30	29					2	5
[truncated: 1,477 more rows]

## Sheet: Supplementary Table S8b
Supplementary Table S8b: Spectral counts of all proteins identified in B. azoricus samples in this study. MW: molecular weight; SpC: spectral counts; Sym: symbiont-enriched samples; Gill: gill tissue samples; Foot: foot tissue samples; Host: enriched host protein samples; Gill Mem: membrane proteome of gill tissue samples; Sym Mem: membrane proteome of symbiont-enriched samples. V: LTQ-Orbitrap V…
Accession number	organism	protein function	MW (kDa)	SpC Gill 1 (V)	SpC Gill 2 (V)	SpC Foot 1 (V)	SpC Foot 2 (V)	SpC Sym 1 (V)	SpC Sym 2 (V)	SpC Sym 1 (O)	SpC Sym 2 (O)	SpC Sym 3 (O)	SpC Host 1 (V)	SpC Host 2 (V)	SpC Gill Mem (O)	SpC Sym Mem (O)
BAGiLS_000002	host	| IPR013699 | Signal recognition particle, SRP72 subunit, RNA-binding | length: 555	62						10				10	13	9
BAGiLS_000003	host	| IPR002687 | Pre-mRNA processing ribonucleoprotein, binding region | length: 554	63	3	17	7	5	15	65	15	9	10			21	15
BAGiLS_000004	host	| Unknow | length: 540	62		2			6	3							5
BAGiLS_000005	host	| IPR000435 | Tektin | length: 534	61	9	37	4		9	9	12	11	11			27	27
BAGiLS_000009	host	| IPR002194 | Chaperonin TCP-1, conserved site | length: 504	56	7	38	23	33		4				26	38	36
BAGiLS_000010	host	| IPR000897 | Signal recognition particle, SRP54 subunit, GTPase | length: 492	55				6		17				8	10	8
BAGiLS_000011	host	| IPR002035 | von Willebrand factor, type A | length: 491	54	20	73	115	63	8	4			2			15
BAGiLS_000012	host	| IPR001108 | Peptidase A22A, presenilin | length: 489	55									4
BAGiLS_000013	host	| IPR004273 | Dynein heavy chain | length: 484	55		6			13	2			3
BAGiLS_000014	host	| IPR002155 | Thiolase | length: 480	51	24	30	41	28	95	91	43	38	44	4	10	54	80
BAGiLS_000015	host	| noIPR | length: 475	53											5
BAGiLS_000016	host	| IPR008814 | Ribophorin II | length: 474	52	55	72	69	57	27	152	104	100	34		5	73	105
BAGiLS_000017	host	| IPR000504 | RNA recognition motif, RNP-1 | length: 472	53	17	36		4		49			20	49	31	47	24
BAGiLS_000018	host	| IPR002687 | Pre-mRNA processing ribonucleoprotein, binding region | length: 466	52	6	30	3	4	26	92	5	8	13	3		33	18
BAGiLS_000020	host	| IPR001404 | Chaperone protein htpG | length: 458	53	187	258	184	72	333	276	102	86	78	258	203	212	131
BAGiLS_000022	host	| IPR003593 | ATPase, AAA+ type, core | length: 454	51	13	18	22	54		4				49	49	15
BAGiLS_000023	host	| IPR005013 | Dolichyl-diphosphooligosaccharide-protein glycosyltransferase 48 subunit | length: 451	51	58	45	60	45	29	141	50	65	33	8	9	78	107
BAGiLS_000025	host	| IPR002165 | Plexin | length: 445	50	11	11			14	39	10	14	11	12	9	15	19
BAGiLS_000027	host	| IPR005829 | Sugar transporter, conserved site | length: 442	48	36	30	14	30	52	20	8	8	7	7	8	14	3
BAGiLS_000028	host	| IPR001662 | Translation elongation factor EF1B, gamma chain, conserved | length: 441	51	62		75	88				3			87		20
BAGiLS_000029	host	| IPR003593 | ATPase, AAA+ type, core | length: 440	49	29	21	44	84		3		4		48	36	18
BAGiLS_000030	host	| IPR008858 | TROVE | length: 439	50											4
BAGiLS_000033	host	| noIPR | length: 437	50						9				10	7	8
BAGiLS_000034	host	| IPR000795 | Protein synthesis factor, GTP-binding | length: 436	49	127	56	86	81	6	10			6	166	118	67	18
BAGiLS_000035	host	| IPR001680 | WD40 repeat | length: 436	49	15	6	7			3			4	14	12	5
BAGiLS_000036	host	| IPR001662 | Translation elongation factor EF1B, gamma chain, conserved | length: 435	51		32				15	6		5	131		48
BAGiLS_000037	host	| IPR000299 | FERM domain | length: 432	50		8			5				5			9
BAGiLS_000038	host	| IPR000215 | Protease inhibitor I4, serpin | length: 432	49	107	43	33	35	50	26	9	6	17	77	67	32	4
BAGiLS_000039	host	| IPR001580 | Calreticulin/calnexin | length: 429	50	271	101	145	174	236	139	157	79	60	203	157	81	8
BAGiLS_000040	host	| IPR000834 | Peptidase M14, carboxypeptidase A | length: 428	48										7	20
BAGiLS_000041	host	| noIPR | length: 428	47	7	23			21	48	11	9	8			16	19
BAGiLS_000042	host	|IPR003593|ATPase,AAA+type,core|length:427	48	11	7	8			4		2		26	17	2
BAGiLS_000043	host	| IPR001343 | Haemolysin-type calcium-binding region | length: 425	45	3	6				10			2			5
BAGiLS_000044	host	| IPR001452 | Src homology-3 domain | length: 425	48	8	22	6	10	10	16	6		9	7	11	28	19
BAGiLS_000045	host	| Unknow | length: 425	49	42	31			6	5	13		2	145	53	22	18
BAGiLS_000046	host	| IPR000323 | Copper type II, ascorbate-dependent monooxygenase, N-terminal | length: 424	48	3			22
BAGiLS_000048	host	| IPR019382 | RNA polymerase I-associated factor PAF67 | length: 421	50	7		6	12						19	11	12
BAGiLS_000050	host	| IPR000933 | Glycoside hydrolase, family 29 | length: 420	49	6	2	2	3						3
BAGiLS_000052	host	| IPR011042 | Six-bladed beta-propeller, TolB-like | length: 418	49						3
BAGiLS_000053	host	| IPR000217 | Tubulin | length: 417	46	351	379	228	148	257	275	145	115	99	436	351	322	154
BAGiLS_000054	host	| IPR000449 | Ubiquitin-associated/translation elongation factor EF1B, N-terminal | length: 416	45	9	2	13	30						22	10
BAGiLS_000055	host	| IPR001584 | Integrase, catalytic core | length: 416	48					21			3	12
BAGiLS_000057	host	| IPR000795 | Protein synthesis factor, GTP-binding | length: 414	45	268	170	282	345	60	114	18	24	24	395	293	256	103
BAGiLS_000058	host	| IPR003593 | ATPase, AAA+ type, core | length: 414	47	22	30	25	61		6	2			58	50	37
BAGiLS_000060	host	| IPR001609 | Myosin head, motor region | length: 412	48	62	27	26	50	30	38	7	8	16	70	41	79	24
BAGiLS_000061	host	| IPR001683 | Phox-like | length: 411	47	34	21	15	29	10	49	3	9	12	67	62	58	13
BAGiLS_000062	host	| Unknow | length: 409	47													4
BAGiLS_000066	host	| IPR004364 | Aminoacyl-tRNA synthetase, class II (D, K and N) | length: 405	47	29	16	26	56		6	10	4	8	24		11
BAGiLS_000067	host	| IPR007484 | Peptidase M28 | length: 404	47	3			5
BAGiLS_000071	host	| IPR007863 | Peptidase M16, C-terminal | length: 401	43	153	116	108	79	126	355	155	182	86	21	13	85	194
BAGiLS_000073	host	| Unknow | length: 400	42				14
BAGiLS_000074	host	| IPR001404 | Chaperone protein htpG | length: 399	46	38	38	11		46	43	18	11	18	30	31	26	51
BAGiLS_000076	host	| IPR000717 | Proteasome component region PCI | length: 398	45	19	12	10	2		6			5	16	10	20	9
BAGiLS_000078	host	| IPR009199 | PhoPQ-activated pathogenicity-related protein, PqaA type | length: 398	45	63	7	5							18	26	12
BAGiLS_000079	host	| IPR000217 | Tubulin | length: 397	44	384	381	165		323	321	234	141	130	425	293	431	186
BAGiLS_000080	host	| IPR004000 | Actin/actin-like | length: 397	45	699	530	291		309	247				859	547	390
BAGiLS_000082	host	| IPR003730 | Multi-copper polyphenol oxidoreductase, laccase | length: 395	43	70	9	9	3						39	38	9
BAGiLS_000085	host	| IPR006314 | Dyp-type peroxidase | length: 394	43	23	127	25	11	96	49	17	18	22	152	158	52
BAGiLS_000086	host	| IPR001846 | von Willebrand factor, type D | length: 394	43	4				2	37		12	4			4	9
BAGiLS_000087	host	| IPR000717 | Proteasome component region PCI | length: 392	44	14	7	10	37						29	17	13
BAGiLS_000091	host	| IPR000742 | EGF-like, type 3 | length: 392	42	2
BAGiLS_000092	host	| IPR019393 | Strumpellin | length: 391	45												3
BAGiLS_000093	host	| IPR001680 | WD40 repeat | length: 390	43	24	21	15	26	11	8	7	5	10	63	46	23	9
BAGiLS_000096	host	| IPR000169 | Peptidase, cysteine peptidase active site | length: 389	44		4										3
BAGiLS_000098	host	| IPR000719 | Protein kinase, core | length: 387	46						3			2			5	4
BAGiLS_000100	host	| Unknow | length: 384	44											13
BAGiLS_000101	host	| IPR001023 | Heat shock protein Hsp70 | length: 384	43		18
BAGiLS_000103	host	| IPR000504 | RNA recognition motif, RNP-1 | length: 383	43		3								31	20	11
BAGiLS_000105	host	| IPR004000 | Actin/actin-like | length: 383	43	856	801	635	665	506	371	280	211	206	1192	923	576	482
BAGiLS_000106	host	| IPR000315 | Zinc finger, B-box | length: 383	44	3
BAGiLS_000107	host	| IPR006530 | YD repeat | length: 383	43		21			18	54	7	7	14	14		13	14
BAGiLS_000109	host	| IPR000217 | Tubulin | length: 382	42		357				244			91				161
BAGiLS_000115	thiotroph	| IPR006530 | YD repeat | BATSym HostEST bin | length: 379	42	9	26			25	62	9	13	14		5	19	17
BAGiLS_000117	host	| IPR000884 | Thrombospondin, type 1 repeat | length: 377	42		3
BAGiLS_000122	host	| IPR000217 | Tubulin | length: 374	42	232	208	163	98	157	165			79	298	223	254
BAGiLS_000123	host	| IPR002018 | Carboxylesterase, type B | length: 374	42	10
BAGiLS_000124	host	| IPR002624 | Deoxynucleoside kinase | length: 374	44	8	10	9	3	8	39	9	11	14			13	17
BAGiLS_000125	host	| IPR000795 | Protein synthesis factor, GTP-binding | length: 374	42	8	19	12	10	35	76	30	29	32	12	13	30	51
BAGiLS_000127	host	| IPR001404 | Chaperone protein htpG | length: 373	43	110	128	32	10	42	59	15	20	26	227	174	140	72
BAGiLS_000128	host	| IPR003406 | Glycosyl transferase, family 14 | length: 372	43					8
BAGiLS_000134	host	| IPR001650 | DNA/RNA helicase, C-terminal | length: 369	42	47	24	22	17	3	8			2	70	57	30	13
BAGiLS_000136	host	| IPR001023 | Heat shock protein Hsp70 | length: 369	40	30	33	35
BAGiLS_000138	host	| IPR002165 | Plexin | length: 368	42		8				18		16	7			15	9
BAGiLS_000141	host	| noIPR | length: 367	42	34	36				11				114	108	55	12
BAGiLS_000142	host	| IPR000749 | ATP:guanido phosphotransferase | length: 366	42	199	101	423	831	18	17			19	450	338	114	23
BAGiLS_000144	host	| IPR000629 | RNA helicase, ATP-dependent, DEAD-box, conserved site | length: 366	42	20	14	16		12	14	6	4	5	30	22	30	12
BAGiLS_000151	host	| noIPR | length: 364	40										12	16	3	6
BAGiLS_000154	host	| IPR001424 | Superoxide dismutase, copper/zinc binding | length: 362	40		13	4								6	8
BAGiLS_000156	host	| IPR002136 | Ribosomal protein L4/L1e | length: 362	41	62	59	19		22	77	8	23	23	94	50	119	52
BAGiLS_000157	host	| IPR000157 | Toll-Interleukin receptor | length: 361	42												6
BAGiLS_000159	host	| IPR000173 | Glyceraldehyde 3-phosphate dehydrogenase | length: 360	38	287	202	417	588		25				476	370	66	13
BAGiLS_000160	host	| IPR001509 | NAD-dependent epimerase/dehydratase | length: 359	41	23	8	10	7	7		19	27	17			20
BAGiLS_000162	host	| Unknow | length: 359	41	26	28								80	69	49
BAGiLS_000166	host	| Unknow | length: 358	41			2			10				4	6		10
BAGiLS_000167	host	| IPR000217 | Tubulin | length: 357	40	482	465	241	130	379	399	310	186	151	602	432	513	243
BAGiLS_000168	host	| IPR005123 | Oxoglutarate/iron-dependent oxygenase | length: 356	41		31	5	27	39	21		11	17	27	18	21	25
BAGiLS_000174	host	| IPR006109 | NAD-dependent glycerol-3-phosphate dehydrogenase, C-terminal | length: 354	39	29	19	4	42						40	20	18
BAGiLS_000176	host	| IPR001510 | Zinc finger, PARP-type | length: 353	39	8	34	41	35	3	5			4	83	40	27
BAGiLS_000179	host	| IPR000315 | Zinc finger, B-box | length: 353	40			3
BAGiLS_000181	host	| IPR000194 | ATPase, F1/V1/A1 complex, alpha/beta subunit, nucleotide-binding domain | length: 351	37	458	330								92	96		112
BAGiLS_000182	host	| IPR008166 | Protein of unknown function DUF23 | length: 351	41		2
BAGiLS_000183	host	| IPR003767 | Malate/L-lactate dehydrogenase | length: 351	38	14			9						9	3
BAGiLS_000189	host	| IPR006802 | Radial spokehead-like protein | length: 350	40		13				4	7			2		4
BAGiLS_000192	host	| IPR003812 | Filamentation induced by cAMP/death on curing, related | length: 350	41				3
BAGiLS_000194	host	| Unknow | length: 350	40		4				6						3	8
BAGiLS_000195	host	| IPR007863 | Peptidase M16, C-terminal | length: 349	39	3
BAGiLS_000196	host	| IPR000555 | Mov34/MPN/PAD-1 | length: 348	41		10	4							9	10		2
BAGiLS_000199	host	| IPR000194 | ATPase, F1/V1/A1 complex, alpha/beta subunit, nucleotide-binding domain | length: 348	37			253	238	555	534	506	496	203			172
BAGiLS_000204	host	| IPR003119 | Saposin type A | length: 346	39										3
BAGiLS_000208	host	| IPR004971 | mRNA capping enzyme, large subunit | length: 345	40	6	4	4	4						11	7
BAGiLS_000209	host	| IPR000038 | Cell division/GTP binding protein | length: 345	39	15	15	23	44						41	36	16
BAGiLS_000212	host	| IPR013112 | FAD-binding 8 | length: 344	40	16	9		5	11	24	8	10	6			16	16
BAGiLS_000216	host	| IPR002745 | Phosphotransferase KptA/Tpt1 | length: 344	39		6			4	17		3		14	12	10	12
BAGiLS_000217	host	| noIPR | length: 343	40		3	3			10	2		3			7	6
BAGiLS_000220	host	| noIPR | length: 343	38									3
BAGiLS_000222	host	| IPR001846 | von Willebrand factor, type D | length: 343	38						22
BAGiLS_000225	host	| IPR004095 | TGS | length: 342	40		11			12	10	2		6	2		6	7
BAGiLS_000228	host	| IPR013216 | Methyltransferase type 11 | length: 341	38				3						10	8	4
BAGiLS_000229	host	| IPR000315 | Zinc finger, B-box | length: 340	39										11	12	2
BAGiLS_000232	host	| IPR001461 | Peptidase A1 | length: 339	37	129	34	33	53	16	2			2	79	71	23	4
BAGiLS_000233	host	| IPR001308 | Electron transfer flavoprotein, alpha subunit | length: 339	36	32	61	44	54	115	37	15	13	40	44	36	38	17
BAGiLS_000235	host	| IPR001509 | NAD-dependent epimerase/dehydratase | length: 338	38						51							30
BAGiLS_000236	host	| IPR002934 | Nucleotidyltransferase | length: 338	39		5	4
BAGiLS_000237	host	| IPR004947 | Deoxyribonuclease II | length: 338	38	3
BAGiLS_000238	host	| IPR000217 | Tubulin | length: 338	38	421	463	203	115	342	348	200	142	102	582	425	462	230
BAGiLS_000239	host	| IPR005302 | Molybdenum cofactor sulfurase, C-terminal | length: 337	38		10			4	14	4	4	7			9	18
BAGiLS_000241	host	| IPR001453 | Molybdopterin binding | length: 337	37	3				6	6			4				2
BAGiLS_000243	host	| IPR006130 | Aspartate/ornithine carbamoyltransferase | length: 337	38					3
BAGiLS_000244	host	| IPR011051 | Cupin, RmlC-type | length: 336	39	55	17	11	42	40	4	7			47	36	24	9
BAGiLS_000246	host	| IPR000449 | Ubiquitin-associated/translation elongation factor EF1B, N-terminal | length: 336	37	3		3	6						25	16
BAGiLS_000249	host	| IPR001585 | Transaldolase | length: 335	37		59		78						153	95
BAGiLS_000253	host	| IPR002934 | Nucleotidyltransferase | length: 334	39				12						7			4
BAGiLS_000254	host	| IPR004951 | Protein of unknown function DUF268, Caenorhabditis species | length: 334	38	3	3	9	18		8	4	3	6			10	14
BAGiLS_000255	host	| IPR000717 | Proteasome component region PCI | length: 333	39	7		15	16						13		15
BAGiLS_000256	host	| IPR001540 | Glycoside hydrolase, family 20 | length: 333	38	16		4	9						9	5
BAGiLS_000257	host	| IPR001680 | WD40 repeat | length: 333	38	5	14	4	3		3				24	15	7	2
BAGiLS_000258	host	| IPR000717 | Proteasome component region PCI | length: 333	38	8	2	6	4		4			4	17	10	6	4
BAGiLS_000259	host	| IPR001585 | Transaldolase | length: 333	37	22		30									28
BAGiLS_000263	host	| IPR000555 | Mov34/MPN/PAD-1 | length: 332	37		22	19	22						34	23	15	7
BAGiLS_000264	host	| IPR002035 | von Willebrand factor, type A | length: 332	36		44	78	41
BAGiLS_000265	host	| IPR002015 | Proteasome/cyclosome, regulatory subunit | length: 332	37	9	11	13	36		3				21	24	6	2
BAGiLS_000266	host	| IPR003890 | MIF4G-like, type 3 | length: 332	38			4	4
BAGiLS_000267	host	| IPR002423 | Chaperonin Cpn60/TCP-1 | length: 332	37	12	39	26	31	2	12				44	32	14
BAGiLS_000268	host	| IPR001015 | Ferrochelatase | length: 332	38				3	5	7		6	11				5
BAGiLS_000269	host	| noIPR | length: 332	37	16	6								28	24		5
BAGiLS_000272	host	| IPR000043 | S-adenosyl-L-homocysteine hydrolase | length: 331	36	221	27	63	105	10					208	141	63	18
BAGiLS_000274	host	| IPR003593 | ATPase, AAA+ type, core | length: 331	37	13		19	24						15	13	12
BAGiLS_000275	host	| IPR000172 | Glucose-methanol-choline oxidoreductase, N-terminal | length: 331	37	48									3
BAGiLS_000279	host	| IPR013513 | Integrin alpha chain, C-terminal, cytoplasmic region | length: 330	37				2
BAGiLS_000282	host	| IPR001680 | WD40 repeat | length: 329	37						2
BAGiLS_000283	host	| noIPR | length: 329	37	2	2								11	14
BAGiLS_000284	host	| IPR001307 | Thiosulphate sulfurtransferase, conserved site | length: 329	37	7	28	15	16	20	21	5	5	14	59	46	26	14
BAGiLS_000285	host	| IPR004113 | FAD-linked oxidase, C-terminal | length: 328	37	5	19			4	21	4	6	6			3	13
BAGiLS_000286	host	| IPR006222 | Glycine cleavage T-protein, N-terminal | length: 328	37		2		2	6	3
BAGiLS_000287	host	| IPR006139 | D-isomer specific 2-hydroxyacid dehydrogenase, catalytic region | length: 328	36		11	62	80						30	16	6
BAGiLS_000296	host	| IPR010987 | Glutathione S-transferase, C-terminal-like | length: 327	37	3	9	10	5	2	19	4	4	4		2	7	4
BAGiLS_000301	host	| noIPR | length: 327	38	30	54	45	29	8	110	16	24	5	7	7	30	47
BAGiLS_000302	host	| IPR000728 | AIR synthase related protein | length: 327	36	9		2	5						18	14	6
BAGiLS_000303	thiotroph	| IPR001343 | Haemolysin-type calcium-binding region | BAZSymB HostEST bin | length: 327	34	8	19			29	21	5	3		4	4	7
BAGiLS_000306	host	| IPR000597 | Ribosomal protein L3 | length: 326	37	33		17	5		48				41	19	40
BAGiLS_000308	host	| Unknow | length: 326	36		7		17	11	8	3	4		8	9
BAGiLS_000311	host	| IPR001236 | Lactate/malate dehydrogenase | length: 325	36	40	56	95	119	18	10	4	4	9	233	163	59	12
BAGiLS_000316	host	| IPR002478 | PUA | length: 324	37					9				5
BAGiLS_000318	host	| IPR011989 | Armadillo-like helical | length: 324	36											4
BAGiLS_000319	host	| IPR000863 | Sulfotransferase | length: 324	38			8	14						5	5
BAGiLS_000322	host	| IPR000152 | EGF-type aspartate/asparagine hydroxylation site | length: 323	35		3		18							2
BAGiLS_000326	host	| noIPR | length: 323	38	24	52	11	9		16			16	176	71	51	15
BAGiLS_000328	host	| IPR000863 | Sulfotransferase | length: 322	38			3	3
BAGiLS_000329	host	| IPR007084 | BRICHOS | length: 321	38													2
BAGiLS_000330	host	| IPR004134 | Peptidase C1B, bleomycin hydrolase | length: 321	36	29	3	7	10						39	19	8
BAGiLS_000331	host	| IPR002423 | Chaperonin Cpn60/TCP-1 | length: 321	35	10	23	11	20	5					14	21	18
BAGiLS_000333	host	| Unknow | length: 321	37					4	14		2		5	7	3
BAGiLS_000334	host	| IPR003674 | Oligosaccharyl transferase, STT3 subunit | length: 321	37	34	32	14	18	10	70	17	20	8	6	4	33	52
BAGiLS_000335	host	| IPR003598 | Immunoglobulin subtype 2 | length: 321	37		13	2	7	3						6
BAGiLS_000337	host	| IPR001589 | Actinin-type, actin-binding, conserved site | length: 321	37	22	22	49	25	10	20		2	18	29	20	22	13
BAGiLS_000338	host	| Unknow | length: 320	37						4
BAGiLS_000340	host	| Unknow | length: 320	34	44	50	17		69	49	18	12	6	27	17	7	9
BAGiLS_000341	host	| IPR013217 | Methyltransferase type 12 | length: 320	36	21	10	8	14	3					31	17	5
BAGiLS_000342	host	| Unknow | length: 320	37	19	9			2					5	5
BAGiLS_000345	host	| IPR011249 | Metalloenzyme, LuxS/M16 peptidase-like, metal-binding | length: 319	36	16	6	9	27						14	9
BAGiLS_000350	host	| IPR001128 | Cytochrome P450 | length: 318	37						6
BAGiLS_000351	host	| IPR000504 | RNA recognition motif, RNP-1 | length: 318	35	4		9			3				15
BAGiLS_000355	host	| IPR001104 | 3-oxo-5-alpha-steroid 4-dehydrogenase, C-terminal | length: 318	36		11				29		6	3			22	17
BAGiLS_000358	host	| IPR003782 | Copper chaperone SCO1/SenC | length: 317	36	12	21	7		12	40	26	18	23			13	41
BAGiLS_000361	host	| IPR002326 | Cytochrome c1 | length: 317	35	22	37	27	3	29	81	78	33	54			34	81
BAGiLS_000363	host	| IPR012936 | Protein of unknown function DUF1692 | length: 316	35						3
BAGiLS_000366	host	| IPR000801 | Putative esterase | length: 316	35	4	5	4	15						7	7	2
BAGiLS_000367	host	| IPR001206 | Diacylglycerol kinase, catalytic region | length: 316	36						4
BAGiLS_000368	host	| noIPR | length: 316	36						2
BAGiLS_000369	host	| IPR002928 | Myosin tail | length: 315	36	24	48	117	129	120	31	31	6	18	24	3	6	14
BAGiLS_000370	host	| IPR003409 | MORN motif | length: 315	36	13	18	3		12	12	10	5	8	7	5
BAGiLS_000372	host	| IPR000719 | Protein kinase, core | length: 315	36										8	7	2	2
BAGiLS_000373	host	| IPR001683 | Phox-like | length: 315	36	18	37	15	13	13	42	5	9	14	116	120	50	21
BAGiLS_000374	host	| IPR000426 | Proteasome, alpha-subunit, conserved site | length: 315	35	33	50	38	48	4				6	95	73	32
BAGiLS_000376	host	| IPR000504 | RNA recognition motif, RNP-1 | length: 315	35		8		7							7
BAGiLS_000380	host	| IPR003421 | Opine dehydrogenase | length: 314	35	6	7	33	78						26	19	4
BAGiLS_000381	host	| IPR007783 | Eukaryotic translation initiation factor 3, subunit 7 | length: 314	36										2		5
BAGiLS_000386	host	| IPR000717 | Proteasome component region PCI | length: 314	36	15	7	12	18		2				32	20	10	4
BAGiLS_000387	host	| IPR001304 | C-type lectin | length: 314	37		5	6					2	4	2		4	2
BAGiLS_000388	host	| IPR000555 | Mov34/MPN/PAD-1 | length: 313	35	12	3	5	19						28	12	13	2
BAGiLS_000389	host	| IPR006116 | 2-5-oligoadenylate synthetase, ubiquitin-like region | length: 313	35										3	3
BAGiLS_000390	host	| IPR002529 | Fumarylacetoacetase, C-terminal-like | length: 313	34		12	13	18						31	20	6
BAGiLS_000395	host	| IPR000863 | Sulfotransferase | length: 313	37			6	13
BAGiLS_000396	host	| IPR001079 | Galectin, carbohydrate recognition domain | length: 312	34	30	27	7	6	15	27	17	14	10	20	20	17	19
BAGiLS_000398	host	| IPR001753 | Crotonase, core | length: 312	34	16	13	19	14	65	23	12	10	20	10		8	3
BAGiLS_000400	host	| IPR004000 | Actin/actin-like | length: 312	35	771	614	392	362	367	304	173	141	174	885	658	442	403
BAGiLS_000401	host	| IPR001993 | Mitochondrial substrate carrier | length: 311	34	40	35	9	16	16	75	40		33			56	94
BAGiLS_000403	host	| IPR000169 | Peptidase, cysteine peptidase active site | length: 311	35	13			2
BAGiLS_000404	host	| IPR000217 | Tubulin | length: 311	35						72				161	143	125
BAGiLS_000406	host	| noIPR | length: 311	36		4				6			6			6	12
BAGiLS_000409	host	| IPR001727 | Uncharacterised protein family UPF0016 | length: 310	35						16						7
BAGiLS_000412	host	| IPR002015 | Proteasome/cyclosome, regulatory subunit | length: 310	34	4	6	8	18						11		9
BAGiLS_000413	host	| IPR004000 | Actin/actin-like | length: 310	35													414
BAGiLS_000415	host	| IPR002181 | Fibrinogen, alpha/beta/gamma chain, C-terminal globular | length: 310	36		2
BAGiLS_000416	host	| IPR007863 | Peptidase M16, C-terminal | length: 309	34	54	33	29	33	47	118	96	65	32	10	8	37	59
BAGiLS_000418	host	| IPR008858 | TROVE | length: 309	35	15					2	2			33		6
BAGiLS_000426	host	| IPR000217 | Tubulin | length: 308	34								137
BAGiLS_000428	host	| IPR002928 | Myosin tail | length: 308	36	63	62	112	108	140	78	49	14	32	17	4	19	28
BAGiLS_000429	host	| IPR001278 | Arginyl-tRNA synthetase, class Ic | length: 308	35	10	9	8			2			4	9	7	13	5
BAGiLS_000431	host	| noIPR | length: 308	35	6	6	2			3			3	45	34	18	9
BAGiLS_000436	host	| noIPR | length: 306	34	39	19	19	36	7	33	5	8	7	13		6	16
BAGiLS_000439	host	| IPR009104 | Sea anemone cytolysin | length: 305	34						19		7			14	12	12
BAGiLS_000440	host	| IPR001753 | Crotonase, core | length: 305	33	27	31	54	6	64		17		30	8	3
BAGiLS_000443	host	| IPR013112 | FAD-binding 8 | length: 305	35						5
BAGiLS_000444	host	| IPR000131 | ATPase, F1 complex, gamma subunit | length: 305	34	12	84		50		151	147	87	46			44
BAGiLS_000445	host	| IPR000131 | ATPase, F1 complex, gamma subunit | length: 305	34			32		113					8	9		72
BAGiLS_000451	host	| noIPR | length: 304	35												5	9
BAGiLS_000453	host	| noIPR | length: 304	35													3
BAGiLS_000459	host	| IPR008858 | TROVE | length: 304	34	19	17								31	29
BAGiLS_000460	host	| IPR000217 | Tubulin | length: 304	35	268	291	149	81		218				338	255
BAGiLS_000461	host	| IPR000504 | RNA recognition motif, RNP-1 | length: 304	33	10	9	5							25	21	4
BAGiLS_000466	host	| IPR005484 | Ribosomal protein L18/L5 | length: 303	35		50			33	17	6		14	78	46		7
BAGiLS_000467	host	| IPR002560 | Transposase, IS204/IS1001/IS1096/IS1165 | length: 303	35	5								38	12	7	3	6
BAGiLS_000469	host	| Unknow | length: 303	35		6			19	7	2
BAGiLS_000471	host	| IPR000629 | RNA helicase, ATP-dependent, DEAD-box, conserved site | length: 302	35	62	29	25	26		11			4	96	75	45	14
BAGiLS_000472	host	| IPR001196 | Ribosomal protein L15 | length: 302	35		7			8	7	4	3	2			2
BAGiLS_000473	host	| IPR011990 | Tetratricopeptide-like helical | length: 302	36		12				12	10		8			9	19
BAGiLS_000475	host	| IPR000173 | Glyceraldehyde 3-phosphate dehydrogenase | length: 302	32	295	215	414	580	72				17	490
BAGiLS_000479	host	| IPR002126 | Cadherin | length: 302	33									3
BAGiLS_000483	host	| IPR005377 | Vacuolar protein sorting-associated protein 26 | length: 301	34	6	3								6
BAGiLS_000484	host	| noIPR | length: 301	35							2
BAGiLS_000486	host	| IPR019010 | Eukaryotic translation initiation factor 3 (eIF3), subunit 6, N-terminal | length: 301	35	4		3						6	6	6	8	6
BAGiLS_000487	host	| IPR009104 | Sea anemone cytolysin | length: 301	34						12				5	5	10	7
BAGiLS_000488	host	| IPR001509 | NAD-dependent epimerase/dehydratase | length: 301	33		3		3		4	4		2				12
BAGiLS_000490	host	| IPR008858 | TROVE | length: 300	34	2
BAGiLS_000491	host	| IPR001128 | Cytochrome P450 | length: 300	34			8	7		12	4	3				4	3
BAGiLS_000496	host	| Unknow | length: 299	33		4			6	3				11
BAGiLS_000497	host	| IPR000043 | S-adenosyl-L-homocysteine hydrolase | length: 299	33	254	31	78	107	10		4			202	162	65	20
BAGiLS_000501	host	| noIPR | length: 298	34	3	20		2		23			5			9
BAGiLS_000502	host	| IPR000169 | Peptidase, cysteine peptidase active site | length: 298	33												2
BAGiLS_000503	host	| IPR000169 | Peptidase, cysteine peptidase active site | length: 298	33										2
BAGiLS_000504	host	| IPR001648 | Ribosomal protein S18 | length: 298	34					7	3
BAGiLS_000505	host	| IPR008688 | ATPase, F0 complex, subunit B, mitochondrial | length: 298	34	36	39	30	19	15	64	66	9	79			41	61
BAGiLS_000509	host	| IPR007129 | Ubiquinol-cytochrome C chaperone | length: 298	35						3
BAGiLS_000510	host	| IPR006204 | GHMP kinase | length: 298	32				3
BAGiLS_000512	host	| IPR002181 | Fibrinogen, alpha/beta/gamma chain, C-terminal globular | length: 297	34					6
BAGiLS_000513	host	| Unknow | length: 297	34		2			8	9			7			7
BAGiLS_000516	host	| noIPR | length: 297	36	8	16			4	9			6	21	21	18	9
BAGiLS_000517	host	| IPR000308 | 14-3-3 protein | length: 297	33	137	193	108	98	46	51	27	13	36	252	208	145	54
BAGiLS_000519	host	| IPR000772 | Ricin B lectin | length: 297	35						10		2				3	6
BAGiLS_000522	host	| IPR002995 | Surfeit locus 4 | length: 296	33		10	20	20		33		6	6			15	18
BAGiLS_000525	host	| IPR003593 | ATPase, AAA+ type, core | length: 296	33	14	14	38	63		9				48	36	10
BAGiLS_000531	host	| IPR000504 | RNA recognition motif, RNP-1 | length: 296	34						6
BAGiLS_000532	host	| IPR001041 | Ferredoxin | length: 295	33	29	48	48	9	39	72	92	28	65	5	3	27	43
BAGiLS_000534	host	| IPR003428 | Mitochondrial glycoprotein | length: 295	33	15	20			40	22	6	5	22	4	3	6
BAGiLS_000538	host	| IPR000194 | ATPase, F1/V1/A1 complex, alpha/beta subunit, nucleotide-binding domain | length: 295	32	326	265	143	160	441	487	343	299	104	46	43	138	133
BAGiLS_000539	host	| IPR001179 | Peptidyl-prolyl cis-trans isomerase, FKBP-type | length: 295	33		9			2	13	6			5	2	3	8
BAGiLS_000541	host	| IPR001309 | Peptidase C14, ICE, catalytic subunit p20 | length: 295	34		2								5	8
BAGiLS_000544	host	| IPR001023 | Heat shock protein Hsp70 | length: 294	31	52	69	43	6	24	20	14	11	15	79	54	58	29
BAGiLS_000545	host	| IPR008160 | Collagen triple helix repeat | length: 294	29	2	9										8	5
BAGiLS_000549	host	| IPR009764 | Ovarian carcinoma immunoreactive antigen | length: 294	33		13			9	47							31
BAGiLS_000554	host	| IPR009080 | Aminoacyl-tRNA synthetase, class 1a, anticodon-binding | length: 294	33	4	6	10							8	7
BAGiLS_000555	host	| IPR002015 | Proteasome/cyclosome, regulatory subunit | length: 293	32	19	22	18			3				59	33	36
BAGiLS_000562	host	| IPR015590 | Aldehyde dehydrogenase | length: 293	33	8	5	12							13	8	4
BAGiLS_000564	thiotroph	| IPR001023 | Heat shock protein Hsp70 | BATSym HostEST bin | length: 292	33					6							3
BAGiLS_000568	host	| IPR005804 | Fatty acid desaturase, type 1 | length: 292	35		19				42						13	23
BAGiLS_000572	host	| noIPR | length: 292	33		8								36	18	20
BAGiLS_000575	host	| IPR019132 | Taxilin | length: 291	32										12	11	4
BAGiLS_000580	host	| IPR000597 | Ribosomal protein L3 | length: 291	33	35	26	22		17	55	6	14	12	47	21	63	26
BAGiLS_000582	host	| IPR001353 | Proteasome, subunit alpha/beta | length: 290	32	16	2	23							12	10	6
BAGiLS_000583	host	| IPR007867 | Glucose-methanol-choline oxidoreductase, C-terminal | length: 290	33	13	39	9		7	34	13	13	9			22	37
BAGiLS_000584	host	| IPR003887 | Lamino-associated polypeptide 2/emerin | length: 290	33		9		2		28	4	4	5			3	7
BAGiLS_000585	host	| IPR009361 | Centromere/kinetochore protein Zw10 | length: 290	33		2				2
BAGiLS_000586	host	| IPR006553 | Leucine-rich repeat, cysteine-containing subtype | length: 290	32													4
BAGiLS_000588	host	| noIPR | length: 290	34					9	13	8	13		4	5	20	16
BAGiLS_000589	host	| IPR002791 | Domain of unknown function DUF89 | length: 290	33			2	2
BAGiLS_000590	host	| IPR002059 | Cold-shock protein, DNA-binding | length: 289	32		6	3	3	5	6			6	36	19	6
BAGiLS_000592	host	| IPR002198 | Short-chain dehydrogenase/reductase SDR | length: 289	31	6		5	9						8
BAGiLS_000594	host	| IPR000741 | Fructose-bisphosphate aldolase, class-I | length: 288	31	100	58	43	92	7	9		3	2	153	142	47	9
BAGiLS_000597	host	| IPR005123 | Oxoglutarate/iron-dependent oxygenase | length: 288	33		34		15	30	16	6	9	15	13	8	19	23
BAGiLS_000603	host	| IPR004000 | Actin/actin-like | length: 288	33			179	166	208			69			375	243	237
BAGiLS_000604	host	| noIPR | length: 287	33						8
BAGiLS_000605	host	| noIPR | length: 287	32										7
BAGiLS_000607	host	| IPR002109 | Glutaredoxin | length: 287	32	3		5	7						12	10		4
BAGiLS_000611	thiotroph	| IPR011509 | RtxA toxin | BATSym HostEST bin | length: 287	30													2
BAGiLS_000612	host	| IPR001353 | Proteasome, subunit alpha/beta | length: 286	31	7	6								7	12	4
BAGiLS_000614	host	| noIPR | length: 286	32			3	2
BAGiLS_000615	host	| Unknow | length: 286	31			2								9
BAGiLS_000619	host	| Unknow | length: 286	33										3
BAGiLS_000621	host	| IPR008139 | Saposin B | length: 286	31	52	44			27	23	109	13	33	30	19	8	19
BAGiLS_000623	host	| IPR005302 | Molybdenum cofactor sulfurase, C-terminal | length: 285	32		6								5	6	5	8
BAGiLS_000624	host	| IPR000426 | Proteasome, alpha-subunit, conserved site | length: 285	32	41	22	33	24					3	39	24	10
BAGiLS_000625	host	| IPR000557 | Calponin repeat | length: 285	31		26	388	437						13	11
BAGiLS_000629	host	| IPR003428 | Mitochondrial glycoprotein | length: 285	32			2
BAGiLS_000635	host	| IPR002198 | Short-chain dehydrogenase/reductase SDR | length: 284	31			6
BAGiLS_000639	host	| IPR000851 | Ribosomal protein S5 | length: 284	31	10	30	10		8	10		3	9	36	26	34	9
BAGiLS_000641	host	| IPR001925 | Porin, eukaryotic type | length: 283	31	65	299	89	50	115	348	600	241	231	14	17	175	328
BAGiLS_000644	host	| IPR019374 | Ribosomal protein S22, mitochondrial | length: 283	34		6	6		9	7			3
BAGiLS_000645	host	| IPR001921 | Ribosomal protein L7A | length: 283	32		58	20		20	70	24	44	18	86	54	75	23
BAGiLS_000646	host	| IPR000555 | Mov34/MPN/PAD-1 | length: 283	32		19	4	2	6	9	3		3		12	11	6
BAGiLS_000650	host	| IPR000286 | Histone deacetylase superfamily | length: 282	32										4	4
BAGiLS_000651	host	| Unknow | length: 282	32			2
BAGiLS_000653	host	| IPR004000 | Actin/actin-like | length: 282	31	721	570	306	233	346	254			133	916	613	468	347
BAGiLS_000657	host	| Unknow | length: 282	33		22							3	65	56	33	8
BAGiLS_000661	host	| IPR005804 | Fatty acid desaturase, type 1 | length: 281	34	8			4
BAGiLS_000664	host	| IPR002171 | Ribosomal protein L2 | length: 281	30	16	35	14		15	33	14	14	15	61	46	24	17
BAGiLS_000665	host	| IPR007087 | Zinc finger, C2H2-type | length: 281	32						4						6
BAGiLS_000668	host	| IPR000435 | Tektin | length: 280	33	5	8	6		6	20	9		5
BAGiLS_000671	host	| IPR004003 | NAD(P) transhydrogenase, beta subunit | length: 280	30	6	14		12	6	41	10	10	7			11	22
BAGiLS_000673	host	| IPR011400 | Translation initiation factor eIF-3b | length: 280	33	4	12				2			3	11	13	14
BAGiLS_000674	host	| noIPR | length: 280	33		2			4	4			7				3
BAGiLS_000675	host	| Unknow | length: 280	30		2
BAGiLS_000679	host	| IPR000086 | NUDIX hydrolase domain | length: 280	32		9			9	3			8
BAGiLS_000680	host	| IPR000111 | Glycoside hydrolase, clan GH-D | length: 280	31	16		5	17						8	9	3
BAGiLS_000686	host	| IPR000183 | Orn/DAP/Arg decarboxylase 2 | length: 279	31											7
BAGiLS_000687	host	| IPR001110 | Uncharacterised protein family UPF0012, conserved site | length: 279	31		2		5	4					8	3
BAGiLS_000691	host	| IPR006090 | Acyl-CoA oxidase/dehydrogenase, type 1 | length: 279	31	13	2		3	13				4			2
BAGiLS_000693	host	| IPR002181 | Fibrinogen, alpha/beta/gamma chain, C-terminal globular | length: 279	32												5	8
BAGiLS_000694	host	| IPR008854 | Thiopurine S-methyltransferase | length: 278	33	3								4	7	3
BAGiLS_000696	host	| IPR006941 | Ribonuclease CAF1 | length: 278	31	3	6		4						22	17
BAGiLS_000698	host	| IPR000719 | Protein kinase, core | length: 278	32						17			4				7
BAGiLS_000708	host	| IPR002181 | Fibrinogen, alpha/beta/gamma chain, C-terminal globular | length: 277	32		2
BAGiLS_000711	host	| IPR004981 | Tryptophan 2,3-dioxygenase | length: 277	32	28	17	3							36	15	8
BAGiLS_000712	host	| IPR000727 | Target SNARE coiled-coil region | length: 277	31	23	26	15	7	16	47	12	13	5	9	11	24	14
BAGiLS_000722	host	| IPR000217 | Tubulin | length: 277	32	347	369	175	105	251	252	144	97		512	381	383	168
BAGiLS_000723	host	| Unknow | length: 277	31	8	18			19	46	9	9	6			15	12
BAGiLS_000725	host	| IPR000504 | RNA recognition motif, RNP-1 | length: 276	32	11								9
BAGiLS_000726	host	| IPR002018 | Carboxylesterase, type B | length: 276	32	116	40			31		10	4	6	32	45	26
BAGiLS_000727	host	| noIPR | length: 276	30		4
BAGiLS_000728	host	| IPR006992 | Amidohydrolase 2 | length: 276	32	2		11	15						9		3
BAGiLS_000729	host	| IPR001223 | Glycoside hydrolase, family 18, catalytic domain | length: 276	30	2										5	3
BAGiLS_000734	host	| IPR001790 | Ribosomal protein L10 | length: 276	30	41	152	64	47	95	112		33	29	188	109	101	68
BAGiLS_000737	host	| Unknow | length: 276	32		4			8	30			2	4	5	6
BAGiLS_000738	host	| IPR000741 | Fructose-bisphosphate aldolase, class-I | length: 275	29	86	60	112	181	11	10		2	4	149	121	47	9
BAGiLS_000739	host	| IPR001148 | Carbonic anhydrase, alpha-class, catalytic domain | length: 275	31			2			2
BAGiLS_000741	host	| IPR000730 | Proliferating cell nuclear antigen, PCNA | length: 275	30	17	17	3	6	4					32	19	6
BAGiLS_000744	host	| noIPR | length: 275	32	20	6								24	17	9
BAGiLS_000745	host	| IPR008967 | p53-like transcription factor, DNA-binding | length: 275	33		5			9	3						3
BAGiLS_000749	host	| IPR004951 | Protein of unknown function DUF268, Caenorhabditis species | length: 275	31			2	5		7							8
BAGiLS_000750	host	| IPR000402 | ATPase, P-type cation exchange, beta subunit | length: 275	31	32	32	22	28	24	42	17	15	16	4	2	33	23
BAGiLS_000756	host	| IPR018247 | EF-HAND 1, calcium-binding site | length: 274	31	83	102	40	88	15					228	157	83	12
BAGiLS_000757	host	| IPR001258 | NHL repeat | length: 274	30										2	2
BAGiLS_000759	host	| IPR000183 | Orn/DAP/Arg decarboxylase 2 | length: 274	32	19	7								23	13	5
BAGiLS_000760	host	| IPR003307 | eIF4-gamma/eIF5/eIF2-epsilon | length: 274	31	4		2	3						3		6
BAGiLS_000762	host	| IPR003959 | ATPase, AAA-type, core | length: 274	31				48						42	25
BAGiLS_000763	host	| IPR002935 | O-methyltransferase, family 3 | length: 274	30	32		44	25							86	27
BAGiLS_000768	host	| IPR001107 | Band 7 protein | length: 273	30	76	105	30	11	60	126	59	45	49	16	4	53	72
BAGiLS_000769	host	| IPR002198 | Short-chain dehydrogenase/reductase SDR | length: 273	31		9			2	20	6	3	5			3	14
BAGiLS_000772	host	| IPR002171 | Ribosomal protein L2 | length: 273	30					4	5			3
BAGiLS_000773	host	| IPR010987 | Glutathione S-transferase, C-terminal-like | length: 273	32		2				7	4	2	6				6
BAGiLS_000775	host	| IPR000795 | Protein synthesis factor, GTP-binding | length: 273	30	5		5	6						6		4
BAGiLS_000777	host	| IPR000504 | RNA recognition motif, RNP-1 | length: 273	32					39		13	10
BAGiLS_000778	host	| IPR002314 | Aminoacyl-tRNA synthetase, class II (G, H, P and S), conserved region | length: 273	31	11	3	18	22						7	11
BAGiLS_000779	host	| noIPR | length: 273	31				3		6				15	13	9
BAGiLS_000784	host	| IPR003598 | Immunoglobulin subtype 2 | length: 273	31		3
BAGiLS_000786	host	| IPR002490 | ATPase, V0/A0 complex, 116 subunit | length: 273	31													3
BAGiLS_000788	host	| IPR002023 | NADH:ubiquinone oxidoreductase, 24 subunit | length: 272	30	12	4	14			17	10	11	10			4	7
BAGiLS_000789	host	| IPR008568 | Protein of unknown function DUF850, transmembrane eukaryotic | length: 272	31		5	2			15	2		6			3	7
BAGiLS_000790	host	| IPR000169 | Peptidase, cysteine peptidase active site | length: 272	31	12	7
BAGiLS_000791	host	| IPR005517 | Translation elongation factor EFG/EF2, domain IV | length: 272	30	24	14	36	25						64	49	32
BAGiLS_000792	host	| IPR010987 | Glutathione S-transferase, C-terminal-like | length: 272	31		9				18	5	5	4			8	20
BAGiLS_000793	host	| Unknow | length: 272	32	5	5								8	7
BAGiLS_000797	host	| IPR002164 | Nucleosome assembly protein (NAP) | length: 272	31	17	26	3		3	2				32
BAGiLS_000798	host	| IPR004192 | Ubiquinol cytochrome reductase transmembrane region | length: 272	29		25	28	6			50	88	33		3
BAGiLS_000799	host	| IPR008160 | Collagen triple helix repeat | length: 272	27												4
BAGiLS_000800	host	| IPR013216 | Methyltransferase type 11 | length: 272	31		4								31	22	6
BAGiLS_000801	host	| IPR013216 | Methyltransferase type 11 | length: 272	32													5
BAGiLS_000802	host	| IPR013216 | Methyltransferase type 11 | length: 272	31	11
BAGiLS_000803	host	| IPR000426 | Proteasome, alpha-subunit, conserved site | length: 271	30	14	8	13	14						16	20	10
BAGiLS_000805	host	| IPR013216 | Methyltransferase type 11 | length: 271	31		2				3						2	4
BAGiLS_000806	host	| IPR002198 | Short-chain dehydrogenase/reductase SDR | length: 271	30	12	10	4	12						7	6	2
BAGiLS_000818	host	| IPR002560 | Transposase, IS204/IS1001/IS1096/IS1165 | length: 271	31								9
BAGiLS_000820	host	| IPR013594 | Dynein heavy chain, N-terminal region-1 | length: 271	31					3
BAGiLS_000822	host	| IPR002423 | Chaperonin Cpn60/TCP-1 | length: 270	30			13						4			24
BAGiLS_000826	host	| IPR002818 | ThiJ/PfpI | length: 270	29		9	26	9	26	4			13	9		3
BAGiLS_000834	host	| IPR003690 | Mitochodrial transcription termination factor-related | length: 270	31						2
BAGiLS_000841	host	| IPR000597 | Ribosomal protein L3 | length: 269	30					4	3			2			2	4
BAGiLS_000845	host	| IPR005484 | Ribosomal protein L18/L5 | length: 269	30								4
BAGiLS_000847	host	| IPR000217 | Tubulin | length: 268	31						296						383
BAGiLS_000848	host	| IPR000049 | Electron transfer flavoprotein, beta-subunit, conserved site | length: 268	29	56	53	23	35	88	23	18	9	22	41	22	21	11
BAGiLS_000851	host	| IPR008968 | Clathrin adaptor, mu subunit, C-terminal | length: 268	31	3			6					2	7	4	8	4
BAGiLS_000853	host	| IPR004192 | Ubiquinol cytochrome reductase transmembrane region | length: 268	30	41				30	93						14
BAGiLS_000854	host	| noIPR | length: 268	31		4			3	14	46	4	7			6	8
BAGiLS_000857	host	| IPR002165 | Plexin | length: 268	31	10	4			4		17	39	10			14
BAGiLS_000859	host	| IPR000215 | Protease inhibitor I4, serpin | length: 267	30	72			26	37	20			11	55	49
BAGiLS_000862	host	| IPR010987 | Glutathione S-transferase, C-terminal-like | length: 267	31		3				7		2	3				9
BAGiLS_000867	host	| IPR012307 | Xylose isomerase, TIM barrel domain | length: 267	30	12		6	21						7	5
BAGiLS_000871	host	| IPR004274 | NLI interacting factor | length: 267	32		4				7	3	6	7			8	14
BAGiLS_000872	host	| IPR008914 | Phosphatidylethanolamine-binding protein PEBP | length: 267	32		3	2		6	8
BAGiLS_000874	host	| noIPR | length: 266	31	6	6	10	16						9	6	5
BAGiLS_000877	host	| IPR000169 | Peptidase, cysteine peptidase active site | length: 266	29										13		7
BAGiLS_000889	host	| IPR001326 | Translation elongation factor EF1B, beta/delta chains, conserved site | length: 265	29	13	19	38	36		6				36	23	7
BAGiLS_000890	host	| noIPR | length: 265	31			3				4					6
BAGiLS_000893	host	| IPR006214 | Uncharacterised protein family UPF0005 | length: 265	28						6
BAGiLS_000896	host	| IPR001304 | C-type lectin | length: 265	31						7
BAGiLS_000898	host	| noIPR | length: 265	29	16	19			12		9		6	3			9
BAGiLS_000902	host	| IPR002935 | O-methyltransferase, family 3 | length: 265	29	62	25	58	31						105	112	31
BAGiLS_000909	host	| IPR016562 | 20S proteasome assembly chaperone 2, subgroup | length: 264	30										3
BAGiLS_000912	host	| IPR005952 | Phosphoglycerate mutase 1 | length: 264	30	37	16	98	35					4	63	36	17
BAGiLS_000916	host	| Unknow | length: 264	31						6			6
BAGiLS_000917	host	| IPR001753 | Crotonase, core | length: 264	30	6	5	3	4	11				13
BAGiLS_000918	host	| IPR007275 | YT521-B-like protein | length: 264	30	8	11	5			9				24	17	9
BAGiLS_000921	host	| noIPR | length: 264	32					2	23			5				8
BAGiLS_000922	host	| IPR001148 | Carbonic anhydrase, alpha-class, catalytic domain | length: 264	29	954	566				164	85	72		1165	1209		138
BAGiLS_000924	host	| IPR001148 | Carbonic anhydrase, alpha-class, catalytic domain | length: 264	29	912	545	71							1072	1126
BAGiLS_000925	host	| IPR001804 | Isocitrate/isopropylmalate dehydrogenase | length: 264	30	59	10	17	60	64	5			13	8	8	13	5
BAGiLS_000926	host	| IPR001790 | Ribosomal protein L10 | length: 264	31					2					4
BAGiLS_000931	host	| IPR000940 | Methyltransferase, NNMT/PNMT/TEMT | length: 263	30	3										9
BAGiLS_000935	host	| IPR000940 | Methyltransferase, NNMT/PNMT/TEMT | length: 263	30										7
BAGiLS_000936	host	| IPR000876 | Ribosomal protein S4e | length: 263	30	44	59	23		12	32	3	21	32	87	56	47	20
BAGiLS_000938	host	| IPR001611 | Leucine-rich repeat | length: 263	31						3
BAGiLS_000939	host	| IPR000552 | Ribosomal protein L44e | length: 263	29		3
BAGiLS_000940	host	| IPR001241 | DNA topoisomerase, type IIA, subunit B or N-terminal | length: 263	30					5
BAGiLS_000941	host	| IPR000577 | Carbohydrate kinase, FGGY | length: 263	29			2	2
BAGiLS_000945	host	| IPR018472 | Growth arrest/ DNA-damage-inducible protein-interacting protein 1 | length: 262	31					8	7			2
BAGiLS_000947	host	| IPR007042 | Arsenite-resistance protein 2 | length: 262	30										6
BAGiLS_000948	host	| IPR008146 | Glutamine synthetase, catalytic region | length: 262	29	5			13						15	9	4
BAGiLS_000956	host	| IPR000994 | Peptidase M24, structural domain | length: 262	29	15	8	9	5						21	9	16	2
BAGiLS_000957	host	| IPR006977 | Yip1 domain | length: 262	29			4			3
BAGiLS_000961	host	| IPR000114 | Ribosomal protein L16 | length: 261	30		2			7	10	3	5	13				13
BAGiLS_000962	host	| IPR019347 | Axonemal dynein light chain | length: 261	30		16			6	12	6		7	7	6		5
BAGiLS_000965	host	| IPR010729 | Ribosomal protein L47, mitochondrial | length: 261	32		4			10	8	3	3	8
BAGiLS_000969	host	| IPR000169 | Peptidase, cysteine peptidase active site | length: 261	29	18	5									13
BAGiLS_000970	host	| IPR000173 | Glyceraldehyde 3-phosphate dehydrogenase | length: 261	28							6	4
BAGiLS_000974	host	| IPR004947 | Deoxyribonuclease II | length: 261	30					5
BAGiLS_000976	host	| IPR019382 | RNA polymerase I-associated factor PAF67 | length: 260	31	8	14	6	10		2				23	18	13
BAGiLS_000978	host	| IPR002198 | Short-chain dehydrogenase/reductase SDR | length: 260	27	31	45	50	16	76	24	11	8	25	14	12	11	5
BAGiLS_000985	host	| IPR000517 | Ribosomal protein L30p/L7e, conserved region | length: 260	30	19	32	15		17	33	16	19	26	61	42	29	24
BAGiLS_000988	host	| noIPR | length: 260	30		3							4
BAGiLS_000990	host	| IPR004000 | Actin/actin-like | length: 260	29							232	172					326
BAGiLS_000993	host	| IPR006703 | AIG1 | length: 259	29									5
BAGiLS_000994	host	| noIPR | length: 259	29		2				4
BAGiLS_000995	host	| IPR004882 | LUC7 related | length: 259	30		9	2	2						12	7	4
BAGiLS_000996	host	| IPR002004 | Polyadenylate-binding protein/Hyperplastic disc protein | length: 259	28		4				2						7
BAGiLS_000997	host	| IPR000408 | Regulator of chromosome condensation, RCC1 | length: 259	28		3	2	8		18	19	6	3	2		4	6
BAGiLS_000999	host	| IPR002198 | Short-chain dehydrogenase/reductase SDR | length: 259	29		12				27		11	6		7		27
BAGiLS_001001	host	| IPR000426 | Proteasome, alpha-subunit, conserved site | length: 259	29	32	24	38	6					7	56	32	13
BAGiLS_001004	host	| IPR001619 | Sec1-like protein | length: 259	29	2	2	7		2	3							3
BAGiLS_001009	host	| IPR007196 | CCR4-Not complex component, Not1 | length: 259	30										2	2
BAGiLS_001013	host	| noIPR | length: 258	30					2	8				5	3
BAGiLS_001018	host	| IPR002198 | Short-chain dehydrogenase/reductase SDR | length: 258	28	12	6	5	9	36	49	6	5	5	15	7	9	19
BAGiLS_001020	host	| IPR004469 | Phosphoserine phosphatase SerB | length: 258	29	3										3
BAGiLS_001021	host	| IPR009104 | Sea anemone cytolysin | length: 258	29					3
BAGiLS_001025	host	| IPR004000 | Actin/actin-like | length: 257	28	558
BAGiLS_001027	host	| IPR002155 | Thiolase | length: 257	27	10			4	12					2		4
BAGiLS_001028	host	| IPR001848 | Ribosomal protein S10 | length: 257	29		6			16	8	4	4	11				3
BAGiLS_001030	host	| noIPR | length: 257	30			4	11						12	11	2
BAGiLS_001031	host	| IPR009011 | Mannose-6-phosphate receptor, binding | length: 257	29												2	2
BAGiLS_001034	host	| IPR001404 | Chaperone protein htpG | length: 257	29	70	82	13		17	28		5	17	184	135	112	33
BAGiLS_001036	host	| IPR001993 | Mitochondrial substrate carrier | length: 257	29		7				21	9	2	4			9	32
BAGiLS_001039	host	| IPR002035 | von Willebrand factor, type A | length: 257	29			3
BAGiLS_001045	host	| IPR001567 | Peptidase M3A/M3B, thimet/oligopeptidase F | length: 256	29	22	8	7		5					21	11	3
BAGiLS_001047	host	| IPR002143 | Ribosomal protein L1 | length: 256	29		8			14	10	3		4			8	2
BAGiLS_001049	host	| IPR001857 | Ribosomal protein L19 | length: 256	31		6			5	6			3			3	2
BAGiLS_001050	host	| IPR002198 | Short-chain dehydrogenase/reductase SDR | length: 256	27		7		7	22		5	2	3				3
BAGiLS_001054	host	| IPR005804 | Fatty acid desaturase, type 1 | length: 256	30					9				8
BAGiLS_001055	host	| IPR001148 | Carbonic anhydrase, alpha-class, catalytic domain | length: 256	28				78	233							414
BAGiLS_001060	host	| IPR008905 | Eukaryotic translation initiation factor 3 subunit 8, N-terminal | length: 256	29											4	3
BAGiLS_001062	host	| IPR000217 | Tubulin | length: 256	29	210	249	78		205	200	108	63	52	247	155	220	104
BAGiLS_001063	host	| IPR001478 | PDZ/DHR/GLGF | length: 255	28			3							3	4	6	4
BAGiLS_001070	host	| IPR005320 | Peptidase S51, dipeptidase E | length: 255	29	28	16	21	2	3					39	23	6
BAGiLS_001072	host	| IPR001917 | Aminotransferase, class-II, pyridoxal-phosphate binding site | length: 255	28	45	16	12	34	60	4			14	6	4	6
BAGiLS_001075	host	| IPR004843 | Metallophosphoesterase | length: 255	29		6	6	12						19	18	6
BAGiLS_001079	host	| IPR006047 | Glycosyl hydrolase, family 13, catalytic region | length: 255	29	6	18	28		10	14	7		5			16	9
BAGiLS_001080	host	| IPR001299 | Ependymin | length: 254	28		31	12		8			5	7	41	41	4
BAGiLS_001081	host	| IPR006703 | AIG1 | length: 254	28	37	24	85	15	12	10		7	11	126	63	23
BAGiLS_001082	host	| IPR005900 | 6-phosphogluconolactonase | length: 254	28	7	3	8	5							4	3
BAGiLS_001085	host	| IPR007715 | Coenzyme Q biosynthesis Coq4 | length: 254	29		2			3	6			5
BAGiLS_001087	host	| IPR004095 | TGS | length: 254	29										4
BAGiLS_001088	host	| IPR000863 | Sulfotransferase | length: 254	30										10
BAGiLS_001089	host	| IPR013781 | Glycoside hydrolase, subgroup, catalytic core | length: 254	28			22									16	12
BAGiLS_001093	host	| IPR002140 | Ribosome maturation protein SBDS | length: 254	29	2		17	15						10	8	3
BAGiLS_001104	host	| IPR003323 | Ovarian tumour, otubain | length: 253	29											3
BAGiLS_001105	host	| IPR002861 | Reeler region | length: 253	27					12		10			8			10
BAGiLS_001106	host	| IPR000863 | Sulfotransferase | length: 253	30										8
BAGiLS_001111	host	| IPR000519 | P-type trefoil | length: 253	28		8				6			6	13			18
BAGiLS_001112	host	| IPR002560 | Transposase, IS204/IS1001/IS1096/IS1165 | length: 253	29					22
BAGiLS_001115	host	| IPR006966 | Peroxin-3 | length: 253	29						3							4
BAGiLS_001117	host	| IPR000969 | Structure-specific recognition protein | length: 253	29		5			8	5
BAGiLS_001118	host	| IPR004951 | Protein of unknown function DUF268, Caenorhabditis species | length: 253	29						3			2				2
BAGiLS_001126	host	| IPR002208 | SecY protein | length: 252	28			2			34							12
BAGiLS_001127	host	| IPR001753 | Crotonase, core | length: 252	27						11						4
BAGiLS_001133	host	| noIPR | length: 252	30	63	67	29	24	39	32	8	13	19	90	81	62	14
BAGiLS_001136	host	| IPR000640 | Translation elongation factor EFG/EF2, C-terminal | length: 252	28							2	3
BAGiLS_001138	host	| IPR000244 | Ribosomal protein L9 | length: 251	29		4			8	3	2		8				2
BAGiLS_001139	host	| IPR002130 | Peptidyl-prolyl cis-trans isomerase, cyclophilin-type | length: 251	27	26	43	521	121	57	23	10		35	115	98	33	7
BAGiLS_001140	host	| IPR002769 | Translation initiation factor IF6 | length: 251	27	3	13	9		4	4			2	19	10	5
BAGiLS_001143	host	| IPR002181 | Fibrinogen, alpha/beta/gamma chain, C-terminal globular | length: 251	29	7					6	8						2
BAGiLS_001145	host	| Unknow | length: 251	30		2				5			6			4	6
BAGiLS_001146	host	| IPR007122 | Gelsolin | length: 251	29	30	16	11	16					4	21	24	10
BAGiLS_001147	host	| IPR000163 | Prohibitin | length: 251	28	35	164	33	27	66	267	96	70	63	5	7	52	199
BAGiLS_001150	host	| IPR000182 | GCN5-related N-acetyltransferase | length: 251	29										3
BAGiLS_001151	host	| IPR012335 | Thioredoxin fold | length: 251	27	103	122	204	176	96	89	23	28	10	106	141	78	20
BAGiLS_001153	host	| IPR002889 | Carbohydrate-binding WSC | length: 250	29						3
BAGiLS_001155	host	| IPR002198 | Short-chain dehydrogenase/reductase SDR | length: 250	27	8	9	38	5						28	13	5
BAGiLS_001162	host	| IPR001017 | Dehydrogenase, E1 component | length: 250	28	25	19	16	10	39	12	2	2	14	8		10	5
BAGiLS_001166	host	| IPR005502 | ADP-ribosylation/Crystallin J1 | length: 250	27						4				4	8	5
BAGiLS_001170	host	| IPR005804 | Fatty acid desaturase, type 1 | length: 250	30			4
BAGiLS_001171	host	| noIPR | length: 250	30					3	4			5
BAGiLS_001172	host	| IPR001680 | WD40 repeat | length: 250	28			30			8		3		46	26	22
BAGiLS_001175	host	| IPR008957 | Fibronectin, type III-like fold | length: 249	28											11	12
BAGiLS_001178	host	| IPR006703 | AIG1 | length: 249	28										103	59	21
BAGiLS_001181	host	| IPR009199 | PhoPQ-activated pathogenicity-related protein, PqaA type | length: 249	28	28
BAGiLS_001182	host	| IPR001207 | Transposase, mutator type | length: 249	28						2
BAGiLS_001186	host	| IPR000362 | Fumarate lyase | length: 249	28	7		18	25						5
BAGiLS_001187	host	| IPR001754 | Orotidine 5-phosphate decarboxylase, core | length: 249	27	11		6	14						4	5
BAGiLS_001194	host	| IPR001247 | Exoribonuclease, phosphorolytic domain 1 | length: 248	28		2
BAGiLS_001196	host	| IPR002110 | Ankyrin | length: 248	28		3			3
BAGiLS_001197	host	| IPR013548 | Plexin cytoplasmic region | length: 248	29		7				13
BAGiLS_001199	host	| noIPR | length: 248	27		9		3	4	14				27	15	7	3
BAGiLS_001202	host	| IPR001680 | WD40 repeat | length: 248	27	2	21		15					8				7
BAGiLS_001205	host	| IPR001207 | Transposase, mutator type | length: 248	28									4
BAGiLS_001211	host	| IPR001921 | Ribosomal protein L7A | length: 248	28	18
BAGiLS_001214	host	| IPR001303 | Class II aldolase/adducin, N-terminal | length: 247	28					9
BAGiLS_001216	host	| IPR007867 | Glucose-methanol-choline oxidoreductase, C-terminal | length: 247	27		24									22
BAGiLS_001222	host	| IPR001326 | Translation elongation factor EF1B, beta/delta chains, conserved site | length: 247	27	23	22	61	22		6	4		6	56	35	17
BAGiLS_001223	host	| IPR001134 | Netrin domain | length: 247	28			12	14
BAGiLS_001224	host	| IPR009104 | Sea anemone cytolysin | length: 247	27	12					5	7		13		10	20	19
BAGiLS_001225	host	| IPR010793 | Ribosomal protein S30, mitochondrial | length: 247	29					3	6
BAGiLS_001227	host	| IPR006055 | Exonuclease | length: 247	29	3
BAGiLS_001228	host	| IPR002198 | Short-chain dehydrogenase/reductase SDR | length: 247	27	4	9	2			17	3	8	8		9	12	31
BAGiLS_001230	host	| IPR003256 | Ribosomal protein L24 | length: 246	29		2			6	4			10
BAGiLS_001231	host	| Unknow | length: 246	28						4
BAGiLS_001238	host	| IPR001073 | Complement C1q protein | length: 246	28		4				5		5	9
BAGiLS_001240	host	| IPR001377 | Ribosomal protein S6e | length: 246	28	16	33	20	4	11	28	14	10	14	65	35	57	9
BAGiLS_001241	host	| IPR001404 | Chaperone protein htpG | length: 246	27							8
BAGiLS_001245	host	| IPR000884 | Thrombospondin, type 1 repeat | length: 246	27			7
BAGiLS_001252	host	| IPR004003 | NAD(P) transhydrogenase, beta subunit | length: 246	26				2					2			7	11
BAGiLS_001253	host	| IPR000795 | Protein synthesis factor, GTP-binding | length: 246	27					12	15
BAGiLS_001256	host	| Unknow | length: 245	27										16	10
BAGiLS_001261	host	| IPR002041 | Ran GTPase | length: 245	28	3					5			5	13
BAGiLS_001269	host	| IPR001412 | Aminoacyl-tRNA synthetase, class I, conserved site | length: 245	28		3			2
BAGiLS_001270	host	| IPR013261 | Mitochondrial inner membrane translocase complex, subunit Tim21 | length: 245	28						5
BAGiLS_001271	host	| IPR002818 | ThiJ/PfpI | length: 245	26	9	5	24	4	2					9	8
BAGiLS_001274	host	| IPR001664 | Intermediate filament protein | length: 244	27			173							134	72	49	81
BAGiLS_001275	host	| IPR001303 | Class II aldolase/adducin, N-terminal | length: 244	28				4						9	8
BAGiLS_001279	host	| Unknow | length: 244	27	6		3
BAGiLS_001285	host	| IPR009104 | Sea anemone cytolysin | length: 244	27		4	15							6
BAGiLS_001287	host	| IPR000519 | P-type trefoil | length: 244	27	9				10						8	9
BAGiLS_001289	host	| IPR002848 | Translin | length: 244	28	4	3	4							4
BAGiLS_001291	host	| IPR005788 | Disulphide isomerase | length: 244	27	6	5	67	13	6	17				7	8	13	7
BAGiLS_001295	host	| IPR000426 | Proteasome, alpha-subunit, conserved site | length: 243	27	49	31	65	4	5	3			5	60	44	12
BAGiLS_001299	host	| IPR002939 | Chaperone DnaJ, C-terminal | length: 243	27	2	6			9	3				22	16
BAGiLS_001306	host	| Unknow | length: 243	27								6
BAGiLS_001308	host	| IPR001304 | C-type lectin | length: 243	29													7
BAGiLS_001309	host	| IPR000169 | Peptidase, cysteine peptidase active site | length: 243	27	57	12								18	17
BAGiLS_001312	host	| IPR001680 | WD40 repeat | length: 243	28		2										2
BAGiLS_001313	host	| IPR004045 | Glutathione S-transferase, N-terminal | length: 242	27	28	14								16	25	4
BAGiLS_001319	host	| IPR007863 | Peptidase M16, C-terminal | length: 242	28	8	3		4						9	6	5
BAGiLS_001320	host	| IPR002198 | Short-chain dehydrogenase/reductase SDR | length: 242	26	4	15	15	23						9	19	2
BAGiLS_001321	host	| IPR002085 | Alcohol dehydrogenase superfamily, zinc-containing | length: 242	26		2		14						12	9	6
BAGiLS_001323	host	| IPR007379 | Mitochondrial inner membrane translocase complex, subunit Tim44-related | length: 242	28	2	2				11	2		2				5
BAGiLS_001327	host	| IPR001353 | Proteasome, subunit alpha/beta | length: 242	27					3
BAGiLS_001331	host	| IPR018249 | EF-HAND 2 | length: 242	28		3	3			18	5	3	6			3	10
BAGiLS_001337	host	| IPR000727 | Target SNARE coiled-coil region | length: 241	28						8		2
BAGiLS_001341	host	| IPR002198 | Short-chain dehydrogenase/reductase SDR | length: 241	26			8							2
BAGiLS_001343	host	| IPR000740 | GrpE nucleotide exchange factor | length: 241	27		7	4		27	8			10	5		3
BAGiLS_001346	host	| IPR000866 | Alkyl hydroperoxide reductase/ Thiol specific antioxidant/ Mal allergen | length: 241	27							13						25
BAGiLS_001347	host	| IPR004045 | Glutathione S-transferase, N-terminal | length: 241	27					5
BAGiLS_001348	methanotroph	| IPR001584 | Integrase, catalytic core| BAZMox HostEST bin | length: 241	28					3
BAGiLS_001350	host	| IPR000866 | Alkyl hydroperoxide reductase/ Thiol specific antioxidant/ Mal allergen | length: 241	27	138	129	232			46			34	327	233	108
BAGiLS_001352	host	| Unknow | length: 241	28		10			21	15							11
BAGiLS_001354	host	| Unknow | length: 241	27									8
BAGiLS_001358	thiotroph	| IPR000525 | Initiator Rep protein | BAZSymB HostEST bin | length: 241	28									9
BAGiLS_001365	host	| IPR001189 | Manganese/iron superoxide dismutase | length: 240	28	3				3
BAGiLS_001367	host	| noIPR | length: 240	28					3						4
BAGiLS_001377	host	| noIPR | length: 240	28												3
BAGiLS_001378	host	| IPR018247 | EF-HAND 1, calcium-binding site | length: 240	27	60	64	21	50	17			5		221	108
BAGiLS_001379	host	| IPR001593 | Ribosomal protein S3Ae | length: 240	27	20	64	34	3	21	36	15	12	12	92	57	62	22
BAGiLS_001381	host	| IPR000640 | Translation elongation factor EFG/EF2, C-terminal | length: 240	27	42	55	99	68	9	10			7	137	72	62	19
BAGiLS_001391	host	| IPR004087 | K Homology | length: 240	28				5		10					8		3
BAGiLS_001397	host	| IPR000435 | Tektin | length: 239	28		8				6	2	4
BAGiLS_001398	host	| IPR004279 | Perilipin | length: 239	28			2		9	29			6		5		5
BAGiLS_001404	host	| IPR002502 | N-acetylmuramoyl-L-alanine amidase, family 2 | length: 239	26						5			3
BAGiLS_001414	host	| IPR001148 | Carbonic anhydrase, alpha-class, catalytic domain | length: 239	26	636	358								801	852	308
BAGiLS_001419	host	| IPR002529 | Fumarylacetoacetase, C-terminal-like | length: 238	26		9			11				15			3
BAGiLS_001420	host	| Unknow | length: 238	27		2				4	2		4				4
BAGiLS_001421	host	| IPR000286 | Histone deacetylase superfamily | length: 238	27	17	16	10	14	43	23			14	5	8
BAGiLS_001423	host	| Unknow | length: 238	26													4
BAGiLS_001424	host	| IPR002925 | Dienelactone hydrolase | length: 238	26	19										31	11
BAGiLS_001425	host	| IPR002919 | Protease inhibitor I8, cysteine-rich trypsin inhibitor-like | length: 238	25	25	9				40	6	11	3			17	14
BAGiLS_001429	host	| IPR007783 | Eukaryotic translation initiation factor 3, subunit 7 | length: 238	28		3								11	13	4
BAGiLS_001433	host	| IPR002925 | Dienelactone hydrolase | length: 238	26		8	17		5				5	73
BAGiLS_001434	host	| noIPR | length: 237	28						2						9
BAGiLS_001436	host	| IPR009886 | HCaRG | length: 237	27	3		2						2	3	3
BAGiLS_001438	host	| IPR004877 | Cytochrome b561, eukaryote | length: 237	27						19
BAGiLS_001443	host	| noIPR | length: 237	27	2	3	2			11	2	3	3			5	14
BAGiLS_001453	host	| IPR001351 | Ribosomal protein S3, C-terminal | length: 237	26		69				29				79	48
BAGiLS_001454	host	| IPR001148 | Carbonic anhydrase, alpha-class, catalytic domain | length: 237	26									181
BAGiLS_001458	host	| IPR000719 | Protein kinase, core | length: 237	27											6
BAGiLS_001460	host	| IPR001189 | Manganese/iron superoxide dismutase | length: 236	26	30	29	54	4	25	6	2	2	29	7	3	2
BAGiLS_001462	host	| IPR001304 | C-type lectin | length: 236	27									6
BAGiLS_001463	host	| IPR001073 | Complement C1q protein | length: 236	26	5
BAGiLS_001467	host	| Unknow | length: 236	27	14	7	82	16						19	7
BAGiLS_001468	host	| IPR004000 | Actin/actin-like | length: 236	26	453	269				114				341
BAGiLS_001474	host	| IPR000866 | Alkyl hydroperoxide reductase/ Thiol specific antioxidant/ Mal allergen | length: 236	27				85	26			16
BAGiLS_001478	host	| IPR008948 | L-Aspartase-like | length: 236	27		4
BAGiLS_001480	host	| IPR000629 | RNA helicase, ATP-dependent, DEAD-box, conserved site | length: 235	26		12	6	16							10
BAGiLS_001482	host	| IPR002078 | RNA polymerase sigma factor 54, interaction | length: 235	26			3
BAGiLS_001484	host	| Unknow | length: 235	27						6						4	5
BAGiLS_001485	host	| IPR009764 | Ovarian carcinoma immunoreactive antigen | length: 235	26		17	11	7		60	18	15				12	31
BAGiLS_001489	host	| IPR000156 | Ran Binding Protein 1 | length: 235	27	3		7	2						9	6
BAGiLS_001498	host	| Unknow | length: 235	26					10	24	12		15
BAGiLS_001499	host	| IPR003117 | cAMP-dependent protein kinase, regulatory subunit, type I/II alpha/beta | length: 234	26		8			9	10	6		5
BAGiLS_001502	host	| IPR002110 | Ankyrin | length: 234	26	5	3	11							6	10
BAGiLS_001504	host	| IPR009028 | Clathrin/coatomer adaptor, adaptin-like, appendage, C-terminal subdomain | length: 234	26	11	12	8		3	9		2	3	14	11	6	5
BAGiLS_001509	host	| IPR001865 | Ribosomal protein S2 | length: 234	25							5						10
BAGiLS_001513	host	| IPR006101 | Glycoside hydrolase, family 2 | length: 234	26	3			3
BAGiLS_001514	host	| IPR001197 | Ribosomal protein L10e | length: 234	27	11	15	14		16	27	8	14	20	54	39	29	13
BAGiLS_001517	host	| IPR000194 | ATPase, F1/V1/A1 complex, alpha/beta subunit, nucleotide-binding domain | length: 234	26	156	188	105	109	243	257	264	227	109	42	30	84	62
BAGiLS_001518	host	| IPR000043 | S-adenosyl-L-homocysteine hydrolase | length: 234	25									4
BAGiLS_001522	host	| IPR002678 | NGG1p interacting factor 3, NIF3 | length: 234	26				3						2
BAGiLS_001526	host	| IPR002168 | Lipase, GDXG, active site | length: 234	27	2		3	6		3							2
BAGiLS_001530	host	| IPR006203 | GHMP kinase, ATP-binding, conserved site | length: 234	26	4			10
BAGiLS_001532	host	| IPR013216 | Methyltransferase type 11 | length: 233	26		5	15	4		4			3	52	22	8
BAGiLS_001535	host	| IPR012336 | Thioredoxin-like fold | length: 233	26	9	3								6	9	4
BAGiLS_001536	host	| IPR000210 | BTB/POZ-like | length: 233	27											5
BAGiLS_001541	host	| IPR001353 | Proteasome, subunit alpha/beta | length: 233	26	48	30	69						3	52	41	8
BAGiLS_001543	host	| noIPR | length: 233	27						2
BAGiLS_001544	host	| IPR001299 | Ependymin | length: 233	26	17		7							17
BAGiLS_001545	host	| noIPR | length: 233	28		6				13		3	4			10	7
BAGiLS_001548	host	| IPR001304 | C-type lectin | length: 233	27		13							12
BAGiLS_001549	host	| IPR006703 | AIG1 | length: 233	26													9
BAGiLS_001550	host	| Unknow | length: 233	27		5
BAGiLS_001552	host	| IPR002181 | Fibrinogen, alpha/beta/gamma chain, C-terminal globular | length: 232	27						2
BAGiLS_001553	host	| IPR002048 | Calcium-binding EF-hand | length: 232	27	3	7	15	6						24	21	8
BAGiLS_001554	host	| IPR001304 | C-type lectin | length: 232	27		12			7	12	4	8	6		11	5	9
BAGiLS_001555	host	| IPR000504 | RNA recognition motif, RNP-1 | length: 232	26	72	136	26	18	14	44	6		9	212	124	115	39
BAGiLS_001558	host	| IPR008968 | Clathrin adaptor, mu subunit, C-terminal | length: 232	26	8	5								17	9
BAGiLS_001561	host	| IPR000629 | RNA helicase, ATP-dependent, DEAD-box, conserved site | length: 232	26	49	29	29	30	13	19		4		84	70	47	9
BAGiLS_001566	host	| IPR000449 | Ubiquitin-associated/translation elongation factor EF1B, N-terminal | length: 232	25				22	7	5				60	35	18
BAGiLS_001571	host	| Unknow | length: 232	27	2									3	2
BAGiLS_001577	host	| IPR008954 | Moesin | length: 231	27	41	51	21	13	30	25				58	47	30
BAGiLS_001581	host	| IPR000850 | Adenylate kinase | length: 231	26	13	24	46	12	12	14	7	6	19	42	31	14
BAGiLS_001584	host	| IPR019373 | Ribosomal protein L51, mitochondrial | length: 231	27									6
BAGiLS_001586	host	| Unknow | length: 231	27		3		5						7	5
BAGiLS_001590	host	| IPR002861 | Reeler region | length: 231	24												3
BAGiLS_001599	host	| Unknow | length: 231	27						14	6
BAGiLS_001604	host	| IPR005317 | Peptidase M49, dipeptidyl-peptidase III | length: 230	26	20	4	4	8						27	12	6
BAGiLS_001605	host	| IPR008999 | Actin cross-linking | length: 230	26	74	26	27	67	6	2			2	64	45	10
BAGiLS_001608	host	| IPR000095 | PAK-box/P21-Rho-binding | length: 230	26			3	3
BAGiLS_001610	host	| IPR012337 | Polynucleotidyl transferase, ribonuclease H fold | length: 230	26												3
BAGiLS_001612	host	| IPR006639 | Peptidase A22, presenilin signal peptide | length: 230	26			6	8								7	22
BAGiLS_001613	host	| IPR001073 | Complement C1q protein | length: 230	26		4
BAGiLS_001618	host	| IPR002143 | Ribosomal protein L1 | length: 230	26	23	43	39		30	39	10	8	20	74	50	32	16
BAGiLS_001619	host	| IPR002085 | Alcohol dehydrogenase superfamily, zinc-containing | length: 230	25		6	13	14	6					21	18	8
BAGiLS_001620	host	| IPR016024 | Armadillo-type fold | length: 230	26				5						4
BAGiLS_001622	host	| IPR015425 | Actin-binding FH2 | length: 230	26						5							3
BAGiLS_001627	host	| IPR000086 | NUDIX hydrolase domain | length: 229	26	10	4	3							39	17	3
BAGiLS_001629	host	| Unknow | length: 229	25	16	14	71	17		2				27	19	5
BAGiLS_001630	host	| noIPR | length: 229	26							5
BAGiLS_001635	host	| IPR000557 | Calponin repeat | length: 229	25	51	70			25		9	9		143			7
BAGiLS_001638	host	| IPR001047 | Ribosomal protein S8e | length: 229	26					27	31	9		23	92	65	35	26
BAGiLS_001642	host	| Unknow | length: 229	26					3	25			9		7
BAGiLS_001645	host	| Unknow | length: 229	27						5					6
BAGiLS_001650	host	| IPR001353 | Proteasome, subunit alpha/beta | length: 228	26	31	16	54	6						33	31	11
BAGiLS_001652	host	| IPR003779 | Carboxymuconolactone decarboxylase | length: 228	26	5	13	32		21				20	5	3
BAGiLS_001653	host	| IPR001063 | Ribosomal protein L22/L17 | length: 228	27									5
BAGiLS_001657	host	| IPR009622 | Uncharacterised protein family UPF0240 | length: 228	26						6	4		4				2
BAGiLS_001658	host	| IPR016082 | Ribosomal protein L30, ferredoxin-like fold domain | length: 228	27					5	3			7
BAGiLS_001660	host	| IPR006773 | Adhesion regulating molecule | length: 228	23											4
BAGiLS_001664	thiotroph	| IPR001343 | Haemolysin-type calcium-binding region | BAZSymB HostEST bin | length: 228	24	9	11			4	11
BAGiLS_001668	host	| IPR001107 | Band 7 protein | length: 228	25		18			11	43	10	12	9			9	28
BAGiLS_001672	host	| IPR000010 | Proteinase inhibitor I25, cystatin | length: 228	26	4	4	5	3	3						2
BAGiLS_001676	host	| IPR005515 | Vitelline membrane outer layer protein I (VOMI) | length: 228	25										6
BAGiLS_001679	host	| IPR009886 | HCaRG | length: 227	26	2										4
BAGiLS_001687	host	| IPR000754 | Ribosomal protein S9 | length: 227	26		2	6		12	14	5		5			4	5
BAGiLS_001689	host	| IPR001047 | Ribosomal protein S8e | length: 227	26	26	67	27
BAGiLS_001690	host	| IPR000915 | Ribosomal protein L6E | length: 227	26		34			24			18			40		16
BAGiLS_001691	host	| IPR000555 | Mov34/MPN/PAD-1 | length: 227	25										11
BAGiLS_001695	host	| noIPR | length: 227	26		2			11				4			2
BAGiLS_001698	host	| IPR002305 | Aminoacyl-tRNA synthetase, class Ib | length: 227	26	9		3	12						11	8
BAGiLS_001702	host	| IPR012958 | CHD, N-terminal | length: 226	26											6
BAGiLS_001703	host	| Unknow | length: 226	26			10	7		24		4
BAGiLS_001705	host	| IPR007523 | Protein of unknown function DUF498 | length: 226	27						4
BAGiLS_001708	host	| noIPR | length: 226	26										5
BAGiLS_001711	host	| IPR001108 | Peptidase A22A, presenilin | length: 226	25		4	7	11	6	20	5	4					3
BAGiLS_001715	host	| IPR002164 | Nucleosome assembly protein (NAP) | length: 226	26											19	18
BAGiLS_001718	host	| IPR011046 | WD40 repeat-like-containing domain | length: 226	25		2			6
BAGiLS_001719	host	| IPR002547 | tRNA-binding region | length: 226	25	20	8	8	8	3	13	6	7	3	13	14		3
BAGiLS_001729	host	| IPR015421 | Pyridoxal phosphate-dependent transferase, major region, subdomain 1 | length: 225	26	28	5	10	14						12	15	2
BAGiLS_001734	host	| IPR003779 | Carboxymuconolactone decarboxylase | length: 225	26				5
BAGiLS_001736	host	| IPR006058 | 2Fe-2S ferredoxin, iron-sulphur binding site | length: 225	26											4
BAGiLS_001740	host	| IPR001304 | C-type lectin | length: 225	26								10	15			5
BAGiLS_001741	host	| IPR000215 | Protease inhibitor I4, serpin | length: 225	26	7									7
BAGiLS_001747	host	| IPR013216 | Methyltransferase type 11 | length: 225	26			3
BAGiLS_001750	host	| IPR005515 | Vitelline membrane outer layer protein I (VOMI) | length: 225	25			10		38		7		27
BAGiLS_001752	host	| IPR004045 | Glutathione S-transferase, N-terminal | length: 224	26		12	25							43	30	4
BAGiLS_001753	host	| IPR000717 | Proteasome component region PCI | length: 224	26	5	4	5			3						6
BAGiLS_001756	host	| IPR001128 | Cytochrome P450 | length: 224	26						3
BAGiLS_001757	host	| IPR002529 | Fumarylacetoacetase, C-terminal-like | length: 224	25	10		11							5
BAGiLS_001758	host	| IPR001648 | Ribosomal protein S18 | length: 224	26					4				2
BAGiLS_001766	host	| IPR006314 | Dyp-type peroxidase | length: 224	25													14
BAGiLS_001769	host	| IPR001304 | C-type lectin | length: 224	25		6
BAGiLS_001770	host	| IPR000235 | Ribosomal protein S7 | length: 224	25			17						4		15	9
BAGiLS_001772	host	| IPR004345 | TB2/DP1 and HVA22 related protein | length: 224	26	11	13	33	18	8	55		23		14	6		24
BAGiLS_001780	host	| IPR000504 | RNA recognition motif, RNP-1 | length: 223	27		5				4
BAGiLS_001782	host	| IPR000525 | Initiator Rep protein | length: 223	26													4
BAGiLS_001786	host	| IPR000808 | Mrp, conserved site | length: 223	24										4
BAGiLS_001788	host	| noIPR | length: 223	25		2				8	9	3	11			6	6
BAGiLS_001790	host	| IPR001752 | Kinesin, motor region | length: 223	25			43	63						23	11	9
BAGiLS_001797	host	| IPR013216 | Methyltransferase type 11 | length: 223	26						3			3
BAGiLS_001803	host	| IPR005484 | Ribosomal protein L18/L5 | length: 222	25					8			6	5
BAGiLS_001806	host	| IPR002731 | ATPase, BadF/BadG/BcrA/BcrD type | length: 222	25		6	5								18
BAGiLS_001807	host	| IPR004203 | Cytochrome c oxidase subunit IV | length: 222	25	21	32			11		57	84	50		3		82
BAGiLS_001810	host	| IPR019174 | NADH dehydrogenase [ubiquinone] 1, beta subcomplex, subunit 6 | length: 222	26			7			31	12	17	16			10
BAGiLS_001811	host	| IPR008856 | Translocon-associated beta | length: 222	25		11			6	23	23	26	22			8	19
BAGiLS_001812	host	| IPR008856 | Translocon-associated beta | length: 222	25			21
BAGiLS_001813	host	| IPR004203 | Cytochrome c oxidase subunit IV | length: 222	26			27	9		66						23
BAGiLS_001814	host	| IPR001304 | C-type lectin | length: 222	26									15
BAGiLS_001815	host	| IPR007863 | Peptidase M16, C-terminal | length: 222	25	23	13	16	15	21	43	112	51	19			20	27
BAGiLS_001816	host	| IPR010233 | Ubiquinone biosynthesis O-methyltransferase | length: 222	24	2	3			3			3	2			2	3
BAGiLS_001817	host	| IPR002198 | Short-chain dehydrogenase/reductase SDR | length: 222	25			2	2
BAGiLS_001825	host	| IPR000642 | Peptidase M41 | length: 222	24													8
BAGiLS_001826	host	| IPR005515 | Vitelline membrane outer layer protein I (VOMI) | length: 222	24	6	24						36	23			8
BAGiLS_001829	host	| IPR003593 | ATPase, AAA+ type, core | length: 221	25		9	16	23		3				18	11	13
BAGiLS_001832	host	| IPR001452 | Src homology-3 domain | length: 221	26												3
BAGiLS_001833	host	| IPR012677 | Nucleotide-binding, alpha-beta plait | length: 221	25	6	19			9	12	4	6	2	38	33	15	9
BAGiLS_001837	host	| IPR002041 | Ran GTPase | length: 221	25	73	32	68	39	8	47	15	17	22	34	27	23	23
BAGiLS_001839	host	| IPR000033 | Low-density lipoprotein receptor, YWTD repeat | length: 221	25		6				25		10				17	17
BAGiLS_001848	host	| IPR000169 | Peptidase, cysteine peptidase active site | length: 221	24									3
BAGiLS_001849	host	| IPR004820 | Cytidylyltransferase | length: 221	25		6	8	15						23	15
BAGiLS_001850	host	| IPR019174 | NADH dehydrogenase [ubiquinone] 1, beta subcomplex, subunit 6 | length: 221	26	4												19
BAGiLS_001852	host	| IPR000456 | Ribosomal protein L17 | length: 221	26		4			9	8	2		7
BAGiLS_001853	host	| IPR000573 | Aconitase A/isopropylmalate dehydratase small subunit, swivel | length: 221	24	26	15	11	2						32	25	21
BAGiLS_001855	host	| IPR004000 | Actin/actin-like | length: 221	25	381	323	168		220		79	62		477	387	215	197
BAGiLS_001857	host	| IPR002181 | Fibrinogen, alpha/beta/gamma chain, C-terminal globular | length: 221	26		3			7				4
BAGiLS_001858	host	| IPR009779 | Translocon-associated, gamma subunit | length: 220	25						4	21		7
BAGiLS_001859	host	| IPR002085 | Alcohol dehydrogenase superfamily, zinc-containing | length: 220	23	29	15	10	15	16				7	30	29	19	2
BAGiLS_001861	host	| IPR001450 | 4Fe-4S ferredoxin, iron-sulphur binding, subgroup | length: 220	25	5	12				12	16	14	16
BAGiLS_001862	host	| noIPR | length: 220	25		5
BAGiLS_001869	host	| IPR013780 | Glycosyl hydrolase, family 13, all-beta | length: 220	25	7
BAGiLS_001871	host	| IPR002048 | Calcium-binding EF-hand | length: 220	26							2			20	12
BAGiLS_001876	host	| IPR008854 | Thiopurine S-methyltransferase | length: 220	25	3		5								3
BAGiLS_001881	host	| Unknow | length: 220	25	3
BAGiLS_001884	host	| IPR000235 | Ribosomal protein S7 | length: 220	25		6
BAGiLS_001887	host	| IPR000169 | Peptidase, cysteine peptidase active site | length: 220	24											3
BAGiLS_001896	host	| IPR002843 | ATPase, V0/A0 complex, subunit C/D | length: 220	25	14	12	4	8	7	12	3	8	5	8	3	8	10
BAGiLS_001898	host	| IPR001708 | Membrane insertion protein, OxaA/YidC | length: 220	25						8	2	2				5	10
BAGiLS_001904	host	| IPR005062 | SAC3/GANP/Nin1/mts3/eIF-3 p25 | length: 219	25	7	8	13						2	8	7	6
BAGiLS_001906	host	| IPR009886 | HCaRG | length: 219	25		2
BAGiLS_001923	host	| IPR005317 | Peptidase M49, dipeptidyl-peptidase III | length: 219	25	41	9	3	11						27	22	10
BAGiLS_001931	host	| IPR000163 | Prohibitin | length: 219	24		132				220	95	71	51			47
BAGiLS_001934	host	| IPR001865 | Ribosomal protein S2 | length: 219	26								3
BAGiLS_001935	host	| noIPR | length: 219	25						2
BAGiLS_001939	host	| noIPR | length: 218	24			4
BAGiLS_001940	host	| IPR007676 | Ribophorin I | length: 218	25	29	61	46	39	34	85	38	35	16			41	67
BAGiLS_001942	host	| IPR004839 | Aminotransferase, class I/II | length: 218	25									4
BAGiLS_001945	host	| IPR001858 | Phosphatidylethanolamine-binding, conserved site | length: 218	25		2	42	2							3
BAGiLS_001949	host	| IPR004045 | Glutathione S-transferase, N-terminal | length: 218	25	20
BAGiLS_001951	host	| IPR001353 | Proteasome, subunit alpha/beta | length: 218	25				23
BAGiLS_001953	host	| IPR001299 | Ependymin | length: 218	24	10	5	8	7							8
BAGiLS_001956	host	| IPR006597 | Sel1-like | length: 218	25	3	4			2	8						4	7
BAGiLS_001962	host	| IPR000642 | Peptidase M41 | length: 218	24		5				5			4				9
BAGiLS_001966	host	| IPR000884 | Thrombospondin, type 1 repeat | length: 218	23	4			13
BAGiLS_001978	host	| IPR000435 | Tektin | length: 218	25		13		5	3	19	2		2
BAGiLS_001988	host	| IPR000910 | High mobility group, HMG1/HMG2 | length: 217	25						5					21
BAGiLS_001989	host	| IPR001304 | C-type lectin | length: 217	25						4
BAGiLS_001990	host	| IPR000473 | Ribosomal protein L36 | length: 217	25												2
BAGiLS_001992	host	| IPR007599 | Der1-like | length: 217	25			7						4				12
BAGiLS_001996	host	| IPR019386 | Rogdi, leucine zipper-containing protein | length: 217	25		2
BAGiLS_001997	host	| IPR000910 | High mobility group, HMG1/HMG2 | length: 217	25												7
BAGiLS_001999	host	| IPR001351 | Ribosomal protein S3, C-terminal | length: 217	24	39	90	59		24	38		16	27	109	73	136	37
BAGiLS_002001	host	| IPR005755 | Ribosomal protein L13, eukaryotic/archaeal | length: 217	25	10	15	4		8	33	8	12	16		17	18	11
BAGiLS_002002	host	| IPR000439 | Ribosomal protein L15e | length: 217	26			2				2		9			14	3
BAGiLS_002003	host	| IPR004045 | Glutathione S-transferase, N-terminal | length: 217	25	10	17							8	71	55	18
BAGiLS_002004	host	| IPR004345 | TB2/DP1 and HVA22 related protein | length: 217	25									24			14
BAGiLS_002005	host	| IPR005755 | Ribosomal protein L13, eukaryotic/archaeal | length: 217	25										29
BAGiLS_002013	host	| IPR001669 | Arginine repressor | length: 217	25		3			5	3				4
BAGiLS_002017	host	| Unknow | length: 217	24		10				22			17			5	5
BAGiLS_002020	host	| IPR000504 | RNA recognition motif, RNP-1 | length: 216	25							6		8			3
BAGiLS_002021	host	| IPR000308 | 14-3-3 protein | length: 216	25	66	106	135	38	26	29	11		27	140	110	57	27
BAGiLS_002022	host	| Unknow | length: 216	25		3				5
BAGiLS_002023	host	| IPR001199 | Cytochrome b5 | length: 216	25									2
BAGiLS_002025	host	| noIPR | length: 216	25				10
BAGiLS_002027	host	| IPR004099 | Pyridine nucleotide-disulphide oxidoreductase, dimerisation | length: 216	24	66		23	37
BAGiLS_002029	host	| IPR000910 | High mobility group, HMG1/HMG2 | length: 216	25		16	3		8				18	39
BAGiLS_002032	host	| IPR001135 | NADH-quinone oxidoreductase, subunit D | length: 216	24	4	4	6	4	4	34	10	15				13	15
BAGiLS_002034	host	| IPR001564 | Nucleoside diphosphate kinase, core | length: 216	24	8	4	6		2	7	2	2	3			5	3
BAGiLS_002036	host	| IPR002637 | Ham1-like protein | length: 216	25			7
BAGiLS_002037	host	| IPR001023 | Heat shock protein Hsp70 | length: 216	24	100	69	46	19	29	29	4	3	9	95	84	75	34
BAGiLS_002041	host	| IPR006900 | Sec23/Sec24 helical region | length: 216	25		4	9	2		4				10	7
BAGiLS_002044	host	| IPR000504 | RNA recognition motif, RNP-1 | length: 216	25		41			14	20	3	9		32	21	12
BAGiLS_002054	host	| IPR002130 | Peptidyl-prolyl cis-trans isomerase, cyclophilin-type | length: 216	23	78	44		58	19	20	6	8	27	141	116	32	9
BAGiLS_002066	host	| IPR002198 | Short-chain dehydrogenase/reductase SDR | length: 215	24	5	5	6		7				3		4
BAGiLS_002067	host	| IPR001865 | Ribosomal protein S2 | length: 215	24	26		38	36		14				80	56	32
BAGiLS_002068	host	| IPR018469 | Dual oxidase maturation factor | length: 215	24								4
BAGiLS_002069	host	| IPR001564 | Nucleoside diphosphate kinase, core | length: 215	24		7				7			8			3
BAGiLS_002071	host	| IPR004345 | TB2/DP1 and HVA22 related protein | length: 215	24							17
BAGiLS_002073	host	| IPR004854 | Ubiquitin fusion degradation protein UFD1 | length: 215	25	5		5							5	6
BAGiLS_002084	host	| IPR001030 | Aconitase/3-isopropylmalate dehydratase large subunit, alpha/beta/alpha | length: 215	24	27	12	11							33	31	9
BAGiLS_002085	host	| IPR011685 | LETM1-like | length: 215	25		7	5			41	4	6	10				32
BAGiLS_002090	host	| IPR001568 | Ribonuclease T2 | length: 215	24										3
BAGiLS_002091	host	| IPR006703 | AIG1 | length: 215	24	29	27	75				2		9
BAGiLS_002094	host	| IPR001073 | Complement C1q protein | length: 214	23		3			2	28	4	7	2		2	5	18
BAGiLS_002095	host	| Unknow | length: 214	25									3
BAGiLS_002097	host	| IPR009886 | HCaRG | length: 214	24	3	2									5
BAGiLS_002101	host	| IPR001841 | Zinc finger, RING-type | length: 214	23						2
BAGiLS_002104	host	| IPR004364 | Aminoacyl-tRNA synthetase, class II (D, K and N) | length: 214	25			15	41						28	25	5
BAGiLS_002106	host	| IPR001949 | NADH:ubiquinone oxidoreductase, 51 subunit, conserved site | length: 214	23	10	4	9	6	4	18	6	4	5			4	5
BAGiLS_002107	host	| IPR002085 | Alcohol dehydrogenase superfamily, zinc-containing | length: 214	23		3		7						18	8
BAGiLS_002112	host	| IPR006822 | Coatomer, epsilon subunit | length: 214	24		3	3							7		3	3
BAGiLS_002131	host	| IPR000504 | RNA recognition motif, RNP-1 | length: 213	26										5	5
BAGiLS_002133	host	| IPR013781 | Glycoside hydrolase, subgroup, catalytic core | length: 213	24		14	21			11
BAGiLS_002134	host	| Unknow | length: 213	24			2		3				3
BAGiLS_002135	host	| IPR000217 | Tubulin | length: 213	24	79	69	72	41	41	66	80	45	25	123	93	101	31
BAGiLS_002136	host	| IPR011010 | DNA breaking-rejoining enzyme, catalytic core | length: 213	25													3
BAGiLS_002138	host	| Unknow | length: 213	24										2
BAGiLS_002140	host	| IPR001380 | Ribosomal protein L13e | length: 213	25	18	26	9		21	36	16	14	25	60	33	34	9
BAGiLS_002142	host	| IPR002068 | Heat shock protein Hsp20 | length: 213	24	22	242	118	67	25	31	15	6	31	252	158
BAGiLS_002145	host	| IPR001813 | Ribosomal protein 60S | length: 213	23							19
BAGiLS_002146	host	| noIPR | length: 213	24			2
BAGiLS_002148	host	| IPR001865 | Ribosomal protein S2 | length: 213	25		7			11	3			4			3	3
BAGiLS_002150	host	| noIPR | length: 213	25	3		2			5			5			3
BAGiLS_002159	host	| IPR002198 | Short-chain dehydrogenase/reductase SDR | length: 213	23	31	10	27	13	18	4	4		4	6	10	8	4
BAGiLS_002162	host	| IPR002136 | Ribosomal protein L4/L1e | length: 212	23	31	20				41		15	11	62	26	64	14
BAGiLS_002163	host	| noIPR | length: 212	25									3
BAGiLS_002164	host	| IPR012335 | Thioredoxin fold | length: 212	23	26	47	92	37	32	28	30	23	40	32	36	14	6
BAGiLS_002166	host	| IPR001353 | Proteasome, subunit alpha/beta | length: 212	23	33		46	15					2	28		7
BAGiLS_002168	host	| IPR003579 | Ras small GTPase, Rab type | length: 212	24	6		16					4	16			8
BAGiLS_002169	host	| IPR006176 | 3-hydroxyacyl-CoA dehydrogenase, NAD binding | length: 212	23	7	23	13	16	61	24	7		20	26	12	21	10
BAGiLS_002175	host	| IPR003514 | Capsid protein F | length: 212	25						49	17	23				29
BAGiLS_002177	host	| IPR000157 | Toll-Interleukin receptor | length: 212	25												2
BAGiLS_002179	host	| Unknow | length: 212	24	71	82	22	78		9	3		3	178	129	56
BAGiLS_002182	host	| IPR002130 | Peptidyl-prolyl cis-trans isomerase, cyclophilin-type | length: 212	23			120
BAGiLS_002185	host	| IPR003577 | Ras small GTPase, Ras type | length: 212	24							6		23			10	9
BAGiLS_002187	host	| IPR000504 | RNA recognition motif, RNP-1 | length: 212	25	55				10				3	110	84	32	3
BAGiLS_002201	host	| IPR001353 | Proteasome, subunit alpha/beta | length: 212	24												8
BAGiLS_002202	host	| IPR001073 | Complement C1q protein | length: 212	23							3						6
BAGiLS_002206	host	| IPR006656 | Molybdopterin oxidoreductase | length: 211	23	35	46	16		17	52	29	20	17			18	53
BAGiLS_002209	host	| IPR000910 | High mobility group, HMG1/HMG2 | length: 211	25	71	81	55	19	34	32	7	5	48	184	107	92	15
BAGiLS_002214	host	| IPR019280 | COP9 signalosome, subunit CSN8 | length: 211	23									2
BAGiLS_002216	host	| IPR000648 | Oxysterol-binding protein | length: 211	24						12							6
BAGiLS_002218	host	| IPR000217 | Tubulin | length: 211	23			22
BAGiLS_002220	host	| IPR012961 | DSH, C-terminal | length: 211	24	2									3
BAGiLS_002221	host	| IPR019585 | 26S proteasome, regulatory subunit Rpn7 | length: 211	25	16	3	5	10						12		4
BAGiLS_002222	host	| IPR004127 | Prefoldin alpha-like | length: 211	24	7		19							16	8	5
BAGiLS_002233	host	| IPR001075 | NIF system FeS cluster assembly, NifU, C-terminal | length: 211	24					6	5			4
BAGiLS_002238	host	| IPR008689 | ATPase, F0 complex, subunit D, mitochondrial | length: 211	24		49	75			196	81	74				43	60
BAGiLS_002244	host	| IPR000504 | RNA recognition motif, RNP-1 | length: 211	25	14	19									17	13	4
BAGiLS_002246	host	| IPR007204 | ARP2/3 complex, p21-Arc subunit | length: 210	25	13	8	23				3		7			8
BAGiLS_002249	host	| IPR001135 | NADH-quinone oxidoreductase, subunit D | length: 210	24									13
BAGiLS_002250	host	| IPR005829 | Sugar transporter, conserved site | length: 210	23			2		5	10	3	4	2				2
BAGiLS_002253	host	| noIPR | length: 210	25											4
BAGiLS_002255	host	| IPR001073 | Complement C1q protein | length: 210	24		4	2
BAGiLS_002265	host	| noIPR | length: 210	24		8				9			8
BAGiLS_002276	host	| IPR002018 | Carboxylesterase, type B | length: 210	24	106	30	3		16			4		22	38	20
BAGiLS_002280	host	| IPR000859 | CUB | length: 209	23							4	3	4				5
BAGiLS_002281	host	| IPR019399 | Parkin co-regulated protein | length: 209	24	4	5	7		5	9	13	6	11			9	8
BAGiLS_002283	host	| IPR006108 | 3-hydroxyacyl-CoA dehydrogenase, C-terminal | length: 209	23		35	19	26	86	36		7	21	31	14	17	7
BAGiLS_002288	host	| IPR001096 | Peptidase C13, legumain | length: 209	24		5				3
BAGiLS_002291	host	| IPR000246 | Peptidase T2, asparaginase 2 | length: 209	23				3
BAGiLS_002294	host	| IPR002181 | Fibrinogen, alpha/beta/gamma chain, C-terminal globular | length: 209	24			46	2			4		7			6
BAGiLS_002295	host	| Unknow | length: 209	23										6		3
BAGiLS_002297	host	| IPR004364 | Aminoacyl-tRNA synthetase, class II (D, K and N) | length: 209	24	14	8
BAGiLS_002301	host	| IPR001478 | PDZ/DHR/GLGF | length: 209	24	14	20			9		4	2	4	24	22	15	8
BAGiLS_002302	host	| IPR001096 | Peptidase C13, legumain | length: 209	24	21		13							5
BAGiLS_002303	host	| IPR000196 | Ribosomal protein L19/L19e | length: 209	25		15	7		11	23	7		11	24	14	16	10
BAGiLS_002317	host	| IPR003382 | Flavoprotein | length: 208	23	2		17
BAGiLS_002319	host	| Unknow | length: 208	23		26			23	47	11	17	29	14		14	19
BAGiLS_002320	host	| IPR007741 | Ribosomal protein/NADH dehydrogenase domain | length: 208	24		3			7		4		2
BAGiLS_002322	host	| IPR002048 | Calcium-binding EF-hand | length: 208	24	6	5								20	8
BAGiLS_002325	host	| IPR002638 | Quinolinate phosphoribosyl transferase | length: 208	23			2	3
BAGiLS_002326	host	| IPR001912 | Ribosomal protein S4 | length: 208	24									2
BAGiLS_002332	host	| IPR000915 | Ribosomal protein L6E | length: 208	24	24		16			37	18		31	74		51
BAGiLS_002334	host	| Unknow | length: 208	24									3
BAGiLS_002337	host	| IPR000640 | Translation elongation factor EFG/EF2, C-terminal | length: 208	24							6
BAGiLS_002342	host	| IPR003598 | Immunoglobulin subtype 2 | length: 208	23			3	2
BAGiLS_002348	thiotroph	| IPR001343 | Haemolysin-type calcium-binding region | BAZSymB HostEST bin | length: 208	21									4
BAGiLS_002350	host	| IPR001790 | Ribosomal protein L10 | length: 207	23		116			76	86			25	165	95	80	51
BAGiLS_002353	host	| IPR000542 | Acyltransferase ChoActase/COT/CPT | length: 207	24	29	34				46	19		6			28	42
BAGiLS_002355	host	| noIPR | length: 207	24									3
BAGiLS_002356	host	| Unknow | length: 207	24		3	8		3
BAGiLS_002357	host	| IPR006055 | Exonuclease | length: 207	24										6
BAGiLS_002358	host	| IPR000836 | Phosphoribosyltransferase | length: 207	23	18	15	36	10						22	21
BAGiLS_002364	host	| IPR001664 | Intermediate filament protein | length: 207	24	104	259	306	227	49	180	118	47	51	227	122	94	187
BAGiLS_002370	host	| IPR007523 | Protein of unknown function DUF498 | length: 207	24									5
BAGiLS_002372	host	| IPR008699 | NADH:ubiquinone oxidoreductase, ASHI subunit | length: 207	24	3		8			41	25	16	16			6	10
BAGiLS_002379	host	| IPR001351 | Ribosomal protein S3, C-terminal | length: 207	23							11					115	29
BAGiLS_002390	host	| IPR000804 | Clathrin adaptor, sigma subunit/coatomer, zeta subunit | length: 206	24									3
BAGiLS_002395	host	| IPR001073 | Complement C1q protein | length: 206	22													3
BAGiLS_002396	host	| IPR015404 | Vps5 C-terminal | length: 206	24	13	15		10		12			11	48	55	29	13
BAGiLS_002398	host	| IPR006602 | Domain of unknown function DM10 | length: 206	24	2	11				3			3			8	22
BAGiLS_002405	host	| IPR001611 | Leucine-rich repeat | length: 206	23						10		3
BAGiLS_002409	host	| IPR002059 | Cold-shock protein, DNA-binding | length: 206	23								2
BAGiLS_002415	host	| IPR001012 | UBX | length: 206	23			3	5
BAGiLS_002419	host	| IPR001304 | C-type lectin | length: 206	24							8
BAGiLS_002422	host	| IPR001128 | Cytochrome P450 | length: 206	24				2
BAGiLS_002423	host	| IPR000138 | Hydroxymethylglutaryl-CoA lyase, active site | length: 206	22		3			10				2			2	2
BAGiLS_002424	host	| Unknow | length: 206	24										3
BAGiLS_002429	host	| IPR002068 | Heat shock protein Hsp20 | length: 205	24									20
BAGiLS_002431	host	| IPR009886 | HCaRG | length: 205	24										3
BAGiLS_002441	host	| IPR001619 | Sec1-like protein | length: 205	24													2
BAGiLS_002452	host	| IPR008689 | ATPase, F0 complex, subunit D, mitochondrial | length: 205	23	32				30				52
BAGiLS_002453	host	| IPR007204 | ARP2/3 complex, p21-Arc subunit | length: 205	24										17	13
BAGiLS_002459	host	| IPR006630 | RNA-binding protein Lupus La | length: 205	23		3	5	6		13
BAGiLS_002465	host	| IPR000719 | Protein kinase, core | length: 205	24											2
BAGiLS_002473	host	| IPR001611 | Leucine-rich repeat | length: 204	23	4	6	18
BAGiLS_002474	host	| IPR006108 | 3-hydroxyacyl-CoA dehydrogenase, C-terminal | length: 204	22	19	29	21		54	43	37	28	56		4	36	43
BAGiLS_002475	host	| IPR000182 | GCN5-related N-acetyltransferase | length: 204	24			4							21		10
BAGiLS_002476	host	| IPR003577 | Ras small GTPase, Ras type | length: 204	23							2
BAGiLS_002480	host	| noIPR | length: 204	23	2	11		2		17					16	8	3
BAGiLS_002481	host	| IPR012335 | Thioredoxin fold | length: 204	23		3		3						4	4
BAGiLS_002482	host	| noIPR | length: 204	23		2	2	3	3	2						4
BAGiLS_002485	host	| IPR000719 | Protein kinase, core | length: 204	23	5	8			8	4				4		4
BAGiLS_002488	host	| IPR001073 | Complement C1q protein | length: 204	22									3			2
BAGiLS_002489	host	| IPR001073 | Complement C1q protein | length: 204	23									2
BAGiLS_002490	host	| IPR000039 | Ribosomal protein L18e | length: 204	23	15	24	13		14	28	5	23				20	18
BAGiLS_002492	host	| IPR000557 | Calponin repeat | length: 204	22			187	86		48			25		112	47
BAGiLS_002493	host	| IPR000039 | Ribosomal protein L18e | length: 204	23									17	55	32
BAGiLS_002494	host	| IPR011046 | WD40 repeat-like-containing domain | length: 204	23						2
BAGiLS_002496	host	| noIPR | length: 204	24					4								2
BAGiLS_002497	host	| IPR000608 | Ubiquitin-conjugating enzyme, E2 | length: 204	23			9						4	4
BAGiLS_002498	host	| IPR002303 | Valyl-tRNA synthetase, class Ia | length: 204	22	6		5	6								2
BAGiLS_002516	host	| Unknow | length: 204	24									10
BAGiLS_002519	host	| IPR009104 | Sea anemone cytolysin | length: 203	23	10	15			25	50	24	29	19	29	14	9	36
BAGiLS_002522	host	| IPR001611 | Leucine-rich repeat | length: 203	24	9	8	24	7	4	17	3	2	5			7	16
BAGiLS_002524	host	| IPR002181 | Fibrinogen, alpha/beta/gamma chain, C-terminal globular | length: 203	23		21			4	22	12	11	6	3		6	15
BAGiLS_002526	host	| IPR002108 | Actin-binding, cofilin/tropomyosin type | length: 203	23	9		9	18		4				26	13
BAGiLS_002527	host	| IPR000352 | Class I peptide chain release factor | length: 203	24					4				4
BAGiLS_002528	host	| IPR001304 | C-type lectin | length: 203	23					5		5	2	3	5
BAGiLS_002533	host	| IPR011488 | Eukaryotic translation initiation factor 2, alpha subunit | length: 203	23		10	2	3	4	4				20	12	7
BAGiLS_002534	host	| IPR000741 | Fructose-bisphosphate aldolase, class-I | length: 203	22	114	55	36	78	11	7				170	156	34	6
BAGiLS_002538	host	| noIPR | length: 203	23	17			15						12	5
BAGiLS_002541	host	| IPR001304 | C-type lectin | length: 203	23		8				2	2						4
BAGiLS_002543	host	| IPR000504 | RNA recognition motif, RNP-1 | length: 203	24		2									4
BAGiLS_002552	host	| IPR001223 | Glycoside hydrolase, family 18, catalytic domain | length: 203	22	21	10			10	15	3			13	5	8
BAGiLS_002560	host	| noIPR | length: 203	24	2
BAGiLS_002561	host	| IPR000702 | Ribosomal protein L6 | length: 203	23							10	9		45		28	26
BAGiLS_002562	host	| IPR001073 | Complement C1q protein | length: 203	23								5	7
BAGiLS_002565	host	| IPR019338 | Ribosomal protein L35, mitochondrial | length: 202	24					4				7
BAGiLS_002567	host	| noIPR | length: 202	23										11	10		3
BAGiLS_002571	host	| IPR002423 | Chaperonin Cpn60/TCP-1 | length: 202	22											3	7
BAGiLS_002573	host	| IPR000299 | FERM domain | length: 202	25	61	54	30	27	39	28	6	14	27	103	91	70	10
BAGiLS_002574	host	| IPR001949 | NADH:ubiquinone oxidoreductase, 51 subunit, conserved site | length: 202	22	7			3	5	15	7	9	6			8	9
BAGiLS_002576	host	| IPR001664 | Intermediate filament protein | length: 202	24	75	218	192	138	37	128	81	30	44	167	88	70	139
BAGiLS_002578	host	| IPR000306 | Zinc finger, FYVE-type | length: 202	23											7
BAGiLS_002581	host	| IPR008957 | Fibronectin, type III-like fold | length: 202	23	13	13			25	16	6		5	21			13
BAGiLS_002586	host	| Unknow | length: 202	23		24			17	40	12	13	34		17		17
BAGiLS_002588	host	| Unknow | length: 202	23					5	6
BAGiLS_002592	host	| noIPR | length: 202	24													4
BAGiLS_002597	host	| IPR001818 | Peptidase M10A/M12B, matrixin/adamalysin | length: 202	22	9	4	8	7	16					11		5
BAGiLS_002601	host	| IPR003514 | Capsid protein F | length: 202	23						52		20				32	22
BAGiLS_002602	host	| IPR002687 | Pre-mRNA processing ribonucleoprotein, binding region | length: 202	22											3
BAGiLS_002605	host	| IPR013078 | Phosphoglycerate mutase | length: 201	23	5	9	2	3	7	4				4		3
BAGiLS_002607	host	| IPR009886 | HCaRG | length: 201	23									2
BAGiLS_002609	host	| IPR019399 | Parkin co-regulated protein | length: 201	23						3
BAGiLS_002613	host	| IPR000449 | Ubiquitin-associated/translation elongation factor EF1B, N-terminal | length: 201	22				3							2
BAGiLS_002614	host	| IPR000169 | Peptidase, cysteine peptidase active site | length: 201	22		2	8								5
BAGiLS_002617	host	| Unknow | length: 201	22						26					4
BAGiLS_002618	host	| IPR000357 | HEAT | length: 201	23	26	15	17	42		3	4		4	37	23	7	2
BAGiLS_002624	host	| IPR004888 | Glycoside hydrolase, family 63 | length: 201	24		7	8			19		4	5			5	9
BAGiLS_002629	host	| IPR008160 | Collagen triple helix repeat | length: 201	19	7	4	14	20
BAGiLS_002631	host	| IPR008333 | Oxidoreductase FAD-binding region | length: 201	23	2		2			7	3	4				8	6
BAGiLS_002646	host	| IPR007740 | Ribosomal protein L49/IMG2 | length: 200	23									3
BAGiLS_002648	host	| Unknow | length: 200	23			2						2	3	4
BAGiLS_002650	host	| IPR003959 | ATPase, AAA-type, core | length: 200	22	34	21	3		14	11				59	48		12
BAGiLS_002651	host	| IPR001073 | Complement C1q protein | length: 200	22				3		14	11	8	5
BAGiLS_002656	host	| Unknow | length: 200	23						11						8	5
BAGiLS_002658	host	| IPR001926 | Pyridoxal phosphate-dependent enzyme, beta subunit | length: 200	22		6	3	5	21	4			4	5	3
BAGiLS_002662	host	| IPR015422 | Pyridoxal phosphate-dependent transferase, major region, subdomain 2 | length: 200	23		12	12	25	19	2			8	2	2	7
BAGiLS_002670	host	| IPR000727 | Target SNARE coiled-coil region | length: 200	22						2
BAGiLS_002675	host	| IPR000169 | Peptidase, cysteine peptidase active site | length: 200	22					5	7						4	5
BAGiLS_002680	host	| IPR010987 | Glutathione S-transferase, C-terminal-like | length: 200	24		2								2
BAGiLS_002686	host	| Unknow | length: 200	22											7
BAGiLS_002687	host	| IPR001304 | C-type lectin | length: 200	23								6				6	3
BAGiLS_002689	host	| IPR006703 | AIG1 | length: 200	22	25	22
BAGiLS_002691	host	| IPR000911 | Ribosomal protein L11 | length: 199	22		4			11	7	7		11			4
BAGiLS_002693	host	| IPR002068 | Heat shock protein Hsp20 | length: 199	23	24	187	88	44						195	137	67
BAGiLS_002694	host	| IPR009886 | HCaRG | length: 199	23		2
BAGiLS_002696	host	| IPR001079 | Galectin, carbohydrate recognition domain | length: 199	23	9	21	4	4	12	21	10	11	6	30	16	28	10
BAGiLS_002697	host	| IPR001299 | Ependymin | length: 199	22	8	4	13	9						13	9
BAGiLS_002700	host	| IPR001307 | Thiosulphate sulfurtransferase, conserved site | length: 199	23	2					7
BAGiLS_002703	host	| Unknow | length: 199	23					11	2			6
BAGiLS_002704	host	| IPR000940 | Methyltransferase, NNMT/PNMT/TEMT | length: 199	22										16	13	9
BAGiLS_002705	host	| IPR008826 | Selenium-binding protein | length: 199	22	91	46	8	15	78	23	10	5	19	49	67	17
BAGiLS_002706	host	| IPR012336 | Thioredoxin-like fold | length: 199	22			8							4	2
BAGiLS_002708	host	| IPR002677 | Ribosomal protein L32p | length: 199	24		3			4				6
BAGiLS_002709	host	| IPR002181 | Fibrinogen, alpha/beta/gamma chain, C-terminal globular | length: 199	23													4
BAGiLS_002712	host	| IPR000702 | Ribosomal protein L6 | length: 199	22	23	21	45	4	6	12			21		48
BAGiLS_002715	host	| IPR001519 | Ferritin, N-terminal | length: 199	23	40
BAGiLS_002716	host	| IPR019153 | DDRGK domain | length: 199	23			2			5		4
BAGiLS_002721	host	| IPR008948 | L-Aspartase-like | length: 199	23	2			3
BAGiLS_002723	host	| IPR000120 | Amidase | length: 199	23							4						3
BAGiLS_002734	host	| IPR009028 | Clathrin/coatomer adaptor, adaptin-like, appendage, C-terminal subdomain | length: 198	22		9			2							3
BAGiLS_002736	host	| IPR000717 | Proteasome component region PCI | length: 198	23	15	2	5	11						16	5	5
BAGiLS_002741	host	| IPR002048 | Calcium-binding EF-hand | length: 198	23	19		44	7					7			11
BAGiLS_002742	host	| IPR008559 | Protein of unknown function DUF841, eukaryotic | length: 198	22			3			11	5	3
BAGiLS_002744	host	| IPR001073 | Complement C1q protein | length: 198	22								5				4
BAGiLS_002745	host	| IPR006137 | NADH:ubiquinone oxidoreductase-like, 20 subunit | length: 198	22	4	4	7			9	4	5	13			5	11
BAGiLS_002749	host	| IPR002198 | Short-chain dehydrogenase/reductase SDR | length: 198	22						24						15
BAGiLS_002754	host	| IPR002068 | Heat shock protein Hsp20 | length: 198	22													4
BAGiLS_002756	host	| IPR001304 | C-type lectin | length: 198	23									48
BAGiLS_002762	host	| IPR001440 | Tetratricopeptide TPR-1 | length: 198	22	20	14	8	5						19
BAGiLS_002771	host	| IPR001299 | Ependymin | length: 198	22										5	7
BAGiLS_002777	host	| IPR007714 | Protein of unknown function DUF667 | length: 197	23	3	10	3		5	25	4		6	7	5
BAGiLS_002778	host	| IPR012677 | Nucleotide-binding, alpha-beta plait | length: 197	24		3			6				6
BAGiLS_002779	host	| IPR004916 | Ubiquinone biosynthesis protein COQ7 | length: 197	22	2		2			10	4	6	9			3
BAGiLS_002785	host	| IPR007379 | Mitochondrial inner membrane translocase complex, subunit Tim44-related | length: 197	23					6		3	2
BAGiLS_002789	host	| IPR010736 | Protein of unknown function DUF1309 | length: 197	22						27			6			2
BAGiLS_002790	host	| IPR000504 | RNA recognition motif, RNP-1 | length: 197	23				7					2	21
BAGiLS_002791	host	| IPR002198 | Short-chain dehydrogenase/reductase SDR | length: 197	22		9	10	3	4	46	10	20			4	22	35
BAGiLS_002792	host	| IPR009028 | Clathrin/coatomer adaptor, adaptin-like, appendage, C-terminal subdomain | length: 197	22	3					3
BAGiLS_002796	host	| IPR000717 | Proteasome component region PCI | length: 197	23													6
BAGiLS_002803	host	| IPR001593 | Ribosomal protein S3Ae | length: 197	22	13					15				47		45
BAGiLS_002807	host	| IPR006176 | 3-hydroxyacyl-CoA dehydrogenase, NAD binding | length: 197	21		2	4	4						6	3
BAGiLS_002811	host	| IPR012317 | Poly(ADP-ribose) polymerase, catalytic region | length: 197	22				2								2
BAGiLS_002812	host	| IPR005474 | Transketolase, N-terminal | length: 197	21	55	19	34	46						55	38	13
BAGiLS_002813	host	| IPR001073 | Complement C1q protein | length: 197	21								5			4		6
BAGiLS_002814	host	| IPR008972 | Cupredoxin | length: 197	22	8	21			17	33			3	7		11	9
BAGiLS_002820	host	| IPR003579 | Ras small GTPase, Rab type | length: 196	23	4	2	4						3	5	3
BAGiLS_002827	host	| Unknow | length: 196	22												4
BAGiLS_002836	host	| IPR001304 | C-type lectin | length: 196	22	5	38	90	26		49	21	56	49	10	22	20	19
BAGiLS_002837	host	| IPR000911 | Ribosomal protein L11 | length: 196	22				8									18
BAGiLS_002838	host	| noIPR | length: 196	22	6	5	2	3		5	4	3				4	13
BAGiLS_002840	host	| IPR002048 | Calcium-binding EF-hand | length: 196	23		3
BAGiLS_002849	host	| Unknow | length: 195	23						4	3	5	2
BAGiLS_002850	host	| IPR008160 | Collagen triple helix repeat | length: 195	19	7	3	19	19
BAGiLS_002851	host	| IPR000426 | Proteasome, alpha-subunit, conserved site | length: 195	21						3
BAGiLS_002852	host	| IPR005822 | Ribosomal protein L13 | length: 195	23									5
BAGiLS_002858	host	| IPR004360 | Glyoxalase/bleomycin resistance protein/dioxygenase | length: 195	23	5		12
BAGiLS_002864	host	| Unknow | length: 195	23		3
BAGiLS_002866	host	| IPR003892 | Ubiquitin system component Cue | length: 195	23			2							2
BAGiLS_002869	host	| IPR000163 | Prohibitin | length: 195	21		112							42				142
BAGiLS_002873	host	| IPR005822 | Ribosomal protein L13 | length: 195	23							3	2
BAGiLS_002874	host	| IPR000711 | ATPase, F1 complex, OSCP/delta subunit | length: 195	22	41	50	75	12	34	140	70	79	65	13	11	37	58
BAGiLS_002886	host	| IPR000933 | Glycoside hydrolase, family 29 | length: 195	22	3
BAGiLS_002892	host	| IPR000711 | ATPase, F1 complex, OSCP/delta subunit | length: 195	22	40		73
BAGiLS_002897	host	| noIPR | length: 195	22											6
BAGiLS_002907	host	| IPR002048 | Calcium-binding EF-hand | length: 194	22	5	8	26				2		7	11	9
BAGiLS_002912	host	| IPR003577 | Ras small GTPase, Ras type | length: 194	22	6	8	22	3	9	17	5		10	3		10	7
BAGiLS_002919	host	| IPR009991 | Dynactin subunit p22 | length: 194	22			10	2						2
BAGiLS_002920	host	| noIPR | length: 194	22					3
BAGiLS_002923	host	| IPR000196 | Ribosomal protein L19/L19e | length: 194	23	14
BAGiLS_002924	host	| IPR001353 | Proteasome, subunit alpha/beta | length: 194	22	30	6	34							18	17	6
BAGiLS_002925	host	| IPR001514 | DNA-directed RNA polymerase, 30-40 subunit, conserved site | length: 194	22		4									5	2
BAGiLS_002926	host	| noIPR | length: 194	22	15	22	31	13	4	3		2	3	27	21	17	7
BAGiLS_002932	host	| IPR011992 | EF-Hand type | length: 194	23	63	43	4			8			2	29
BAGiLS_002933	host	| IPR000209 | Peptidase S8/S53, subtilisin/kexin/sedolisin | length: 194	21					2
BAGiLS_002941	host	| IPR002928 | Myosin tail | length: 193	23		59	144	79	140		4		26	52	13	18	6
BAGiLS_002948	host	| noIPR | length: 193	21										9	3
BAGiLS_002950	host	| Unknow | length: 193	22									4
BAGiLS_002955	host	| IPR002670 | Ribosomal protein L18ae | length: 193	23	16		23				9	11	17	46	26	23
BAGiLS_002956	host	| IPR001865 | Ribosomal protein S2 | length: 193	22								4
BAGiLS_002969	host	| IPR000793 | ATPase, F1/V1/A1 complex, alpha/beta subunit, C-terminal | length: 192	22	58	33	23	11	3	7	5	2	5	32	25	42	8
BAGiLS_002973	host	| IPR001593 | Ribosomal protein S3Ae | length: 192	22									7
BAGiLS_002975	host	| IPR000182 | GCN5-related N-acetyltransferase | length: 192	22	2									5	7
BAGiLS_002976	host	| IPR001023 | Heat shock protein Hsp70 | length: 192	21	98	122	141	20	124	107	59	61	17	88	86	60	52
BAGiLS_002980	host	| IPR006652 | Kelch repeat type 1 | length: 192	21				4
BAGiLS_002981	host	| Unknow | length: 192	22												3
BAGiLS_002982	host	| Unknow | length: 192	22				6
BAGiLS_002987	host	| IPR005484 | Ribosomal protein L18/L5 | length: 192	21	6		18	3								40
BAGiLS_002988	host	| IPR002132 | Ribosomal protein L5 | length: 192	22		14					3	6	12	23	20
BAGiLS_002989	host	| IPR002130 | Peptidyl-prolyl cis-trans isomerase, cyclophilin-type | length: 192	21			90	37		14	8	8	20	113	107	19	7
BAGiLS_002991	host	| IPR001063 | Ribosomal protein L22/L17 | length: 192	22		21	18	3		23	9	7	21	40	26	45	11
BAGiLS_002994	host	| IPR004045 | Glutathione S-transferase, N-terminal | length: 192	22						9
BAGiLS_002995	host	| IPR003577 | Ras small GTPase, Ras type | length: 192	22	17	10	17	6	8	20		9		13	11
BAGiLS_002996	host	| IPR012762 | Ubiquinone biosynthesis protein COQ9 | length: 192	22	3	5			7	20	6		8				4
BAGiLS_002999	host	| IPR019520 | Ribosomal protein S23, mitochondrial | length: 192	22		10			10	6			8			4
BAGiLS_003001	host	| IPR001268 | NADH:ubiquinone oxidoreductase, 30 subunit | length: 192	22						3						3
BAGiLS_003016	host	| IPR001680 | WD40 repeat | length: 192	21					5				4				6
BAGiLS_003017	host	| IPR001073 | Complement C1q protein | length: 192	21		3				12		7	3			3	3
BAGiLS_003023	host	| IPR002143 | Ribosomal protein L1 | length: 191	21					9	7			4
BAGiLS_003028	host	| IPR007533 | Cytochrome c oxidase assembly protein CtaG/Cox11 | length: 191	22						21		4	5			4
BAGiLS_003035	host	| IPR006076 | FAD dependent oxidoreductase | length: 191	21		2	2		11	3							2
BAGiLS_003036	host	| Unknow | length: 191	20	75	60	5		109	158	70	89	62	5	11	102	138
BAGiLS_003043	host	| IPR004301 | Nucleoplasmin | length: 191	22	2
BAGiLS_003044	host	| IPR001993 | Mitochondrial substrate carrier | length: 191	22							38	23
BAGiLS_003045	host	| IPR000504 | RNA recognition motif, RNP-1 | length: 191	23		49	14	16
BAGiLS_003046	host	| IPR002165 | Plexin | length: 191	22						40	19	47	11	4	9	19	16
BAGiLS_003049	host	| IPR002048 | Calcium-binding EF-hand | length: 191	22	15	16	13		4				5	47	26	4
BAGiLS_003052	host	| IPR002917 | GTP-binding protein, HSR1-related | length: 191	22						2
BAGiLS_003053	host	| IPR001912 | Ribosomal protein S4 | length: 191	23					12	32							5
BAGiLS_003063	host	| IPR001353 | Proteasome, subunit alpha/beta | length: 190	21	15	20	11	8						18	14	3
BAGiLS_003064	host	| IPR009445 | Protein of unknown function DUF1077 | length: 190	21		4										4	4
BAGiLS_003065	host	| IPR001304 | C-type lectin | length: 190	22									5
BAGiLS_003067	host	| IPR001424 | Superoxide dismutase, copper/zinc binding | length: 190	19	36	22	50	26	2		3		6	38	32
BAGiLS_003070	host	| IPR007676 | Ribophorin I | length: 190	22	18	43	32			55	22	16	12			28	42
BAGiLS_003079	host	| IPR001912 | Ribosomal protein S4 | length: 190	22	16		36	4				14	23	74	50	53
BAGiLS_003085	host	| IPR008856 | Translocon-associated beta | length: 190	21	8
BAGiLS_003087	host	| IPR000348 | emp24/gp25L/p24 | length: 190	22	4		10					7	11			4
BAGiLS_003092	host	| Unknow | length: 190	20			2	10
BAGiLS_003094	host	| IPR000435 | Tektin | length: 190	22	4	2	4			7						3	5
BAGiLS_003096	host	| IPR000235 | Ribosomal protein S7 | length: 190	21	7
BAGiLS_003097	host	| Unknow | length: 190	22	3	8			7	17	2					3	4
BAGiLS_003099	host	| IPR000719 | Protein kinase, core | length: 190	22			2
BAGiLS_003103	host	| IPR002048 | Calcium-binding EF-hand | length: 189	22	3	11	60	30	15	17	27	13	36	3
BAGiLS_003107	host	| IPR000642 | Peptidase M41 | length: 189	21												5
BAGiLS_003108	host	| IPR003959 | ATPase, AAA-type, core | length: 189	22	10	5	7	15							13	8
BAGiLS_003109	host	| IPR000504 | RNA recognition motif, RNP-1 | length: 189	22		13			7	21
BAGiLS_003112	host	| IPR001854 | Ribosomal protein L29 | length: 189	21	9	22	13		16			19	19	31		13	7
BAGiLS_003118	host	| noIPR | length: 189	22		3	3	3		2				6	4	5
BAGiLS_003125	host	| noIPR | length: 189	21		4				7							7
BAGiLS_003128	host	| IPR003609 | Apple-like | length: 189	21						2
BAGiLS_003135	host	| IPR000217 | Tubulin | length: 189	21			47	42
BAGiLS_003139	host	| IPR001073 | Complement C1q protein | length: 188	21									2
BAGiLS_003142	host	| IPR008855 | Translocon-associated | length: 188	21	4		20	25		9		35	23	2	4
BAGiLS_003144	host	| IPR001012 | UBX | length: 188	22			3	5						5	6
BAGiLS_003147	host	| noIPR | length: 188	21	158	119	32		14	3			4	116	117	65	9
BAGiLS_003148	host	| IPR001179 | Peptidyl-prolyl cis-trans isomerase, FKBP-type | length: 188	22	9		2	9						8	11	4
BAGiLS_003152	host	| IPR000629 | RNA helicase, ATP-dependent, DEAD-box, conserved site | length: 188	21	2	7	5	11						5	9	9
BAGiLS_003153	host	| IPR002198 | Short-chain dehydrogenase/reductase SDR | length: 188	21		3				14						5	5
BAGiLS_003154	host	| IPR003495 | Cobalamin (vitamin B12) biosynthesis CobW-like | length: 188	21											5
BAGiLS_003156	host	| IPR015706 | RNA-directed DNA polymerase (reverse transcriptase), related | length: 188	22				2
BAGiLS_003166	host	| IPR001173 | Glycosyl transferase, family 2 | length: 188	22			5									3
BAGiLS_003167	host	| IPR002085 | Alcohol dehydrogenase superfamily, zinc-containing | length: 188	20										3
BAGiLS_003178	host	| IPR010625 | CHCH | length: 188	22	6					20		10
BAGiLS_003182	host	| IPR001564 | Nucleoside diphosphate kinase, core | length: 187	22									2
BAGiLS_003185	host	| noIPR | length: 187	22					5	2
BAGiLS_003193	host	| IPR003891 | Initiation factor eIF-4 gamma, MA3 | length: 187	21				2						3
BAGiLS_003198	host	| IPR002048 | Calcium-binding EF-hand | length: 187	22		12
BAGiLS_003209	host	| noIPR | length: 187	21	6	2			19	2			3			3	3
BAGiLS_003218	host	| IPR000711 | ATPase, F1 complex, OSCP/delta subunit | length: 187	21							49
BAGiLS_003223	host	| noIPR | length: 186	21					11		6	3		9	7		4
BAGiLS_003224	host	| IPR009000 | Translation elongation and initiation factor/Ribosomal, beta-barrel | length: 186	20	3
BAGiLS_003227	host	| IPR004045 | Glutathione S-transferase, N-terminal | length: 186	22						2			9
BAGiLS_003228	host	| IPR001078 | 2-oxoacid dehydrogenase acyltransferase, catalytic domain | length: 186	20	10	13	9	7	25	20	9		7	10	13	14	10
BAGiLS_003229	host	| IPR008932 | Ribosomal protein L7/L12, oligomerisation | length: 186	21	2	9			6		6	6	14			5
BAGiLS_003234	host	| Unknow | length: 186	21				3
BAGiLS_003236	host	| IPR001310 | Histidine triad (HIT) protein | length: 186	21				8					3
BAGiLS_003240	host	| IPR001905 | Ammonium transporter | length: 186	20									3			7
BAGiLS_003250	host	| IPR001469 | ATPase, F1 complex, delta/epsilon subunit | length: 186	20	13	7	7	13	15	36	133	121	30	6		2
BAGiLS_003251	host	| IPR001014 | Ribosomal protein L23/L25, conserved site | length: 186	21				3				15	22		43	48	7
BAGiLS_003258	host	| IPR007992 | Cytochrome b, succinate dehydrogenase small subunit, CybS | length: 186	20							12	14
BAGiLS_003263	host	| IPR001518 | Argininosuccinate synthase | length: 186	21	9		13	22						13	4
BAGiLS_003272	host	| IPR001073 | Complement C1q protein | length: 186	21		8				17		10	8			5
BAGiLS_003275	host	| IPR000504 | RNA recognition motif, RNP-1 | length: 186	20	9		5	4						15		10
BAGiLS_003276	host	| IPR005000 | HpcH/HpaI aldolase | length: 186	21		10	5	13	9	3			3	2	3
BAGiLS_003284	host	| IPR000701 | Succinate dehydrogenase, cytochrome b subunit | length: 185	21				16					14			2
BAGiLS_003288	host	| IPR002155 | Thiolase | length: 185	20	14		4		9	3			4			6	3
BAGiLS_003289	host	| IPR003226 | Metal-dependent protein hydrolase | length: 185	21	4	3		6						15	15	4
BAGiLS_003291	host	| Unknow | length: 185	20	6	2			2	6
BAGiLS_003292	host	| IPR012675 | Beta-grasp fold, ferredoxin-type | length: 185	21				5						9	8
BAGiLS_003293	host	| IPR001104 | 3-oxo-5-alpha-steroid 4-dehydrogenase, C-terminal | length: 185	21						5
BAGiLS_003294	host	| IPR000169 | Peptidase, cysteine peptidase active site | length: 185	21	76	54	6	8	20	12	6	3	10	139	177	52	12
BAGiLS_003299	host	| IPR001915 | Peptidase M48, Ste24p | length: 185	21				4		6	2	2	2				3
BAGiLS_003302	host	| IPR002041 | Ran GTPase | length: 185	21	96	72	82	25	24	93	40	31	44	52	62	54	69
BAGiLS_003304	host	| IPR001781 | Zinc finger, LIM-type | length: 185	20			93	57						8	6
BAGiLS_003309	host	| noIPR | length: 185	21	5	4	7	4		3				5	3
BAGiLS_003315	host	| IPR012541 | DBP10CT | length: 185	21					2
BAGiLS_003318	host	| IPR001478 | PDZ/DHR/GLGF | length: 185	20			5							6
BAGiLS_003319	host	| IPR000569 | HECT | length: 185	21		2								3
BAGiLS_003328	host	| IPR001680 | WD40 repeat | length: 184	21			24			6					32	29
BAGiLS_003329	host	| IPR003579 | Ras small GTPase, Rab type | length: 184	21	47		57	26			3	6	17	34	34	13	5
BAGiLS_003332	host	| IPR019133 | Mitochondrial inner membrane protein Mitofilin | length: 184	21		19	7			38	10	11	9			19	26
BAGiLS_003336	host	| noIPR | length: 184	21								2	6
BAGiLS_003341	host	| IPR002048 | Calcium-binding EF-hand | length: 184	21		2							2
BAGiLS_003343	host	| IPR003959 | ATPase, AAA-type, core | length: 184	21							2	3	6			42
BAGiLS_003346	host	| IPR001073 | Complement C1q protein | length: 184	20					4		3			5
BAGiLS_003347	host	| IPR000554 | Ribosomal protein S7e | length: 184	21	37	28	70	19	18	23	4	10	18	45	24	23	9
BAGiLS_003353	host	| IPR019150 | Vesicle transport protein, Use1 | length: 184	21			2			6
BAGiLS_003355	host	| IPR006140 | D-isomer specific 2-hydroxyacid dehydrogenase, NAD-binding | length: 184	19										2
BAGiLS_003364	host	| IPR002928 | Myosin tail | length: 184	21	17	36	54	60	58	28	30	9	12	12	5	7	14
BAGiLS_003368	host	| noIPR | length: 184	20	46	40	8		2					40	48	36
BAGiLS_003369	host	| IPR001200 | Phosducin | length: 184	22										2
BAGiLS_003379	thiotroph	| IPR001343 | Haemolysin-type calcium-binding region | BAZSymB HostEST bin | length: 184	19		15
BAGiLS_003384	host	| IPR002020 | Citrate synthase-like | length: 183	21	75	29	67	82	157	21	9		29	37	17	17	5
BAGiLS_003386	host	| IPR002198 | Short-chain dehydrogenase/reductase SDR | length: 183	21	4					7							8
BAGiLS_003392	host	| noIPR | length: 183	21				2
BAGiLS_003395	host	| IPR002020 | Citrate synthase-like | length: 183	21	18	14		41	54			2	15		13
BAGiLS_003396	host	| IPR001580 | Calreticulin/calnexin | length: 183	21									15
BAGiLS_003401	host	| IPR001353 | Proteasome, subunit alpha/beta | length: 183	20	24		24	4
BAGiLS_003402	host	| IPR002670 | Ribosomal protein L18ae | length: 183	21		18			9	45							18
BAGiLS_003405	host	| IPR005475 | Transketolase-like, pyrimidine-binding domain | length: 183	20		5			8				2	3	2	3	2
BAGiLS_003412	host	| IPR000163 | Prohibitin | length: 183	21	14	68	34	19	39	96	74	72	31	11	8	58	88
BAGiLS_003418	host	| IPR007365 | Transferrin receptor-like, dimerisation | length: 183	21			10	7
BAGiLS_003434	host	| IPR004045 | Glutathione S-transferase, N-terminal | length: 182	21	12	10	33	10						12	3	3
BAGiLS_003437	host	| IPR001353 | Proteasome, subunit alpha/beta | length: 182	20	37	11		11							20
BAGiLS_003440	host	| Unknow | length: 182	22		3
BAGiLS_003441	host	| Unknow | length: 182	21		29			20	41						29	40
BAGiLS_003443	host	| IPR001907 | Peptidase S14, ClpP | length: 182	20	4	4			4				5			3
BAGiLS_003447	host	| IPR006016 | UspA | length: 182	20									4
BAGiLS_003455	host	| IPR007702 | Janus/Ocnus | length: 182	20			13	4						5
BAGiLS_003458	host	| IPR006703 | AIG1 | length: 182	20	14	19	34	12		5			10	39
BAGiLS_003460	host	| IPR007992 | Cytochrome b, succinate dehydrogenase small subunit, CybS | length: 182	20			7						14			7	6
BAGiLS_003462	host	| IPR001326 | Translation elongation factor EF1B, beta/delta chains, conserved site | length: 182	20					4
BAGiLS_003464	host	| IPR000062 | Thymidylate kinase-like | length: 182	21	2	2								15
BAGiLS_003467	host	| IPR005024 | Snf7 | length: 182	21				4						6	5
BAGiLS_003468	host	| IPR002213 | UDP-glucuronosyl/UDP-glucosyltransferase | length: 182	21						2
BAGiLS_003470	host	| IPR002110 | Ankyrin | length: 182	21	2		3	3
BAGiLS_003471	host	| IPR010111 | Kynureninase | length: 182	21	4
BAGiLS_003472	host	| Unknow | length: 182	22													5
BAGiLS_003488	host	| IPR000169 | Peptidase, cysteine peptidase active site | length: 182	20			9	4
BAGiLS_003495	host	| IPR011990 | Tetratricopeptide-like helical | length: 182	21								9
BAGiLS_003496	host	| IPR005746 | Thioredoxin | length: 181	20	3		23	27	14	12		2	10	12	6
BAGiLS_003497	host	| IPR006016 | UspA | length: 181	20	2									7	7
BAGiLS_003504	host	| IPR004154 | Anticodon-binding | length: 181	21	8	6	9							5	8	2
BAGiLS_003506	host	| IPR001464 | Annexin | length: 181	20		17	13	8	7	10		5	3	12	10	13	2
BAGiLS_003512	host	| IPR000298 | Cytochrome c oxidase, subunit III | length: 181	21						6
BAGiLS_003517	host	| IPR001983 | Translationally controlled tumour-associated TCTP | length: 181	21	5	12	58	8					5	31	22	5
BAGiLS_003522	host	| IPR011992 | EF-Hand type | length: 181	21							3		2
BAGiLS_003531	host	| IPR000235 | Ribosomal protein S7 | length: 181	20										15
BAGiLS_003537	host	| IPR005633 | Ribosomal protein L23/L25, N-terminal | length: 181	20		43	30		42	63				82
BAGiLS_003541	host	| noIPR | length: 181	21	7			5						14	9	4
BAGiLS_003542	host	| IPR002305 | Aminoacyl-tRNA synthetase, class Ib | length: 181	20		4	7	11							7
BAGiLS_003549	host	| IPR005344 | Uncharacterised protein family UPF0121 | length: 181	21									3				4
BAGiLS_003552	host	| IPR001715 | Calponin-like actin-binding | length: 181	21			20	13						17	13	2
BAGiLS_003555	host	| Unknow | length: 181	21		13		10
BAGiLS_003559	host	| IPR011488 | Eukaryotic translation initiation factor 2, alpha subunit | length: 180	20										16		5	2
BAGiLS_003579	host	| IPR004279 | Perilipin | length: 180	21					3	12		4	3				3
BAGiLS_003582	host	| IPR008907 | P25-alpha | length: 180	20		14	58	17						27	39	14
BAGiLS_003587	host	| IPR014806 | Ubiquitin-fold modifier-conjugating enzyme 1 | length: 180	20	2		11									3
BAGiLS_003588	host	| IPR001208 | DNA-dependent ATPase MCM | length: 180	21											3
BAGiLS_003591	host	| IPR000585 | Hemopexin/matrixin | length: 180	21					4		2
BAGiLS_003592	host	| IPR002015 | Proteasome/cyclosome, regulatory subunit | length: 180	20		6								9		10
BAGiLS_003593	host	| IPR005578 | Hrf1 | length: 180	20			4
BAGiLS_003604	host	| IPR001733 | Peptidase S26B, eukaryotic signal peptidase | length: 180	21			10				4	14	12			9	4
BAGiLS_003606	host	| IPR000172 | Glucose-methanol-choline oxidoreductase, N-terminal | length: 180	20		7				6						4	6
BAGiLS_003611	host	| IPR006602 | Domain of unknown function DM10 | length: 180	20		4				5	3		3			3	7
BAGiLS_003615	host	| IPR004273 | Dynein heavy chain | length: 180	20		5	8	9					2	6	2	9
BAGiLS_003619	host	| Unknow | length: 179	21										4	4	2
BAGiLS_003620	host	| IPR000426 | Proteasome, alpha-subunit, conserved site | length: 179	20		8	18						2	29
BAGiLS_003622	host	| IPR011992 | EF-Hand type | length: 179	21											73
BAGiLS_003623	host	| IPR006016 | UspA | length: 179	20									2
BAGiLS_003625	host	| noIPR | length: 179	21								3
BAGiLS_003626	host	| IPR002130 | Peptidyl-prolyl cis-trans isomerase, cyclophilin-type | length: 179	20	4	6	13	4						19	12	12
BAGiLS_003629	host	| IPR002181 | Fibrinogen, alpha/beta/gamma chain, C-terminal globular | length: 179	20		7				8	3	4	3
BAGiLS_003635	host	| IPR000308 | 14-3-3 protein | length: 179	20	7	9								11		6
BAGiLS_003640	host	| IPR000649 | Initiation factor 2B related | length: 179	20											3
BAGiLS_003644	host	| IPR000626 | Ubiquitin | length: 179	20										6	2
BAGiLS_003656	host	| IPR001519 | Ferritin, N-terminal | length: 179	21	5	7	8		5	2				6
BAGiLS_003665	host	| IPR000111 | Glycoside hydrolase, clan GH-D | length: 179	20	3			6
BAGiLS_003676	host	| IPR002205 | DNA topoisomerase, type IIA, subunit A or C-terminal | length: 179	21						4
BAGiLS_003677	host	| IPR000717 | Proteasome component region PCI | length: 179	21	2		2	2						4
BAGiLS_003680	host	| IPR001129 | Membrane-associated, eicosanoid/glutathione metabolism (MAPEG) protein | length: 179	20	13					46	74	43	26	10	10	37	39
BAGiLS_003686	host	| IPR000182 | GCN5-related N-acetyltransferase | length: 179	21											15
BAGiLS_003693	host	| IPR002056 | Protein import receptor MAS20-related | length: 178	20		10		6	5	38	16	11	9			4	26
BAGiLS_003694	host	| IPR001884 | Translation elongation factor, IF5A | length: 178	20	24	26	64	18	5	8			4	39	38	18
BAGiLS_003696	host	| IPR004038 | Ribosomal protein L7Ae/L30e/S12e/Gadd45 | length: 178	20		3			5	4			6
BAGiLS_003715	host	| IPR001266 | Ribosomal protein S19e | length: 178	20		22	27	6			4	16	17	45		21	5
BAGiLS_003716	host	| IPR001404 | Chaperone protein htpG | length: 178	20	39	57	51	14	66	56	23	24	13	67	54	49	38
BAGiLS_003718	host	| IPR008957 | Fibronectin, type III-like fold | length: 178	20	8	12	2							14	8	10
BAGiLS_003719	host	| IPR003514 | Capsid protein F | length: 178	20							8
BAGiLS_003720	host	| IPR001519 | Ferritin, N-terminal | length: 178	21		17	89	14	6	4				29	7
BAGiLS_003722	host	| IPR001564 | Nucleoside diphosphate kinase, core | length: 178	20	38	22	78	47		18	17	27		106	84
BAGiLS_003723	host	| IPR001147 | Ribosomal protein L21e | length: 178	21										12	11
BAGiLS_003725	host	| IPR009886 | HCaRG | length: 178	20	5		5								8
BAGiLS_003732	host	| IPR005326 | Plectin/S10, N-terminal | length: 178	20	13
BAGiLS_003736	host	| IPR006016 | UspA | length: 178	19			4
BAGiLS_003739	host	| IPR002731 | ATPase, BadF/BadG/BcrA/BcrD type | length: 178	20											4
BAGiLS_003748	host	| IPR000008 | C2 calcium-dependent membrane targeting | length: 178	20										8	7
BAGiLS_003769	host	| IPR001365 | Adenosine/AMP deaminase | length: 177	20	14									4
BAGiLS_003771	host	| IPR000555 | Mov34/MPN/PAD-1 | length: 177	20										21
BAGiLS_003776	host	| IPR002048 | Calcium-binding EF-hand | length: 177	20			3
BAGiLS_003779	host	| IPR002181 | Fibrinogen, alpha/beta/gamma chain, C-terminal globular | length: 177	21		10			11	10		3			10		11
BAGiLS_003783	host	| IPR000863 | Sulfotransferase | length: 177	21		6
BAGiLS_003789	host	| IPR019329 | NADH:ubiquinone oxidoreductase, ESSS subunit | length: 177	20		9					24	23	16			10	21
BAGiLS_003790	host	| IPR001304 | C-type lectin | length: 177	20	2							7	16
BAGiLS_003791	host	| IPR019329 | NADH:ubiquinone oxidoreductase, ESSS subunit | length: 177	20			11	32	5	20
BAGiLS_003793	host	| IPR019166 | Apolipoprotein O | length: 177	20		6					7	12
BAGiLS_003796	host	| IPR006652 | Kelch repeat type 1 | length: 177	20		2		6						4	10	3
BAGiLS_003799	host	| IPR003514 | Capsid protein F | length: 177	20	3	2			8	22	7	13	2	7	7	30	30
BAGiLS_003801	host	| IPR000608 | Ubiquitin-conjugating enzyme, E2 | length: 177	21			3
BAGiLS_003803	host	| noIPR | length: 177	20		2								3
BAGiLS_003809	host	| IPR012989 | SEP | length: 177	19			3	3
BAGiLS_003815	host	| IPR007863 | Peptidase M16, C-terminal | length: 177	20	6	7		6	12	4			3			5
BAGiLS_003821	host	| IPR000286 | Histone deacetylase superfamily | length: 177	20	22	13		8	32	20	2	7	5	9	4	9	5
BAGiLS_003829	host	| IPR001196 | Ribosomal protein L15 | length: 177	20	4	6	4					3				7
BAGiLS_003838	host	| IPR004918 | Cdc37 | length: 176	20						2				13	6
BAGiLS_003843	host	| IPR001757 | ATPase, P-type, K/Mg/Cd/Cu/Zn/Na/Ca/Na/H-transporter | length: 176	20					3	14							2
BAGiLS_003845	host	| IPR005810 | Succinyl-CoA ligase, alpha subunit | length: 176	18		31	18	24	77	10	3	2	12	19	16	10
BAGiLS_003846	host	| IPR005813 | Ribosomal protein L20 | length: 176	21		3						2
BAGiLS_003848	host	| IPR019002 | Ribosome biogenesis protein Nop16 | length: 176	21						2
BAGiLS_003858	host	| IPR000910 | High mobility group, HMG1/HMG2 | length: 176	20	5						18
BAGiLS_003859	host	| IPR000793 | ATPase, F1/V1/A1 complex, alpha/beta subunit, C-terminal | length: 176	19	156	145	90	78	195	205	248	339	152	45	35	74	40
BAGiLS_003860	host	| IPR009346 | GRIM-19 | length: 176	22		6			7				17
BAGiLS_003863	host	| IPR002130 | Peptidyl-prolyl cis-trans isomerase, cyclophilin-type | length: 176	19	39	29			22
BAGiLS_003869	host	| IPR002928 | Myosin tail | length: 176	20		48	62	30	139		4		15	33	10	16	8
BAGiLS_003870	host	| noIPR | length: 176	20						3
BAGiLS_003872	host	| IPR001993 | Mitochondrial substrate carrier | length: 176	20													2
BAGiLS_003881	host	| IPR002041 | Ran GTPase | length: 175	20	15		18						4	16	7	3
BAGiLS_003882	host	| IPR001892 | Ribosomal protein S13 | length: 175	20	29	63	66	10	9	38	15	37	26	111	66	43	17
BAGiLS_003895	host	| IPR020164 | Cytochrome c oxidase assembly protein COX16 | length: 175	20				4			2
BAGiLS_003900	host	| Unknow | length: 175	18						11	8	8					5
BAGiLS_003904	host	| IPR004839 | Aminotransferase, class I/II | length: 175	20	37	24	36	65	42	10	5	3	9	57	36	35	5
BAGiLS_003906	host	| IPR002085 | Alcohol dehydrogenase superfamily, zinc-containing | length: 175	18	40	28	17	21	17	5	2			45	44	14
BAGiLS_003908	host	| IPR001129 | Membrane-associated, eicosanoid/glutathione metabolism (MAPEG) protein | length: 175	19				32	12
BAGiLS_003909	host	| IPR011992 | EF-Hand type | length: 175	20	16		27	2							20
BAGiLS_003911	host	| IPR001790 | Ribosomal protein L10 | length: 175	19	11	33			34	26	5	10	17	16	11	10	5
BAGiLS_003916	host	| noIPR | length: 175	20			4	9
BAGiLS_003920	host	| IPR000795 | Protein synthesis factor, GTP-binding | length: 175	19	4	13			38	47	13	13	16	18			33
BAGiLS_003923	host	| IPR002085 | Alcohol dehydrogenase superfamily, zinc-containing | length: 175	19			2	4						2
BAGiLS_003935	host	| IPR001304 | C-type lectin | length: 175	20		9
BAGiLS_003938	host	| IPR002048 | Calcium-binding EF-hand | length: 174	20	11	17	191	94	19	7	24	10	32
BAGiLS_003939	host	| IPR004323 | Divalent ion tolerance protein, CutA1 | length: 174	20			11	24					2
BAGiLS_003940	host	| IPR000754 | Ribosomal protein S9 | length: 174	19								2
BAGiLS_003943	host	| IPR015424 | Pyridoxal phosphate-dependent transferase, major region | length: 174	20	6	5	2	7	23
BAGiLS_003951	host	| IPR004099 | Pyridine nucleotide-disulphide oxidoreductase, dimerisation | length: 174	19	57	13	23	32	13					51	29	8
BAGiLS_003961	host	| IPR000504 | RNA recognition motif, RNP-1 | length: 174	20						6
BAGiLS_003965	host	| IPR000196 | Ribosomal protein L19/L19e | length: 174	21		11	7			14		15	12			12
BAGiLS_003966	host	| IPR002132 | Ribosomal protein L5 | length: 174	20	9		15		11	27						10	18
BAGiLS_003968	host	| noIPR | length: 174	21	3	4				20		20	5	5	12	4	7
BAGiLS_003969	host	| IPR019344 | Mitochondrial F1-F0 ATP synthase subunit F, predicted | length: 174	21		23	34		12	66	48		31
BAGiLS_003971	host	| IPR019344 | Mitochondrial F1-F0 ATP synthase subunit F, predicted | length: 174	21	16							79
BAGiLS_003982	host	| IPR005631 | Protein of unknown function DUF339 | length: 174	20				8
BAGiLS_003991	host	| IPR000209 | Peptidase S8/S53, subtilisin/kexin/sedolisin | length: 174	20			11			8			6
BAGiLS_003998	host	| IPR008968 | Clathrin adaptor, mu subunit, C-terminal | length: 174	20		3	3			6			6		6	14	3
BAGiLS_003999	host	| IPR007231 | Nucleoporin interacting component Nup93/Nic96 | length: 174	20													4
BAGiLS_004003	host	| IPR004820 | Cytidylyltransferase | length: 174	20										8	6
BAGiLS_004023	host	| IPR006016 | UspA | length: 173	19	5					4				7	10	5
BAGiLS_004027	host	| IPR002876 | Protein of unknown function DUF28 | length: 173	20											5
BAGiLS_004030	host	| IPR001073 | Complement C1q protein | length: 173	19		8				9			19			2	3
BAGiLS_004036	host	| IPR014878 | Domain of unknown function DUF1794 | length: 173	20	29	6	9						13	11	8	4
BAGiLS_004038	host	| IPR006885 | ETC complex I subunit conserved region | length: 173	20					6		10
BAGiLS_004042	host	| Unknow | length: 173	20								3	25	8		17
BAGiLS_004045	host	| IPR011237 | Peptidase M16, core | length: 173	18												22
BAGiLS_004056	host	| IPR002110 | Ankyrin | length: 173	19									2
BAGiLS_004058	host	| IPR001023 | Heat shock protein Hsp70 | length: 173	20	6	4	18	16	12	9			2	6	13	4
BAGiLS_004060	host	| IPR000626 | Ubiquitin | length: 173	20			4
BAGiLS_004061	host	| IPR012394 | Aldehyde dehydrogenase NAD(P)-dependent | length: 173	20		2		2		11			2			2
BAGiLS_004100	host	| IPR007863 | Peptidase M16, C-terminal | length: 172	19					9				3
BAGiLS_004107	host	| Unknow | length: 172	19									23
BAGiLS_004108	host	| IPR011400 | Translation initiation factor eIF-3b | length: 172	21			3
BAGiLS_004109	host	| noIPR | length: 172	20						2				22	19	8
BAGiLS_004118	host	| IPR009346 | GRIM-19 | length: 172	21	5		12			17	19	24					13
BAGiLS_004119	host	| IPR000089 | Biotin/lipoyl attachment | length: 172	19		6			16	3		2				2
BAGiLS_004120	host	| IPR002198 | Short-chain dehydrogenase/reductase SDR | length: 172	19		3				5						5	5
BAGiLS_004121	host	| IPR001412 | Aminoacyl-tRNA synthetase, class I, conserved site | length: 172	20	63	27	12		5	2			3	58	46	15
BAGiLS_004135	host	| IPR000152 | EGF-type aspartate/asparagine hydroxylation site | length: 172	18		11
BAGiLS_004136	host	| IPR017956 | AT hook, DNA-binding motif | length: 172	19					6	2
BAGiLS_004138	host	| IPR000589 | Ribosomal protein S15 | length: 172	20	22	25			11	28		25	21	53		18	16
BAGiLS_004155	host	| IPR000424 | Primosome PriB/single-strand DNA-binding | length: 171	20	6	5		3	26	10	7	3	13	9	9
BAGiLS_004156	host	| IPR000850 | Adenylate kinase | length: 171	19		23	30			17				33		10	8
BAGiLS_004157	host	| IPR001209 | Ribosomal protein S14 | length: 171	20					4				5			2
BAGiLS_004160	host	| IPR001073 | Complement C1q protein | length: 171	19									10
BAGiLS_004163	host	| IPR000626 | Ubiquitin | length: 171	20		346	211	178						186
BAGiLS_004169	host	| IPR000988 | Ribosomal protein L24e | length: 171	19		24	28	9	17	32	13	40	13	48	24	39	18
BAGiLS_004176	host	| IPR002124 | Cytochrome c oxidase, subunit Vb | length: 171	19		38		59	59	71	126	102	58	5	6		14
BAGiLS_004185	host	| IPR001254 | Peptidase S1/S6, chymotrypsin/Hap | length: 171	19			3
BAGiLS_004188	host	| IPR008584 | Protein of unknown function DUF866, eukaryotic | length: 171	19	3	3	7	2						7	4
BAGiLS_004193	host	| Unknow | length: 171	20				2					2
BAGiLS_004194	host	| IPR000242 | Protein-tyrosine phosphatase, receptor/non-receptor type | length: 171	20	3		3	3								3
BAGiLS_004196	host	| IPR007229 | Nicotinate phosphoribosyltransferase-related | length: 171	19	4
BAGiLS_004200	host	| IPR001073 | Complement C1q protein | length: 171	19		11						17	33		9	4
BAGiLS_004201	host	| IPR001498 | Uncharacterised protein family UPF0029, Impact, N-terminal | length: 171	19										2
BAGiLS_004208	host	| IPR000649 | Initiation factor 2B related | length: 171	19			2	8						6	6	3
BAGiLS_004225	host	| IPR010754 | Optic atrophy 3-like | length: 170	20			2						5
BAGiLS_004232	host	| noIPR | length: 170	19		3				7		2					4
BAGiLS_004233	host	| IPR005813 | Ribosomal protein L20 | length: 170	20									2
BAGiLS_004242	host	| IPR000210 | BTB/POZ-like | length: 170	19										4
BAGiLS_004245	host	| IPR006789 | ARP2/3 complex 16 subunit (p16-Arc) | length: 170	18			19		3			3	9			3
BAGiLS_004246	host	| IPR009395 | GCN5-like 1 | length: 170	19				11						3
BAGiLS_004250	host	| IPR004023 | Mago nashi protein | length: 170	20	2	4							6	2		3
BAGiLS_004253	host	| IPR002198 | Short-chain dehydrogenase/reductase SDR | length: 170	19		5			7	13		3	3			6	8
BAGiLS_004256	host	| IPR002713 | FF domain | length: 170	21										7
BAGiLS_004261	host	| IPR011400 | Translation initiation factor eIF-3b | length: 170	20		7							2	11		7	2
BAGiLS_004268	host	| IPR006602 | Domain of unknown function DM10 | length: 170	20		6				4	2					2	6
BAGiLS_004274	host	| IPR002994 | Surfeit locus 1 | length: 170	20						6						3	6
BAGiLS_004275	host	| IPR002136 | Ribosomal protein L4/L1e | length: 170	20									3			3
BAGiLS_004289	host	| IPR000315 | Zinc finger, B-box | length: 170	20													2
BAGiLS_004299	host	| IPR002020 | Citrate synthase-like | length: 169	19									20	24	17
BAGiLS_004305	host	| IPR001697 | Pyruvate kinase | length: 169	18	14	9	38	46						35	24	4
BAGiLS_004314	host	| IPR001611 | Leucine-rich repeat | length: 169	19										6
BAGiLS_004315	host	| IPR000380 | DNA topoisomerase, type IA, core | length: 169	19									3			3
BAGiLS_004316	host	| IPR002784 | Ribosomal protein L14 | length: 169	19	9		12	2	8	27	11		17	41	27	17	17
BAGiLS_004320	host	| IPR001266 | Ribosomal protein S19e | length: 169	19	16					17					31
BAGiLS_004325	host	| IPR016040 | NAD(P)-binding domain | length: 169	19	11	14	34	53	16	10	5		3	10	12	9	6
BAGiLS_004332	host	| IPR002784 | Ribosomal protein L14 | length: 169	20		24						21
BAGiLS_004333	host	| noIPR | length: 169	20					17	8
BAGiLS_004335	host	| IPR008417 | B-cell receptor-associated 31-like | length: 169	20		10	17			24	9		9			5	13
BAGiLS_004338	host	| IPR001279 | Beta-lactamase-like | length: 169	19					4
BAGiLS_004347	host	| noIPR | length: 169	21		2
BAGiLS_004349	host	| IPR004245 | Protein of unknown function DUF229 | length: 169	19			7	4		12
BAGiLS_004368	host	| IPR010736 | Protein of unknown function DUF1309 | length: 168	18		3			15	32	8						14
BAGiLS_004370	host	| noIPR | length: 168	19				4		4				19		9	5
BAGiLS_004372	host	| noIPR | length: 168	19										2	3
BAGiLS_004373	host	| IPR002108 | Actin-binding, cofilin/tropomyosin type | length: 168	19	109	62		55	12	19	7	7				26	8
BAGiLS_004374	host	| IPR001971 | Ribosomal protein S11 | length: 168	18		4	5		12	3			4			2
BAGiLS_004379	host	| noIPR | length: 168	19		6			9	6							4
BAGiLS_004380	host	| IPR001326 | Translation elongation factor EF1B, beta/delta chains, conserved site | length: 168	19										23
BAGiLS_004381	host	| noIPR | length: 168	20	4	9	14	22						16	13	3	3
BAGiLS_004382	host	| IPR001134 | Netrin domain | length: 168	20							2				7
BAGiLS_004384	host	| IPR000851 | Ribosomal protein S5 | length: 168	19		2	2		6	5		3	3			3
BAGiLS_004387	host	| IPR000504 | RNA recognition motif, RNP-1 | length: 168	19								2		26	10
BAGiLS_004391	host	| IPR000971 | Globin, subset | length: 168	19	14
BAGiLS_004393	host	| IPR009703 | Selenoprotein S | length: 168	20			2			3							2
BAGiLS_004408	host	| IPR001757 | ATPase, P-type, K/Mg/Cd/Cu/Zn/Na/Ca/Na/H-transporter | length: 168	18		6	3	14		3
BAGiLS_004409	host	| noIPR | length: 168	19	28	13	16		4					23	25	7
BAGiLS_004412	host	| IPR000348 | emp24/gp25L/p24 | length: 168	19		2	17					3	3
BAGiLS_004413	host	| noIPR | length: 168	19										10
BAGiLS_004416	host	| IPR002020 | Citrate synthase-like | length: 168	18	39	24	36	59	122	13	4	3	19	29	20	10	4
BAGiLS_004417	host	| IPR001602 | Uncharacterised protein family UPF0047 | length: 168	19	3		9	4						3	4
BAGiLS_004420	host	| Unknow | length: 168	19	3					2				11	8	6
BAGiLS_004425	host	| IPR001128 | Cytochrome P450 | length: 168	19			3			3
BAGiLS_004427	host	| IPR006966 | Peroxin-3 | length: 168	20													2
BAGiLS_004429	host	| IPR001005 | SANT, DNA-binding | length: 168	20									2
BAGiLS_004435	host	| IPR001128 | Cytochrome P450 | length: 168	19	3			2		5						3
BAGiLS_004436	host	| IPR001282 | Glucose-6-phosphate dehydrogenase | length: 168	19	18	4			15				2	3	3
BAGiLS_004439	host	| IPR003514 | Capsid protein F | length: 168	20		2					8
BAGiLS_004441	host	| IPR003231 | Acyl carrier protein (ACP) | length: 168	19			23	9			16
BAGiLS_004446	host	| IPR013126 | Heat shock protein 70 | length: 168	19					2
BAGiLS_004447	host	| IPR002181 | Fibrinogen, alpha/beta/gamma chain, C-terminal globular | length: 168	19		10			26					4	6
BAGiLS_004450	host	| IPR000608 | Ubiquitin-conjugating enzyme, E2 | length: 167	19	9		13							4	5
BAGiLS_004458	host	| IPR000626 | Ubiquitin | length: 167	18			4	7						6
BAGiLS_004463	host	| IPR006140 | D-isomer specific 2-hydroxyacid dehydrogenase, NAD-binding | length: 167	18	6	10	20	27	2					31	15	5
BAGiLS_004467	host	| IPR000911 | Ribosomal protein L11 | length: 167	18	11	32	25		21	33		10	17	43	33	12
BAGiLS_004468	host	| IPR001129 | Membrane-associated, eicosanoid/glutathione metabolism (MAPEG) protein | length: 167	19			7
BAGiLS_004471	host	| IPR004045 | Glutathione S-transferase, N-terminal | length: 167	20	9		45	6						8	3
BAGiLS_004476	host	| IPR002165 | Plexin | length: 167	19	6	3			4	14	5	4	5			11	12
BAGiLS_004490	host	| IPR005708 | Homogentisate 1,2-dioxygenase | length: 167	19	7		5	6
BAGiLS_004492	host	| Unknow | length: 167	19				2						7	6	3
BAGiLS_004495	host	| IPR004087 | K Homology | length: 167	18	5		2							12	13
BAGiLS_004497	host	| IPR001107 | Band 7 protein | length: 167	19		9			7	21	4	5	4			12	18
BAGiLS_004501	host	| IPR000557 | Calponin repeat | length: 166	18		9	194	248						8
BAGiLS_004502	host	| IPR007741 | Ribosomal protein/NADH dehydrogenase domain | length: 166	19									5
BAGiLS_004503	host	| IPR000439 | Ribosomal protein L15e | length: 166	19	4	4				6					3	12
BAGiLS_004504	host	| IPR012961 | DSH, C-terminal | length: 166	20				3
BAGiLS_004506	host	| IPR000435 | Tektin | length: 166	19			3			5							7
BAGiLS_004511	host	| IPR001304 | C-type lectin | length: 166	20									17
BAGiLS_004515	host	| IPR012677 | Nucleotide-binding, alpha-beta plait | length: 166	18		8				11	3			13		13	7
BAGiLS_004516	host	| IPR007052 | CS domain | length: 166	19	18	15	5	2		3			6	39	27	24
BAGiLS_004517	host	| IPR000286 | Histone deacetylase superfamily | length: 166	19												13	8
BAGiLS_004527	host	| IPR000668 | Peptidase C1A, papain C-terminal | length: 166	19											4	4
BAGiLS_004534	host	| IPR001564 | Nucleoside diphosphate kinase, core | length: 166	18					6				18			8	6
BAGiLS_004536	host	| noIPR | length: 166	19	3		8	7						8	6
BAGiLS_004538	host	| IPR000340 | Dual specificity phosphatase, catalytic domain | length: 166	19									4
BAGiLS_004541	host	| Unknow | length: 166	19	2	4		6
BAGiLS_004542	host	| IPR005829 | Sugar transporter, conserved site | length: 166	19	6	4	6	6	13	24		4	2	4	11	3	3
BAGiLS_004548	host	| Unknow | length: 166	19		7			6	22	3	3	3			4	4
BAGiLS_004556	host	| IPR004942 | Dynein light chain-related | length: 166	19			9	6
BAGiLS_004560	host	| IPR006140 | D-isomer specific 2-hydroxyacid dehydrogenase, NAD-binding | length: 166	18				4						5	3
BAGiLS_004577	host	| IPR000307 | Ribosomal protein S16 | length: 165	19								6	10
BAGiLS_004578	host	| Unknow | length: 165	19			6
BAGiLS_004582	host	| IPR000701 | Succinate dehydrogenase, cytochrome b subunit | length: 165	19							8
BAGiLS_004584	host	| IPR001684 | Ribosomal protein L27 | length: 165	19									5
BAGiLS_004591	host	| IPR003817 | Phosphatidylserine decarboxylase-related | length: 165	19													4
BAGiLS_004596	host	| IPR003514 | Capsid protein F | length: 165	18					25	64	13	22				42	33
BAGiLS_004602	host	| IPR005756 | Ribosomal protein L26, eukaryotic/archaeal | length: 165	19	10		6		12	27	10	19	13	28	16	19
BAGiLS_004603	host	| Unknow | length: 165	19												15
BAGiLS_004604	host	| IPR001196 | Ribosomal protein L15 | length: 165	19									10		9
BAGiLS_004606	host	| Unknow | length: 165	18	10	4
BAGiLS_004607	host	| IPR005756 | Ribosomal protein L26, eukaryotic/archaeal | length: 165	19		14
BAGiLS_004608	host	| IPR000530 | Ribosomal protein S12e | length: 165	18				19	6			5	5			6
BAGiLS_004611	host	| IPR000971 | Globin, subset | length: 165	19										8	4
BAGiLS_004617	host	| IPR001752 | Kinesin, motor region | length: 165	18		6	39	43						10	15	7
BAGiLS_004624	host	| IPR015590 | Aldehyde dehydrogenase | length: 165	18	103	35		18	3	8				119	124	34
BAGiLS_004626	host	| IPR002155 | Thiolase | length: 165	17	10		2	7						11	8
BAGiLS_004629	host	| IPR001518 | Argininosuccinate synthase | length: 165	19	6	3		13						12	8
BAGiLS_004642	host	| IPR002499 | Major vault protein, N-terminal | length: 165	19	104	62	27		10	4			4	55	65	48	9
BAGiLS_004648	host	| IPR002048 | Calcium-binding EF-hand | length: 165	19		3								2
BAGiLS_004649	host	| IPR000114 | Ribosomal protein L16 | length: 165	19												11
BAGiLS_004651	host	| IPR013121 | Ferric reductase, NAD binding | length: 164	19								10
BAGiLS_004653	host	| IPR019173 | NADH:ubiquinone oxidoreductase, NDUFB5/SGDH subunit | length: 164	19		10			2		16	21	14			9
BAGiLS_004654	host	| IPR002048 | Calcium-binding EF-hand | length: 164	19	23	28	26	21	7	18			5	26		10	4
BAGiLS_004656	host	| IPR001433 | Oxidoreductase FAD/NAD(P)-binding | length: 164	19		10	13	19		3			7			3	4
BAGiLS_004657	host	| IPR011992 | EF-Hand type | length: 164	19										33
BAGiLS_004660	host	| IPR001753 | Crotonase, core | length: 164	18		3		4		7					3		4
BAGiLS_004670	host	| IPR015425 | Actin-binding FH2 | length: 164	19			2
BAGiLS_004676	host	| IPR000266 | Ribosomal protein S17 | length: 164	19	5	10								29		19
BAGiLS_004679	host	| IPR000999 | Ribonuclease III | length: 164	19							2
BAGiLS_004680	host	| IPR005326 | Plectin/S10, N-terminal | length: 164	18		16	38	23	5	6		8	21	42	26	30
BAGiLS_004681	host	| IPR000589 | Ribosomal protein S15 | length: 164	19			20
BAGiLS_004685	host	| IPR003231 | Acyl carrier protein (ACP) | length: 164	19		25						12	3
BAGiLS_004692	host	| IPR008855 | Translocon-associated | length: 164	18					5
BAGiLS_004693	host	| IPR000435 | Tektin | length: 164	19		5				4						3
BAGiLS_004705	host	| IPR019383 | Golgin subfamily A member 7/ERF4 | length: 164	19				8
BAGiLS_004721	host	| IPR006016 | UspA | length: 163	18	35	37	26	9	16	21	7	20	19		39	35	24
BAGiLS_004723	host	| IPR005814 | Aminotransferase class-III | length: 163	18	158	49	32		210			6	71	52	51	38
BAGiLS_004730	host	| IPR000717 | Proteasome component region PCI | length: 163	19	6	9	12	27						15	13	5
BAGiLS_004732	host	| IPR000557 | Calponin repeat | length: 163	18			122	165							10
BAGiLS_004734	host	| IPR001129 | Membrane-associated, eicosanoid/glutathione metabolism (MAPEG) protein | length: 163	18									3
BAGiLS_004739	host	| IPR002155 | Thiolase | length: 163	18		3	4			10			4		3		2
BAGiLS_004745	host	| IPR004154 | Anticodon-binding | length: 163	18	3	2	3	10							8
BAGiLS_004749	host	| IPR000266 | Ribosomal protein S17 | length: 163	19			10			9			9		18
BAGiLS_004750	host	| IPR004023 | Mago nashi protein | length: 163	19											8
BAGiLS_004751	host	| IPR002124 | Cytochrome c oxidase, subunit Vb | length: 163	18	9		33
BAGiLS_004755	host	| IPR002085 | Alcohol dehydrogenase superfamily, zinc-containing | length: 163	18					2	3
BAGiLS_004769	host	| IPR001232 | SKP1 component | length: 163	19	5		9						3
BAGiLS_004774	host	| IPR019564 | Outer mitochondrial membrane transport complex protein, Tom37/Metaxin | length: 163	19		8										6	10
BAGiLS_004787	host	| IPR019174 | NADH dehydrogenase [ubiquinone] 1, beta subcomplex, subunit 6 | length: 163	19		6			5
BAGiLS_004797	host	| IPR008698 | NADH:ubiquinone oxidoreductase, B18 subunit | length: 162	19				14			9	11	5
BAGiLS_004803	host	| IPR002715 | Nascent polypeptide-associated complex NAC | length: 162	17		24	15							11	12	10
BAGiLS_004805	host	| IPR002222 | Ribosomal protein S19/S15 | length: 162	19	13			6				28	19
BAGiLS_004812	host	| IPR001303 | Class II aldolase/adducin, N-terminal | length: 162	18					8	5						4
BAGiLS_004813	host	| IPR000530 | Ribosomal protein S12e | length: 162	18	7
BAGiLS_004818	host	| IPR000530 | Ribosomal protein S12e | length: 162	18										13
BAGiLS_004822	host	| IPR002048 | Calcium-binding EF-hand | length: 162	18			12				10	10	26
BAGiLS_004823	host	| IPR006696 | Protein of unknown function DUF423 | length: 162	18							4					5	10
BAGiLS_004824	host	| IPR019344 | Mitochondrial F1-F0 ATP synthase subunit F, predicted | length: 162	19				14								28
BAGiLS_004825	host	| IPR006696 | Protein of unknown function DUF423 | length: 162	18				13	2
BAGiLS_004828	host	| noIPR | length: 162	18						3					7
BAGiLS_004838	host	| IPR002164 | Nucleosome assembly protein (NAP) | length: 162	18		13	4		7					14	11	11
BAGiLS_004841	host	| IPR003577 | Ras small GTPase, Ras type | length: 162	18	6					14	3	2	4	7		2
BAGiLS_004842	host	| IPR001223 | Glycoside hydrolase, family 18, catalytic domain | length: 162	18											3
BAGiLS_004852	host	| IPR002398 | Peptidase C14, caspase precursor p45 | length: 162	19										3
BAGiLS_004857	host	| IPR002017 | Spectrin repeat | length: 162	18	28	53	32	19	26	36	3		12	60	29	33	8
BAGiLS_004870	host	| IPR009886 | HCaRG | length: 162	18		4
BAGiLS_004871	host	| IPR008855 | Translocon-associated | length: 162	18													19
BAGiLS_004873	host	| IPR009779 | Translocon-associated, gamma subunit | length: 162	19								19
BAGiLS_004875	host	| IPR008597 | Destabilase | length: 161	18				2
BAGiLS_004876	host	| IPR004127 | Prefoldin alpha-like | length: 161	18	14	11	15
BAGiLS_004881	host	| IPR008011 | Complex 1 LYR protein | length: 161	19	3		9						11			5	8
BAGiLS_004882	host	| IPR013901 | Protein of unknown function DUF1772, fungi | length: 161	18				7	2		9	11	11				6
BAGiLS_004894	host	| IPR019353 | Oligosaccharyltransferase complex, subunit DC2, eukaryote | length: 161	18				9				5	6
BAGiLS_004895	host	| IPR006055 | Exonuclease | length: 161	19		7			15					21		8
BAGiLS_004896	host	| IPR003439 | ABC transporter-like | length: 161	18						9							3
BAGiLS_004897	host	| IPR002198 | Short-chain dehydrogenase/reductase SDR | length: 161	17		2											6
BAGiLS_004899	host	| IPR002018 | Carboxylesterase, type B | length: 161	19						10							2
BAGiLS_004905	host	| IPR003204 | Cytochrome c oxidase, subunit Va | length: 161	18		7			10	20	53	50	46
BAGiLS_004910	host	| IPR001912 | Ribosomal protein S4 | length: 161	19		33					10
BAGiLS_004911	host	| IPR000589 | Ribosomal protein S15 | length: 161	18				7							38
BAGiLS_004913	host	| IPR000626 | Ubiquitin | length: 161	18								88	87
BAGiLS_004914	host	| IPR001179 | Peptidyl-prolyl cis-trans isomerase, FKBP-type | length: 161	18									2			7
BAGiLS_004916	host	| IPR011992 | EF-Hand type | length: 161	18	5	6	11
BAGiLS_004924	host	| IPR002303 | Valyl-tRNA synthetase, class Ia | length: 161	19			7	7
BAGiLS_004927	host	| IPR000120 | Amidase | length: 161	17	5			7	13		8	7					14
BAGiLS_004941	host	| IPR000863 | Sulfotransferase | length: 161	19			2	3						7	3
BAGiLS_004949	host	| IPR000924 | Glutamyl/glutaminyl-tRNA synthetase, class Ic | length: 161	18	4	5	3
BAGiLS_004958	host	| IPR005468 | Avidin/streptavidin | length: 160	18		7	11	8	12	37		14	9	28	22	2	13
BAGiLS_004959	host	| IPR002048 | Calcium-binding EF-hand | length: 160	18	20	14				2	3	3	9	15	15	8
BAGiLS_004961	host	| IPR000463 | Cytosolic fatty-acid binding | length: 160	18	11		3	85		4				16	12
BAGiLS_004964	host	| noIPR | length: 160	18										10
BAGiLS_004965	host	| IPR019375 | Ribosomal protein S35, mitochondrial | length: 160	18									4
BAGiLS_004968	host	| IPR009445 | Protein of unknown function DUF1077 | length: 160	18			2
BAGiLS_004980	host	| IPR004981 | Tryptophan 2,3-dioxygenase | length: 160	19	7	9								10	6	3
BAGiLS_004982	host	| IPR002198 | Short-chain dehydrogenase/reductase SDR | length: 160	18										7
BAGiLS_004983	host	| IPR003514 | Capsid protein F | length: 160	18		5											29
BAGiLS_004993	host	| IPR000120 | Amidase | length: 160	18		15	4			27			4			11
BAGiLS_004996	host	| Unknow | length: 160	19		2				3	2						3
BAGiLS_004998	host	| IPR001196 | Ribosomal protein L15 | length: 160	18						7				14
BAGiLS_005007	host	| Unknow | length: 160	18	14	13	28	53	6			2	3	20	14	16	11
BAGiLS_005013	host	| Unknow | length: 160	18			2							5	8
BAGiLS_005014	host	| noIPR | length: 160	18		5
BAGiLS_005019	host	| IPR000988 | Ribosomal protein L24e | length: 160	18	17
BAGiLS_005027	host	| IPR008011 | Complex 1 LYR protein | length: 160	19		7				19	15	17
BAGiLS_005030	host	| IPR001304 | C-type lectin | length: 160	18						8
BAGiLS_005036	host	| IPR006016 | UspA | length: 159	18	3	6								8		3
BAGiLS_005051	host	| IPR004000 | Actin/actin-like | length: 159	18						109			42
BAGiLS_005063	host	| IPR000589 | Ribosomal protein S15 | length: 159	18							7
BAGiLS_005067	host	| IPR001356 | Homeobox | length: 159	19												2
BAGiLS_005070	host	| Unknow | length: 159	19	7			4
BAGiLS_005079	host	| IPR007667 | Hypoxia induced protein, conserved region | length: 159	19				6			7	7
BAGiLS_005085	host	| IPR008209 | Phosphoenolpyruvate carboxykinase, GTP-utilising | length: 159	18	26	18	10	11	70	11	15	10	10	31	16	11
BAGiLS_005086	host	| noIPR | length: 159	18		3			8	4			2
BAGiLS_005089	host	| IPR006094 | FAD linked oxidase, N-terminal | length: 159	18	3	7				15	4	5				3	12
BAGiLS_005102	host	| IPR010714 | Coatomer, alpha subunit, C-terminal | length: 159	18	5		3	2		4				30	18	9	3
BAGiLS_005120	host	| IPR001753 | Crotonase, core | length: 158	17											7
BAGiLS_005122	host	| Unknow | length: 158	18			2			2	8	13	15				3
BAGiLS_005123	host	| IPR002108 | Actin-binding, cofilin/tropomyosin type | length: 158	18			147						17	113	72
BAGiLS_005126	host	| IPR000905 | Peptidase M22, glycoprotease | length: 158	17											2
BAGiLS_005127	host	| IPR019368 | Ribosomal protein S23/S29, mitochondrial | length: 158	18		2				4			3				4
BAGiLS_005130	host	| IPR019189 | Ribosomal protein L27/L41, mitochondrial | length: 158	18					5	3			5
BAGiLS_005139	host	| IPR009028 | Clathrin/coatomer adaptor, adaptin-like, appendage, C-terminal subdomain | length: 158	18		9	6	6	6	14	3		12	27	28	20	9
BAGiLS_005149	host	| IPR009432 | Protein of unknown function DUF1075 | length: 158	18	8	14		35	6	22	21	15	15			9	31
BAGiLS_005150	host	| IPR006789 | ARP2/3 complex 16 subunit (p16-Arc) | length: 158	17	25	5		7						14	21
BAGiLS_005151	host	| IPR008907 | P25-alpha | length: 158	17	3
BAGiLS_005154	host	| IPR000218 | Ribosomal protein L14b/L23e | length: 158	17							2		2
BAGiLS_005156	host	| IPR015590 | Aldehyde dehydrogenase | length: 158	17	7	5	2	11
BAGiLS_005159	host	| IPR006342 | Methyltransferase FkbM | length: 158	17						5						6	8
BAGiLS_005170	host	| noIPR | length: 158	18										3
BAGiLS_005212	host	| IPR000308 | 14-3-3 protein | length: 157	18	25	32	46	3	4	7			13	35	22	25
BAGiLS_005215	host	| IPR002423 | Chaperonin Cpn60/TCP-1 | length: 157	17		26	17	24						19	27	14
BAGiLS_005216	host	| IPR001515 | Ribosomal protein L32e | length: 157	18		16	9	3		19		20	16	39	13	12
BAGiLS_005217	host	| noIPR | length: 157	18		2				4
BAGiLS_005220	host	| IPR002573 | Choline/ethanolamine kinase | length: 157	19				2							4
BAGiLS_005221	host	| IPR002048 | Calcium-binding EF-hand | length: 157	18	4	5								3
BAGiLS_005226	host	| IPR000701 | Succinate dehydrogenase, cytochrome b subunit | length: 157	18								11
BAGiLS_005228	host	| IPR005814 | Aminotransferase class-III | length: 157	18				50		32	14						10
BAGiLS_005230	host	| IPR003593 | ATPase, AAA+ type, core | length: 157	17	14	7	6	13						14	17	4
BAGiLS_005238	host	| IPR002018 | Carboxylesterase, type B | length: 157	17		2
BAGiLS_005239	host	| IPR007863 | Peptidase M16, C-terminal | length: 157	18	14	16		9	37	4	2		11			7
BAGiLS_005246	host	| IPR005818 | Histone H1/H5 | length: 157	17					44					11			26
BAGiLS_005252	host	| IPR002017 | Spectrin repeat | length: 157	18	20	17			9	28	3	2	5	32	17	15	8
BAGiLS_005253	host	| IPR001971 | Ribosomal protein S11 | length: 157	17	36	58	85	31	19			38	17	59	57	48	48
BAGiLS_005261	host	| IPR001303 | Class II aldolase/adducin, N-terminal | length: 157	18			9
BAGiLS_005262	host	| IPR001124 | Lipid-binding serum glycoprotein, C-terminal | length: 157	17							3
BAGiLS_005265	host	| noIPR | length: 157	18	3	20	11	21	8	9			3	25	10	7
BAGiLS_005266	host	| noIPR | length: 157	18											6
BAGiLS_005270	host	| IPR001757 | ATPase, P-type, K/Mg/Cd/Cu/Zn/Na/Ca/Na/H-transporter | length: 157	17	22	12	61	61	7	40	3	7	3			15	18
BAGiLS_005274	host	| IPR002085 | Alcohol dehydrogenase superfamily, zinc-containing | length: 157	17	22	9			8	3			3	21	15	8
BAGiLS_005282	host	| IPR006703 | AIG1 | length: 157	17										31
BAGiLS_005288	host	| IPR015590 | Aldehyde dehydrogenase | length: 157	17	64	21		7		5				84	78	26
BAGiLS_005295	host	| IPR001304 | C-type lectin | length: 157	18						3
BAGiLS_005300	host	| IPR001304 | C-type lectin | length: 157	19									9
BAGiLS_005308	host	| Unknow | length: 156	18									3
BAGiLS_005309	host	| IPR001404 | Chaperone protein htpG | length: 156	17					32
BAGiLS_005312	host	| IPR002423 | Chaperonin Cpn60/TCP-1 | length: 156	17		19	8	12						7	11	16
BAGiLS_005314	host	| IPR003172 | MD-2-related lipid-recognition | length: 156	17	57	19					2		3	17		6
BAGiLS_005315	host	| IPR001503 | Glycosyl transferase, family 10 | length: 156	18	4	2				10	2	3					4
BAGiLS_005319	host	| IPR002048 | Calcium-binding EF-hand | length: 156	17									3
BAGiLS_005322	host	| IPR001023 | Heat shock protein Hsp70 | length: 156	18				4						9
BAGiLS_005324	host	| IPR004087 | K Homology | length: 156	16	5	30	5							12	3	16
BAGiLS_005330	host	| IPR003577 | Ras small GTPase, Ras type | length: 156	18			24	19					12
BAGiLS_005332	host	| IPR009432 | Protein of unknown function DUF1075 | length: 156	18			12
BAGiLS_005355	host	| Unknow | length: 156	17											5
BAGiLS_005370	host	| IPR000315 | Zinc finger, B-box | length: 156	18			2			2
BAGiLS_005379	host	| IPR007203 | ORMDL | length: 155	18								4	4
BAGiLS_005381	host	| IPR001611 | Leucine-rich repeat | length: 155	17									3
BAGiLS_005390	host	| Unknow | length: 155	17	2	4		5								3
BAGiLS_005392	host	| IPR002672 | Ribosomal protein L28e | length: 155	18	15	22	10	3	8	37	4	16	16	36	24	31	12
BAGiLS_005393	host	| IPR004279 | Perilipin | length: 155	17	6	5					3
BAGiLS_005399	host	| IPR000408 | Regulator of chromosome condensation, RCC1 | length: 155	17	16		3	4						5	5
BAGiLS_005404	host	| IPR013886 | PI31 proteasome regulator | length: 155	17							2
BAGiLS_005406	host	| IPR006016 | UspA | length: 155	17		17							14	25	19		8
BAGiLS_005408	host	| IPR006016 | UspA | length: 155	17					7	24
BAGiLS_005416	host	| Unknow | length: 155	18						2
BAGiLS_005417	host	| IPR004192 | Ubiquinol cytochrome reductase transmembrane region | length: 155	17										5			34
BAGiLS_005426	host	| IPR002198 | Short-chain dehydrogenase/reductase SDR | length: 155	17													3
BAGiLS_005438	host	| IPR000454 | ATPase, F0 complex, subunit C | length: 155	16							15	15	12
BAGiLS_005440	host	| IPR004160 | Translation elongation factor EFTu/EF1A, C-terminal | length: 155	18					122				31	57		32
BAGiLS_005455	host	| IPR000719 | Protein kinase, core | length: 155	17		2							3	8	6		2
BAGiLS_005458	host	| noIPR | length: 155	18						4			3			4
BAGiLS_005461	host	| IPR013718 | COQ9 | length: 155	18								3	3
BAGiLS_005482	host	| IPR006186 | Serine/threonine-specific protein phosphatase/bis(5-nucleosyl)-tetraphosphatase | length: 154	17													2
BAGiLS_005483	host	| IPR006056 | YjgF-like protein | length: 154	16	16		17	46	3	10			5	15	10
BAGiLS_005485	host	| IPR001210 | Ribosomal protein S17e | length: 154	18	14	28	31	10	7	20	6	9	17	34	28	31	11
BAGiLS_005491	host	| IPR000504 | RNA recognition motif, RNP-1 | length: 154	19					4
BAGiLS_005497	host	| IPR005378 | Vacuolar protein sorting-associated protein 35 | length: 154	18		4				2				15			2
BAGiLS_005507	host	| Unknow | length: 154	18										92			4
BAGiLS_005521	host	| IPR015422 | Pyridoxal phosphate-dependent transferase, major region, subdomain 2 | length: 154	18	3			2	5
BAGiLS_005527	host	| IPR000719 | Protein kinase, core | length: 154	17			2	3						3	7
BAGiLS_005529	host	| IPR006622 | Iron sulphur domain-containing, CDGSH-type, subfamily | length: 154	18									3
BAGiLS_005542	host	| IPR011046 | WD40 repeat-like-containing domain | length: 154	18	11	8	7	10			3			33	30	26
BAGiLS_005543	host	| IPR000172 | Glucose-methanol-choline oxidoreductase, N-terminal | length: 154	17	16	21
BAGiLS_005550	host	| IPR001398 | Macrophage migration inhibitory factor | length: 154	18				16							6
BAGiLS_005557	host	| IPR009346 | GRIM-19 | length: 154	19												9
BAGiLS_005563	host	| IPR001757 | ATPase, P-type, K/Mg/Cd/Cu/Zn/Na/Ca/Na/H-transporter | length: 154	17	23	13	12	22	10	22	4	2	4			11	6
BAGiLS_005579	host	| Unknow | length: 153	17	11		9							9
BAGiLS_005582	host	| Unknow | length: 153	18					7	4	3	2	4
BAGiLS_005619	host	| IPR004045 | Glutathione S-transferase, N-terminal | length: 153	18	32	8	63	9	4	4			8	46	31	6	2
BAGiLS_005623	host	| IPR000626 | Ubiquitin | length: 153	18												71
BAGiLS_005625	host	| noIPR | length: 153	18	6	4				7			11			12	8
BAGiLS_005638	host	| IPR001079 | Galectin, carbohydrate recognition domain | length: 153	18		3				3	3	3				2
BAGiLS_005667	host	| IPR008999 | Actin cross-linking | length: 152	17	62	19	18	48	10					58	53	7
BAGiLS_005668	host	| IPR019166 | Apolipoprotein O | length: 152	17			6									4	6
BAGiLS_005669	host	| IPR019401 | Zinc finger, CHCC-type | length: 152	17								9	4
BAGiLS_005670	host	| IPR001971 | Ribosomal protein S11 | length: 152	16						87	17
BAGiLS_005678	host	| Unknow | length: 152	16										6
BAGiLS_005691	host	| IPR002529 | Fumarylacetoacetase, C-terminal-like | length: 152	17	3
BAGiLS_005692	host	| IPR008387 | ATPase, F0 complex, subunit F6, mitochondrial | length: 152	17							37	22
BAGiLS_005693	host	| IPR008387 | ATPase, F0 complex, subunit F6, mitochondrial | length: 152	17				6				21
BAGiLS_005697	host	| IPR011038 | Calycin-like | length: 152	17	3		17	115						9	10
BAGiLS_005699	host	| IPR004148 | BAR | length: 152	17	19	32	75	75	18	34	17	15	15	35	29	11	17
BAGiLS_005702	host	| IPR006016 | UspA | length: 152	17	19		13
BAGiLS_005704	host	| IPR001129 | Membrane-associated, eicosanoid/glutathione metabolism (MAPEG) protein | length: 152	17			2
BAGiLS_005709	host	| IPR002198 | Short-chain dehydrogenase/reductase SDR | length: 152	17										3
BAGiLS_005714	host	| IPR003594 | ATP-binding region, ATPase-like | length: 152	17												2
BAGiLS_005720	host	| noIPR | length: 152	17											4
BAGiLS_005727	host	| IPR002939 | Chaperone DnaJ, C-terminal | length: 152	17										5		2
BAGiLS_005740	host	| IPR001073 | Complement C1q protein | length: 152	17									3
BAGiLS_005749	host	| IPR002671 | Ribosomal protein L22e | length: 151	17	6	22	16	2	13	55	9	14	12	63	41		19
BAGiLS_005750	host	| IPR002048 | Calcium-binding EF-hand | length: 151	17	14	9	14	2	13	4			28	26	22
BAGiLS_005751	host	| IPR002048 | Calcium-binding EF-hand | length: 151	17	10								9
BAGiLS_005752	host	| IPR001715 | Calponin-like actin-binding | length: 151	17	49	34	638	230		16	7	3	18	123	34
BAGiLS_005755	host	| IPR001440 | Tetratricopeptide TPR-1 | length: 151	17		5
BAGiLS_005757	host	| IPR007233 | Sybindin-like protein | length: 151	18									2		6
BAGiLS_005763	host	| IPR003000 | NAD-dependent histone deacetylase, silent information regulator Sir2 | length: 151	16				2
BAGiLS_005767	host	| IPR001404 | Chaperone protein htpG | length: 151	18	40		9		8	17			14	78		60
BAGiLS_005781	host	| IPR012335 | Thioredoxin fold | length: 151	17	34	45	53	54	7	26	2	4	11	61	58	11
BAGiLS_005784	host	| IPR008858 | TROVE | length: 151	17	2									7
BAGiLS_005786	host	| IPR000889 | Glutathione peroxidase | length: 151	18	16	6	28			18	8	5	31	13	6
BAGiLS_005787	host	| IPR002048 | Calcium-binding EF-hand | length: 151	17	17	24	15		9	10	9	11	16	30	16	2
BAGiLS_005791	host	| IPR001141 | Ribosomal protein L27e | length: 151	17												13
BAGiLS_005793	host	| IPR003307 | eIF4-gamma/eIF5/eIF2-epsilon | length: 151	18				4
BAGiLS_005795	host	| IPR001063 | Ribosomal protein L22/L17 | length: 151	18	20				7
BAGiLS_005805	host	| IPR002777 | Prefoldin beta-like | length: 151	17			3	26		8				13	11
BAGiLS_005809	host	| IPR002472 | Palmitoyl protein thioesterase | length: 151	17		7	4	5	10	6	7	5	3	5	6	2
BAGiLS_005813	host	| noIPR | length: 151	17						2
BAGiLS_005826	host	| IPR001715 | Calponin-like actin-binding | length: 151	17	2		17	11
BAGiLS_005827	host	| IPR000169 | Peptidase, cysteine peptidase active site | length: 151	18										5
BAGiLS_005832	host	| IPR003577 | Ras small GTPase, Ras type | length: 151	17	26		25	12		17			15			9
BAGiLS_005834	host	| IPR001926 | Pyridoxal phosphate-dependent enzyme, beta subunit | length: 151	17	4			2
BAGiLS_005840	host	| IPR000668 | Peptidase C1A, papain C-terminal | length: 151	16	12	6	23	7						23	16
BAGiLS_005843	host	| IPR002048 | Calcium-binding EF-hand | length: 150	17									2
BAGiLS_005844	host	| IPR005818 | Histone H1/H5 | length: 150	16			3		16			3		18		17
BAGiLS_005845	host	| IPR000608 | Ubiquitin-conjugating enzyme, E2 | length: 150	17		4	9	3				3	5	7	8
BAGiLS_005847	host	| IPR002125 | CMP/dCMP deaminase, zinc-binding | length: 150	16	10			12		3				41	29
BAGiLS_005848	host	| IPR004087 | K Homology | length: 150	16				3
BAGiLS_005851	host	| IPR004364 | Aminoacyl-tRNA synthetase, class II (D, K and N) | length: 150	17	11	5	14	15
BAGiLS_005855	host	| IPR002181 | Fibrinogen, alpha/beta/gamma chain, C-terminal globular | length: 150	17			2
BAGiLS_005861	host	| noIPR | length: 150	17				3
BAGiLS_005866	host	| Unknow | length: 150	17		9	9			28		10					11
BAGiLS_005876	host	| IPR001236 | Lactate/malate dehydrogenase | length: 150	17	17	29	44	57						151	99	21	5
BAGiLS_005878	host	| IPR001163 | Like-Sm ribonucleoprotein, core | length: 150	16		19	10	13	10	12	7	5		45		14
BAGiLS_005879	host	| IPR002554 | Protein phosphatase 2A, regulatory B subunit, B56 | length: 150	17	4			5
BAGiLS_005886	host	| IPR002661 | Ribosome recycling factor | length: 150	17					5	5			5
BAGiLS_005892	host	| Unknow | length: 150	16		30	8	6		15				12	49	23
BAGiLS_005899	host	| noIPR | length: 150	17		7	58	81						12
BAGiLS_005910	host	| IPR015590 | Aldehyde dehydrogenase | length: 150	16	5	2		7
BAGiLS_005913	host	| IPR000089 | Biotin/lipoyl attachment | length: 150	15	16	7	12	15	19	24	13	10	4	3	3	7	5
BAGiLS_005919	host	| Unknow | length: 150	17		5	6	8						8	5	4
BAGiLS_005921	host	| IPR001128 | Cytochrome P450 | length: 150	17						2
BAGiLS_005930	host	| IPR001353 | Proteasome, subunit alpha/beta | length: 149	16	23	15	31							26	22
BAGiLS_005933	host	| IPR002048 | Calcium-binding EF-hand | length: 149	17				21					6	8
BAGiLS_005934	host	| IPR006016 | UspA | length: 149	17	5	5	10	2						10	8	3
BAGiLS_005937	host	| Unknow | length: 149	17		4
BAGiLS_005939	host	| IPR000533 | Tropomyosin | length: 149	18	10	57	8		30	15			10	29	9	8
BAGiLS_005942	host	| noIPR | length: 149	17	3									8		7
BAGiLS_005943	host	| IPR018168 | Ubiquinone biosynthesis hydroxylase, UbiH/UbiF/VisC/COQ6, conserved site | length: 149	16	10	2			7	14	2	4	4			4	3
BAGiLS_005950	host	| IPR019377 | NADH-ubiquinone oxidoreductase, subunit 10 | length: 149	18							10		11			8	11
BAGiLS_005957	host	| IPR000754 | Ribosomal protein S9 | length: 149	17	20	22	33	9		27		12	25	78	63	20	10
BAGiLS_005959	host	| IPR004854 | Ubiquitin fusion degradation protein UFD1 | length: 149	17		3
BAGiLS_005967	host	| Unknow | length: 149	16			5
BAGiLS_005983	host	| IPR000608 | Ubiquitin-conjugating enzyme, E2 | length: 149	17	3		7									2
BAGiLS_005986	host	| IPR019165 | Peptidase M76, ATP23 | length: 149	17						2
BAGiLS_005989	host	| IPR001852 | Vitamin B6 biosynthesis protein | length: 149	16				5
BAGiLS_006004	host	| IPR003038 | Defender against death DAD protein | length: 149	17	4	3	22	18		5	23	14	7	3		10	12
BAGiLS_006005	host	| Unknow | length: 149	18	4	2			2	17		4				12	14
BAGiLS_006008	host	| IPR000235 | Ribosomal protein S7 | length: 149	17													2
BAGiLS_006010	host	| IPR001478 | PDZ/DHR/GLGF | length: 149	15	5	4	6	8	6	5				16	8	8	6
BAGiLS_006013	host	| IPR001611 | Leucine-rich repeat | length: 149	17			7							3	3
BAGiLS_006024	host	| Unknow | length: 149	17							7	6	5		5
BAGiLS_006033	host	| IPR010061 | Methylmalonate-semialdehyde dehydrogenase | length: 148	16	4	17	20	26	42	17	5	2	6		6	9	4
BAGiLS_006034	host	| IPR000626 | Ubiquitin | length: 148	17	394					206							60
BAGiLS_006036	host	| IPR018788 | Proteasome assembly chaperone 3 | length: 148	16				4
BAGiLS_006042	host	| IPR002818 | ThiJ/PfpI | length: 148	17										7
BAGiLS_006048	host	| IPR001533 | Transcriptional coactivator/pterin dehydratase | length: 148	17										22	11	5
BAGiLS_006049	host	| IPR002198 | Short-chain dehydrogenase/reductase SDR | length: 148	16		2
BAGiLS_006055	host	| IPR013906 | Translation initiation factor eIF3 subunit | length: 148	17										6
BAGiLS_006069	host	| IPR000054 | Ribosomal protein L31e | length: 148	17			17		8		11		14			28	11
BAGiLS_006073	host	| IPR000626 | Ubiquitin | length: 148	17							118
BAGiLS_006075	host	| IPR000582 | Acyl-CoA-binding protein, ACBP | length: 148	17			4									3	4
BAGiLS_006076	host	| IPR006808 | ATPase, F0 complex, subunit G, mitochondrial | length: 148	17							18	15				9
BAGiLS_006102	host	| Unknow | length: 148	16						4
BAGiLS_006110	host	| IPR000960 | Flavin-containing monooxygenase FMO | length: 148	17		3				2
BAGiLS_006113	host	| noIPR | length: 148	17		5	12	11						5
BAGiLS_006114	host	| IPR008011 | Complex 1 LYR protein | length: 148	17						4	25	21	17			5
BAGiLS_006124	host	| IPR001299 | Ependymin | length: 148	17	3	3				2						3
BAGiLS_006134	host	| IPR001976 | Ribosomal protein S24e | length: 147	17	7	16	8			3		3	6	28	17	6	2
BAGiLS_006139	host	| IPR002108 | Actin-binding, cofilin/tropomyosin type | length: 147	17		9	7	50	8	7		3	5	61	52	14
BAGiLS_006143	host	| IPR000895 | Transthyretin/hydroxyisourate hydrolase | length: 147	16				11	6	2			2	4
BAGiLS_006145	host	| IPR008858 | TROVE | length: 147	17		3
BAGiLS_006166	host	| IPR001310 | Histidine triad (HIT) protein | length: 147	16	2		7	50	4	3			5	26	17	9
BAGiLS_006169	host	| IPR002048 | Calcium-binding EF-hand | length: 147	17					3				4
BAGiLS_006172	host	| IPR001286 | Glycoside hydrolase, family 59 | length: 147	16		3
BAGiLS_006176	host	| IPR001023 | Heat shock protein Hsp70 | length: 147	18		11	9							35	16	9
BAGiLS_006182	host	| IPR000146 | Fructose-1,6-bisphosphatase | length: 147	16		4	2							29	12
BAGiLS_006184	host	| IPR001753 | Crotonase, core | length: 147	16					6				3
BAGiLS_006195	host	| IPR002198 | Short-chain dehydrogenase/reductase SDR | length: 147	16			2	2
BAGiLS_006199	host	| IPR000402 | ATPase, P-type cation exchange, beta subunit | length: 147	16		2				4						3
BAGiLS_006204	host	| IPR002198 | Short-chain dehydrogenase/reductase SDR | length: 147	15	6	6	6	2	10	8	8		2	6	7	5	12
BAGiLS_006205	host	| IPR002124 | Cytochrome c oxidase, subunit Vb | length: 147	16												4
BAGiLS_006216	host	| IPR001948 | Peptidase M18, aminopeptidase I | length: 147	16											9
BAGiLS_006224	host	| IPR001387 | Helix-turn-helix type 3 | length: 146	16				5						7	6
BAGiLS_006227	host	| IPR002305 | Aminoacyl-tRNA synthetase, class Ib | length: 146	17	108	20	21							57	45	11
BAGiLS_006229	host	| IPR001387 | Helix-turn-helix type 3 | length: 146	16			7
BAGiLS_006230	host	| Unknow | length: 146	17	6	4							3	19	13	9
BAGiLS_006234	host	| IPR014878 | Domain of unknown function DUF1794 | length: 146	17					12
BAGiLS_006235	host	| IPR003521 | Nucleotide-sensitive chloride conductance regulator | length: 146	17	2
BAGiLS_006236	host	| IPR000054 | Ribosomal protein L31e | length: 146	17								13
BAGiLS_006239	host	| IPR002041 | Ran GTPase | length: 146	17	25	9	25	5		3						5
BAGiLS_006249	host	| IPR003577 | Ras small GTPase, Ras type | length: 146	17	7		22					7	11
BAGiLS_006250	host	| IPR001533 | Transcriptional coactivator/pterin dehydratase | length: 146	16		2
BAGiLS_006255	host	| IPR001073 | Complement C1q protein | length: 146	16									2
BAGiLS_006261	host	| IPR008011 | Complex 1 LYR protein | length: 146	16					3
BAGiLS_006264	host	| IPR009395 | GCN5-like 1 | length: 146	17											3
BAGiLS_006266	host	| IPR001096 | Peptidase C13, legumain | length: 146	16	9
BAGiLS_006277	host	| IPR002078 | RNA polymerase sigma factor 54, interaction | length: 146	16	14	6	36	13		10	7	4	14	5	6	8	3
BAGiLS_006282	host	| noIPR | length: 146	16				7						2	2
BAGiLS_006288	host	| IPR001375 | Peptidase S9, prolyl oligopeptidase, catalytic domain | length: 146	16	4	6	4							7		4
BAGiLS_006291	host	| IPR002133 | S-adenosylmethionine synthetase | length: 146	16	15			5						23	17
BAGiLS_006293	host	| IPR000719 | Protein kinase, core | length: 146	16		3		4						11	3
BAGiLS_006294	host	| noIPR | length: 146	16			5	12
BAGiLS_006297	host	| IPR000192 | Aminotransferase, class V/Cysteine desulfurase | length: 146	16	7	10	9	4	31	10	5	5	5	2	2	6	4
BAGiLS_006309	host	| IPR003204 | Cytochrome c oxidase, subunit Va | length: 146	17												10
BAGiLS_006322	host	| IPR000866 | Alkyl hydroperoxide reductase/ Thiol specific antioxidant/ Mal allergen | length: 145	16		6		22						20	13	3
BAGiLS_006325	host	| IPR001353 | Proteasome, subunit alpha/beta | length: 145	16			38						4	23
BAGiLS_006328	host	| IPR000463 | Cytosolic fatty-acid binding | length: 145	16	3	3				14			7	37	17
BAGiLS_006329	host	| IPR002423 | Chaperonin Cpn60/TCP-1 | length: 145	15	41	23	12	23	89	22	12	7	12	14	18	9	8
BAGiLS_006330	host	| IPR009423 | NADH:ubiquinone oxidoreductase, subunit b14.5b | length: 145	16				10			5		10			4	4
BAGiLS_006336	host	| IPR008011 | Complex 1 LYR protein | length: 145	17			3	23	4
BAGiLS_006348	host	| IPR009423 | NADH:ubiquinone oxidoreductase, subunit b14.5b | length: 145	16			2					7
BAGiLS_006351	host	| IPR012335 | Thioredoxin fold | length: 145	17	19	23	30	34	25	16	41	16	9	22	26	7
BAGiLS_006358	host	| IPR002130 | Peptidyl-prolyl cis-trans isomerase, cyclophilin-type | length: 145	16			16						2	8	6
BAGiLS_006359	host	| IPR015590 | Aldehyde dehydrogenase | length: 145	15	11	5	4	8	7	4			3	2	4	3
BAGiLS_006360	host	| IPR002198 | Short-chain dehydrogenase/reductase SDR | length: 145	17		2				11
BAGiLS_006363	host	| IPR005225 | Small GTP-binding protein | length: 145	16	38	9	45	20					15	24	23
BAGiLS_006367	host	| IPR002017 | Spectrin repeat | length: 145	17						6				5		6
BAGiLS_006383	host	| IPR001564 | Nucleoside diphosphate kinase, core | length: 145	16			4										4
BAGiLS_006392	host	| noIPR | length: 145	17			8	17
BAGiLS_006396	host	| noIPR | length: 145	17						2
BAGiLS_006402	host	| noIPR | length: 145	16				11						5
BAGiLS_006404	host	| IPR005818 | Histone H1/H5 | length: 145	16	42		15						45
BAGiLS_006416	host	| IPR007763 | NADH:ubiquinone oxidoreductase, 17.2 subunit | length: 144	17		10	6		6	17	19	14					11
BAGiLS_006418	host	| IPR000504 | RNA recognition motif, RNP-1 | length: 144	15		20	28	32	23	30				81	60	9	6
BAGiLS_006421	host	| IPR008968 | Clathrin adaptor, mu subunit, C-terminal | length: 144	16												4
BAGiLS_006424	host	| IPR000463 | Cytosolic fatty-acid binding | length: 144	16	8						3
BAGiLS_006425	host	| IPR010625 | CHCH | length: 144	16		2
BAGiLS_006427	host	| IPR000463 | Cytosolic fatty-acid binding | length: 144	16			24	97		17			6	23	24
BAGiLS_006429	host	| IPR012335 | Thioredoxin fold | length: 144	16	38	34	77	101	50	36	22	16	11	52	57	43	13
BAGiLS_006430	host	| IPR000529 | Ribosomal protein S6 | length: 144	17									4
BAGiLS_006436	host	| Unknow | length: 144	17						18		4					5
BAGiLS_006443	host	| noIPR | length: 144	16												4	3
BAGiLS_006453	host	| IPR006639 | Peptidase A22, presenilin signal peptide | length: 144	16						26
BAGiLS_006462	host	| IPR001179 | Peptidyl-prolyl cis-trans isomerase, FKBP-type | length: 144	16					7					39
BAGiLS_006466	host	| IPR006808 | ATPase, F0 complex, subunit G, mitochondrial | length: 144	16	5					22				3
BAGiLS_006468	host	| IPR001124 | Lipid-binding serum glycoprotein, C-terminal | length: 144	15		7			4
BAGiLS_006474	host	| IPR000804 | Clathrin adaptor, sigma subunit/coatomer, zeta subunit | length: 144	17	3	4	4
BAGiLS_006475	host	| IPR004033 | UbiE/COQ5 methyltransferase | length: 144	17						5			3				2
BAGiLS_006478	host	| IPR012302 | Malic enzyme, NAD-binding | length: 144	16	2
BAGiLS_006483	host	| noIPR | length: 144	16				3
BAGiLS_006489	host	| IPR001023 | Heat shock protein Hsp70 | length: 144	16	150	126	89	46	70	56	30	18	13	174	151	90	44
BAGiLS_006501	host	| IPR004942 | Dynein light chain-related | length: 144	15			6
BAGiLS_006508	host	| IPR002119 | Histone H2A | length: 144	15			17	19	76		104	87		31	20	91
BAGiLS_006516	host	| IPR000231 | Ribosomal protein L30e | length: 144	16	13		7	33		15			13	45		13	3
BAGiLS_006538	host	| IPR005341 | Protein Transporter, Pam16 | length: 143	16		4		3	5		9	7
BAGiLS_006541	host	| IPR000449 | Ubiquitin-associated/translation elongation factor EF1B, N-terminal | length: 143	16	6	31	20
BAGiLS_006542	host	| IPR001073 | Complement C1q protein | length: 143	16								2
BAGiLS_006543	host	| IPR019521 | Intermembrane space-Faced domain of Tom22 | length: 143	16	3	10	6	7	3	35	15	17	15			3	11
BAGiLS_006544	host	| IPR000218 | Ribosomal protein L14b/L23e | length: 143	15	11	30	51	80	11	35	9	22	13	71	50	15	13
BAGiLS_006545	host	| IPR010625 | CHCH | length: 143	17			6				17		9			2
BAGiLS_006546	host	| IPR006808 | ATPase, F0 complex, subunit G, mitochondrial | length: 143	16				20					19
BAGiLS_006558	host	| IPR013892 | Cytochrome c oxidase biogenesis protein Cmc1-like | length: 143	17		4		7			5	8	11	3	6	2
BAGiLS_006562	host	| IPR001268 | NADH:ubiquinone oxidoreductase, 30 subunit | length: 143	17	7	28	10		17	27	19	9	21			6	11
BAGiLS_006565	host	| IPR001303 | Class II aldolase/adducin, N-terminal | length: 143	16		7
BAGiLS_006567	host	| IPR001680 | WD40 repeat | length: 143	16		22		20						47
BAGiLS_006568	host	| IPR015019 | Mitogen-activated protein kinase kinase 1 interacting | length: 143	16			3	5				2
BAGiLS_006577	host	| IPR007648 | ATPase inhibitor, IATP, mitochondria | length: 143	16			13					6
BAGiLS_006583	host	| IPR001563 | Peptidase S10, serine carboxypeptidase | length: 143	16												2
BAGiLS_006585	host	| IPR006059 | Bacterial extracellular solute-binding, family 1 | length: 143	16					4
BAGiLS_006590	host	| IPR003577 | Ras small GTPase, Ras type | length: 143	16	21	7	10									7
BAGiLS_006591	host	| Unknow | length: 143	17										2
BAGiLS_006596	host	| IPR001375 | Peptidase S9, prolyl oligopeptidase, catalytic domain | length: 143	16	6	2	3							3	4
BAGiLS_006597	host	| IPR003780 | Cytochrome oxidase assembly | length: 143	17						5	4		6				8
BAGiLS_006599	host	| IPR001578 | Peptidase C12, ubiquitin carboxyl-terminal hydrolase 1 | length: 143	16		4	5	7						6	4	3
BAGiLS_006601	host	| IPR005479 | Carbamoyl phosphate synthetase, large subunit, ATP-binding | length: 143	16		3			10							3
BAGiLS_006602	host	| IPR001087 | Lipase, GDSL | length: 143	16	2
BAGiLS_006615	host	| noIPR | length: 143	15			3	3		5						3	2
BAGiLS_006623	host	| IPR004037 | Ribosomal protein L7Ae conserved site | length: 143	16				9					4	4
BAGiLS_006640	host	| IPR001753 | Crotonase, core | length: 142	15								3
BAGiLS_006645	host	| IPR000504 | RNA recognition motif, RNP-1 | length: 142	16		8			16	14	3	6	5	19	14
BAGiLS_006646	host	| IPR007122 | Gelsolin | length: 142	16	39	23	15	17	7	3				25	32	13
BAGiLS_006652	host	| Unknow | length: 142	16		15			2	15	2	3	4	17	14	15	4
BAGiLS_006658	host	| IPR000043 | S-adenosyl-L-homocysteine hydrolase | length: 142	16	5
BAGiLS_006666	host	| IPR006016 | UspA | length: 142	16										44
BAGiLS_006669	host	| IPR002041 | Ran GTPase | length: 142	16										32	22
BAGiLS_006670	thiotroph	| IPR004670 | Na+/H+ antiporter NhaA | BAZSymB HostEST bin | length: 142	15												5
BAGiLS_006687	host	| IPR002143 | Ribosomal protein L1 | length: 142	16		4			4	2
BAGiLS_006690	host	| IPR002913 | Lipid-binding START | length: 142	16	8		45							9	6	2
BAGiLS_006691	host	| noIPR | length: 142	16			4	13						8	3
BAGiLS_006696	host	| IPR006158 | Cobalamin (vitamin B12)-binding | length: 142	15	3	13	3		15	6	8		4				7
BAGiLS_006699	host	| IPR008209 | Phosphoenolpyruvate carboxykinase, GTP-utilising | length: 142	16	14		5		21	2	3	4	7			10	4
BAGiLS_006705	host	| IPR007122 | Gelsolin | length: 142	16	61	31	53	90	37	10		3	4	65	38	13
BAGiLS_006708	host	| IPR000033 | Low-density lipoprotein receptor, YWTD repeat | length: 142	16	6					18		14
BAGiLS_006723	host	| IPR004087 | K Homology | length: 142	16			7			9
BAGiLS_006728	host	| Unknow | length: 142	15					6	11	18	13	12			6	14
BAGiLS_006744	host	| Unknow | length: 141	15		2				7							6
BAGiLS_006748	host	| IPR019716 | Ribosomal protein L53, mitochondrial | length: 141	17									4
BAGiLS_006749	host	| IPR001848 | Ribosomal protein S10 | length: 141	16	2	3					2		4
BAGiLS_006751	host	| IPR011990 | Tetratricopeptide-like helical | length: 141	17				19					5
BAGiLS_006752	host	| IPR006055 | Exonuclease | length: 141	16	8		11						18		8
BAGiLS_006754	host	| IPR003577 | Ras small GTPase, Ras type | length: 141	16			8	7		4
BAGiLS_006757	host	| IPR013022 | Xylose isomerase-like, TIM barrel domain | length: 141	16	34	8	23	35	2					15	12
BAGiLS_006759	host	| IPR002777 | Prefoldin beta-like | length: 141	16			3
BAGiLS_006760	host	| IPR011611 | Carbohydrate/purine kinase | length: 141	15				2
BAGiLS_006765	host	| noIPR | length: 141	16			2
BAGiLS_006766	host	| noIPR | length: 141	17		6		10	7	19			3	17	12	10	9
BAGiLS_006767	host	| IPR000608 | Ubiquitin-conjugating enzyme, E2 | length: 141	16		3
BAGiLS_006773	host	| IPR001179 | Peptidyl-prolyl cis-trans isomerase, FKBP-type | length: 141	15	7
BAGiLS_006774	host	| IPR001753 | Crotonase, core | length: 141	16			3						2
BAGiLS_006775	host	| IPR003186 | Proteasome activator pa28, REG beta subunit | length: 141	16				5						15	5
BAGiLS_006777	host	| IPR001179 | Peptidyl-prolyl cis-trans isomerase, FKBP-type | length: 141	15			42	52		12
BAGiLS_006784	host	| IPR003115 | ParB-like nuclease | length: 141	16						6
BAGiLS_006785	host	| IPR004364 | Aminoacyl-tRNA synthetase, class II (D, K and N) | length: 141	16			3
BAGiLS_006791	host	| IPR016161 | Aldehyde/histidinol dehydrogenase | length: 141	15						6						2	6
BAGiLS_006798	host	| IPR005522 | Inositol polyphosphate kinase | length: 141	16										4
BAGiLS_006809	host	| IPR003959 | ATPase, AAA-type, core | length: 141	15	10	8	3		8	3				17	10	7
BAGiLS_006813	host	| noIPR | length: 141	16										6
BAGiLS_006814	host	| Unknow | length: 141	16		3				4			2
BAGiLS_006849	host	| IPR001179 | Peptidyl-prolyl cis-trans isomerase, FKBP-type | length: 141	15											39
BAGiLS_006856	host	| IPR005468 | Avidin/streptavidin | length: 140	15	10						10
BAGiLS_006857	host	| Unknow | length: 140	16											4
BAGiLS_006861	host	| IPR003172 | MD-2-related lipid-recognition | length: 140	15				3		5					18
BAGiLS_006862	host	| IPR010326 | Exocyst complex component Sec6 | length: 140	16		2
BAGiLS_006867	host	| IPR019132 | Taxilin | length: 140	17											3	5
BAGiLS_006878	host	| IPR000315 | Zinc finger, B-box | length: 140	16											7
BAGiLS_006890	host	| IPR002048 | Calcium-binding EF-hand | length: 140	16			10	39	5	5			6	6	8
BAGiLS_006891	host	| IPR000257 | Uroporphyrinogen decarboxylase (URO-D) | length: 140	16				11						6
BAGiLS_006895	host	| IPR003598 | Immunoglobulin subtype 2 | length: 140	15			4	2
BAGiLS_006897	host	| IPR013216 | Methyltransferase type 11 | length: 140	16	7			8						8
BAGiLS_006898	host	| IPR002155 | Thiolase | length: 140	15					9			2	3		4	5	2
BAGiLS_006914	host	| IPR000873 | AMP-dependent synthetase/ligase | length: 140	15					6				2
BAGiLS_006930	host	| IPR001926 | Pyridoxal phosphate-dependent enzyme, beta subunit | length: 140	15		6			15
BAGiLS_006940	host	| IPR008855 | Translocon-associated | length: 140	15												10
BAGiLS_006951	host	| noIPR | length: 139	16		3							3
BAGiLS_006952	host	| Unknow | length: 139	16	7
BAGiLS_006958	host	| IPR001141 | Ribosomal protein L27e | length: 139	16	11	17	8	5			8	22	13	26	19
BAGiLS_006981	host	| noIPR | length: 139	15											4
BAGiLS_006991	host	| IPR000998 | MAM | length: 139	14		5			7
BAGiLS_006993	host	| IPR000819 | Peptidase M17, leucyl aminopeptidase, C-terminal | length: 139	15					5	3
BAGiLS_006995	host	| IPR000717 | Proteasome component region PCI | length: 139	16	4
BAGiLS_007007	host	| IPR008162 | Inorganic pyrophosphatase | length: 139	16		3	3	10						4
BAGiLS_007010	host	| IPR004647 | Fe-S type hydro-lyases tartrate/fumarate beta region | length: 139	16	16	7	6	13	24	5	2		3	2
BAGiLS_007013	host	| IPR008854 | Thiopurine S-methyltransferase | length: 139	16	7		6							4		2
BAGiLS_007014	host	| IPR001163 | Like-Sm ribonucleoprotein, core | length: 139	15	20	27	11	9	9	23	2	3	5	69	50	10
BAGiLS_007016	host	| IPR000608 | Ubiquitin-conjugating enzyme, E2 | length: 139	16			4
BAGiLS_007028	host	| IPR000043 | S-adenosyl-L-homocysteine hydrolase | length: 139	15	17	12	2							29	20	8
BAGiLS_007029	host	| IPR001322 | Intermediate filament, C-terminal | length: 139	16			6	10						9
BAGiLS_007030	host	| IPR001757 | ATPase, P-type, K/Mg/Cd/Cu/Zn/Na/Ca/Na/H-transporter | length: 139	15	126	103	55	59	52	139	26	20	20			44	56
BAGiLS_007038	host	| IPR002138 | Peptidase C14, caspase non-catalytic subunit p10 | length: 139	15			8	20						13	18
BAGiLS_007043	methanotroph	| Unknow| BAZMox HostEST bin | length: 139	16					24				7		2	3
BAGiLS_007047	host	| IPR000889 | Glutathione peroxidase | length: 139	16				6	7							9
BAGiLS_007057	host	| IPR006703 | AIG1 | length: 139	16						9		4			38	14
BAGiLS_007076	host	| IPR004037 | Ribosomal protein L7Ae conserved site | length: 138	15			3				2					3
BAGiLS_007077	host	| IPR011043 | Galactose oxidase/kelch, beta-propeller | length: 138	15											3
BAGiLS_007090	host	| IPR008195 | Ribosomal protein L34e | length: 138	16	3	5	6	7	5				10	32		9	4
BAGiLS_007095	host	| IPR000164 | Histone H3 | length: 138	16	25	95	19	8	107	87	169	108	140	45	20	75
BAGiLS_007100	host	| IPR001007 | von Willebrand factor, type C | length: 138	15	2
BAGiLS_007103	host	| Unknow | length: 138	15							5	4	5
BAGiLS_007107	host	| IPR001796 | Dihydrofolate reductase region | length: 138	16			6							3
BAGiLS_007110	host	| noIPR | length: 138	16	3	3									4	2
BAGiLS_007111	host	| IPR002048 | Calcium-binding EF-hand | length: 138	16									7
BAGiLS_007124	host	| noIPR | length: 138	16								2					2
BAGiLS_007127	host	| IPR000092 | Polyprenyl synthetase | length: 138	16										2
BAGiLS_007129	host	| IPR000924 | Glutamyl/glutaminyl-tRNA synthetase, class Ic | length: 138	16			2
BAGiLS_007140	host	| IPR001753 | Crotonase, core | length: 138	15	2	4		2	14	4	2		3
BAGiLS_007144	host	| IPR002085 | Alcohol dehydrogenase superfamily, zinc-containing | length: 138	16		2
BAGiLS_007149	host	| Unknow | length: 138	16										3
BAGiLS_007175	host	| IPR005746 | Thioredoxin | length: 137	16			5			5			3	22	11	7
BAGiLS_007187	host	| IPR005651 | Protein of unknown function DUF343 | length: 137	15										9	7
BAGiLS_007194	host	| IPR007379 | Mitochondrial inner membrane translocase complex, subunit Tim44-related | length: 137	16					8
BAGiLS_007211	host	| Unknow | length: 137	15										6	6
BAGiLS_007220	host	| IPR002226 | Catalase | length: 137	16	20	10	5	6	16	6	4	6	7	6	11	7
BAGiLS_007231	host	| IPR000504 | RNA recognition motif, RNP-1 | length: 137	15	29	31	15	19	8	18		4		60	56	46	25
BAGiLS_007239	host	| IPR000868 | Isochorismatase-like | length: 137	15	16	18	27		29		2	3	11	5		4
BAGiLS_007243	host	| IPR000940 | Methyltransferase, NNMT/PNMT/TEMT | length: 137	16	29	9				7			4	31	28	12	5
BAGiLS_007245	host	| Unknow | length: 137	15									4			3
BAGiLS_007247	host	| IPR001837 | Adenylate cyclase-associated CAP | length: 137	15	6			5
BAGiLS_007249	host	| IPR007648 | ATPase inhibitor, IATP, mitochondria | length: 137	15									8			14
BAGiLS_007264	host	| IPR000717 | Proteasome component region PCI | length: 137	16				2								11
BAGiLS_007267	host	| Unknow | length: 137	16			14	4
BAGiLS_007271	host	| IPR000299 | FERM domain | length: 137	16		2	10	8		8
BAGiLS_007291	host	| IPR000895 | Transthyretin/hydroxyisourate hydrolase | length: 136	15											2
BAGiLS_007293	host	| IPR002836 | DNA-binding TFAR19-related protein | length: 136	15				7
BAGiLS_007295	host	| IPR000266 | Ribosomal protein S17 | length: 136	16	2			3	3				8		2
BAGiLS_007304	host	| IPR000626 | Ubiquitin | length: 136	15											114
BAGiLS_007307	host	| IPR001715 | Calponin-like actin-binding | length: 136	15	45	30	615	208						105
BAGiLS_007314	host	| noIPR | length: 136	15			5
BAGiLS_007315	host	| IPR003692 | Hydantoinase B/oxoprolinase | length: 136	15										3
BAGiLS_007323	host	| Unknow | length: 136	16	6
BAGiLS_007327	host	| IPR003210 | Signal recognition particle, SRP14 subunit | length: 136	15				7		4				9	7
BAGiLS_007350	host	| IPR000195 | RabGAP/TBC | length: 136	15										4	7
BAGiLS_007362	host	| IPR002314 | Aminoacyl-tRNA synthetase, class II (G, H, P and S), conserved region | length: 136	15				15
BAGiLS_007366	host	| Unknow | length: 136	15						6							3
BAGiLS_007368	host	| IPR001179 | Peptidyl-prolyl cis-trans isomerase, FKBP-type | length: 136	15	3									9	5
BAGiLS_007408	host	| IPR002818 | ThiJ/PfpI | length: 135	15		2									11
BAGiLS_007409	host	| IPR009866 | NADH:ubiquinone oxidoreductase, subunit NDUFB4 | length: 135	16				9			10		7
BAGiLS_007410	host	| noIPR | length: 135	15				2		8							3
BAGiLS_007412	host	| IPR002222 | Ribosomal protein S19/S15 | length: 135	15		21								18	13
BAGiLS_007414	host	| IPR005680 | Ribosomal protein S23, eukaryotic/archaeal | length: 135	15	5								5	8	6	6
BAGiLS_007418	host	| IPR002119 | Histone H2A | length: 135	15		96	20		87	49	266		241			124	60
BAGiLS_007423	host	| IPR002777 | Prefoldin beta-like | length: 135	16										11	3
BAGiLS_007424	host	| IPR002634 | BolA-like protein | length: 135	15					4				5
BAGiLS_007427	host	| IPR009445 | Protein of unknown function DUF1077 | length: 135	15									8
BAGiLS_007444	host	| IPR001163 | Like-Sm ribonucleoprotein, core | length: 135	14	11
BAGiLS_007462	host	| IPR002194 | Chaperonin TCP-1, conserved site | length: 135	14	5	15	8	14						13	12	6
BAGiLS_007470	host	| IPR000120 | Amidase | length: 135	15	4	8	4	13
BAGiLS_007473	host	| IPR000308 | 14-3-3 protein | length: 135	16	58	97	62	41					16	113		68	28
BAGiLS_007474	host	| IPR001683 | Phox-like | length: 135	16			7							10	6	6
BAGiLS_007477	host	| IPR002048 | Calcium-binding EF-hand | length: 135	16	7	24	5				5	5	13	11	7	11
BAGiLS_007483	host	| IPR003598 | Immunoglobulin subtype 2 | length: 135	15	3	4	6	8		10	5					3
BAGiLS_007484	host	| IPR011042 | Six-bladed beta-propeller, TolB-like | length: 135	15		10	4	3		7	3	7	3			7	10
BAGiLS_007493	host	| IPR003959 | ATPase, AAA-type, core | length: 135	14	6	6		2						9	8	2
BAGiLS_007509	host	| IPR010993 | Sterile alpha motif homology | length: 135	15										7
BAGiLS_007514	host	| IPR000668 | Peptidase C1A, papain C-terminal | length: 135	15	11										29
BAGiLS_007530	host	| IPR007648 | ATPase inhibitor, IATP, mitochondria | length: 135	15		6
BAGiLS_007534	host	| IPR001948 | Peptidase M18, aminopeptidase I | length: 135	14										14
BAGiLS_007535	host	| noIPR | length: 135	16									12
BAGiLS_007539	host	| IPR012576 | NADH:ubiquinone oxidoreductase, B12 subunit | length: 135	15									8
BAGiLS_007545	host	| IPR019379 | Gamma-secretase aspartyl protease complex, presenilin enhancer-2 subunit | length: 134	16									2
BAGiLS_007552	host	| IPR019019 | H-type lectin domain | length: 134	15						3		3
BAGiLS_007559	host	| IPR001398 | Macrophage migration inhibitory factor | length: 134	15										12	32
BAGiLS_007562	host	| IPR001931 | Ribosomal protein S21e | length: 134	15			29	24	5				3
BAGiLS_007572	host	| IPR000031 | 1-(5-Phosphoribosyl)-5-amino-4-imidazole-carboxylate (AIR) carboxylase | length: 134	14	4									3
BAGiLS_007574	host	| noIPR | length: 134	15			3
BAGiLS_007578	host	| IPR000924 | Glutamyl/glutaminyl-tRNA synthetase, class Ic | length: 134	15	4				5	7					7		2
BAGiLS_007579	host	| IPR016040 | NAD(P)-binding domain | length: 134	15			20
BAGiLS_007597	host	| IPR006090 | Acyl-CoA oxidase/dehydrogenase, type 1 | length: 134	15	17	8	5	8	19	2			5		3	5
BAGiLS_007598	host	| IPR000257 | Uroporphyrinogen decarboxylase (URO-D) | length: 134	15			2	13						11	10	2
BAGiLS_007599	host	| Unknow | length: 134	15					2							4
BAGiLS_007600	host	| IPR000900 | Nebulin 35 residue motif | length: 134	15	3	11	32	23	3	6				18	34	3
BAGiLS_007609	host	| IPR013027 | FAD-dependent pyridine nucleotide-disulphide oxidoreductase | length: 134	15	4		3	4	2					3
BAGiLS_007610	host	| IPR003514 | Capsid protein F | length: 134	15						5						3	2
BAGiLS_007611	host	| IPR001853 | DSBA oxidoreductase | length: 134	15		3	7			4			3
BAGiLS_007615	host	| IPR002017 | Spectrin repeat | length: 134	16	19	15	7						6	16	10	12
BAGiLS_007620	host	| IPR002813 | Arginine biosynthesis protein ArgJ | length: 134	14	2				3					2
BAGiLS_007648	host	| IPR001129 | Membrane-associated, eicosanoid/glutathione metabolism (MAPEG) protein | length: 134	15				7
BAGiLS_007660	host	| IPR000509 | Ribosomal protein L36e | length: 133	16	2	17	8	12	11	25	9	20	16	54			11
BAGiLS_007661	host	| IPR000994 | Peptidase M24, structural domain | length: 133	15	16		7	5						17	10	15	2
BAGiLS_007662	host	| IPR004241 | Light chain 3 (LC3) | length: 133	15				8
BAGiLS_007663	host	| IPR012340 | Nucleic acid-binding, OB-fold | length: 133	15										6	6
BAGiLS_007664	host	| IPR002777 | Prefoldin beta-like | length: 133	15			4	50		4				13	11
BAGiLS_007668	host	| IPR000892 | Ribosomal protein S26e | length: 133	14	6		8	5		13					26
BAGiLS_007669	host	| IPR001398 | Macrophage migration inhibitory factor | length: 133	15	5		15	35						15	11
BAGiLS_007674	host	| IPR004908 | ATPase, V1 complex, subunit H | length: 133	15	10	2	4	4						7	12	12
BAGiLS_007685	host	| Unknow | length: 133	16				2
BAGiLS_007688	host	| IPR000697 | EVH1 | length: 133	15										11
BAGiLS_007690	host	| IPR015590 | Aldehyde dehydrogenase | length: 133	15	17	15	5	19		14	4	4	5			6
[truncated: 2,575 more rows]

## Sheet: Supplementary Table S8c
Supplementary Table S8c: Biomass contributions of host and symbionts in B. thermophilus and B. azoricus samples in this study. Summed up organism-specific spectral counts correspond to the respective organism's contribution to proteinaceous biomass in the respective sample. SpC: spectral counts; Sym: symbiont-enriched samples; Gill: gill tissue samples; Foot: foot tissue samples; Host: enriched h…
B. thermophilus	SpC Gill 1	SpC Gill 2	SpC Gill 3	SpC Sym 1	SpC Sym 2	SpC Sym 3	SpC Foot 1	SpC Foot 2	SpC Foot 3	SpC Gill Mem 1	SpC Gill Mem 2	SpC Gill Mem 3
host	14736	15562	16751	15468	14827	16358	11584	11111	20408	17038	20824	20095
thiotrophic symbiont	22968	24459	23282	42662	34464	41805	87	60	158	12146	19022	22186
total	37704	40021	40033	58130	49291	58163	11671	11171	20566	29184	39846	42281
host SpC % (= biomass)	0.390834	0.388846	0.41843	0.266093	0.300805	0.281244	0.992546	0.994629	0.992317	0.583813	0.522612	0.475273
thiotrophic symbiont SpC % (= biomass)	0.609166	0.611154	0.58157	0.733907	0.699195	0.718756	0.00745437	0.00537105	0.00768258	0.416187	0.477388	0.524727
B. azoricus	SpC Gill 1 (V)	SpC Gill 2 (V)	SpC Foot 1 (V)	SpC Foot 2 (V)	SpC Sym 1 (V)	SpC Sym 2 (V)	SpC Sym 1 (O)	SpC Sym 2 (O)	SpC Sym 3 (O)	SpC Host 1 (V)	SpC Host 2 (V)	SpC Gill Mem (O)	SpC Sym Mem (O)
host	32124	30988	29923	24043	19611	25308	12993	11188	13379	43804	32495	23671	14909
thiotrophic symbiont	6988	7070	501	22	24413	11963	4087	4503	12015	3481	2610	8438	7806
methanotrophic symbiont	4988	2735	489	266	6318	4695	3045	3537	2595	2060	1451	2750	3274
total	44100	40793	30913	24331	50342	41966	20125	19228	27989	49345	36556	34859	25989
host SpC % (= biomass)	0.728435	0.75964	0.967975	0.988163	0.389555	0.60306	0.645615	0.58186	0.478009	0.887709	0.88891	0.67905	0.573666
thiotrophic symbiont SpC % (= biomass)	0.158458	0.173314	0.0162068	0.000904196	0.484943	0.285064	0.203081	0.23419	0.429276	0.0705441	0.0713973	0.242061	0.300358
methanotrophic symbiont SpC % (= biomass)	0.113107	0.0670458	0.0158186	0.0109326	0.125502	0.111876	0.151304	0.18395	0.092715	0.0417469	0.0396925	0.0788892	0.125976

## Sheet: Supplementary Table S8d
Supplementary Table S8d: Spectral identification rates in B. thermophilus and B. azoricus samples. Spectral identification rates are defined as the ratio of the number of identified spectra (#IDs) vs the number of all spectra recorded in the respective sample (#Spec). #Prot: number of identifed proteins. Spectral identification rates in gill tissue (highlighted in grey) are very similar between B…
sample (B. thermophilus / B. azoricus)	sample type	#Prot	#IDs	#Spec	%IDs	ratio #IDs:#Spec
B. azoricus	Foot 1 (V)	1267	28899	204058	0.14	0.141621
B. azoricus	Foot 2 (V)	1026	25073	200168	0.13	0.12526
B. azoricus	Gill 1 (V)	1560	39286	196629	0.199798	0.199798
B. azoricus	Gill 2 (V)	1735	37342	165641	0.23	0.225439
B. azoricus	Gill Mem (O)	1709	29688	91391	0.32	0.324846
B. azoricus	Sym 1 (V)	1775	47856	160455	0.3	0.298252
B. azoricus	Sym 2 (V)	1718	40840	174813	0.23	0.233621
B. thermophilus	Foot 1	620	13037	174467	0.075	0.0747247
B. thermophilus	Foot 2	607	12461	170852	0.073	0.0729345
B. thermophilus	Foot 3	818	19529	172504	0.11	0.113209
B. thermophilus	Gill 1	1429	35603	160962	0.22	0.221189
B. thermophilus	Gill 2	1339	37566	161874	0.23	0.232069
B. thermophilus	Gill 3	1445	36195	158385	0.23	0.228525
B. thermophilus	Sym 1	1822	54580	165195	0.33	0.330397
B. thermophilus	Sym 2	1628	46214	170517	0.27	0.271023
B. thermophilus	Sym 3	1666	54138	169179	0.32	0.320004
B. thermophilus	Gill Mem 1	1081	26061	110125	0.24	0.236649
B. thermophilus	Gill Mem 2	1285	36000	114016	0.32	0.315745
B. thermophilus	Gill Mem 3	1406	36950	112498	0.33	0.32845
